# Supplementary material for: Advanced multi-modal mass spectrometry imaging reveals functional differences of placental villous compartments at microscale resolution
Source: Nat Commun. 2025 Feb 28;16:2061. doi: 10.1038/s41467-025-57107-y (PMC11871073; doi:10.1038/s41467-025-57107-y)
Supplement: Supplementary file 3 — Supplementary Data 1 [file 41467_2025_57107_MOESM3_ESM.xlsx]

## Sheet: Supplementary Data 1 
Supplementary Data 1. List of the lipids detected and tentatively annotated from Section 1.
Formula	Adduct	Ion	m/z	MSM	FDR	Molecule Names	Molecule IDs	Total Intensity	Isomers	Isobars
C44H80NO8P	M+K	C44H80NO8P+K+	820.525	0.963686	0.05	PC(16:0/20:4(5E,8E,11E,14E)), PC(18:0/18:4(6Z,9Z,12Z,15Z)), PC(18:0/18:4(9E,11E,13E,15E)), PC(18:1(9Z)/18:3(9Z,12Z,15Z)), PC(18:2(6Z,9Z)/18:2(6Z,9Z)), PC(18:2(9Z,11Z)/18:2(9Z,11Z)), PC(20:4(5Z,8Z,11Z,14Z)/16:0), PC(16:1(9Z)/20:3(8Z,11Z,14Z)), PC(18:1(9Z)/18:3(6Z,9Z,12Z)), PC(20:3(8Z,11Z,14Z)/16:1(9Z)), PC(16:1(9Z)/20:3(5Z,8Z,11Z)), PC(18:3(6Z,9Z,12Z)/18:1(11Z)), PC(20:3(5Z,8Z,11Z)/16:1(9Z)), PE(1…	LMGP01010629, LMGP01010773, LMGP01010774, LMGP01010898, LMGP01010927, LMGP01010930, LMGP01011049, LMGP01011491, LMGP01011603, LMGP01011873, LMGP01012138, LMGP01012174, LMGP01012195, LMGP02010560, LMGP02010815, LMGP02011110, LMGP01010007, LMGP01010921, LMGP01010924, LMGP01010937, LMGP01010955, LMGP01011056, LMGP01011652, LMGP01011711, LMGP01012068, LMGP01012136, LMGP01012150, LMGP01012151, LMGP010…	82180752	37	1
C44H80NO8P	M+Na	C44H80NO8P+Na+	804.551	0.960632	0.05	PC(16:0/20:4(5E,8E,11E,14E)), PC(18:0/18:4(6Z,9Z,12Z,15Z)), PC(18:0/18:4(9E,11E,13E,15E)), PC(18:1(9Z)/18:3(9Z,12Z,15Z)), PC(18:2(6Z,9Z)/18:2(6Z,9Z)), PC(18:2(9Z,11Z)/18:2(9Z,11Z)), PC(20:4(5Z,8Z,11Z,14Z)/16:0), PC(16:1(9Z)/20:3(8Z,11Z,14Z)), PC(18:1(9Z)/18:3(6Z,9Z,12Z)), PC(20:3(8Z,11Z,14Z)/16:1(9Z)), PC(16:1(9Z)/20:3(5Z,8Z,11Z)), PC(18:3(6Z,9Z,12Z)/18:1(11Z)), PC(20:3(5Z,8Z,11Z)/16:1(9Z)), PE(1…	LMGP01010629, LMGP01010773, LMGP01010774, LMGP01010898, LMGP01010927, LMGP01010930, LMGP01011049, LMGP01011491, LMGP01011603, LMGP01011873, LMGP01012138, LMGP01012174, LMGP01012195, LMGP02010560, LMGP02010815, LMGP02011110, LMGP01010007, LMGP01010921, LMGP01010924, LMGP01010937, LMGP01010955, LMGP01011056, LMGP01011652, LMGP01011711, LMGP01012068, LMGP01012136, LMGP01012150, LMGP01012151, LMGP010…	84543240	37	3
C40H80NO8P	M+K	C40H80NO8P+K+	772.525	0.946762	0.05	PC(11:0/21:0), PC(13:0/19:0), PC(14:0/18:0), PC(17:0/15:0), PC(20:0/12:0), PC(19:0/13:0), PC(21:0/11:0), PC(22:0/10:0), PE(18:0(10(R)Me)/16:0), PE(13:0/22:0), PE(14:0/21:0), PE(15:0/20:0), PE(18:0/17:0), PE(22:0/13:0), PE(17:0/18:0), PC(10:0/22:0), PC(12:0/20:0), PC(15:0/17:0), PC(16:0/16:0), PC(18:0/14:0), PE(19:0/16:0), PE(16:0/19:0), PE(21:0/14:0), PC(9:0/23:0), PE(20:0/15:0)	LMGP01010418, LMGP01010463, LMGP01010488, LMGP01010704, LMGP01010997, LMGP01010970, LMGP01011062, LMGP01011080, LMGP02010357, LMGP02010401, LMGP02010418, LMGP02010463, LMGP02010625, LMGP02011164, LMGP02011212, LMGP01010397, LMGP01010444, LMGP01010537, LMGP01010564, LMGP01010739, LMGP02010171, LMGP02010173, LMGP02011168, LMGP01011267, LMGP02010825	67705536	25	3
C40H80NO8P	M+Na	C40H80NO8P+Na+	756.551	0.935996	0.05	PC(11:0/21:0), PC(13:0/19:0), PC(14:0/18:0), PC(17:0/15:0), PC(20:0/12:0), PC(19:0/13:0), PC(21:0/11:0), PC(22:0/10:0), PE(18:0(10(R)Me)/16:0), PE(13:0/22:0), PE(14:0/21:0), PE(15:0/20:0), PE(18:0/17:0), PE(22:0/13:0), PE(17:0/18:0), PC(10:0/22:0), PC(12:0/20:0), PC(15:0/17:0), PC(16:0/16:0), PC(18:0/14:0), PE(19:0/16:0), PE(16:0/19:0), PE(21:0/14:0), PC(9:0/23:0), PE(20:0/15:0)	LMGP01010418, LMGP01010463, LMGP01010488, LMGP01010704, LMGP01010997, LMGP01010970, LMGP01011062, LMGP01011080, LMGP02010357, LMGP02010401, LMGP02010418, LMGP02010463, LMGP02010625, LMGP02011164, LMGP02011212, LMGP01010397, LMGP01010444, LMGP01010537, LMGP01010564, LMGP01010739, LMGP02010171, LMGP02010173, LMGP02011168, LMGP01011267, LMGP02010825	62616680	25	3
C43H76NO7P	M+Na	C43H76NO7P+Na+	772.525	0.925998	0.05	PE(O-16:0/22:6(4Z,7Z,10Z,13Z,16Z,19Z)), PE(P-18:0/20:5(5Z,8Z,11Z,14Z,17Z))	LMGP02020020, LMGP02030056	67706048	2	3
C42H80NO8P	M+K	C42H80NO8P+K+	796.525	0.924166	0.05	PC(16:1(9Z)/18:1(9Z)), PC(18:1(9Z)/16:1(9Z)), PC(16:0/18:2(11Z,13Z)), PC(16:0/18:2(9E,12E)), PC(16:0/18:2(9E,11E)), PC(16:0/18:2(9E,11Z)), PC(16:1(2Z)/18:1(9Z)), PC(17:1(9Z)/17:1(9Z)), PC(18:0/16:2(2E,4E)), PC(18:2(2E,4E)/16:0), PC(18:2(6Z,9Z)/16:0), PC(12:0/22:2(13Z,16Z)), PC(14:1(9Z)/20:1(11Z)), PC(17:0/17:2(9Z,12Z)), PC(17:2(9Z,12Z)/17:0), PC(20:1(11Z)/14:1(9Z)), PC(20:2(11Z,14Z)/14:0), PC(18:…	LMGP01010688, LMGP01010887, LMGP01010586, LMGP01010592, LMGP01010590, LMGP01010591, LMGP01010678, LMGP01010728, LMGP01010745, LMGP01010920, LMGP01010926, LMGP01011336, LMGP01011398, LMGP01011504, LMGP01011559, LMGP01011808, LMGP01011837, LMGP01012147, LMGP02010471, LMGP02010553, LMGP02010805, LMGP02010850, LMGP02010879, LMGP02011045, LMGP02011075, LMGP01010585, LMGP01010587, LMGP01010588, LMGP010…	47279292	46	3
C42H80NO8P	M+Na	C42H80NO8P+Na+	780.551	0.919663	0.05	PC(16:1(9Z)/18:1(9Z)), PC(18:1(9Z)/16:1(9Z)), PC(16:0/18:2(11Z,13Z)), PC(16:0/18:2(9E,12E)), PC(16:0/18:2(9E,11E)), PC(16:0/18:2(9E,11Z)), PC(16:1(2Z)/18:1(9Z)), PC(17:1(9Z)/17:1(9Z)), PC(18:0/16:2(2E,4E)), PC(18:2(2E,4E)/16:0), PC(18:2(6Z,9Z)/16:0), PC(12:0/22:2(13Z,16Z)), PC(14:1(9Z)/20:1(11Z)), PC(17:0/17:2(9Z,12Z)), PC(17:2(9Z,12Z)/17:0), PC(20:1(11Z)/14:1(9Z)), PC(20:2(11Z,14Z)/14:0), PC(18:…	LMGP01010688, LMGP01010887, LMGP01010586, LMGP01010592, LMGP01010590, LMGP01010591, LMGP01010678, LMGP01010728, LMGP01010745, LMGP01010920, LMGP01010926, LMGP01011336, LMGP01011398, LMGP01011504, LMGP01011559, LMGP01011808, LMGP01011837, LMGP01012147, LMGP02010471, LMGP02010553, LMGP02010805, LMGP02010850, LMGP02010879, LMGP02011045, LMGP02011075, LMGP01010585, LMGP01010587, LMGP01010588, LMGP010…	46424972	46	3
C47H95N2O6P	M+Na	C47H95N2O6P+Na+	837.682	0.916245	0.05	SM(d18:1/24:0), SM(d18:0/24:1(15Z))	LMSP03010008, LMSP03010023	29515760	2	0
C42H82NO8P	M+K	C42H82NO8P+K+	798.541	0.909771	0.05	PC(16:0/18:1(6Z)), PC(16:0/18:1(9E)), PC(16:0/18:1(6E)), PC(16:0/18:1(11Z)), PC(12:0/22:1(11Z)), PC(15:0/19:1(9Z)), PC(20:0/14:1(9Z)), PC(22:1(11Z)/12:0), PE(17:0/20:1(11Z)), PE(18:1(9Z)/19:0), PE(19:0/18:1(9Z)), PE(19:1(9Z)/18:0), PE(20:0/17:1(9Z)), PE(20:1(11Z)/17:0), PE(21:0/16:1(9Z)), PE(22:0/15:1(9Z)), PC(16:0/18:1(11E)), PC(16:0/18:1(9Z)), PC(18:0/16:1(9Z)), PC(18:1(9Z)/16:0), PC(15:1(9Z)/1…	LMGP01010579, LMGP01010581, LMGP01010578, LMGP01010576, LMGP01011335, LMGP01011419, LMGP01011787, LMGP01012004, LMGP02010552, LMGP02010645, LMGP02010775, LMGP02010804, LMGP02010829, LMGP02010849, LMGP02010995, LMGP02011018, LMGP01010575, LMGP01010005, LMGP01010744, LMGP01010884, LMGP01011448, LMGP01011483, LMGP01011503, LMGP01011529, LMGP01011807, LMGP01012146, LMGP02010470, LMGP02010500, LMGP020…	30914718	36	2
C45H76NO7P	M+Na	C45H76NO7P+Na+	796.525	0.908213	0.05	1-(8-[3]-ladderane-octanoyl)-2-(8-[3]-ladderane-octanyl)-sn-glycerophosphoethanolamine, PE(P-18:1(9Z)/22:6(4Z,7Z,10Z,13Z,16Z,19Z))	LMGP02080003, LMGP02030006	47282104	2	3
C44H82NO8P	M+Na	C44H82NO8P+Na+	806.567	0.89909	0.05	PC(16:0/20:3(8E,11E,14E)), PC(16:0/20:3(8Z,11Z,14Z)), PC(18:1(9Z)/18:2(6Z,9Z)), PC(16:1(9Z)/20:2(11Z,14Z)), PC(17:2(9Z,12Z)/19:1(9Z)), PC(18:0/18:3(9Z,12Z,15Z)), PC(18:2(9Z,12Z)/18:1(9Z)), PC(18:3(9Z,12Z,15Z)/18:0), PC(22:2(13Z,16Z)/14:1(9Z)), PC(18:1(11Z)/18:2(9Z,12Z)), PE(17:1(9Z)/22:2(13Z,16Z)), PE(17:2(9Z,12Z)/22:1(11Z)), PE(18:3(6Z,9Z,12Z)/21:0), PE(18:3(9Z,12Z,15Z)/21:0), PE(19:1(9Z)/20:2(1…	LMGP01010624, LMGP01010627, LMGP01010893, LMGP01011490, LMGP01011568, LMGP01011589, LMGP01011624, LMGP01011682, LMGP01012038, LMGP01012149, LMGP02010588, LMGP02010617, LMGP02010704, LMGP02010732, LMGP02010814, LMGP02011050, LMGP01010622, LMGP01010895, LMGP01011588, LMGP01011651, LMGP01011842, LMGP01011872, LMGP01012168, LMGP01012194, LMGP02010784, LMGP02010889, LMGP02010919, LMGP02011080, LMGP020…	31297104	32	4
C42H82NO8P	M+Na	C42H82NO8P+Na+	782.567	0.898089	0.05	PC(16:0/18:1(6Z)), PC(16:0/18:1(9E)), PC(16:0/18:1(6E)), PC(16:0/18:1(11Z)), PC(12:0/22:1(11Z)), PC(15:0/19:1(9Z)), PC(20:0/14:1(9Z)), PC(22:1(11Z)/12:0), PE(17:0/20:1(11Z)), PE(18:1(9Z)/19:0), PE(19:0/18:1(9Z)), PE(19:1(9Z)/18:0), PE(20:0/17:1(9Z)), PE(20:1(11Z)/17:0), PE(21:0/16:1(9Z)), PE(22:0/15:1(9Z)), PC(16:0/18:1(11E)), PC(16:0/18:1(9Z)), PC(18:0/16:1(9Z)), PC(18:1(9Z)/16:0), PC(15:1(9Z)/1…	LMGP01010579, LMGP01010581, LMGP01010578, LMGP01010576, LMGP01011335, LMGP01011419, LMGP01011787, LMGP01012004, LMGP02010552, LMGP02010645, LMGP02010775, LMGP02010804, LMGP02010829, LMGP02010849, LMGP02010995, LMGP02011018, LMGP01010575, LMGP01010005, LMGP01010744, LMGP01010884, LMGP01011448, LMGP01011483, LMGP01011503, LMGP01011529, LMGP01011807, LMGP01012146, LMGP02010470, LMGP02010500, LMGP020…	30132630	36	2
C44H82NO8P	M+K	C44H82NO8P+K+	822.541	0.898025	0.05	PC(16:0/20:3(8E,11E,14E)), PC(16:0/20:3(8Z,11Z,14Z)), PC(18:1(9Z)/18:2(6Z,9Z)), PC(16:1(9Z)/20:2(11Z,14Z)), PC(17:2(9Z,12Z)/19:1(9Z)), PC(18:0/18:3(9Z,12Z,15Z)), PC(18:2(9Z,12Z)/18:1(9Z)), PC(18:3(9Z,12Z,15Z)/18:0), PC(22:2(13Z,16Z)/14:1(9Z)), PC(18:1(11Z)/18:2(9Z,12Z)), PE(17:1(9Z)/22:2(13Z,16Z)), PE(17:2(9Z,12Z)/22:1(11Z)), PE(18:3(6Z,9Z,12Z)/21:0), PE(18:3(9Z,12Z,15Z)/21:0), PE(19:1(9Z)/20:2(1…	LMGP01010624, LMGP01010627, LMGP01010893, LMGP01011490, LMGP01011568, LMGP01011589, LMGP01011624, LMGP01011682, LMGP01012038, LMGP01012149, LMGP02010588, LMGP02010617, LMGP02010704, LMGP02010732, LMGP02010814, LMGP02011050, LMGP01010622, LMGP01010895, LMGP01011588, LMGP01011651, LMGP01011842, LMGP01011872, LMGP01012168, LMGP01012194, LMGP02010784, LMGP02010889, LMGP02010919, LMGP02011080, LMGP020…	30439622	32	1
C45H78NO7P	M+Na	C45H78NO7P+Na+	798.541	0.89603	0.05	PE(P-18:0/22:6(4Z,7Z,10Z,13Z,16Z,19Z))	LMGP02030005	30915866	1	2
C45H91N2O6P	M+Na	C45H91N2O6P+Na+	809.651	0.895976	0.05	SM(d16:1/24:0), SM(d18:1/22:0)	LMSP03010073, LMSP03010006	20756576	2	0
C46H84NO8P	M+Na	C46H84NO8P+Na+	832.583	0.892697	0.05	PC(16:0/22:4(7Z,10Z,13Z,16Z)), PC(18:0/20:4(8Z,10Z,12Z,14Z)), PC(18:1(9Z)/20:3(5Z,8Z,11Z)), PC(18:1(9Z)/20:3(8Z,11Z,14Z)), PC(18:2(9Z,12Z)/20:2(11Z,14Z)), PC(18:3(6Z,9Z,12Z)/20:1(11Z)), PC(18:4(6Z,9Z,12Z,15Z)/20:0), PC(20:0/18:4(6Z,9Z,12Z,15Z)), PC(20:1(11Z)/18:3(9Z,12Z,15Z)), PC(20:3(8Z,11Z,14Z)/18:1(9Z)), PC(22:4(7Z,10Z,13Z,16Z)/16:0), PC(18:1(11Z)/20:3(5Z,8Z,11Z)), PC(18:1(11Z)/20:3(8Z,11Z,14Z…	LMGP01010642, LMGP01010804, LMGP01010904, LMGP01011609, LMGP01011632, LMGP01011660, LMGP01011719, LMGP01011796, LMGP01011820, LMGP01011878, LMGP01012072, LMGP01012154, LMGP01012155, LMGP01012198, LMGP02010956, LMGP02011119, LMGP01010802, LMGP01011689, LMGP01011819, LMGP01011848, LMGP01011907, LMGP01012144, LMGP01012197, LMGP01012206, LMGP02010791, LMGP02011010	29417712	26	2
C46H84NO8P	M+K	C46H84NO8P+K+	848.557	0.883197	0.05	PC(16:0/22:4(7Z,10Z,13Z,16Z)), PC(18:0/20:4(8Z,10Z,12Z,14Z)), PC(18:1(9Z)/20:3(5Z,8Z,11Z)), PC(18:1(9Z)/20:3(8Z,11Z,14Z)), PC(18:2(9Z,12Z)/20:2(11Z,14Z)), PC(18:3(6Z,9Z,12Z)/20:1(11Z)), PC(18:4(6Z,9Z,12Z,15Z)/20:0), PC(20:0/18:4(6Z,9Z,12Z,15Z)), PC(20:1(11Z)/18:3(9Z,12Z,15Z)), PC(20:3(8Z,11Z,14Z)/18:1(9Z)), PC(22:4(7Z,10Z,13Z,16Z)/16:0), PC(18:1(11Z)/20:3(5Z,8Z,11Z)), PC(18:1(11Z)/20:3(8Z,11Z,14Z…	LMGP01010642, LMGP01010804, LMGP01010904, LMGP01011609, LMGP01011632, LMGP01011660, LMGP01011719, LMGP01011796, LMGP01011820, LMGP01011878, LMGP01012072, LMGP01012154, LMGP01012155, LMGP01012198, LMGP02010956, LMGP02011119, LMGP01010802, LMGP01011689, LMGP01011819, LMGP01011848, LMGP01011907, LMGP01012144, LMGP01012197, LMGP01012206, LMGP02010791, LMGP02011010	28387060	26	4
C47H95N2O6P	M+K	C47H95N2O6P+K+	853.656	0.876665	0.05	SM(d18:1/24:0), SM(d18:0/24:1(15Z))	LMSP03010008, LMSP03010023	22765232	2	2
C46H82NO8P	M+Na	C46H82NO8P+Na+	830.567	0.867952	0.05	PC(16:0/22:5(7Z,10Z,13Z,16Z,19Z)), PC(18:1(9Z)/20:4(5Z,8Z,11Z,14Z)), PC(18:3(6Z,9Z,12Z)/20:2(11Z,14Z)), PC(20:2(11Z,14Z)/18:3(6Z,9Z,12Z)), PC(20:2(11Z,14Z)/18:3(9Z,12Z,15Z)), PC(20:3(8Z,11Z,14Z)/18:2(9Z,12Z)), PC(20:4(5Z,8Z,11Z,14Z)/18:1(9Z)), PC(22:4(7Z,10Z,13Z,16Z)/16:1(9Z)), PC(18:1(11Z)/20:4(5Z,8Z,11Z,14Z)), PC(18:1(11Z)/20:4(8Z,11Z,14Z,17Z)), PC(18:2(9Z,12Z)/20:3(5Z,8Z,11Z)), PC(20:3(5Z,8Z,1…	LMGP01010647, LMGP01010905, LMGP01011661, LMGP01011849, LMGP01011850, LMGP01011879, LMGP01011908, LMGP01012073, LMGP01012156, LMGP01012157, LMGP01012170, LMGP01012199, LMGP01012211, LMGP02010822, LMGP02010986, LMGP01010645, LMGP01010805, LMGP01010807, LMGP01011497, LMGP01011633, LMGP01011690, LMGP01011720, LMGP01011821, LMGP01011937, LMGP01012165, LMGP01012208, LMGP02011011, LMGP02011120	19404140	28	2
C45H91N2O6P	M+K	C45H91N2O6P+K+	825.625	0.846353	0.05	SM(d16:1/24:0), SM(d18:1/22:0)	LMSP03010073, LMSP03010006	16076577	2	1
C46H80NO8P	M+Na	C46H80NO8P+Na+	828.551	0.844585	0.05	PC(18:1(11Z)/20:5(5Z,8Z,11Z,14Z,17Z)), PC(18:1(9Z)/20:5(5Z,8Z,11Z,14Z,17Z)), PC(18:2(9Z,12Z)/20:4(5Z,8Z,11Z,14Z)), PC(22:6(4E,7E,10E,13E,16E,19E)/16:0), PC(22:6(4Z,7Z,10Z,13Z,16Z,19Z)/16:0), PC(18:4(6Z,9Z,12Z,15Z)/20:2(11Z,14Z)), PC(20:2(11Z,14Z)/18:4(6Z,9Z,12Z,15Z)), PC(20:3(8Z,11Z,14Z)/18:3(6Z,9Z,12Z)), PC(20:3(8Z,11Z,14Z)/18:3(9Z,12Z,15Z)), PC(16:1(9Z)/22:5(4Z,7Z,10Z,13Z,16Z)), PC(18:2(9Z,12Z)…	LMGP01010844, LMGP01010907, LMGP01010943, LMGP01011115, LMGP01011116, LMGP01011721, LMGP01011851, LMGP01011880, LMGP01011881, LMGP01012140, LMGP01012171, LMGP01012175, LMGP01012179, LMGP01012200, LMGP01012201, LMGP02011148, LMGP01010650, LMGP01011057, LMGP01011662, LMGP01011691, LMGP01011909, LMGP01012137, LMGP01012141, LMGP01012212, LMGP01012216, LMGP02010792	14717637	26	2
C46H82NO8P	M+K	C46H82NO8P+K+	846.541	0.843926	0.05	PC(16:0/22:5(7Z,10Z,13Z,16Z,19Z)), PC(18:1(9Z)/20:4(5Z,8Z,11Z,14Z)), PC(18:3(6Z,9Z,12Z)/20:2(11Z,14Z)), PC(20:2(11Z,14Z)/18:3(6Z,9Z,12Z)), PC(20:2(11Z,14Z)/18:3(9Z,12Z,15Z)), PC(20:3(8Z,11Z,14Z)/18:2(9Z,12Z)), PC(20:4(5Z,8Z,11Z,14Z)/18:1(9Z)), PC(22:4(7Z,10Z,13Z,16Z)/16:1(9Z)), PC(18:1(11Z)/20:4(5Z,8Z,11Z,14Z)), PC(18:1(11Z)/20:4(8Z,11Z,14Z,17Z)), PC(18:2(9Z,12Z)/20:3(5Z,8Z,11Z)), PC(20:3(5Z,8Z,1…	LMGP01010647, LMGP01010905, LMGP01011661, LMGP01011849, LMGP01011850, LMGP01011879, LMGP01011908, LMGP01012073, LMGP01012156, LMGP01012157, LMGP01012170, LMGP01012199, LMGP01012211, LMGP02010822, LMGP02010986, LMGP01010645, LMGP01010805, LMGP01010807, LMGP01011497, LMGP01011633, LMGP01011690, LMGP01011720, LMGP01011821, LMGP01011937, LMGP01012165, LMGP01012208, LMGP02011011, LMGP02011120	18375698	28	5
C41H71O8P	M+K	C41H71O8P+K+	761.452	0.828086	0.05	PA(16:1(9Z)/22:4(7Z,10Z,13Z,16Z)), PA(18:2(9Z,12Z)/20:3(8Z,11Z,14Z)), PA(18:3(6Z,9Z,12Z)/20:2(11Z,14Z)), PA(18:3(9Z,12Z,15Z)/20:2(11Z,14Z)), PA(20:2(11Z,14Z)/18:3(9Z,12Z,15Z)), PA(20:3(8Z,11Z,14Z)/18:2(9Z,12Z)), PA(18:1(9Z)/20:4(5Z,8Z,11Z,14Z)), PA(18:4(6Z,9Z,12Z,15Z)/20:1(11Z)), PA(20:1(11Z)/18:4(6Z,9Z,12Z,15Z)), PA(20:2(11Z,14Z)/18:3(6Z,9Z,12Z)), PA(20:4(5Z,8Z,11Z,14Z)/18:1(9Z)), PA(20:5(5Z,8Z,…	LMGP10010223, LMGP10010357, LMGP10010385, LMGP10010413, LMGP10010571, LMGP10010600, LMGP10010879, LMGP10010443, LMGP10010542, LMGP10010570, LMGP10010629, LMGP10010658, LMGP10010793, LMGP10010884	18252676	14	0
C47H93N2O6P	M+Na	C47H93N2O6P+Na+	835.666	0.818948	0.05	SM(d18:2/24:0), SM(d18:1/24:1(15Z))	LMSP03010081, LMSP03010007	20677604	2	0
C44H84NO8P	M+Na	C44H84NO8P+Na+	808.583	0.815294	0.05	PC(18:1(17Z)/18:1(17Z)), PC(18:1(9Z)/18:1(9Z)), PC(18:0/18:2(6Z,9Z)), PC(18:1(11E)/18:1(11E)), PC(18:1(13Z)/18:1(13Z)), PC(18:1(14Z)/18:1(14Z)), PC(18:1(15Z)/18:1(15Z)), PC(18:1(16Z)/18:1(16Z)), PC(18:1(2Z)/18:1(2Z)), PC(18:1(5Z)/18:1(5Z)), PC(18:1(4Z)/18:1(4Z)), PC(14:1(9Z)/22:1(11Z)), PC(16:0/20:2(11Z,14Z)), PC(16:1(9Z)/20:1(11Z)), PC(17:2(9Z,12Z)/19:0), PC(19:1(9Z)/17:1(9Z)), PC(20:1(11Z)/16:1…	LMGP01010858, LMGP01010890, LMGP01010766, LMGP01010837, LMGP01010851, LMGP01010853, LMGP01010855, LMGP01010857, LMGP01010860, LMGP01010865, LMGP01010966, LMGP01011405, LMGP01011469, LMGP01011489, LMGP01011567, LMGP01011765, LMGP01011812, LMGP01012007, LMGP01012219, LMGP02010859, LMGP02011000, LMGP02011023, LMGP01010866, LMGP01010765, LMGP01010868, LMGP01010768, LMGP01010764, LMGP01010836, LMGP010…	16607622	50	3
C46H80NO8P	M+K	C46H80NO8P+K+	844.525	0.810376	0.05	PC(18:1(11Z)/20:5(5Z,8Z,11Z,14Z,17Z)), PC(18:1(9Z)/20:5(5Z,8Z,11Z,14Z,17Z)), PC(18:2(9Z,12Z)/20:4(5Z,8Z,11Z,14Z)), PC(22:6(4E,7E,10E,13E,16E,19E)/16:0), PC(22:6(4Z,7Z,10Z,13Z,16Z,19Z)/16:0), PC(18:4(6Z,9Z,12Z,15Z)/20:2(11Z,14Z)), PC(20:2(11Z,14Z)/18:4(6Z,9Z,12Z,15Z)), PC(20:3(8Z,11Z,14Z)/18:3(6Z,9Z,12Z)), PC(20:3(8Z,11Z,14Z)/18:3(9Z,12Z,15Z)), PC(16:1(9Z)/22:5(4Z,7Z,10Z,13Z,16Z)), PC(18:2(9Z,12Z)…	LMGP01010844, LMGP01010907, LMGP01010943, LMGP01011115, LMGP01011116, LMGP01011721, LMGP01011851, LMGP01011880, LMGP01011881, LMGP01012140, LMGP01012171, LMGP01012175, LMGP01012179, LMGP01012200, LMGP01012201, LMGP02011148, LMGP01010650, LMGP01011057, LMGP01011662, LMGP01011691, LMGP01011909, LMGP01012137, LMGP01012141, LMGP01012212, LMGP01012216, LMGP02010792	13788264	26	2
C44H84NO8P	M+K	C44H84NO8P+K+	824.557	0.806168	0.05	PC(18:1(17Z)/18:1(17Z)), PC(18:1(9Z)/18:1(9Z)), PC(18:0/18:2(6Z,9Z)), PC(18:1(11E)/18:1(11E)), PC(18:1(13Z)/18:1(13Z)), PC(18:1(14Z)/18:1(14Z)), PC(18:1(15Z)/18:1(15Z)), PC(18:1(16Z)/18:1(16Z)), PC(18:1(2Z)/18:1(2Z)), PC(18:1(5Z)/18:1(5Z)), PC(18:1(4Z)/18:1(4Z)), PC(14:1(9Z)/22:1(11Z)), PC(16:0/20:2(11Z,14Z)), PC(16:1(9Z)/20:1(11Z)), PC(17:2(9Z,12Z)/19:0), PC(19:1(9Z)/17:1(9Z)), PC(20:1(11Z)/16:1…	LMGP01010858, LMGP01010890, LMGP01010766, LMGP01010837, LMGP01010851, LMGP01010853, LMGP01010855, LMGP01010857, LMGP01010860, LMGP01010865, LMGP01010966, LMGP01011405, LMGP01011469, LMGP01011489, LMGP01011567, LMGP01011765, LMGP01011812, LMGP01012007, LMGP01012219, LMGP02010859, LMGP02011000, LMGP02011023, LMGP01010866, LMGP01010765, LMGP01010868, LMGP01010768, LMGP01010764, LMGP01010836, LMGP010…	16818404	50	2
C47H93N2O6P	M+K	C47H93N2O6P+K+	851.64	0.799415	0.05	SM(d18:2/24:0), SM(d18:1/24:1(15Z))	LMSP03010081, LMSP03010007	16239025	2	1
C43H86NO9P	M+K	C43H86NO9P+K+	830.567	0.788341	0.05	PS(O-20:0/17:0), PS(O-16:0/21:0), PS(O-18:0/19:0)	LMGP03020048, LMGP03020014, LMGP03020032	19385944	3	2
C44H86NO6P	M+Na	C44H86NO6P+Na+	778.608	0.783736	0.05	CerP(d18:1/26:1(17Z))	LMSP02050011	10662994	1	1
C43H84NO9P	M+K	C43H84NO9P+K+	828.552	0.777698	0.05	PS(O-18:0/19:1(9Z)), PS(O-20:0/17:1(9Z)), PS(P-16:0/21:0), PS(P-18:0/19:0), PS(P-20:0/17:0)	LMGP03020033, LMGP03020049, LMGP03030023, LMGP03030044, LMGP03030064	14699946	5	2
C47H91N2O6P	M+Na	C47H91N2O6P+Na+	833.651	0.733716	0.05	SM(d18:2/24:1)	LMSP03010080	8.15669e+06	1	0
C64H122O17S	M+Na	C64H122O17S+Na+	1217.83	0.717323	0.05	AC2SGL(16:0/30:0(2Me[S],4Me[S],6Me[S],8Me[R],10Me[R],12Me[R],13OH)), AC2SGL(18:0/28:0(2Me[S],4Me[S],6Me[S],8Me[R],10Me[R],12Me[R],13OH))	LMSL03001277, LMSL03001288	2388.55	2	0
C43H75O8P	M+Na	C43H75O8P+Na+	773.509	0.700812	0.05	PA(18:1(9Z)/22:4(7Z,10Z,13Z,16Z)), PA(20:1(11Z)/20:4(5Z,8Z,11Z,14Z)), PA(20:2(11Z,14Z)/20:3(8Z,11Z,14Z)), PA(20:3(8Z,11Z,14Z)/20:2(11Z,14Z)), PA(22:1(11Z)/18:4(6Z,9Z,12Z,15Z)), PA(22:2(13Z,16Z)/18:3(9Z,12Z,15Z)), PA(22:4(7Z,10Z,13Z,16Z)/18:1(9Z)), PA(18:3(6Z,9Z,12Z)/22:2(13Z,16Z)), PA(18:3(9Z,12Z,15Z)/22:2(13Z,16Z)), PA(18:4(6Z,9Z,12Z,15Z)/22:1(11Z)), PA(20:0/20:5(5Z,8Z,11Z,14Z,17Z)), PA(20:4(5Z,…	LMGP10010337, LMGP10010548, LMGP10010578, LMGP10010608, LMGP10010740, LMGP10010770, LMGP10010798, LMGP10010392, LMGP10010420, LMGP10010450, LMGP10010521, LMGP10010637, LMGP10010665, LMGP10010769	8106137	14	3
C44H84NO6P	M+Na	C44H84NO6P+Na+	776.593	0.692422	0.05	1-hexadecanyl-2-(8-[3]-ladderane-octanyl)-sn-glycerophosphocholine	LMGP01040092	7342853	1	0
C39H79N2O6P	M+Na	C39H79N2O6P+Na+	725.557	0.683126	0.05	SM(d16:1/18:0), SM(d17:1/17:0), PE-Cer(d14:1(4E)/23:0), PE-Cer(d16:1(4E)/21:0), SM(d18:1/16:0), PE-Cer(d15:1(4E)/22:0)	LMSP03010042, LMSP03010043, LMSP03020010, LMSP03020023, LMSP03010003, LMSP03020017	8653611	6	3
C42H82NO6P	M+Na	C42H82NO6P+Na+	750.577	0.681141	0.05	CerP(d18:1/24:1(15Z))	LMSP02050007	6411609	1	0
C46H93N2O6P	M+Na	C46H93N2O6P+Na+	823.666	0.646241	0.05	SM(d17:1/24:0), SM(d16:1/25:0), SM(d18:1/23:0)	LMSP03010077, LMSP03010076, LMSP03010078	4.04518e+06	3	0
C43H73O8P	M+Na	C43H73O8P+Na+	771.494	0.641262	0.05	PA(20:1(11Z)/20:5(5Z,8Z,11Z,14Z,17Z)), PA(20:3(8Z,11Z,14Z)/20:3(8Z,11Z,14Z)), PA(20:4(5Z,8Z,11Z,14Z)/20:2(11Z,14Z)), PA(22:2(13Z,16Z)/18:4(6Z,9Z,12Z,15Z)), PA(22:4(7Z,10Z,13Z,16Z)/18:2(9Z,12Z)), PA(18:0/22:6(4Z,7Z,10Z,13Z,16Z,19Z)), PA(18:2(9Z,12Z)/22:4(7Z,10Z,13Z,16Z)), PA(18:4(6Z,9Z,12Z,15Z)/22:2(13Z,16Z)), PA(20:2(11Z,14Z)/20:4(5Z,8Z,11Z,14Z)), PA(20:5(5Z,8Z,11Z,14Z,17Z)/20:1(11Z)), PA(22:6(4Z…	LMGP10010549, LMGP10010609, LMGP10010638, LMGP10010771, LMGP10010799, LMGP10010039, LMGP10010363, LMGP10010451, LMGP10010579, LMGP10010666, LMGP10010826	5140394	11	2
C47H91N2O6P	M+K	C47H91N2O6P+K+	849.625	0.635286	0.2	SM(d18:2/24:1)	LMSP03010080	6.32806e+06	1	1
C40H79O9P	M+K	C40H79O9P+K+	773.509	0.632414	0.2	PG(O-20:0/14:1(9Z)), PG(P-16:0/18:0), PG(O-18:0/16:1(9Z)), PG(O-16:0/18:1(9Z)), PG(P-18:0/16:0), PG(P-20:0/14:0)	LMGP04020044, LMGP04030012, LMGP04020072, LMGP04020092, LMGP04030034, LMGP04030058	8.10567e+06	6	3
C44H86NO6P	M+K	C44H86NO6P+K+	794.582	0.628624	0.2	CerP(d18:1/26:1(17Z))	LMSP02050011	7430589	1	2
C41H71O8P	M+Na	C41H71O8P+Na+	745.478	0.618268	0.05	PA(16:1(9Z)/22:4(7Z,10Z,13Z,16Z)), PA(18:2(9Z,12Z)/20:3(8Z,11Z,14Z)), PA(18:3(6Z,9Z,12Z)/20:2(11Z,14Z)), PA(18:3(9Z,12Z,15Z)/20:2(11Z,14Z)), PA(20:2(11Z,14Z)/18:3(9Z,12Z,15Z)), PA(20:3(8Z,11Z,14Z)/18:2(9Z,12Z)), PA(18:1(9Z)/20:4(5Z,8Z,11Z,14Z)), PA(18:4(6Z,9Z,12Z,15Z)/20:1(11Z)), PA(20:1(11Z)/18:4(6Z,9Z,12Z,15Z)), PA(20:2(11Z,14Z)/18:3(6Z,9Z,12Z)), PA(20:4(5Z,8Z,11Z,14Z)/18:1(9Z)), PA(20:5(5Z,8Z,…	LMGP10010223, LMGP10010357, LMGP10010385, LMGP10010413, LMGP10010571, LMGP10010600, LMGP10010879, LMGP10010443, LMGP10010542, LMGP10010570, LMGP10010629, LMGP10010658, LMGP10010793, LMGP10010884	5869006	14	2
C43H75O8P	M+K	C43H75O8P+K+	789.483	0.614222	0.2	PA(18:1(9Z)/22:4(7Z,10Z,13Z,16Z)), PA(20:1(11Z)/20:4(5Z,8Z,11Z,14Z)), PA(20:2(11Z,14Z)/20:3(8Z,11Z,14Z)), PA(20:3(8Z,11Z,14Z)/20:2(11Z,14Z)), PA(22:1(11Z)/18:4(6Z,9Z,12Z,15Z)), PA(22:2(13Z,16Z)/18:3(9Z,12Z,15Z)), PA(22:4(7Z,10Z,13Z,16Z)/18:1(9Z)), PA(18:3(6Z,9Z,12Z)/22:2(13Z,16Z)), PA(18:3(9Z,12Z,15Z)/22:2(13Z,16Z)), PA(18:4(6Z,9Z,12Z,15Z)/22:1(11Z)), PA(20:0/20:5(5Z,8Z,11Z,14Z,17Z)), PA(20:4(5Z,…	LMGP10010337, LMGP10010548, LMGP10010578, LMGP10010608, LMGP10010740, LMGP10010770, LMGP10010798, LMGP10010392, LMGP10010420, LMGP10010450, LMGP10010521, LMGP10010637, LMGP10010665, LMGP10010769	6.66391e+06	14	0
C41H73O8P	M+K	C41H73O8P+K+	763.467	0.609615	0.2	PA(18:1(9Z)/20:3(8Z,11Z,14Z)), PA(18:2(9Z,12Z)/20:2(11Z,14Z)), PA(18:3(6Z,9Z,12Z)/20:1(11Z)), PA(20:1(11Z)/18:3(9Z,12Z,15Z)), PA(20:2(11Z,14Z)/18:2(9Z,12Z)), PA(20:3(8Z,11Z,14Z)/18:1(9Z)), PA(20:4(5Z,8Z,11Z,14Z)/18:0), PA(22:4(7Z,10Z,13Z,16Z)/16:0), PA(16:0/22:4(7Z,10Z,13Z,16Z)), PA(18:0/20:4(5Z,8Z,11Z,14Z)), PA(18:3(9Z,12Z,15Z)/20:1(11Z)), PA(18:4(6Z,9Z,12Z,15Z)/20:0), PA(20:1(11Z)/18:3(6Z,9Z,12…	LMGP10010333, LMGP10010356, LMGP10010384, LMGP10010541, LMGP10010569, LMGP10010599, LMGP10010628, LMGP10010792, LMGP10010970, LMGP10010024, LMGP10010412, LMGP10010442, LMGP10010540, LMGP10010951	6398140	14	0
C39H79N2O6P	M+K	C39H79N2O6P+K+	741.531	0.609554	0.2	SM(d16:1/18:0), SM(d17:1/17:0), PE-Cer(d14:1(4E)/23:0), PE-Cer(d16:1(4E)/21:0), SM(d18:1/16:0), PE-Cer(d15:1(4E)/22:0)	LMSP03010042, LMSP03010043, LMSP03020010, LMSP03020023, LMSP03010003, LMSP03020017	8.00712e+06	6	0
C42H82NO6P	M+K	C42H82NO6P+K+	766.551	0.60014	0.2	CerP(d18:1/24:1(15Z))	LMSP02050007	4659837	1	1
C46H83O10P	M+Na	C46H83O10P+Na+	849.562	0.588612	0.05	PG(18:2(9Z,12Z)/22:2(13Z,16Z)), PG(18:4(6Z,9Z,12Z,15Z)/22:0), PG(20:4(5Z,8Z,11Z,14Z)/20:0), PG(22:0/18:4(6Z,9Z,12Z,15Z)), PG(22:1(11Z)/18:3(6Z,9Z,12Z)), PG(22:1(11Z)/18:3(9Z,12Z,15Z)), PG(18:0/22:4(7Z,10Z,13Z,16Z)), PG(18:3(6Z,9Z,12Z)/22:1(11Z)), PG(18:3(9Z,12Z,15Z)/22:1(11Z)), PG(20:1(11Z)/20:3(8Z,11Z,14Z)), PG(20:2(11Z,14Z)/20:2(11Z,14Z)), PG(20:3(8Z,11Z,14Z)/20:1(11Z)), PG(22:2(13Z,16Z)/18:2(9…	LMGP04010364, LMGP04010451, LMGP04010638, LMGP04010713, LMGP04010739, LMGP04010740, LMGP04010883, LMGP04010393, LMGP04010421, LMGP04010549, LMGP04010579, LMGP04010609, LMGP04010769, LMGP04010798, LMGP04010862	13818472	15	2
C43H71O8P	M+Na	C43H71O8P+Na+	769.478	0.587572	0.05	PA(18:1(9Z)/22:6(4Z,7Z,10Z,13Z,16Z,19Z)), PA(20:4(5Z,8Z,11Z,14Z)/20:3(8Z,11Z,14Z)), PA(20:5(5Z,8Z,11Z,14Z,17Z)/20:2(11Z,14Z)), PA(22:4(7Z,10Z,13Z,16Z)/18:3(6Z,9Z,12Z)), PA(22:4(7Z,10Z,13Z,16Z)/18:3(9Z,12Z,15Z)), PA(18:3(6Z,9Z,12Z)/22:4(7Z,10Z,13Z,16Z)), PA(18:3(9Z,12Z,15Z)/22:4(7Z,10Z,13Z,16Z)), PA(20:2(11Z,14Z)/20:5(5Z,8Z,11Z,14Z,17Z)), PA(20:3(8Z,11Z,14Z)/20:4(5Z,8Z,11Z,14Z)), PA(22:6(4Z,7Z,10Z…	LMGP10010040, LMGP10010639, LMGP10010667, LMGP10010800, LMGP10010801, LMGP10010393, LMGP10010421, LMGP10010580, LMGP10010610, LMGP10010827	3.69532e+06	10	2
C45H80NO7P	M+Na	C45H80NO7P+Na+	800.556	0.587479	0.05	PE(O-18:0/22:6(4Z,7Z,10Z,13Z,16Z,19Z)), PE(P-20:0/20:5(5Z,8Z,11Z,14Z,17Z))	LMGP02020104, LMGP02030086	4713479	2	2
C46H86NO8P	M+Na	C46H86NO8P+Na+	834.598	0.585138	0.05	PC(18:0/20:3(5Z,11Z,14Z)), PC(18:0/20:3(5Z,8Z,11Z)), PC(18:0/20:3(5Z,8Z,14Z)), PC(18:2(9Z,12Z)/20:1(13Z)), PC(18:1(9Z)/20:2(11Z,14Z)), PC(20:0/18:3(6Z,9Z,12Z)), PC(20:3(8Z,11Z,14Z)/18:0), PC(20:2(11Z,14Z)/18:1(11Z)), PC(20:3(5Z,8Z,11Z)/18:0), PE(20:3(8Z,11Z,14Z)/21:0), PE(22:2(13Z,16Z)/19:1(9Z)), PC(18:0/20:3(8Z,11Z,14Z)), PC(16:1(9Z)/22:2(13Z,16Z)), PC(18:2(9Z,12Z)/20:1(11Z)), PC(18:3(6Z,9Z,12Z)…	LMGP01010795, LMGP01010796, LMGP01010798, LMGP01010942, LMGP01011608, LMGP01011794, LMGP01011877, LMGP01012190, LMGP01012196, LMGP02010927, LMGP02011089, LMGP01010799, LMGP01011496, LMGP01011631, LMGP01011659, LMGP01011688, LMGP01011795, LMGP01011847, LMGP01011818, LMGP01012042, LMGP01012153, LMGP02011009, LMGP02010821	4969685	23	1
C40H77O9P	M+K	C40H77O9P+K+	771.494	0.581484	0.2	PG(P-18:0/16:1(9Z)), PG(O-16:0/18:2(9Z,12Z)), PG(P-20:0/14:1(9Z)), PG(P-16:0/18:1(9Z))	LMGP04030035, LMGP04020079, LMGP04030059, LMGP04030088	5138780	4	2
C44H84NO6P	M+K	C44H84NO6P+K+	792.567	0.577765	0.2	1-hexadecanyl-2-(8-[3]-ladderane-octanyl)-sn-glycerophosphocholine	LMGP01040092	5145512	1	1
C47H94NO8P	M+Na	C47H94NO8P+Na+	854.661	0.574325	0.05	PC(20:0/19:0), PC(19:0/20:0), PE-NMe2(20:0/20:0), PC(21:0/18:0), PC(17:0/22:0), PC(18:0/21:0), PC(22:0/17:0), PE(20:0/22:0), PE(22:0/20:0), PE(21:0/21:0)	LMGP01011797, LMGP01011744, LMGP02010319, LMGP01011069, LMGP01011517, LMGP01011592, LMGP01011985, LMGP02010075, LMGP02011030, LMGP02011166	11281594	10	3
C43H74NO7P	M+Na	C43H74NO7P+Na+	770.51	0.56599	0.05	PE(P-16:0/22:6(4Z,7Z,10Z,13Z,16Z,19Z))	LMGP02030001	4.55964e+06	1	2
C42H84NO8P	M+K	C42H84NO8P+K+	800.557	0.563968	0.2	PC(11:0/23:0), PC(12:0/22:0), PC(19:0/15:0), PC(17:0/17:0), PC(18:0/16:0), PE(16:0/21:0), PE(22:0/15:0), PC(13:0/21:0), PC(10:0/24:0), PC(14:0/20:0), PC(16:0/18:0), PC(20:0/14:0), PC(22:0/12:0), PC(15:0/19:0), PC(21:0/13:0), PE(17:0/20:0), PE(15:0/22:0), PE(18:0/19:0), PE(21:0/16:0), PE(19:0/18:0), PE-NMe(18:0/18:0), PE(20:0/17:0)	LMGP01010420, LMGP01010446, LMGP01010972, LMGP01010707, LMGP01010742, LMGP02010511, LMGP02011017, LMGP01010466, LMGP01010400, LMGP01010505, LMGP01010573, LMGP01011000, LMGP01011082, LMGP01010545, LMGP01011064, LMGP02010067, LMGP02010469, LMGP02010630, LMGP02010994, LMGP02011184, LMGP02010344, LMGP02010828	4712203	22	2
C47H82NO7P	M+Na	C47H82NO7P+Na+	826.572	0.561153	0.05	PE(P-20:0/22:6(4Z,7Z,10Z,13Z,16Z,19Z))	LMGP02030092	2.9977e+06	1	2
C48H82NO8P	M+Na	C48H82NO8P+Na+	854.567	0.558051	0.05	PC(18:1(11Z)/22:6(4Z,7Z,10Z,13Z,16Z,19Z)), PC(18:3(6Z,9Z,12Z)/22:4(7Z,10Z,13Z,16Z)), PC(20:2(11Z,14Z)/20:5(5Z,8Z,11Z,14Z,17Z)), PC(20:5(5Z,8Z,11Z,14Z,17Z)/20:2(11Z,14Z)), PC(22:4(7Z,10Z,13Z,16Z)/18:3(9Z,12Z,15Z)), PC(18:1(9Z)/22:6(4Z,7Z,10Z,13Z,16Z,19Z)), PC(18:2(9Z,12Z)/22:5(4Z,7Z,10Z,13Z,16Z)), PC(18:3(9Z,12Z,15Z)/22:4(7Z,10Z,13Z,16Z)), PC(20:3(8Z,11Z,14Z)/20:4(5Z,8Z,11Z,14Z)), PC(20:4(5Z,8Z,11…	LMGP01010847, LMGP01011669, LMGP01011859, LMGP01011946, LMGP01012081, LMGP01010913, LMGP01010946, LMGP01011698, LMGP01011889, LMGP01011918, LMGP01012080, LMGP01012108	3.09657e+06	12	3
C42H84NO8P	M+Na	C42H84NO8P+Na+	784.583	0.557175	0.05	PC(11:0/23:0), PC(12:0/22:0), PC(19:0/15:0), PC(17:0/17:0), PC(18:0/16:0), PE(16:0/21:0), PE(22:0/15:0), PC(13:0/21:0), PC(10:0/24:0), PC(14:0/20:0), PC(16:0/18:0), PC(20:0/14:0), PC(22:0/12:0), PC(15:0/19:0), PC(21:0/13:0), PE(17:0/20:0), PE(15:0/22:0), PE(18:0/19:0), PE(21:0/16:0), PE(19:0/18:0), PE-NMe(18:0/18:0), PE(20:0/17:0)	LMGP01010420, LMGP01010446, LMGP01010972, LMGP01010707, LMGP01010742, LMGP02010511, LMGP02011017, LMGP01010466, LMGP01010400, LMGP01010505, LMGP01010573, LMGP01011000, LMGP01011082, LMGP01010545, LMGP01011064, LMGP02010067, LMGP02010469, LMGP02010630, LMGP02010994, LMGP02011184, LMGP02010344, LMGP02010828	4.19215e+06	22	2
C40H82NO7P	M+K	C40H82NO7P+K+	758.546	0.554413	0.2	PC(O-20:0/12:0), PC(O-14:0/18:0), PC(O-18:0/14:0), PE(O-18:0/17:0), PC(O-16:0/16:0), PE(O-20:0/15:0), PE(O-16:0/19:0)	LMGP01020216, LMGP01020015, LMGP01020195, LMGP02020044, LMGP01020029, LMGP02020065, LMGP02020097	4236124	7	2
C44H86NO8P	M+K	C44H86NO8P+K+	826.572	0.542825	0.2	PC(18:1(9Z)/18:0), PC(18:0/18:1(13Z)), PC(18:0/18:1(7Z)), PC(14:1(9Z)/22:0), PC(15:1(9Z)/21:0), PC(16:0/20:1(11Z)), PC(17:0/19:1(9Z)), PC(19:0/17:1(9Z)), PC(19:1(9Z)/17:0), PC(20:1(11Z)/16:0), PC(22:1(11Z)/14:0), PC(14:0/22:1(13Z)), PE(17:0/22:1(11Z)), PE(17:1(9Z)/22:0), PE(20:1(11Z)/19:0), PE(19:1(9Z)/20:0), PE(22:0/17:1(9Z)), PE(22:1(11Z)/17:0), PC(18:0/18:1(16Z)), PC(18:0/18:1(6Z)), PC(18:0/18…	LMGP01010888, LMGP01010753, LMGP01010758, LMGP01011404, LMGP01011456, LMGP01011468, LMGP01011510, LMGP01011736, LMGP01011764, LMGP01011811, LMGP01012006, LMGP01012129, LMGP02010558, LMGP02010586, LMGP02010858, LMGP02010812, LMGP02011022, LMGP02011048, LMGP01010754, LMGP01010756, LMGP01010750, LMGP01010751, LMGP01010759, LMGP01010761, LMGP01010840, LMGP01011488, LMGP01011537, LMGP01011790, LMGP010…	2.99581e+06	36	2
C40H78NO8P	M+K	C40H78NO8P+K+	770.51	0.540325	0.2	PC(12:0/20:1(11Z)), PC(17:1(9Z)/15:0), PC(14:0/18:1(9Z)), PC(16:0/16:1(9Z)), PC(13:0/19:1(9Z)), PC(14:1(9Z)/18:0), PC(15:1(9Z)/17:0), PC(18:0/14:1(9Z)), PC(18:1(11Z)/14:0), PC(19:1(9Z)/13:0), PC(20:1(11Z)/12:0), PE(13:0/22:1(11Z)), PE(16:0/19:1(9Z)), PE(17:1(9Z)/18:0), PE(18:0/17:1(9Z)), PE(20:1(11Z)/15:0), PE(17:0/18:1(9Z)), PC(14:0/18:1(11Z)), PC(18:1(9Z)/14:0), PC(16:1(9Z)/16:0), PC(17:0/15:1(…	LMGP01011329, LMGP01011525, LMGP01010492, LMGP01010566, LMGP01011352, LMGP01011389, LMGP01011439, LMGP01011582, LMGP01012145, LMGP01011757, LMGP01011805, LMGP02010402, LMGP02010509, LMGP02010571, LMGP02010626, LMGP02010845, LMGP02011211, LMGP01010490, LMGP01010882, LMGP01011479, LMGP01011500, LMGP02010446, LMGP02010464, LMGP02010493, LMGP02010527, LMGP02010640, LMGP02010771, LMGP02010991, LMGP020…	4559149	35	2
C46H84NO7P	M+Na	C46H84NO7P+Na+	816.588	0.537276	0.05	PC(O-18:1(9Z)/20:4(5Z,8Z,11Z,14Z)), PC(P-20:0/18:4(6Z,9Z,12Z,15Z)), PC(O-16:0/22:5(7Z,10Z,13Z,16Z,19Z)), PC(O-18:0/20:5(5Z,8Z,11Z,14Z,17Z)), PC(O-18:1(9Z)/20:4(8Z,11Z,14Z,17Z)), PC(P-18:0/20:4(5Z,8Z,11Z,14Z)), PC(P-16:0/22:4(7Z,10Z,13Z,16Z))	LMGP01020157, LMGP01030090, LMGP01020066, LMGP01020104, LMGP01020267, LMGP01030012, LMGP01030045	3.91102e+06	7	1
C46H86NO8P	M+K	C46H86NO8P+K+	850.572	0.536715	0.2	PC(18:0/20:3(5Z,11Z,14Z)), PC(18:0/20:3(5Z,8Z,11Z)), PC(18:0/20:3(5Z,8Z,14Z)), PC(18:2(9Z,12Z)/20:1(13Z)), PC(18:1(9Z)/20:2(11Z,14Z)), PC(20:0/18:3(6Z,9Z,12Z)), PC(20:3(8Z,11Z,14Z)/18:0), PC(20:2(11Z,14Z)/18:1(11Z)), PC(20:3(5Z,8Z,11Z)/18:0), PE(20:3(8Z,11Z,14Z)/21:0), PE(22:2(13Z,16Z)/19:1(9Z)), PC(18:0/20:3(8Z,11Z,14Z)), PC(16:1(9Z)/22:2(13Z,16Z)), PC(18:2(9Z,12Z)/20:1(11Z)), PC(18:3(6Z,9Z,12Z)…	LMGP01010795, LMGP01010796, LMGP01010798, LMGP01010942, LMGP01011608, LMGP01011794, LMGP01011877, LMGP01012190, LMGP01012196, LMGP02010927, LMGP02011089, LMGP01010799, LMGP01011496, LMGP01011631, LMGP01011659, LMGP01011688, LMGP01011795, LMGP01011847, LMGP01011818, LMGP01012042, LMGP01012153, LMGP02011009, LMGP02010821	4.92928e+06	23	3
C54H82O4	M+K	C54H82O4+K+	833.584	0.536092	0.2	Coenzyme Q9	LMPR02010004	14204640	1	2
C43H73O8P	M+K	C43H73O8P+K+	787.467	0.535343	0.2	PA(20:1(11Z)/20:5(5Z,8Z,11Z,14Z,17Z)), PA(20:3(8Z,11Z,14Z)/20:3(8Z,11Z,14Z)), PA(20:4(5Z,8Z,11Z,14Z)/20:2(11Z,14Z)), PA(22:2(13Z,16Z)/18:4(6Z,9Z,12Z,15Z)), PA(22:4(7Z,10Z,13Z,16Z)/18:2(9Z,12Z)), PA(18:0/22:6(4Z,7Z,10Z,13Z,16Z,19Z)), PA(18:2(9Z,12Z)/22:4(7Z,10Z,13Z,16Z)), PA(18:4(6Z,9Z,12Z,15Z)/22:2(13Z,16Z)), PA(20:2(11Z,14Z)/20:4(5Z,8Z,11Z,14Z)), PA(20:5(5Z,8Z,11Z,14Z,17Z)/20:1(11Z)), PA(22:6(4Z…	LMGP10010549, LMGP10010609, LMGP10010638, LMGP10010771, LMGP10010799, LMGP10010039, LMGP10010363, LMGP10010451, LMGP10010579, LMGP10010666, LMGP10010826	4.11405e+06	11	0
C40H75O9P	M+K	C40H75O9P+K+	769.478	0.534013	0.2	PG(O-16:0/18:3(6Z,9Z,12Z)), PG(P-16:0/18:2(9Z,12Z)), PG(O-16:0/18:3(9Z,12Z,15Z))	LMGP04020078, LMGP04030087, LMGP04020077	3.69349e+06	3	2
C40H78NO8P	M+Na	C40H78NO8P+Na+	754.536	0.528381	0.05	PC(12:0/20:1(11Z)), PC(17:1(9Z)/15:0), PC(14:0/18:1(9Z)), PC(16:0/16:1(9Z)), PC(13:0/19:1(9Z)), PC(14:1(9Z)/18:0), PC(15:1(9Z)/17:0), PC(18:0/14:1(9Z)), PC(18:1(11Z)/14:0), PC(19:1(9Z)/13:0), PC(20:1(11Z)/12:0), PE(13:0/22:1(11Z)), PE(16:0/19:1(9Z)), PE(17:1(9Z)/18:0), PE(18:0/17:1(9Z)), PE(20:1(11Z)/15:0), PE(17:0/18:1(9Z)), PC(14:0/18:1(11Z)), PC(18:1(9Z)/14:0), PC(16:1(9Z)/16:0), PC(17:0/15:1(…	LMGP01011329, LMGP01011525, LMGP01010492, LMGP01010566, LMGP01011352, LMGP01011389, LMGP01011439, LMGP01011582, LMGP01012145, LMGP01011757, LMGP01011805, LMGP02010402, LMGP02010509, LMGP02010571, LMGP02010626, LMGP02010845, LMGP02011211, LMGP01010490, LMGP01010882, LMGP01011479, LMGP01011500, LMGP02010446, LMGP02010464, LMGP02010493, LMGP02010527, LMGP02010640, LMGP02010771, LMGP02010991, LMGP020…	3.95309e+06	35	2
C46H81O10P	M+Na	C46H81O10P+Na+	847.546	0.527429	0.05	PG(18:1(9Z)/22:4(7Z,10Z,13Z,16Z)), PG(18:3(6Z,9Z,12Z)/22:2(13Z,16Z)), PG(18:3(9Z,12Z,15Z)/22:2(13Z,16Z)), PG(20:1(11Z)/20:4(5Z,8Z,11Z,14Z)), PG(20:3(8Z,11Z,14Z)/20:2(11Z,14Z)), PG(20:4(5Z,8Z,11Z,14Z)/20:1(11Z)), PG(22:1(11Z)/18:4(6Z,9Z,12Z,15Z)), PG(22:2(13Z,16Z)/18:3(6Z,9Z,12Z)), PG(22:4(7Z,10Z,13Z,16Z)/18:1(9Z)), PG(18:4(6Z,9Z,12Z,15Z)/22:1(11Z)), PG(20:0/20:5(5Z,8Z,11Z,14Z,17Z)), PG(20:2(11Z,1…	LMGP04010339, LMGP04010394, LMGP04010422, LMGP04010550, LMGP04010610, LMGP04010639, LMGP04010741, LMGP04010770, LMGP04010799, LMGP04010452, LMGP04010523, LMGP04010580, LMGP04010666, LMGP04010771	8853367	14	2
C45H86NO9P	M+K	C45H86NO9P+K+	854.567	0.525993	0.2	PS(P-20:0/19:1(9Z))	LMGP03030074	3.09696e+06	1	2
C43H84NO8P	M+Na	C43H84NO8P+Na+	796.583	0.523304	0.1	PC(17:0/18:1(9Z)), PC(14:1(9Z)/21:0), PC(15:0/20:1(11Z)), PC(16:0/19:1(9Z)), PC(16:1(9Z)/19:0), PC(17:1(9Z)/18:0), PE(20:0/18:1(9Z)), PE(16:0/22:1(13Z)), PE(18:1(9Z)/20:0), PE(17:1(9Z)/21:0), PE(19:0/19:1(9Z)), PE(19:1(9Z)/19:0), PE(22:1(11Z)/16:0), PC(15:1(9Z)/20:0), PC(18:0/17:1(9Z)), PC(18:1(9Z)/17:0), PC(20:0/15:1(9Z)), PC(20:1(11Z)/15:0), PC(21:0/14:1(9Z)), PC(22:1(11Z)/13:0), PE(20:0/18:1(1…	LMGP01010711, LMGP01011403, LMGP01011421, LMGP01011467, LMGP01011486, LMGP01011531, LMGP02010135, LMGP02010136, LMGP02010143, LMGP02010585, LMGP02010780, LMGP02010810, LMGP02011046, LMGP01011450, LMGP01011586, LMGP01011600, LMGP01011789, LMGP01011809, LMGP01011955, LMGP01012005, LMGP02010137, LMGP02010138, LMGP02010139, LMGP02010141, LMGP02010512, LMGP02010535, LMGP02010852, LMGP02010997, LMGP020…	2.36232e+06	32	2
C44H86NO8P	M+Na	C44H86NO8P+Na+	810.598	0.521903	0.1	PC(18:1(9Z)/18:0), PC(18:0/18:1(13Z)), PC(18:0/18:1(7Z)), PC(14:1(9Z)/22:0), PC(15:1(9Z)/21:0), PC(16:0/20:1(11Z)), PC(17:0/19:1(9Z)), PC(19:0/17:1(9Z)), PC(19:1(9Z)/17:0), PC(20:1(11Z)/16:0), PC(22:1(11Z)/14:0), PC(14:0/22:1(13Z)), PE(17:0/22:1(11Z)), PE(17:1(9Z)/22:0), PE(20:1(11Z)/19:0), PE(19:1(9Z)/20:0), PE(22:0/17:1(9Z)), PE(22:1(11Z)/17:0), PC(18:0/18:1(16Z)), PC(18:0/18:1(6Z)), PC(18:0/18…	LMGP01010888, LMGP01010753, LMGP01010758, LMGP01011404, LMGP01011456, LMGP01011468, LMGP01011510, LMGP01011736, LMGP01011764, LMGP01011811, LMGP01012006, LMGP01012129, LMGP02010558, LMGP02010586, LMGP02010858, LMGP02010812, LMGP02011022, LMGP02011048, LMGP01010754, LMGP01010756, LMGP01010750, LMGP01010751, LMGP01010759, LMGP01010761, LMGP01010840, LMGP01011488, LMGP01011537, LMGP01011790, LMGP010…	3222659	36	2
C46H93N2O6P	M+K	C46H93N2O6P+K+	839.64	0.514338	0.2	SM(d17:1/24:0), SM(d16:1/25:0), SM(d18:1/23:0)	LMSP03010077, LMSP03010076, LMSP03010078	3.04716e+06	3	1
C44H82NO7P	M+Na	C44H82NO7P+Na+	790.572	0.510163	0.1	PC(O-16:0/20:4(5Z,8Z,11Z,14Z)), PC(O-16:0/20:4(8Z,11Z,14Z,17Z)), PC(P-16:0/20:3(8Z,11Z,14Z)), PC(P-16:0/20:3(5Z,8Z,11Z)), PC(O-16:0/20:4(5E,8E,11E,14E)), PC(O-18:2(9Z,12Z)/18:2(9Z,12Z)), PC(O-18:0/18:4(6Z,9Z,12Z,15Z)), PC(P-18:0/18:3(6Z,9Z,12Z)), PC(P-18:0/18:3(9Z,12Z,15Z))	LMGP01020056, LMGP01020245, LMGP01030039, LMGP01030129, LMGP01020054, LMGP01020270, LMGP01020206, LMGP01030059, LMGP01030060	3.77969e+06	9	1
C38H75O9P	M+K	C38H75O9P+K+	745.478	0.501699	0.2	PG(P-18:0/14:0), PG(O-18:0/14:1(9Z)), PG(O-16:0/16:1(9Z)), PG(P-16:0/16:0), PG(P-20:0/12:0)	LMGP04030030, LMGP04020021, LMGP04020007, LMGP04030007, LMGP04030056	2241396	5	1
C48H82NO8P	M+K	C48H82NO8P+K+	870.541	0.489837	0.2	PC(18:1(11Z)/22:6(4Z,7Z,10Z,13Z,16Z,19Z)), PC(18:3(6Z,9Z,12Z)/22:4(7Z,10Z,13Z,16Z)), PC(20:2(11Z,14Z)/20:5(5Z,8Z,11Z,14Z,17Z)), PC(20:5(5Z,8Z,11Z,14Z,17Z)/20:2(11Z,14Z)), PC(22:4(7Z,10Z,13Z,16Z)/18:3(9Z,12Z,15Z)), PC(18:1(9Z)/22:6(4Z,7Z,10Z,13Z,16Z,19Z)), PC(18:2(9Z,12Z)/22:5(4Z,7Z,10Z,13Z,16Z)), PC(18:3(9Z,12Z,15Z)/22:4(7Z,10Z,13Z,16Z)), PC(20:3(8Z,11Z,14Z)/20:4(5Z,8Z,11Z,14Z)), PC(20:4(5Z,8Z,11…	LMGP01010847, LMGP01011669, LMGP01011859, LMGP01011946, LMGP01012081, LMGP01010913, LMGP01010946, LMGP01011698, LMGP01011889, LMGP01011918, LMGP01012080, LMGP01012108	2.71479e+06	12	2
C46H84NO7P	M+K	C46H84NO7P+K+	832.562	0.486802	0.2	PC(O-18:1(9Z)/20:4(5Z,8Z,11Z,14Z)), PC(P-20:0/18:4(6Z,9Z,12Z,15Z)), PC(O-16:0/22:5(7Z,10Z,13Z,16Z,19Z)), PC(O-18:0/20:5(5Z,8Z,11Z,14Z,17Z)), PC(O-18:1(9Z)/20:4(8Z,11Z,14Z,17Z)), PC(P-18:0/20:4(5Z,8Z,11Z,14Z)), PC(P-16:0/22:4(7Z,10Z,13Z,16Z))	LMGP01020157, LMGP01030090, LMGP01020066, LMGP01020104, LMGP01020267, LMGP01030012, LMGP01030045	3721170	7	1
C46H79O10P	M+Na	C46H79O10P+Na+	845.53	0.483214	0.1	PG(18:0/22:6(4Z,7Z,10Z,13Z,16Z,19Z)), PG(20:1(11Z)/20:5(5Z,8Z,11Z,14Z,17Z)), PG(20:2(11Z,14Z)/20:4(5Z,8Z,11Z,14Z)), PG(20:3(8Z,11Z,14Z)/20:3(8Z,11Z,14Z)), PG(20:4(5Z,8Z,11Z,14Z)/20:2(11Z,14Z)), PG(22:2(13Z,16Z)/18:4(6Z,9Z,12Z,15Z)), PG(22:4(7Z,10Z,13Z,16Z)/18:2(9Z,12Z)), PG(22:6(4Z,7Z,10Z,13Z,16Z,19Z)/18:0), PG(18:2(9Z,12Z)/22:4(7Z,10Z,13Z,16Z)), PG(18:4(6Z,9Z,12Z,15Z)/22:2(13Z,16Z)), PG(20:5(5Z,…	LMGP04010040, LMGP04010551, LMGP04010581, LMGP04010611, LMGP04010640, LMGP04010772, LMGP04010800, LMGP04010827, LMGP04010365, LMGP04010453, LMGP04010667	6.51308e+06	11	3
C44H82NO7P	M+K	C44H82NO7P+K+	806.546	0.474154	0.2	PC(O-16:0/20:4(5Z,8Z,11Z,14Z)), PC(O-16:0/20:4(8Z,11Z,14Z,17Z)), PC(P-16:0/20:3(8Z,11Z,14Z)), PC(P-16:0/20:3(5Z,8Z,11Z)), PC(O-16:0/20:4(5E,8E,11E,14E)), PC(O-18:2(9Z,12Z)/18:2(9Z,12Z)), PC(O-18:0/18:4(6Z,9Z,12Z,15Z)), PC(P-18:0/18:3(6Z,9Z,12Z)), PC(P-18:0/18:3(9Z,12Z,15Z))	LMGP01020056, LMGP01020245, LMGP01030039, LMGP01030129, LMGP01020054, LMGP01020270, LMGP01020206, LMGP01030059, LMGP01030060	3724386	9	1
C45H89N2O6P	M+Na	C45H89N2O6P+Na+	807.635	0.470963	0.1	SM(d16:1/24:1), SM(d18:1/22:1), SM(d18:2/22:0)	LMSP03010071, LMSP03010072, LMSP03010092	3249770	3	0
C43H71O8P	M+K	C43H71O8P+K+	785.452	0.470157	0.2	PA(18:1(9Z)/22:6(4Z,7Z,10Z,13Z,16Z,19Z)), PA(20:4(5Z,8Z,11Z,14Z)/20:3(8Z,11Z,14Z)), PA(20:5(5Z,8Z,11Z,14Z,17Z)/20:2(11Z,14Z)), PA(22:4(7Z,10Z,13Z,16Z)/18:3(6Z,9Z,12Z)), PA(22:4(7Z,10Z,13Z,16Z)/18:3(9Z,12Z,15Z)), PA(18:3(6Z,9Z,12Z)/22:4(7Z,10Z,13Z,16Z)), PA(18:3(9Z,12Z,15Z)/22:4(7Z,10Z,13Z,16Z)), PA(20:2(11Z,14Z)/20:5(5Z,8Z,11Z,14Z,17Z)), PA(20:3(8Z,11Z,14Z)/20:4(5Z,8Z,11Z,14Z)), PA(22:6(4Z,7Z,10Z…	LMGP10010040, LMGP10010639, LMGP10010667, LMGP10010800, LMGP10010801, LMGP10010393, LMGP10010421, LMGP10010580, LMGP10010610, LMGP10010827	2.85813e+06	10	0
C41H75O8P	M+Na	C41H75O8P+Na+	749.509	0.469928	0.1	PA(18:1(9Z)/20:2(11Z,14Z)), PA(18:3(6Z,9Z,12Z)/20:0), PA(18:3(9Z,12Z,15Z)/20:0), PA(20:0/18:3(6Z,9Z,12Z)), PA(20:2(11Z,14Z)/18:1(9Z)), PA(20:3(8Z,11Z,14Z)/18:0), PA(18:0/20:3(8Z,11Z,14Z)), PA(18:2(9Z,12Z)/20:1(11Z)), PA(20:0/18:3(9Z,12Z,15Z)), PA(20:1(11Z)/18:2(9Z,12Z)), PA(22:2(13Z,16Z)/16:1(9Z)), PA(16:1(9Z)/22:2(13Z,16Z))	LMGP10010332, LMGP10010383, LMGP10010411, LMGP10010516, LMGP10010568, LMGP10010598, LMGP10010885, LMGP10010355, LMGP10010517, LMGP10010539, LMGP10010762, LMGP10010222	3704442	12	2
C39H71O8P	M+Na	C39H71O8P+Na+	721.478	0.459633	0.1	PA(14:1(9Z)/22:2(13Z,16Z)), PA(17:2(9Z,12Z)/19:1(9Z)), PA(18:0/18:3(9Z,12Z,15Z)), PA(18:2(9Z,12Z)/18:1(9Z)), PA(18:3(9Z,12Z,15Z)/18:0), PA(19:1(9Z)/17:2(9Z,12Z)), PA(18:0/18:3(6Z,9Z,12Z)), PA(18:3(6Z,9Z,12Z)/18:0), PA(20:2(11Z,14Z)/16:1(9Z)), PA(20:3(8Z,11Z,14Z)/16:0), PA(22:2(13Z,16Z)/14:1(9Z)), PA(16:0/20:3(8Z,11Z,14Z)), PA(16:1(9Z)/20:2(11Z,14Z)), PA(18:1(9Z)/18:2(9Z,12Z))	LMGP10010134, LMGP10010293, LMGP10010314, LMGP10010348, LMGP10010405, LMGP10010488, LMGP10010313, LMGP10010375, LMGP10010563, LMGP10010593, LMGP10010758, LMGP10010905, LMGP10010216, LMGP10010961	3.44751e+06	14	1
C47H92NO8P	M+Na	C47H92NO8P+Na+	852.645	0.446323	0.1	PC(17:0/22:1(11Z)), PC(19:0/20:1(11Z)), PC(22:1(11Z)/17:0), PE(20:0/22:1(13Z)), PE(22:0/20:1(11Z)), PE(24:0/18:1(9Z)), PE(20:1(11Z)/22:0), PC(17:1(9Z)/22:0), PC(18:1(9Z)/21:0), PC(19:1(9Z)/20:0), PC(21:0/18:1(9Z)), PC(20:0/19:1(9Z)), PC(20:1(11Z)/19:0), PC(22:0/17:1(9Z)), PE(18:0/24:1(15Z)), PE(20:0/22:1(11Z)), PE(22:1(11Z)/20:0)	LMGP01011518, LMGP01011745, LMGP01012012, LMGP02010287, LMGP02010290, LMGP02010294, LMGP02010866, LMGP01011546, LMGP01011610, LMGP01011775, LMGP01011963, LMGP01011798, LMGP01011822, LMGP01011986, LMGP02010293, LMGP02010838, LMGP02011059	7973727	17	1
C42H84NO7P	M+Na	C42H84NO7P+Na+	768.588	0.443757	0.1	PC(O-16:0/18:1(9Z)), PC(O-20:0/14:1(9Z)), PC(O-16:1(9Z)/18:0), PC(O-18:1(11Z)/16:0), PC(P-16:0/18:0), PE(O-18:0/19:1(9Z)), PE(O-20:0/17:1(9Z)), PC(O-18:1(9Z)/16:0), PC(O-18:0/16:1(9Z)), PC(P-20:0/14:0), PE(P-16:0/21:0), PE(P-18:0/19:0), PE(P-20:0/17:0), PC(P-18:0/16:0)	LMGP01020003, LMGP01020219, LMGP01020256, LMGP01020261, LMGP01030030, LMGP02020053, LMGP02020069, LMGP01020152, LMGP01020089, LMGP01030076, LMGP02030029, LMGP02030050, LMGP02030070, LMGP01030052	3.21966e+06	14	1
C37H71O8P	M+K	C37H71O8P+K+	713.452	0.443179	0.2	PA(14:1(9Z)/20:0), PA(17:1(9Z)/17:0), PA(15:1(9Z)/19:0), PA(17:0/17:1(9Z)), PA(15:0/19:1(9Z)), PA(16:0/18:1(11Z)), PA(16:0/18:1(9Z)), PA(12:0/22:1(11Z)), PA(14:0/20:1(11Z)), PA(19:0/15:1(9Z)), PA(19:1(9Z)/15:0), PA(20:0/14:1(9Z)), PA(20:1(11Z)/14:0), PA(22:1(11Z)/12:0), PA(18:0/16:1(9Z)), PA(16:1(9Z)/18:0), PA(18:1(9Z)/16:0)	LMGP10010125, LMGP10010254, LMGP10010176, LMGP10010229, LMGP10010147, LMGP10010007, LMGP10010032, LMGP10010063, LMGP10010100, LMGP10010455, LMGP10010482, LMGP10010509, LMGP10010528, LMGP10010724, LMGP10010887, LMGP10010209, LMGP10010964	3.25892e+06	17	1
C37H71O8P	M+Na	C37H71O8P+Na+	697.478	0.425855	0.1	PA(14:1(9Z)/20:0), PA(17:1(9Z)/17:0), PA(15:1(9Z)/19:0), PA(17:0/17:1(9Z)), PA(15:0/19:1(9Z)), PA(16:0/18:1(11Z)), PA(16:0/18:1(9Z)), PA(12:0/22:1(11Z)), PA(14:0/20:1(11Z)), PA(19:0/15:1(9Z)), PA(19:1(9Z)/15:0), PA(20:0/14:1(9Z)), PA(20:1(11Z)/14:0), PA(22:1(11Z)/12:0), PA(18:0/16:1(9Z)), PA(16:1(9Z)/18:0), PA(18:1(9Z)/16:0)	LMGP10010125, LMGP10010254, LMGP10010176, LMGP10010229, LMGP10010147, LMGP10010007, LMGP10010032, LMGP10010063, LMGP10010100, LMGP10010455, LMGP10010482, LMGP10010509, LMGP10010528, LMGP10010724, LMGP10010887, LMGP10010209, LMGP10010964	3.01557e+06	17	1
C42H84NO7P	M+K	C42H84NO7P+K+	784.562	0.423789	0.2	PC(O-16:0/18:1(9Z)), PC(O-20:0/14:1(9Z)), PC(O-16:1(9Z)/18:0), PC(O-18:1(11Z)/16:0), PC(P-16:0/18:0), PE(O-18:0/19:1(9Z)), PE(O-20:0/17:1(9Z)), PC(O-18:1(9Z)/16:0), PC(O-18:0/16:1(9Z)), PC(P-20:0/14:0), PE(P-16:0/21:0), PE(P-18:0/19:0), PE(P-20:0/17:0), PC(P-18:0/16:0)	LMGP01020003, LMGP01020219, LMGP01020256, LMGP01020261, LMGP01030030, LMGP02020053, LMGP02020069, LMGP01020152, LMGP01020089, LMGP01030076, LMGP02030029, LMGP02030050, LMGP02030070, LMGP01030052	3.39688e+06	14	1
C39H71O8P	M+K	C39H71O8P+K+	737.452	0.416616	0.2	PA(14:1(9Z)/22:2(13Z,16Z)), PA(17:2(9Z,12Z)/19:1(9Z)), PA(18:0/18:3(9Z,12Z,15Z)), PA(18:2(9Z,12Z)/18:1(9Z)), PA(18:3(9Z,12Z,15Z)/18:0), PA(19:1(9Z)/17:2(9Z,12Z)), PA(18:0/18:3(6Z,9Z,12Z)), PA(18:3(6Z,9Z,12Z)/18:0), PA(20:2(11Z,14Z)/16:1(9Z)), PA(20:3(8Z,11Z,14Z)/16:0), PA(22:2(13Z,16Z)/14:1(9Z)), PA(16:0/20:3(8Z,11Z,14Z)), PA(16:1(9Z)/20:2(11Z,14Z)), PA(18:1(9Z)/18:2(9Z,12Z))	LMGP10010134, LMGP10010293, LMGP10010314, LMGP10010348, LMGP10010405, LMGP10010488, LMGP10010313, LMGP10010375, LMGP10010563, LMGP10010593, LMGP10010758, LMGP10010905, LMGP10010216, LMGP10010961	2.59072e+06	14	0
C39H73O8P	M+Na	C39H73O8P+Na+	723.494	0.385789	0.1	PA(18:0/18:2(9Z,12Z)), PA(14:1(9Z)/22:1(11Z)), PA(16:0/20:2(11Z,14Z)), PA(20:2(11Z,14Z)/16:0), PA(22:2(13Z,16Z)/14:0), PA(18:2(9Z,12Z)/18:0), PA(18:1(9Z)/18:1(9Z)), PA(14:0/22:2(13Z,16Z)), PA(19:0/17:2(9Z,12Z)), PA(19:1(9Z)/17:1(9Z)), PA(20:1(11Z)/16:1(9Z)), PA(22:1(11Z)/14:1(9Z)), PA(16:1(9Z)/20:1(11Z)), PA(17:1(9Z)/19:1(9Z)), PA(17:2(9Z,12Z)/19:0)	LMGP10010036, LMGP10010133, LMGP10010195, LMGP10010562, LMGP10010757, LMGP10010876, LMGP10010962, LMGP10010105, LMGP10010459, LMGP10010487, LMGP10010533, LMGP10010727, LMGP10010215, LMGP10010263, LMGP10010292	2.10764e+06	15	1
C40H82NO7P	M+Na	C40H82NO7P+Na+	742.572	0.364132	0.1	PC(O-20:0/12:0), PC(O-14:0/18:0), PC(O-18:0/14:0), PE(O-18:0/17:0), PC(O-16:0/16:0), PE(O-20:0/15:0), PE(O-16:0/19:0)	LMGP01020216, LMGP01020015, LMGP01020195, LMGP02020044, LMGP01020029, LMGP02020065, LMGP02020097	1.67731e+06	7	0
C41H83N2O6P	M+Na	C41H83N2O6P+Na+	753.588	0.36127	0.1	SM(d16:1/20:0), PE-Cer(d15:1(4E)/24:0), SM(d18:1/18:0), SM(d18:0/18:1(9Z)), PE-Cer(d14:1(4E)/25:0), PE-Cer(d16:1(4E)/23:0)	LMSP03010052, LMSP03020018, LMSP03010001, LMSP03010031, LMSP03020013, LMSP03020025	2.49252e+06	6	0
C48H80NO8P	M+Na	C48H80NO8P+Na+	852.551	0.352938	0.1	PC(20:4(5E,8E,11E,14E)/20:4(5E,8E,11E,14E)), PC(18:4(6Z,9Z,12Z,15Z)/22:4(7Z,10Z,13Z,16Z)), PC(20:3(8Z,11Z,14Z)/20:5(5Z,8Z,11Z,14Z,17Z)), PC(22:6(4Z,7Z,10Z,13Z,16Z,19Z)/18:2(9Z,12Z)), PC(18:2(9Z,12Z)/22:6(4Z,7Z,10Z,13Z,16Z,19Z)), PC(20:4(5Z,8Z,11Z,14Z)/20:4(5Z,8Z,11Z,14Z)), PC(20:5(5Z,8Z,11Z,14Z,17Z)/20:3(8Z,11Z,14Z)), PC(22:4(7Z,10Z,13Z,16Z)/18:4(6Z,9Z,12Z,15Z))	LMGP01011047, LMGP01011729, LMGP01011890, LMGP01012109, LMGP01010947, LMGP01011052, LMGP01011947, LMGP01012082	1.48369e+06	8	1
C43H87N2O6P	M+Na	C43H87N2O6P+Na+	781.619	0.352079	0.1	SM(d18:1/20:0), SM(d16:1/22:0)	LMSP03010005, LMSP03010061	1.83583e+06	2	2
C48H88NO8P	M+Na	C48H88NO8P+Na+	860.614	0.349672	0.1	PC(18:0/22:4(7Z,10Z,13Z,16Z)), PC(18:2(9Z,12Z)/22:2(13Z,16Z)), PC(18:3(6Z,9Z,12Z)/22:1(11Z)), PC(18:3(9Z,12Z,15Z)/22:1(11Z)), PC(18:4(6Z,9Z,12Z,15Z)/22:0), PC(20:1(11Z)/20:3(8Z,11Z,14Z)), PC(20:3(8Z,11Z,14Z)/20:1(11Z)), PC(20:4(5Z,8Z,11Z,14Z)/20:0), PC(18:3(6Z,9Z,12Z)/22:1(13Z)), PC(18:3(9Z,12Z,15Z)/22:1(13Z)), PC(20:0/20:4(8Z,11Z,14Z,17Z)), PC(20:3(5Z,8Z,11Z)/20:1(11Z)), PC(20:4(8Z,11Z,14Z,17Z)/…	LMGP01010813, LMGP01011638, LMGP01011667, LMGP01011696, LMGP01011726, LMGP01011826, LMGP01011886, LMGP01011915, LMGP01012176, LMGP01012180, LMGP01012186, LMGP01012203, LMGP01012213, LMGP01012223, LMGP02011015, LMGP01011023, LMGP01011045, LMGP01011856, LMGP01011991, LMGP01012018, LMGP01012019, LMGP01012048, LMGP01012077, LMGP01012187, LMGP01012224, LMGP02011127	436264	26	1
C48H84NO8P	M+Na	C48H84NO8P+Na+	856.583	0.344125	0.1	PC(18:0/22:6(9Z,11Z,13Z,15Z,17Z,19)), PC(20:3(8Z,11Z,14Z)/20:3(8Z,11Z,14Z)), PC(20:5(5Z,8Z,11Z,14Z,17Z)/20:1(11Z)), PE(22:6(4Z,7Z,10Z,13Z,16Z,19Z)/21:0), PC(18:0/22:6(4Z,7Z,10Z,13Z,16Z,19Z)), PC(18:1(11Z)/22:5(7Z,10Z,13Z,16Z,19Z)), PC(18:2(9Z,12Z)/22:4(7Z,10Z,13Z,16Z)), PC(18:4(6Z,9Z,12Z,15Z)/22:2(13Z,16Z)), PC(20:1(11Z)/20:5(5Z,8Z,11Z,14Z,17Z)), PC(20:2(11Z,14Z)/20:4(5Z,8Z,11Z,14Z)), PC(20:4(5Z,…	LMGP01010823, LMGP01011888, LMGP01011945, LMGP02011156, LMGP01010821, LMGP01010846, LMGP01011639, LMGP01011728, LMGP01011828, LMGP01011858, LMGP01011917, LMGP01012051, LMGP01012079, LMGP01012107, LMGP02010004	1.96846e+06	15	3
C40H79O10P	M+Na	C40H79O10P+Na+	773.53	0.335058	0.2	PG(21:0/13:0), PG(22:0/12:0), PG(17:0/17:0), PG(20:0/14:0), PG(19:0/15:0), PG(18:0/16:0), PG(16:0/18:0), PG(15:0/19:0), PG(14:0/20:0), PG(13:0/21:0), PG(12:0/22:0)	LMGP04010854, LMGP04010850, LMGP04010895, LMGP04010865, LMGP04010870, LMGP04010888, LMGP04010907, LMGP04010913, LMGP04010925, LMGP04010933, LMGP04010939	2.65536e+06	11	3
C45H82O15P2	M+Na	C45H82O15P2+Na+	947.502	0.334872	0.2	CL(1'-[18:2(9Z,12Z)/0:0],3'-[18:2(9Z,12Z)/0:0])	LMGP12070001	1.97755e+06	1	1
C45H78NO8P	M+Na	C45H78NO8P+Na+	814.536	0.333592	0.2	PC(15:0/22:6(4Z,7Z,10Z,13Z,16Z,19Z)), PC(17:2(9Z,12Z)/20:4(5Z,8Z,11Z,14Z)), PC(20:5(5Z,8Z,11Z,14Z,17Z)/17:1(9Z)), PC(22:6(4Z,7Z,10Z,13Z,16Z,19Z)/15:0), PE(20:1(11Z)/20:5(5Z,8Z,11Z,14Z,17Z)), PE(20:2(11Z,14Z)/20:4(5Z,8Z,11Z,14Z)), PE(20:3(8Z,11Z,14Z)/20:3(8Z,11Z,14Z)), PE(22:2(13Z,16Z)/18:4(6Z,9Z,12Z,15Z)), PE(22:4(7Z,10Z,13Z,16Z)/18:2(9Z,12Z)), PE(22:6(4Z,7Z,10Z,13Z,16Z,19Z)/18:0), PC(17:1(9Z)/20…	LMGP01011430, LMGP01011573, LMGP01011935, LMGP01012101, LMGP02010864, LMGP02010894, LMGP02010924, LMGP02011087, LMGP02011115, LMGP02011142, LMGP01011544, LMGP01011906, LMGP02010094, LMGP02010678, LMGP02010766, LMGP02010953, LMGP02010981, LMGP20020015	1879850	18	1
C41H72NO7P	M+Na	C41H72NO7P+Na+	744.494	0.310756	0.2	PE(P-16:0/20:5(5Z,8Z,11Z,14Z,17Z))	LMGP02030028	1.50037e+06	1	2
C44H79O10P	M+Na	C44H79O10P+Na+	821.53	0.310085	0.2	PG(18:1(9Z)/20:3(8Z,11Z,14Z)), PG(18:3(6Z,9Z,12Z)/20:1(11Z)), PG(18:3(9Z,12Z,15Z)/20:1(11Z)), PG(18:4(6Z,9Z,12Z,15Z)/20:0), PG(20:1(11Z)/18:3(6Z,9Z,12Z)), PG(20:1(11Z)/18:3(9Z,12Z,15Z)), PG(20:2(11Z,14Z)/18:2(9Z,12Z)), PG(20:3(8Z,11Z,14Z)/18:1(9Z)), PG(20:4(5Z,8Z,11Z,14Z)/18:0), PG(20:0/18:4(6Z,9Z,12Z,15Z)), PG(16:0/22:4(7Z,10Z,13Z,16Z)), PG(18:0/20:4(5Z,8Z,11Z,14Z)), PG(18:2(9Z,12Z)/20:2(11Z,14Z…	LMGP04010335, LMGP04010386, LMGP04010414, LMGP04010444, LMGP04010542, LMGP04010543, LMGP04010571, LMGP04010601, LMGP04010630, LMGP04010950, LMGP04010968, LMGP04010039, LMGP04010358, LMGP04010793	2988446	14	2
C42H82NO9P	M+Na	C42H82NO9P+Na+	798.562	0.294194	0.2	PS(O-18:0/18:1(9Z)), PS(O-20:0/16:1(9Z)), PS(P-16:0/20:0), PS(P-18:0/18:0), PS(P-20:0/16:0), PS(O-16:0/20:1(11Z))	LMGP03020027, LMGP03020047, LMGP03030018, LMGP03030039, LMGP03030062, LMGP03020012	1.44881e+06	6	1
C41H73O8P	M+Na	C41H73O8P+Na+	747.494	0.284768	0.2	PA(18:1(9Z)/20:3(8Z,11Z,14Z)), PA(18:2(9Z,12Z)/20:2(11Z,14Z)), PA(18:3(6Z,9Z,12Z)/20:1(11Z)), PA(20:1(11Z)/18:3(9Z,12Z,15Z)), PA(20:2(11Z,14Z)/18:2(9Z,12Z)), PA(20:3(8Z,11Z,14Z)/18:1(9Z)), PA(20:4(5Z,8Z,11Z,14Z)/18:0), PA(22:4(7Z,10Z,13Z,16Z)/16:0), PA(16:0/22:4(7Z,10Z,13Z,16Z)), PA(18:0/20:4(5Z,8Z,11Z,14Z)), PA(18:3(9Z,12Z,15Z)/20:1(11Z)), PA(18:4(6Z,9Z,12Z,15Z)/20:0), PA(20:1(11Z)/18:3(6Z,9Z,12…	LMGP10010333, LMGP10010356, LMGP10010384, LMGP10010541, LMGP10010569, LMGP10010599, LMGP10010628, LMGP10010792, LMGP10010970, LMGP10010024, LMGP10010412, LMGP10010442, LMGP10010540, LMGP10010951	1.92291e+06	14	1
C44H80NO7P	M+Na	C44H80NO7P+Na+	788.556	0.255265	0.2	PC(O-16:0/20:5(5Z,8Z,11Z,14Z,17Z)), PC(P-16:0/20:4(5Z,8Z,11Z,14Z)), PC(P-18:0/18:4(6Z,9Z,12Z,15Z)), PC(O-16:1(9Z)/20:4(8Z,11Z,14Z,17Z))	LMGP01020058, LMGP01030010, LMGP01030061, LMGP01020259	1.18253e+06	4	1
C39H77N2O6P	M+Na	C39H77N2O6P+Na+	723.541	0.252551	0.2	SM(d18:1/16:1), SM(d16:1/18:1), SM(d18:2/16:0), PE-Cer(d14:2(4E,6E)/23:0), PE-Cer(d15:2(4E,6E)/22:0), PE-Cer(d16:2(4E,6E)/21:0)	LMSP03010041, LMSP03010040, LMSP03010090, LMSP03020041, LMSP03020045, LMSP03020057	907702	6	2
C47H90NO8P	M+Na	C47H90NO8P+Na+	850.63	0.249464	0.2	PC(17:0/22:2(13Z,16Z)), PC(21:0/18:2(9Z,12Z)), PC(22:0/17:2(9Z,12Z)), PC(22:1(11Z)/17:1(9Z)), PC(22:2(13Z,16Z)/17:0), PE(20:2(11Z,14Z)/22:0), PE(22:0/20:2(11Z,14Z)), PE(22:1(11Z)/20:1(11Z)), PE(22:2(13Z,16Z)/20:0), PC(17:1(9Z)/22:1(11Z)), PC(17:2(9Z,12Z)/22:0), PC(18:2(9Z,12Z)/21:0), PC(19:1(9Z)/20:1(11Z)), PC(20:1(11Z)/19:1(9Z)), PC(20:2(11Z,14Z)/19:0), PE(20:0/22:2(13Z,16Z)), PE(20:1(11Z)/22:1(…	LMGP01011519, LMGP01011964, LMGP01011987, LMGP01012013, LMGP01012043, LMGP02010897, LMGP02011031, LMGP02011060, LMGP02011090, LMGP01011547, LMGP01011576, LMGP01011635, LMGP01011776, LMGP01011823, LMGP01011852, LMGP02010839, LMGP02010867, LMGP01011746	2.86201e+06	18	1
C50H80NO8P	M+Na	C50H80NO8P+Na+	876.551	0.244388	0.2	PC(20:5(5Z,8Z,11Z,14Z,17Z)/22:5(7Z,10Z,13Z,16Z,19Z)), PC(20:4(5Z,8Z,11Z,14Z)/22:6(4Z,7Z,10Z,13Z,16Z,19Z)), PC(22:6(4Z,7Z,10Z,13Z,16Z,19Z)/20:4(5Z,8Z,11Z,14Z))	LMGP01011058, LMGP01011925, LMGP01012119	806965	3	1
C38H76NO8P	M+Na	C38H76NO8P+Na+	728.52	0.240902	0.2	PE(17:0/16:0), PC(10:0/20:0), PC(14:0/16:0), PC(17:0/13:0), PC(18:0/12:0), PE-NMe(16:0/16:0), PE(12:0/21:0), PE(18:0/15:0), PE(16:0/17:0), PC(9:0/21:0), PC(12:0/18:0), PC(13:0/17:0), PC(11:0/19:0), PC(15:0/15:0), PC(16:0/14:0), PC(20:0/10:0), PC(19:0/11:0), PE(20:0/13:0), PE(21:0/12:0), PE(19:0/14:0), PE(15:0/18:0), PE(13:0/20:0), PE(14:0/19:0)	LMGP02010542, LMGP01010395, LMGP01010481, LMGP01010702, LMGP01010736, LMGP02010337, LMGP02010377, LMGP02010623, LMGP02011227, LMGP01011265, LMGP01010438, LMGP01010461, LMGP01010416, LMGP01010530, LMGP01010560, LMGP01010995, LMGP01010969, LMGP02011181, LMGP02011170, LMGP02011186, LMGP02011233, LMGP02011253, LMGP02010413	931623	23	2
C46H87NO13	M+Na	C46H87NO13+Na+	884.607	0.240009	0.2	Manbeta1-4Glcbeta-Cer(d18:1/16:0), LacCer(d18:1/16:0), Galalpha1-4Galbeta-Cer(d18:1/16:0)	LMSP0501AD01, LMSP0501AB03, LMSP0509AA01	15307.6	3	1
C43H78NO10P	M+Na	C43H78NO10P+Na+	822.526	0.232993	0.2	PS(15:1(9Z)/22:2(13Z,16Z)), PS(17:2(9Z,12Z)/20:1(11Z)), PS(18:2(9Z,12Z)/19:1(9Z)), PS(18:3(6Z,9Z,12Z)/19:0), PS(18:3(9Z,12Z,15Z)/19:0), PS(19:0/18:3(6Z,9Z,12Z)), PS(19:1(9Z)/18:2(9Z,12Z)), PS(20:1(11Z)/17:2(9Z,12Z)), PS(20:2(11Z,14Z)/17:1(9Z)), PS(22:2(13Z,16Z)/15:1(9Z)), PS(17:0/20:3(8Z,11Z,14Z)), PS(17:1(9Z)/20:2(11Z,14Z)), PS(19:0/18:3(9Z,12Z,15Z)), PS(20:3(8Z,11Z,14Z)/17:0)	LMGP03010189, LMGP03010297, LMGP03010355, LMGP03010383, LMGP03010411, LMGP03010464, LMGP03010493, LMGP03010538, LMGP03010567, LMGP03010761, LMGP03010241, LMGP03010268, LMGP03010465, LMGP03010597	440142	14	3
C42H79O10P	M+Na	C42H79O10P+Na+	797.53	0.226027	0.2	PG(17:1(9Z)/19:1(9Z)), PG(17:2(9Z,12Z)/19:0), PG(20:1(11Z)/16:1(9Z)), PG(19:1(9Z)/17:1(9Z)), PG(20:2(11Z,14Z)/16:0), PG(22:2(13Z,16Z)/14:0), PG(18:2(9Z,12Z)/18:0), PG(18:0/18:2(9Z,12Z)), PG(18:1(9E)/18:1(9E)), PG(14:0/22:2(13Z,16Z)), PG(14:1(9Z)/22:1(11Z)), PG(16:0/20:2(11Z,14Z)), PG(16:1(9Z)/20:1(11Z)), PG(19:0/17:2(9Z,12Z)), PG(22:1(11Z)/14:1(9Z)), PG(18:1(9Z)/18:1(9Z)), LBPA(18:1(9Z)/18:1(9Z))	LMGP04010265, LMGP04010294, LMGP04010535, LMGP04010489, LMGP04010564, LMGP04010758, LMGP04010876, LMGP04010982, LMGP04010033, LMGP04010107, LMGP04010135, LMGP04010197, LMGP04010217, LMGP04010461, LMGP04010728, LMGP04010985, LMGP04100003	1.92696e+06	17	5
C42H81O10P	M+Na	C42H81O10P+Na+	799.546	0.225993	0.2	PG(18:0/18:1(9Z)), PG(19:0/17:1(9Z)), PG(19:1(9Z)/17:0), PG(20:0/16:1(9Z)), PG(20:1(11Z)/16:0), PG(22:1(11Z)/14:0), PG(22:0/14:1(9Z)), PG(18:1(9Z)/18:0), PG(14:0/22:1(11Z)), PG(14:1(9Z)/22:0), PG(15:1(9Z)/21:0), PG(16:1(9Z)/20:0), PG(17:0/19:1(9Z)), PG(17:1(9Z)/19:0), PG(21:0/15:1(9Z)), PG(16:0/20:1(11Z))	LMGP04010037, LMGP04010460, LMGP04010488, LMGP04010514, LMGP04010534, LMGP04010727, LMGP04010702, LMGP04010961, LMGP04010106, LMGP04010134, LMGP04010186, LMGP04010216, LMGP04010238, LMGP04010264, LMGP04010679, LMGP04010970	1.29025e+06	16	3
C39H81N2O6P	M+Na	C39H81N2O6P+Na+	727.572	0.225409	0.2	SM(d18:0/16:0)	LMSP03010004	165636	1	0
C44H78NO8P	M+Na	C44H78NO8P+Na+	802.536	0.221702	0.2	PC(16:0/20:5(5Z,8Z,11Z,14Z,17Z)), PC(16:1(7Z)/20:4(5Z,8Z,11Z,14Z)), PC(14:1(9Z)/22:4(7Z,10Z,13Z,16Z)), PC(18:1(9Z)/18:4(6Z,9Z,12Z,15Z)), PC(18:2(9Z,12Z)/18:3(6Z,9Z,12Z)), PC(18:2(9Z,12Z)/18:3(9Z,12Z,15Z)), PC(18:3(6Z,9Z,12Z)/18:2(9Z,12Z)), PC(18:3(9Z,12Z,15Z)/18:2(9Z,12Z)), PC(18:4(6Z,9Z,12Z,15Z)/18:1(9Z)), PC(20:4(5Z,8Z,11Z,14Z)/16:1(9Z)), PC(14:0/22:5(7Z,10Z,13Z,16Z,19Z)), PC(18:1(11Z)/18:4(6Z,…	LMGP01010633, LMGP01011305, LMGP01011407, LMGP01011604, LMGP01011625, LMGP01011626, LMGP01011653, LMGP01011683, LMGP01011712, LMGP01011903, LMGP01012131, LMGP01012152, LMGP01012182, LMGP01012232, LMGP01012234, LMGP02010786, LMGP02011111, LMGP01010695, LMGP01011932, LMGP01012069, LMGP01012130, LMGP01012139, LMGP01012210, LMGP02010589, LMGP02010950, LMGP02010978, LMGP02010816	1.35762e+06	27	3
C45H82NO10P	M+Na	C45H82NO10P+Na+	850.557	0.221499	0.2	PS(17:1(9Z)/22:2(13Z,16Z)), PS(18:3(6Z,9Z,12Z)/21:0), PS(19:1(9Z)/20:2(11Z,14Z)), PS(20:3(8Z,11Z,14Z)/19:0), PS(21:0/18:3(9Z,12Z,15Z)), PS(17:2(9Z,12Z)/22:1(11Z)), PS(18:3(9Z,12Z,15Z)/21:0), PS(19:0/20:3(8Z,11Z,14Z)), PS(20:2(11Z,14Z)/19:1(9Z)), PS(21:0/18:3(6Z,9Z,12Z)), PS(22:1(11Z)/17:2(9Z,12Z)), PS(22:2(13Z,16Z)/17:1(9Z))	LMGP03010275, LMGP03010391, LMGP03010501, LMGP03010606, LMGP03010688, LMGP03010304, LMGP03010419, LMGP03010471, LMGP03010576, LMGP03010687, LMGP03010735, LMGP03010765	1.36315e+06	12	3
C42H80NO10P	M+Na	C42H80NO10P+Na+	812.541	0.207926	0.2	PS(18:0/18:1(9Z)), PS(18:1(9Z)/18:0), PS(14:0/22:1(11Z)), PS(15:1(9Z)/21:0), PS(16:1(9Z)/20:0), PS(17:0/19:1(9Z)), PS(19:1(9Z)/17:0), PS(20:1(11Z)/16:0), PS(21:0/15:1(9Z)), PS(22:0/14:1(9Z)), PS(22:1(11Z)/14:0), PS(14:1(9Z)/22:0), PS(17:1(9Z)/19:0), PS(19:0/17:1(9Z)), PS(20:0/16:1(9Z)), PS(16:0/20:1(11Z))	LMGP03010025, LMGP03010034, LMGP03010106, LMGP03010186, LMGP03010216, LMGP03010238, LMGP03010488, LMGP03010534, LMGP03010679, LMGP03010702, LMGP03010727, LMGP03010134, LMGP03010264, LMGP03010460, LMGP03010514, LMGP03010967	1.52101e+06	16	3
C45H74NO7P	M+Na	C45H74NO7P+Na+	794.51	0.205679	0.2	1-(8-[5]-ladderane-octanoyl)-2-(8-[3]-ladderane-octanyl)-sn-glycerophosphoethanolamine	LMGP02080002	1131228	1	2
C43H77O8P	M+Na	C43H77O8P+Na+	775.525	0.204802	0.2	PA(18:3(9Z,12Z,15Z)/22:1(11Z)), PA(20:2(11Z,14Z)/20:2(11Z,14Z)), PA(20:3(8Z,11Z,14Z)/20:1(11Z)), PA(20:4(5Z,8Z,11Z,14Z)/20:0), PA(22:0/18:4(6Z,9Z,12Z,15Z)), PA(22:1(11Z)/18:3(6Z,9Z,12Z)), PA(22:2(13Z,16Z)/18:2(9Z,12Z)), PA(22:4(7Z,10Z,13Z,16Z)/18:0), PA(18:2(9Z,12Z)/22:2(13Z,16Z)), PA(18:3(6Z,9Z,12Z)/22:1(11Z)), PA(18:4(6Z,9Z,12Z,15Z)/22:0), PA(20:1(11Z)/20:3(8Z,11Z,14Z)), PA(22:1(11Z)/18:3(9Z,12…	LMGP10010419, LMGP10010577, LMGP10010607, LMGP10010636, LMGP10010712, LMGP10010738, LMGP10010768, LMGP10010797, LMGP10010362, LMGP10010391, LMGP10010449, LMGP10010547, LMGP10010739, LMGP10010861, LMGP10010883	1.91036e+06	15	3
C47H77O8P	M+Na	C47H77O8P+Na+	823.525	0.1971	0.2	PA(22:2(13Z,16Z)/22:6(4Z,7Z,10Z,13Z,16Z,19Z)), PA(22:4(7Z,10Z,13Z,16Z)/22:4(7Z,10Z,13Z,16Z)), PA(22:6(4Z,7Z,10Z,13Z,16Z,19Z)/22:2(13Z,16Z))	LMGP10010785, LMGP10010815, LMGP10010843	2.13128e+06	3	2
C42H78NO8P	M+Na	C42H78NO8P+Na+	778.536	0.191186	0.2	PC(16:0/18:3(6Z,9Z,12Z)), PC(16:1(9Z)/18:2(9Z,12Z)), PC(14:0/20:3(8Z,11Z,14Z)), PC(14:1(9Z)/20:2(11Z,14Z)), PC(17:1(9Z)/17:2(9Z,12Z)), PC(18:2(9Z,12Z)/16:1(9Z)), PC(18:3(6Z,9Z,12Z)/16:0), PC(14:0/20:3(5Z,8Z,11Z)), PC(20:3(5Z,8Z,11Z)/14:0), PE(17:2(9Z,12Z)/20:1(11Z)), PE(18:2(9Z,12Z)/19:1(9Z)), PE(19:0/18:3(6Z,9Z,12Z)), PE(19:0/18:3(9Z,12Z,15Z)), PE(19:1(9Z)/18:2(9Z,12Z)), PE(20:2(11Z,14Z)/17:1(9Z…	LMGP01010598, LMGP01010690, LMGP01011374, LMGP01011399, LMGP01011530, LMGP01011620, LMGP01011646, LMGP01012127, LMGP01012192, LMGP02010610, LMGP02010668, LMGP02010777, LMGP02010778, LMGP02010806, LMGP02010880, LMGP02010910, LMGP02011076, LMGP01010601, LMGP01011560, LMGP01011677, LMGP01011838, LMGP01011868, LMGP02010502, LMGP02010554, LMGP02010581, LMGP02010696, LMGP02010724, LMGP02010851	1109626	28	0
C45H73O8P	M+Na	C45H73O8P+Na+	795.494	0.18963	0.2	PA(20:4(5Z,8Z,11Z,14Z)/22:4(7Z,10Z,13Z,16Z)), PA(22:6(4Z,7Z,10Z,13Z,16Z,19Z)/20:2(11Z,14Z)), PA(20:2(11Z,14Z)/22:6(4Z,7Z,10Z,13Z,16Z,19Z)), PA(22:4(7Z,10Z,13Z,16Z)/20:4(5Z,8Z,11Z,14Z))	LMGP10010645, LMGP10010836, LMGP10010586, LMGP10010809	566197	4	1
C41H78NO10P	M+Na	C41H78NO10P+Na+	798.526	0.183419	0.2	PS(15:1(9Z)/20:0), PS(16:0/19:1(9Z)), PS(17:1(9Z)/18:0), PS(18:1(9Z)/17:0), PS(19:1(9Z)/16:0), PS(19:0/16:1(9Z)), PS(20:0/15:1(9Z)), PS(20:1(11Z)/15:0), PS(21:0/14:1(9Z)), PS(22:1(11Z)/13:0), PS(17:0/18:1(9Z)), PS(13:0/22:1(11Z)), PS(14:1(9Z)/21:0), PS(15:0/20:1(11Z)), PS(16:1(9Z)/19:0), PS(18:0/17:1(9Z))	LMGP03010180, LMGP03010196, LMGP03010258, LMGP03010327, LMGP03010486, LMGP03010458, LMGP03010513, LMGP03010532, LMGP03010677, LMGP03010726, LMGP03010893, LMGP03010089, LMGP03010133, LMGP03010151, LMGP03010214, LMGP03010313	371077	16	3
C44H83O10P	M+Na	C44H83O10P+Na+	825.562	0.182338	0.2	PG(16:1(9Z)/22:1(11Z)), PG(17:2(9Z,12Z)/21:0), PG(19:1(9Z)/19:1(9Z)), PG(22:1(11Z)/16:1(9Z)), PG(22:2(13Z,16Z)/16:0), PG(20:0/18:2(9Z,12Z)), PG(18:1(9Z)/20:1(11Z)), PG(18:0/20:2(11Z,14Z)), PG(16:0/22:2(13Z,16Z)), PG(18:2(9Z,12Z)/20:0), PG(20:1(11Z)/18:1(9Z)), PG(20:2(11Z,14Z)/18:0), PG(21:0/17:2(9Z,12Z))	LMGP04010223, LMGP04010302, LMGP04010498, LMGP04010732, LMGP04010762, LMGP04010951, LMGP04010958, LMGP04010963, LMGP04010200, LMGP04010356, LMGP04010540, LMGP04010569, LMGP04010684	802011	13	2
C44H81O10P	M+Na	C44H81O10P+Na+	823.546	0.17201	0.2	PG(16:1(9Z)/22:2(13Z,16Z)), PG(18:1(9Z)/20:2(11Z,14Z)), PG(18:3(9Z,12Z,15Z)/20:0), PG(20:2(11Z,14Z)/18:1(9Z)), PG(20:3(8Z,11Z,14Z)/18:0), PG(22:2(13Z,16Z)/16:1(9Z)), PG(18:0/20:3(8Z,11Z,14Z)), PG(18:2(9Z,12Z)/20:1(11Z)), PG(18:3(6Z,9Z,12Z)/20:0), PG(20:0/18:3(6Z,9Z,12Z)), PG(20:0/18:3(9Z,12Z,15Z)), PG(20:1(11Z)/18:2(9Z,12Z))	LMGP04010224, LMGP04010334, LMGP04010413, LMGP04010570, LMGP04010600, LMGP04010763, LMGP04010885, LMGP04010357, LMGP04010385, LMGP04010518, LMGP04010519, LMGP04010541	753270	12	2
C44H80NO10P	M+Na	C44H80NO10P+Na+	836.541	0.168097	0.2	PS(18:1(9Z)/20:2(11Z,14Z)), PS(18:2(9Z,12Z)/20:1(11Z)), PS(18:3(6Z,9Z,12Z)/20:0), PS(20:0/18:3(6Z,9Z,12Z)), PS(20:0/18:3(9Z,12Z,15Z)), PS(20:2(11Z,14Z)/18:1(9Z)), PS(22:2(13Z,16Z)/16:1(9Z)), PS(16:1(9Z)/22:2(13Z,16Z)), PS(18:3(9Z,12Z,15Z)/20:0), PS(20:1(11Z)/18:2(9Z,12Z)), PS(20:3(8Z,11Z,14Z)/18:0), PS(18:0/20:3(8Z,11Z,14Z))	LMGP03010334, LMGP03010357, LMGP03010385, LMGP03010518, LMGP03010519, LMGP03010570, LMGP03010763, LMGP03010224, LMGP03010413, LMGP03010541, LMGP03010600, LMGP03010885	1166514	12	1
C43H86NO8P	M+Na	C43H86NO8P+Na+	798.598	0.165669	0.2	PC(22:0/13:0), PC(17:0/18:0), PC(14:0/21:0), PC(16:0/19:0), PC(20:0/15:0), PE(16:0/22:0), PE(21:0/17:0), PC(11:0/24:0), PC(12:0/23:0), PC(10:0/25:0), PC(21:0/14:0), PC(18:0/17:0), PE(18:0/20:0), PE(20:0/18:0), PE(17:0/21:0), PE(22:0/16:0), PE(19:0/19:0), PC(13:0/22:0), PC(15:0/20:0), PC(19:0/16:0), PE-NMe2(18:0/18:0)	LMGP01011084, LMGP01010709, LMGP01011375, LMGP01011466, LMGP01011788, LMGP02010132, LMGP02010996, LMGP01010421, LMGP01010448, LMGP01010401, LMGP01011065, LMGP01011585, LMGP02010069, LMGP02010131, LMGP02010556, LMGP02011019, LMGP02011183, LMGP01011358, LMGP01011420, LMGP01011733, LMGP02010317	550783	21	2
C45H80NO10P	M+Na	C45H80NO10P+Na+	848.541	0.163829	0.2	PS(17:2(9Z,12Z)/22:2(13Z,16Z)), PS(19:0/20:4(5Z,8Z,11Z,14Z)), PS(20:4(5Z,8Z,11Z,14Z)/19:0), PS(21:0/18:4(6Z,9Z,12Z,15Z)), PS(17:0/22:4(7Z,10Z,13Z,16Z)), PS(18:4(6Z,9Z,12Z,15Z)/21:0), PS(19:1(9Z)/20:3(8Z,11Z,14Z)), PS(20:3(8Z,11Z,14Z)/19:1(9Z)), PS(22:2(13Z,16Z)/17:2(9Z,12Z)), PS(22:4(7Z,10Z,13Z,16Z)/17:0)	LMGP03010305, LMGP03010472, LMGP03010636, LMGP03010689, LMGP03010247, LMGP03010450, LMGP03010502, LMGP03010607, LMGP03010766, LMGP03010795	728091	10	3
C44H80NO9P	M+Na	C44H80NO9P+Na+	820.546	0.161889	0.2	PS(O-16:0/22:4(7Z,10Z,13Z,16Z)), PS(O-20:0/18:4(6Z,9Z,12Z,15Z)), PS(O-18:0/20:4(5Z,8Z,11Z,14Z)), PS(P-18:0/20:3(8Z,11Z,14Z)), PS(P-20:0/18:3(6Z,9Z,12Z)), PS(P-20:0/18:3(9Z,12Z,15Z)), PC(16:0/20:4(6E,8Z,11Z,14Z)(5OH[S])), PC(16:0/20:4(5Z,8Z,10E,14Z)(12OH[S]))	LMGP03020017, LMGP03020056, LMGP03020071, LMGP03030049, LMGP03030070, LMGP03030071, LMGP20010003, LMGP20010002	963999	8	1
C48H86NO8P	M+Na	C48H86NO8P+Na+	858.598	0.161082	0.2	PC(18:3(6Z,9Z,12Z)/22:2(13Z,16Z)), PC(18:4(6Z,9Z,12Z,15Z)/22:1(11Z)), PC(20:0/20:5(5Z,8Z,11Z,14Z,17Z)), PC(20:1(11Z)/20:4(5Z,8Z,11Z,14Z)), PC(20:2(11Z,14Z)/20:3(8Z,11Z,14Z)), PC(20:4(5Z,8Z,11Z,14Z)/20:1(11Z)), PC(20:5(5Z,8Z,11Z,14Z,17Z)/20:0), PC(22:1(11Z)/18:4(6Z,9Z,12Z,15Z)), PC(22:2(13Z,16Z)/18:3(9Z,12Z,15Z)), PC(18:4(6Z,9Z,12Z,15Z)/22:1(13Z)), PC(20:4(8Z,11Z,14Z,17Z)/20:1(11Z)), PC(22:4(7Z,10…	LMGP01011668, LMGP01011727, LMGP01011800, LMGP01011827, LMGP01011857, LMGP01011916, LMGP01011944, LMGP01012020, LMGP01012050, LMGP01012183, LMGP01012214, LMGP01012231, LMGP01010816, LMGP01010818, LMGP01011613, LMGP01011697, LMGP01011887, LMGP01012049, LMGP01012078, LMGP01012160, LMGP01012188, LMGP01012191, LMGP01012204, LMGP01012225	669954	24	2
C43H76NO8P	M+Na	C43H76NO8P+Na+	788.52	0.160001	0.2	PC(15:0/20:5(5Z,8Z,11Z,14Z,17Z)), PC(15:1(9Z)/20:4(5Z,8Z,11Z,14Z)), PC(17:1(9Z)/18:4(6Z,9Z,12Z,15Z)), PC(17:2(9Z,12Z)/18:3(6Z,9Z,12Z)), PC(18:3(9Z,12Z,15Z)/17:2(9Z,12Z)), PC(18:4(6Z,9Z,12Z,15Z)/17:1(9Z)), PC(20:4(5Z,8Z,11Z,14Z)/15:1(9Z)), PC(20:5(5Z,8Z,11Z,14Z,17Z)/15:0), PE(18:2(9Z,12Z)/20:3(8Z,11Z,14Z)), PE(18:3(6Z,9Z,12Z)/20:2(11Z,14Z)), PE(18:4(6Z,9Z,12Z,15Z)/20:1(11Z)), PE(20:1(11Z)/18:4(6Z,…	LMGP01011425, LMGP01011454, LMGP01011536, LMGP01011564, LMGP01011681, LMGP01011709, LMGP01011902, LMGP01011930, LMGP02010672, LMGP02010700, LMGP02010758, LMGP02010857, LMGP02010885, LMGP02010886, LMGP02010973, LMGP20020009, LMGP20020012, LMGP01011565, LMGP01011650, LMGP02010538, LMGP02010728, LMGP02010915, LMGP02010944, LMGP02011109, LMGP02011196, LMGP02011201, LMGP20020006	1.01314e+06	27	2
C45H90NO8P	M+Na	C45H90NO8P+Na+	826.63	0.158222	0.2	PC(18:0/19:0), PC(20:0/17:0), PC(21:0/16:0), PC(22:0/15:0), PE(20:0/20:0), PC(19:0/18:0), PC(16:0/21:0), PC(17:0/20:0), PE(18:0/22:0), PE(19:0/21:0), PE(21:0/19:0), PE(22:0/18:0), PC(15:0/22:0)	LMGP01011590, LMGP01011791, LMGP01011958, LMGP01011981, LMGP02011178, LMGP01010975, LMGP01011470, LMGP01011511, LMGP02010146, LMGP02010787, LMGP02011004, LMGP02011162, LMGP01011426	751761	13	1
C43H75O7P	M+Na	C43H75O7P+Na+	757.514	0.155947	0.2	PA(O-18:0/22:6(4Z,7Z,10Z,13Z,16Z,19Z)), PA(P-20:0/20:5(5Z,8Z,11Z,14Z,17Z))	LMGP10020085, LMGP10030080	821577	2	3
C47H76NO8P	M+Na	C47H76NO8P+Na+	836.52	0.155026	0.2	PE(22:6(4Z,7Z,10Z,13Z,16Z,19Z)/20:3(8Z,11Z,14Z)), PE(20:3(8Z,11Z,14Z)/22:6(4Z,7Z,10Z,13Z,16Z,19Z)), PE(20:5(5Z,8Z,11Z,14Z,17Z)/22:4(7Z,10Z,13Z,16Z)), PE(22:4(7Z,10Z,13Z,16Z)/20:5(5Z,8Z,11Z,14Z,17Z))	LMGP02011153, LMGP02010932, LMGP02010990, LMGP02011126	917644	4	2
C46H92NO8P	M+Na	C46H92NO8P+Na+	840.645	0.151035	0.2	PC(18:0/20:0), PC(14:0/24:0), PC(16:0/22:0), PC(22:0/16:0), PE-NMe(20:0/20:0), PE(21:0/20:0), PE(22:0/19:0), PE(20:0/21:0), PC(13:0/25:0), PC(19:0/19:0), PC(20:0/18:0), PC(12:0/26:0), PC(17:0/21:0), PC(21:0/17:0), PE(19:0/22:0)	LMGP01010781, LMGP01010515, LMGP01010636, LMGP01011983, LMGP02010345, LMGP02011006, LMGP02011028, LMGP02010837, LMGP01010470, LMGP01010976, LMGP01011004, LMGP01010452, LMGP01011516, LMGP01011960, LMGP02010788	1.18875e+06	15	2
C46H85O10P	M+Na	C46H85O10P+Na+	851.577	0.149424	0.2	PG(18:1(9Z)/22:2(13Z,16Z)), PG(18:3(6Z,9Z,12Z)/22:0), PG(20:2(11Z,14Z)/20:1(11Z)), PG(20:3(8Z,11Z,14Z)/20:0), PG(22:0/18:3(6Z,9Z,12Z)), PG(22:2(13Z,16Z)/18:1(9Z)), PG(18:2(9Z,12Z)/22:1(11Z)), PG(18:3(9Z,12Z,15Z)/22:0), PG(20:0/20:3(8Z,11Z,14Z)), PG(20:1(11Z)/20:2(11Z,14Z)), PG(22:0/18:3(9Z,12Z,15Z)), PG(22:1(11Z)/18:2(9Z,12Z))	LMGP04010338, LMGP04010392, LMGP04010578, LMGP04010608, LMGP04010711, LMGP04010768, LMGP04010363, LMGP04010420, LMGP04010522, LMGP04010548, LMGP04010712, LMGP04010738	2.12088e+06	12	2
C42H81O8P	M+Na	C42H81O8P+Na+	767.556	0.149051	0.2	PA(17:0/22:1(11Z)), PA(19:0/20:1(11Z)), PA(19:1(9Z)/20:0), PA(20:1(11Z)/19:0), PA(21:0/18:1(9Z)), PA(22:1(11Z)/17:0), PA(18:1(9Z)/21:0), PA(20:0/19:1(9Z)), PA(22:0/17:1(9Z)), PA(17:1(9Z)/22:0)	LMGP10010243, LMGP10010467, LMGP10010497, LMGP10010543, LMGP10010684, LMGP10010732, LMGP10010334, LMGP10010519, LMGP10010707, LMGP10010271	803449	10	2
C40H80NO7P	M+Na	C40H80NO7P+Na+	740.556	0.144876	0.2	PC(P-16:0/16:0), PC(P-20:0/12:0), PE(O-16:0/19:1(9Z)), PE(P-16:0/19:0), PE(O-18:0/17:1(9Z)), PE(P-18:0/17:0), PE(P-20:0/15:0), PC(O-14:0/18:1(9Z)), PE(O-20:0/15:1(9Z)), PC(O-16:0/16:1(9Z)), PC(O-18:0/14:1(9Z)), PC(P-18:0/14:0)	LMGP01030025, LMGP01030074, LMGP02020031, LMGP02030022, LMGP02020045, LMGP02030042, LMGP02030066, LMGP01020016, LMGP02020066, LMGP01020182, LMGP01020196, LMGP01030048	413989	12	1
C48H81O10P	M+Na	C48H81O10P+Na+	871.546	0.140119	0.2	PG(20:1(11Z)/22:6(4Z,7Z,10Z,13Z,16Z,19Z)), PG(20:3(8Z,11Z,14Z)/22:4(7Z,10Z,13Z,16Z)), PG(22:2(13Z,16Z)/20:5(5Z,8Z,11Z,14Z,17Z)), PG(22:4(7Z,10Z,13Z,16Z)/20:3(8Z,11Z,14Z)), PG(22:6(4Z,7Z,10Z,13Z,16Z,19Z)/20:1(11Z)), PG(20:5(5Z,8Z,11Z,14Z,17Z)/22:2(13Z,16Z))	LMGP04010557, LMGP04010618, LMGP04010780, LMGP04010809, LMGP04010836, LMGP04010675	1115859	6	3
C59H90O4	M+Na	C59H90O4+Na+	885.673	0.138015	0.2	Coenzyme Q10	LMPR02010001	82963.4	1	0
C46H91N2O6P	M+Na	C46H91N2O6P+Na+	821.651	0.134281	0.2	SM(d17:1/24:1), SM(d18:2/23:0)	LMSP03010074, LMSP03010075	563522	2	0
C45H82NO8P	M+Na	C45H82NO8P+Na+	818.567	0.133644	0.2	PC(17:0/20:4(5Z,8Z,11Z,14Z)), PC(17:1(9Z)/20:3(8Z,11Z,14Z)), PC(17:2(9Z,12Z)/20:2(11Z,14Z)), PC(19:1(9Z)/18:3(6Z,9Z,12Z)), PC(19:1(9Z)/18:3(9Z,12Z,15Z)), PC(20:3(8Z,11Z,14Z)/17:1(9Z)), PC(20:4(5Z,8Z,11Z,14Z)/17:0), PC(22:4(7Z,10Z,13Z,16Z)/15:0), PE(18:3(9Z,12Z,15Z)/22:1(11Z)), PE(20:1(11Z)/20:3(8Z,11Z,14Z)), PE(20:3(8Z,11Z,14Z)/20:1(11Z)), PE(22:0/18:4(6Z,9Z,12Z,15Z)), PE(22:1(11Z)/18:3(9Z,12Z,15…	LMGP01010003, LMGP01011542, LMGP01011571, LMGP01011770, LMGP01011771, LMGP01011875, LMGP01011904, LMGP01012070, LMGP02010734, LMGP02010862, LMGP02010922, LMGP02011027, LMGP02011055, LMGP02011084, LMGP02011113, LMGP02011177, LMGP01011658, LMGP01011687, LMGP01011717, LMGP01011845, LMGP02010677, LMGP02010706, LMGP02010764, LMGP02010892, LMGP02010951, LMGP02011054, LMGP02011200, LMGP01011429, LMGP010…	646560	29	1
C45H76O10	M+Na	C45H76O10+Na+	799.533	0.133497	0.2	MGDG(18:2(9Z,12Z)/18:3(9Z,12Z,15Z))	LMGL05010024	194481	1	6
C41H77O8P	M+Na	C41H77O8P+Na+	751.525	0.13	0.2	PA(16:0/22:2(13Z,16Z)), PA(16:1(9Z)/22:1(11Z)), PA(17:2(9Z,12Z)/21:0), PA(18:2(9Z,12Z)/20:0), PA(19:1(9Z)/19:1(9Z)), PA(21:0/17:2(9Z,12Z)), PA(22:1(11Z)/16:1(9Z)), PA(22:2(13Z,16Z)/16:0), PA(20:0/18:2(9Z,12Z)), PA(18:1(9Z)/20:1(11Z)), PA(18:0/20:2(11Z,14Z)), PA(20:1(11Z)/18:1(9Z)), PA(20:2(11Z,14Z)/18:0)	LMGP10010198, LMGP10010221, LMGP10010300, LMGP10010354, LMGP10010496, LMGP10010683, LMGP10010731, LMGP10010761, LMGP10010952, LMGP10010959, LMGP10010965, LMGP10010538, LMGP10010567	323811	13	0
C44H83O8P	M+Na	C44H83O8P+Na+	793.572	0.128267	0.2	PA(19:0/22:2(13Z,16Z)), PA(19:1(9Z)/22:1(11Z)), PA(22:2(13Z,16Z)/19:0), PA(20:2(11Z,14Z)/21:0), PA(21:0/20:2(11Z,14Z)), PA(22:1(11Z)/19:1(9Z))	LMGP10010475, LMGP10010505, LMGP10010772, LMGP10010581, LMGP10010693, LMGP10010742	876940	6	2
C42H80NO6P	M+Na	C42H80NO6P+Na+	748.562	0.128186	0.2	1-tetradecanyl-2-(8-[3]-ladderane-octanyl)-sn-glycerophosphocholine	LMGP01040094	592489	1	0
C46H82NO7P	M+Na	C46H82NO7P+Na+	814.572	0.125619	0.2	PC(O-16:0/22:6(4Z,7Z,10Z,13Z,16Z,19Z)), PC(P-18:0/20:5(5Z,8Z,11Z,14Z,17Z))	LMGP01020064, LMGP01030068	458034	2	2
C43H74NO8P	M+Na	C43H74NO8P+Na+	786.504	0.125546	0.2	PC(13:0/22:6(4Z,7Z,10Z,13Z,16Z,19Z)), PE(16:0/22:6(4Z,7Z,10Z,13Z,16Z,19Z)), PE(18:3(9Z,12Z,15Z)/20:3(8Z,11Z,14Z)), PE(20:3(8Z,11Z,14Z)/18:3(6Z,9Z,12Z)), PE(20:3(8Z,11Z,14Z)/18:3(9Z,12Z,15Z)), PE(22:6(4Z,7Z,10Z,13Z,16Z,19Z)/16:0), PE(18:2(9Z,12Z)/20:4(5Z,8Z,11Z,14Z)), PE(18:1(9Z)/20:5(5Z,8Z,11Z,14Z,17Z)), PC(15:1(9Z)/20:5(5Z,8Z,11Z,14Z,17Z)), PC(17:2(9Z,12Z)/18:4(6Z,9Z,12Z,15Z)), PC(18:4(6Z,9Z,12Z…	LMGP01011362, LMGP02010095, LMGP02010729, LMGP02010916, LMGP02010917, LMGP02011161, LMGP02011192, LMGP02011195, LMGP01011455, LMGP01011566, LMGP01011710, LMGP01011931, LMGP01012098, LMGP02010701, LMGP02010759, LMGP02010887, LMGP02010945, LMGP02011172, LMGP20020014	761373	19	1
C48H97N2O6P	M+Na	C48H97N2O6P+Na+	851.698	0.124478	0.2	SM(d18:1/25:0), SM(d19:0/24:1), SM(d19:1/24:0), SM(d20:1/23:0)	LMSP03010027, LMSP03010085, LMSP03010086, LMSP03010087	378701	4	0
C43H78NO8P	M+Na	C43H78NO8P+Na+	790.536	0.118845	0.2	PC(18:2(9Z,12E)/17:2(9Z,11E)), PC(13:0/22:4(7Z,10Z,13Z,16Z)), PC(15:1(9Z)/20:3(8Z,11Z,14Z)), PC(17:1(9Z)/18:3(9Z,12Z,15Z)), PC(18:2(9Z,12Z)/17:2(9Z,12Z)), PC(20:3(8Z,11Z,14Z)/15:1(9Z)), PC(20:4(5Z,8Z,11Z,14Z)/15:0), PC(22:4(7Z,10Z,13Z,16Z)/13:0), PE(18:1(9Z)/20:3(8Z,11Z,14Z)), PE(18:3(6Z,9Z,12Z)/20:1(11Z)), PE(20:3(8Z,11Z,14Z)/18:1(9Z)), PE(20:4(5Z,8Z,11Z,14Z)/18:0), PE(P-18:0/20:4(5Z,8Z,10E,14Z)…	LMGP01010931, LMGP01011361, LMGP01011453, LMGP01011535, LMGP01011623, LMGP01011871, LMGP01011901, LMGP01012067, LMGP02010648, LMGP02010699, LMGP02010914, LMGP02010943, LMGP20020007, LMGP01011508, LMGP01011534, LMGP01011563, LMGP01011649, LMGP01011680, LMGP01011708, LMGP02010114, LMGP02010115, LMGP02010116, LMGP02010118, LMGP02010129, LMGP02010671, LMGP02010727, LMGP02010757, LMGP02010855, LMGP020…	592940	34	0
C41H73O7P	M+Na	C41H73O7P+Na+	731.499	0.118712	0.2	PA(O-18:0/20:5(5Z,8Z,11Z,14Z,17Z)), PA(P-16:0/22:4(7Z,10Z,13Z,16Z)), PA(P-20:0/18:4(6Z,9Z,12Z,15Z)), PA(P-18:0/20:4(5Z,8Z,11Z,14Z))	LMGP10020087, LMGP10030027, LMGP10030072, LMGP10030091	403972	4	0
C46H86NO7P	M+Na	C46H86NO7P+Na+	818.603	0.118535	0.2	PC(O-18:0/20:4(5E,8E,11E,14E)), PC(O-16:0/22:4(7Z,10Z,13Z,16Z)), PC(O-20:0/18:4(6Z,9Z,12Z,15Z)), PC(P-18:1(11Z)/20:2(11Z,14Z)), PC(O-18:0/20:4(5Z,8Z,11Z,14Z)), PC(P-18:0/20:3(8Z,11Z,14Z)), PC(P-20:0/18:3(6Z,9Z,12Z)), PC(P-20:0/18:3(9Z,12Z,15Z)), PC(P-18:0/20:3(5Z,8Z,11Z)), PC(O-18:0/20:4(8Z,11Z,14Z,17Z))	LMGP01020100, LMGP01020192, LMGP01020231, LMGP01030138, LMGP01020102, LMGP01030067, LMGP01030088, LMGP01030089, LMGP01030131, LMGP01020247	601829	10	0
C58H88O3	M+Na	C58H88O3+Na+	855.663	0.11818	0.2	2-decaprenyl-6-methoxy-3-methyl-1,4-benzoquinone	LMPR02010032	2.11305e+06	1	2
C43H80NO10P	M+Na	C43H80NO10P+Na+	824.541	0.113264	0.2	PS(15:0/22:2(13Z,16Z)), PS(20:1(11Z)/17:1(9Z)), PS(19:0/18:2(9Z,12Z)), PS(20:2(11Z,14Z)/17:0), PS(22:1(11Z)/15:1(9Z)), PS(22:2(13Z,16Z)/15:0), PS(15:1(9Z)/22:1(11Z)), PS(17:0/20:2(11Z,14Z)), PS(17:1(9Z)/20:1(11Z)), PS(17:2(9Z,12Z)/20:0), PS(18:1(9Z)/19:1(9Z)), PS(18:2(9Z,12Z)/19:0), PS(19:1(9Z)/18:1(9Z)), PS(20:0/17:2(9Z,12Z))	LMGP03010158, LMGP03010537, LMGP03010463, LMGP03010566, LMGP03010730, LMGP03010760, LMGP03010188, LMGP03010240, LMGP03010267, LMGP03010296, LMGP03010333, LMGP03010354, LMGP03010492, LMGP03010517	152290	14	4
C40H69O10P	M+Na	C40H69O10P+Na+	763.452	0.112507	0.2	PG(14:1(9Z)/20:4(5Z,8Z,11Z,14Z)), PG(18:4(6Z,9Z,12Z,15Z)/16:1(9Z)), PG(16:1(9Z)/18:4(6Z,9Z,12Z,15Z)), PG(14:0/20:5(5Z,8Z,11Z,14Z,17Z)), PG(20:4(5Z,8Z,11Z,14Z)/14:1(9Z)), PG(20:5(5Z,8Z,11Z,14Z,17Z)/14:0)	LMGP04010131, LMGP04010432, LMGP04010900, LMGP04010923, LMGP04010623, LMGP04010650	192281	6	0
C44H85O8P	M+Na	C44H85O8P+Na+	795.587	0.112379	0.2	PA(19:1(9Z)/22:0), PA(22:1(11Z)/19:0), PA(19:0/22:1(11Z)), PA(20:1(11Z)/21:0), PA(21:0/20:1(11Z)), PA(22:0/19:1(9Z))	LMGP10010504, LMGP10010741, LMGP10010474, LMGP10010550, LMGP10010692, LMGP10010714	993578	6	2
C40H80NO9P	M+Na	C40H80NO9P+Na+	772.546	0.112293	0.2	PS(O-18:0/16:0), PS(O-20:0/14:0), PS(O-16:0/18:0)	LMGP03020073, LMGP03020043, LMGP03020080	588037	3	1
C42H75N3O8	M+Na	C42H75N3O8+Na+	772.545	0.111107	0.2	bacteriohopane-,32,33,34-triol-35-cyclitolguanine	LMPR04000019	587860	1	1
C48H87O10P	M+Na	C48H87O10P+Na+	877.593	0.110639	0.2	PG(20:0/22:4(7Z,10Z,13Z,16Z)), PG(22:0/20:4(5Z,8Z,11Z,14Z)), PG(22:1(11Z)/20:3(8Z,11Z,14Z)), PG(22:2(13Z,16Z)/20:2(11Z,14Z)), PG(22:4(7Z,10Z,13Z,16Z)/20:0), PG(20:2(11Z,14Z)/22:2(13Z,16Z)), PG(20:3(8Z,11Z,14Z)/22:1(11Z)), PG(20:4(5Z,8Z,11Z,14Z)/22:0)	LMGP04010527, LMGP04010719, LMGP04010747, LMGP04010777, LMGP04010806, LMGP04010586, LMGP04010616, LMGP04010644	465088	8	1
C39H79N2O7P	M+Na	C39H79N2O7P+Na+	741.552	0.110517	0.2	PE-Cer(d15:1(4E)/22:0(2OH))	LMSP03020075	318488	1	0
C45H78NO10P	M+Na	C45H78NO10P+Na+	846.526	0.109066	0.2	PS(17:1(9Z)/22:4(7Z,10Z,13Z,16Z)), PS(19:0/20:5(5Z,8Z,11Z,14Z,17Z)), PS(20:5(5Z,8Z,11Z,14Z,17Z)/19:0), PS(19:1(9Z)/20:4(5Z,8Z,11Z,14Z)), PS(20:4(5Z,8Z,11Z,14Z)/19:1(9Z)), PS(22:4(7Z,10Z,13Z,16Z)/17:1(9Z))	LMGP03010276, LMGP03010473, LMGP03010664, LMGP03010503, LMGP03010637, LMGP03010796	678942	6	3
C45H78NO9P	M+Na	C45H78NO9P+Na+	830.531	0.107963	0.2	PE(18:0/22:6(4Z,7Z,10Z,12E,16Z,19Z)(14OH))	LMGP20020004	526332	1	3
C40H81O9P	M+Na	C40H81O9P+Na+	759.551	0.107164	0.2	PG(O-20:0/14:0), PG(O-18:0/16:0), PG(O-16:0/18:0), Mannosyl-1beta-phosphomycoketide C34	LMGP04020043, LMGP04020073, LMGP04020080, LMPK01000061	776812	4	2
C50H82NO8P	M+Na	C50H82NO8P+Na+	878.567	0.106423	0.2	PC(22:6(4Z,7Z,10Z,13Z,16Z,19Z)/20:3(8Z,11Z,14Z)), PC(20:3(8Z,11Z,14Z)/22:6(4Z,7Z,10Z,13Z,16Z,19Z)), PC(20:5(5Z,8Z,11Z,14Z,17Z)/22:4(7Z,10Z,13Z,16Z)), PC(22:4(7Z,10Z,13Z,16Z)/20:5(5Z,8Z,11Z,14Z,17Z))	LMGP01012118, LMGP01011896, LMGP01011954, LMGP01012090	291098	4	1
C45H86NO8P	M+Na	C45H86NO8P+Na+	822.598	0.103888	0.2	PC(15:1(9Z)/22:1(11Z)), PC(17:0/20:2(11Z,14Z)), PC(17:1(9Z)/20:1(11Z)), PC(19:1(9Z)/18:1(9Z)), PC(20:1(11Z)/17:1(9Z)), PC(20:2(11Z,14Z)/17:0), PC(22:1(11Z)/15:1(9Z)), PE(20:0/20:2(11Z,14Z)), PE(18:0/22:2(13Z,16Z)), PE(18:2(9Z,12Z)/22:0), PE(22:0/18:2(9Z,12Z)), PE(22:1(11Z)/18:1(9Z)), PE(22:2(13Z,16Z)/18:0), PC(17:2(9Z,12Z)/20:0), PC(18:1(9Z)/19:1(9Z)), PC(18:2(9Z,12Z)/19:0), PC(20:0/17:2(9Z,12Z))…	LMGP01011458, LMGP01011513, LMGP01011540, LMGP01011768, LMGP01011814, LMGP01011843, LMGP01012009, LMGP02010140, LMGP02010634, LMGP02010675, LMGP02011024, LMGP02011052, LMGP02011082, LMGP01011569, LMGP01011606, LMGP01011628, LMGP01011793, LMGP01012039, LMGP02010650, LMGP02010890, LMGP02011175, LMGP01011428, LMGP01011739	291550	23	2
C41H80NO10P	M+Na	C41H80NO10P+Na+	800.541	0.101424	0.2	PS(15:0/20:0), PS(18:0/17:0), PS(22:0/13:0), PS(17:0/18:0), PS(19:0/16:0), PS(16:0/19:0), PS(13:0/22:0), PS(14:0/21:0), PS(20:0/15:0), PS(21:0/14:0)	LMGP03010150, LMGP03010312, LMGP03010849, LMGP03010894, LMGP03010953, LMGP03010968, LMGP03010088, LMGP03010105, LMGP03010512, LMGP03010853	182375	10	5
C46H83O9P	M+Na	C46H83O9P+Na+	833.567	0.101129	0.2	PG(O-20:0/20:5(5Z,8Z,11Z,14Z,17Z)), PG(P-18:0/22:4(7Z,10Z,13Z,16Z)), PG(P-20:0/20:4(5Z,8Z,11Z,14Z))	LMGP04020064, LMGP04030055, LMGP04030079	555766	3	1
C52H97O18P	M+Na	C52H97O18P+Na+	1063.63	0.0976663	0.2	PIM1(19:1(9Z)/18:0), PIM1(19:0/18:1(9Z))	LMGP15010042, LMGP15010037	62546.8	2	0
C39H75O8P	M+Na	C39H75O8P+Na+	725.509	0.0976504	0.2	PA(14:0/22:1(11Z)), PA(14:1(9Z)/22:0), PA(16:1(9Z)/20:0), PA(17:1(9Z)/19:0), PA(22:1(11Z)/14:0), PA(19:0/17:1(9Z)), PA(19:1(9Z)/17:0), PA(21:0/15:1(9Z)), PA(18:0/18:1(9Z)), PA(20:0/16:1(9Z)), PA(20:1(11Z)/16:0), PA(22:0/14:1(9Z)), PA(16:0/20:1(11Z)), PA(15:1(9Z)/21:0), PA(17:0/19:1(9Z)), PA(18:1(9Z)/18:0)	LMGP10010104, LMGP10010132, LMGP10010214, LMGP10010262, LMGP10010726, LMGP10010458, LMGP10010486, LMGP10010678, LMGP10010037, LMGP10010512, LMGP10010532, LMGP10010701, LMGP10010972, LMGP10010184, LMGP10010236, LMGP10010963	276736	16	1
C44H81O9P	M+Na	C44H81O9P+Na+	807.551	0.0973896	0.2	PG(O-16:0/22:4(7Z,10Z,13Z,16Z)), PG(O-20:0/18:4(6Z,9Z,12Z,15Z)), PG(O-18:0/20:4(5Z,8Z,11Z,14Z)), PG(P-18:0/20:3(8Z,11Z,14Z)), PG(P-20:0/18:3(6Z,9Z,12Z)), PG(P-20:0/18:3(9Z,12Z,15Z))	LMGP04020017, LMGP04020056, LMGP04020071, LMGP04030049, LMGP04030070, LMGP04030071	610061	6	1
C45H84NO8P	M+Na	C45H84NO8P+Na+	820.583	0.093142	0.2	PC(17:0/20:3(8Z,11Z,14Z)), PC(17:1(9Z)/20:2(11Z,14Z)), PC(17:2(9Z,12Z)/20:1(11Z)), PC(18:2(9Z,12Z)/19:1(9Z)), PC(18:3(6Z,9Z,12Z)/19:0), PC(20:1(11Z)/17:2(9Z,12Z)), PE(18:2(9Z,12Z)/22:1(11Z)), PE(18:3(9Z,12Z,15Z)/22:0), PE(20:0/20:3(8Z,11Z,14Z)), PE(20:1(11Z)/20:2(11Z,14Z)), PE(20:2(11Z,14Z)/20:1(11Z)), PE(22:0/18:3(9Z,12Z,15Z)), PE(22:2(13Z,16Z)/18:1(9Z)), PC(15:1(9Z)/22:2(13Z,16Z)), PC(18:3(9Z,1…	LMGP01011514, LMGP01011541, LMGP01011570, LMGP01011629, LMGP01011657, LMGP01011815, LMGP02010676, LMGP02010733, LMGP02010835, LMGP02010861, LMGP02010891, LMGP02011026, LMGP02011083, LMGP01011459, LMGP01011686, LMGP01011844, LMGP01011874, LMGP01012040, LMGP02010651, LMGP02010705, LMGP02010921, LMGP02011025, LMGP02011053, LMGP01011740, LMGP01011741, LMGP01011769	201369	26	1
C54H101NO13	M+Na	C54H101NO13+Na+	994.717	0.092321	0.2	LacCer(d18:1/24:1(15Z)), Manbeta1-4Glcbeta-Cer(d18:1/24:1(15Z)), Galalpha1-4Galbeta-Cer(d18:1/24:1(15Z))	LMSP0501AB09, LMSP0501AD07, LMSP0509AA07	28077	3	1
C50H92NO8P	M+Na	C50H92NO8P+Na+	888.645	0.0909298	0.2	PC(20:0/22:4(7Z,10Z,13Z,16Z)), PC(20:3(8Z,11Z,14Z)/22:1(11Z)), PC(20:4(5Z,8Z,11Z,14Z)/22:0), PC(22:1(11Z)/20:3(8Z,11Z,14Z)), PC(22:2(13Z,16Z)/20:2(11Z,14Z)), PC(22:4(7Z,10Z,13Z,16Z)/20:0), PC(18:3(9Z,12Z,15Z)/24:1(15Z)), PC(20:3(8Z,11Z,14Z)/22:1(13Z)), PC(20:4(8Z,11Z,14Z,17Z)/22:0), PC(22:0/20:4(8Z,11Z,14Z,17Z)), PC(22:1(13Z)/20:3(8Z,11Z,14Z)), PC(20:2(11Z,14Z)/22:2(13Z,16Z)), PC(22:0/20:4(5Z,8Z,…	LMGP01011804, LMGP01011893, LMGP01011921, LMGP01012026, LMGP01012056, LMGP01012085, LMGP01012181, LMGP01012207, LMGP01012215, LMGP01012217, LMGP01012229, LMGP01011863, LMGP01011997, LMGP01012177, LMGP01012184, LMGP01012205, LMGP01012228, LMGP01012238, LMGP01012243, LMGP01012244	53756.3	20	1
C42H83O10P	M+Na	C42H83O10P+Na+	801.562	0.0908047	0.2	PG(18:0/18:0), PG(17:0/19:0), PG(19:0/17:0), PG(21:0/15:0), PG(20:0/16:0), PG(15:0/21:0), PG(14:0/22:0), PG(22:0/14:0), PG(16:0/20:0)	LMGP04010038, LMGP04010237, LMGP04010459, LMGP04010678, LMGP04010864, LMGP04010912, LMGP04010922, LMGP04010848, LMGP04010971	618921	9	2
C45H78NO6P	M+Na	C45H78NO6P+Na+	782.546	0.0905506	0.2	1-(8-[3]-ladderane-octanyl)-2-(8-[3]-ladderane-octanyl)-sn-glycerophosphoethanolamine	LMGP02040017	418109	1	2
C41H82NO8P	M+Na	C41H82NO8P+Na+	770.567	0.0895901	0.2	PC(11:0/22:0), PE(14:0/22:0), PC(15:0/18:0), PC(21:0/12:0), PC(22:0/11:0), PC(12:0/21:0), PC(17:0/16:0), PE(18:0/18:0), PE(19:0/17:0), PE(15:0/21:0), PE(22:0/14:0), PC(10:0/23:0), PC(16:0/17:0), PC(13:0/20:0), PC(20:0/13:0), PC(19:0/14:0), PC(18:0/15:0), PE(16:0/20:0), PE(17:0/19:0), PE(21:0/15:0), PE(20:0/16:0), PC(14:0/19:0)	LMGP01010419, LMGP02011240, LMGP01010539, LMGP01011063, LMGP01011081, LMGP01011334, LMGP01011501, LMGP02010097, LMGP02010772, LMGP02011230, LMGP02011163, LMGP01010399, LMGP01010569, LMGP01010465, LMGP01010999, LMGP01010971, LMGP01011583, LMGP02010270, LMGP02010550, LMGP02010992, LMGP02011179, LMGP01011370	786928	22	2
C46H76NO7P	M+Na	C46H76NO7P+Na+	808.525	0.0870845	0.2	1-(6-[5]-ladderane-hexanoyl)-2-(8-[3]-ladderane-octanyl)-sn-glycerophosphocholine	LMGP01080001	187484	1	2
C42H82NO10P	M+Na	C42H82NO10P+Na+	814.557	0.0850194	0.2	PS(16:0/20:0), PS(18:0/18:0), PS(17:0/19:0), PS(22:0/14:0), PS(15:0/21:0), PS(19:0/17:0), PS(21:0/15:0), PS(20:0/16:0), PS(14:0/22:0)	LMGP03010035, LMGP03010036, LMGP03010237, LMGP03010848, LMGP03010911, LMGP03010459, LMGP03010678, LMGP03010864, LMGP03010921	373850	9	0
C40H81O7P	M+Na	C40H81O7P+Na+	727.561	0.0846072	0.2	PA(O-18:0/19:0), PA(O-16:0/21:0), PA(O-20:0/17:0)	LMGP10020033, LMGP10020015, LMGP10020049	2.17941e+06	3	3
C49H81O13P	M+Na	C49H81O13P+Na+	931.531	0.0823778	0.2	PI(18:1(9Z)/22:6(4Z,7Z,10Z,13Z,16Z,19Z)), PI(20:2(11Z,14Z)/20:5(5Z,8Z,11Z,14Z,17Z)), PI(20:4(5Z,8Z,11Z,14Z)/20:3(8Z,11Z,14Z)), PI(22:4(7Z,10Z,13Z,16Z)/18:3(6Z,9Z,12Z)), PI(22:6(4Z,7Z,10Z,13Z,16Z,19Z)/18:1(9Z)), PI(18:3(6Z,9Z,12Z)/22:4(7Z,10Z,13Z,16Z)), PI(18:3(9Z,12Z,15Z)/22:4(7Z,10Z,13Z,16Z)), PI(20:3(8Z,11Z,14Z)/20:4(5Z,8Z,11Z,14Z)), PI(20:5(5Z,8Z,11Z,14Z,17Z)/20:2(11Z,14Z)), PI(22:4(7Z,10Z,13Z…	LMGP06010013, LMGP06010550, LMGP06010609, LMGP06010770, LMGP06010797, LMGP06010363, LMGP06010391, LMGP06010580, LMGP06010637, LMGP06010771	383314	10	0
C45H76NO10P	M+Na	C45H76NO10P+Na+	844.51	0.0812026	0.2	PS(17:2(9Z,12Z)/22:4(7Z,10Z,13Z,16Z)), PS(19:1(9Z)/20:5(5Z,8Z,11Z,14Z,17Z)), PS(20:5(5Z,8Z,11Z,14Z,17Z)/19:1(9Z)), PS(22:6(4Z,7Z,10Z,13Z,16Z,19Z)/17:0), PS(17:0/22:6(4Z,7Z,10Z,13Z,16Z,19Z)), PS(22:4(7Z,10Z,13Z,16Z)/17:2(9Z,12Z))	LMGP03010306, LMGP03010504, LMGP03010665, LMGP03010824, LMGP03010892, LMGP03010797	477031	6	2
C44H85O10P	M+Na	C44H85O10P+Na+	827.577	0.0804644	0.2	PG(16:0/22:1(11Z)), PG(17:1(9Z)/21:0), PG(21:0/17:1(9Z)), PG(22:0/16:1(9Z)), PG(22:1(11Z)/16:0), PG(16:1(9Z)/22:0), PG(19:0/19:1(9Z)), PG(19:1(9Z)/19:0), PG(20:1(11Z)/18:0), PG(20:0/18:1(9Z)), PG(18:1(9Z)/20:0), PG(18:0/20:1(11Z))	LMGP04010199, LMGP04010272, LMGP04010683, LMGP04010706, LMGP04010731, LMGP04010222, LMGP04010467, LMGP04010497, LMGP04010539, LMGP04010952, LMGP04010959, LMGP04010964	354120	12	2
C40H77O10P	M+Na	C40H77O10P+Na+	771.515	0.0801193	0.2	PG(12:0/22:1(11Z)), PG(14:1(9Z)/20:0), PG(15:0/19:1(9Z)), PG(19:1(9Z)/15:0), PG(20:1(11Z)/14:0), PG(22:1(11Z)/12:0), PG(18:0/16:1(9Z)), PG(16:0/18:1(9Z)), PG(16:0/18:1(9Z)), PG(16:0/18:1(11Z)), PG(14:0/20:1(11Z)), PG(15:1(9Z)/19:0), PG(16:1(9Z)/18:0), PG(17:0/17:1(9Z)), PG(17:1(9Z)/17:0), PG(19:0/15:1(9Z)), PG(20:0/14:1(9Z)), PG(18:1(9Z)/16:0), LBPA(16:0/18:1(9Z))	LMGP04010065, LMGP04010127, LMGP04010149, LMGP04010484, LMGP04010530, LMGP04010725, LMGP04010887, LMGP04010987, LMGP04010002, LMGP04010008, LMGP04010102, LMGP04010178, LMGP04010211, LMGP04010231, LMGP04010256, LMGP04010457, LMGP04010511, LMGP04010962, LMGP04100002	713553	19	3
