# Supplementary material for: Advanced multi-modal mass spectrometry imaging reveals functional differences of placental villous compartments at microscale resolution
Source: Nat Commun. 2025 Feb 28;16:2061. doi: 10.1038/s41467-025-57107-y (PMC11871073; doi:10.1038/s41467-025-57107-y)
Supplement: Supplementary file 4 — Supplementary Data 2 [file 41467_2025_57107_MOESM4_ESM.xlsx]

## Sheet: Supplementary Data 2
Supplementary Data 2. List of the lipids detected and tentatively annotated from Section 2.
Formula	Adduct	Ion	m/z	MSM	FDR	Molecule Names	Molecule IDs	Total Intensity	Isomers	Isobars
C44H80NO8P	M+Na	C44H80NO8P+Na+	804.551	0.96194	0.05	PC(16:0/20:4(5E,8E,11E,14E)), PC(18:0/18:4(6Z,9Z,12Z,15Z)), PC(18:0/18:4(9E,11E,13E,15E)), PC(18:1(9Z)/18:3(9Z,12Z,15Z)), PC(18:2(6Z,9Z)/18:2(6Z,9Z)), PC(18:2(9Z,11Z)/18:2(9Z,11Z)), PC(20:4(5Z,8Z,11Z,14Z)/16:0), PC(16:1(9Z)/20:3(8Z,11Z,14Z)), PC(18:1(9Z)/18:3(6Z,9Z,12Z)), PC(20:3(8Z,11Z,14Z)/16:1(9Z)), PC(16:1(9Z)/20:3(5Z,8Z,11Z)), PC(18:3(6Z,9Z,12Z)/18:1(11Z)), PC(20:3(5Z,8Z,11Z)/16:1(9Z)), PE(1…	LMGP01010629, LMGP01010773, LMGP01010774, LMGP01010898, LMGP01010927, LMGP01010930, LMGP01011049, LMGP01011491, LMGP01011603, LMGP01011873, LMGP01012138, LMGP01012174, LMGP01012195, LMGP02010560, LMGP02010815, LMGP02011110, LMGP01010007, LMGP01010921, LMGP01010924, LMGP01010937, LMGP01010955, LMGP01011056, LMGP01011652, LMGP01011711, LMGP01012068, LMGP01012136, LMGP01012150, LMGP01012151, LMGP010…	188911968	37	3
C44H80NO8P	M+K	C44H80NO8P+K+	820.525	0.961381	0.05	PC(16:0/20:4(5E,8E,11E,14E)), PC(18:0/18:4(6Z,9Z,12Z,15Z)), PC(18:0/18:4(9E,11E,13E,15E)), PC(18:1(9Z)/18:3(9Z,12Z,15Z)), PC(18:2(6Z,9Z)/18:2(6Z,9Z)), PC(18:2(9Z,11Z)/18:2(9Z,11Z)), PC(20:4(5Z,8Z,11Z,14Z)/16:0), PC(16:1(9Z)/20:3(8Z,11Z,14Z)), PC(18:1(9Z)/18:3(6Z,9Z,12Z)), PC(20:3(8Z,11Z,14Z)/16:1(9Z)), PC(16:1(9Z)/20:3(5Z,8Z,11Z)), PC(18:3(6Z,9Z,12Z)/18:1(11Z)), PC(20:3(5Z,8Z,11Z)/16:1(9Z)), PE(1…	LMGP01010629, LMGP01010773, LMGP01010774, LMGP01010898, LMGP01010927, LMGP01010930, LMGP01011049, LMGP01011491, LMGP01011603, LMGP01011873, LMGP01012138, LMGP01012174, LMGP01012195, LMGP02010560, LMGP02010815, LMGP02011110, LMGP01010007, LMGP01010921, LMGP01010924, LMGP01010937, LMGP01010955, LMGP01011056, LMGP01011652, LMGP01011711, LMGP01012068, LMGP01012136, LMGP01012150, LMGP01012151, LMGP010…	263464304	37	4
C40H80NO8P	M+K	C40H80NO8P+K+	772.525	0.949677	0.05	PC(11:0/21:0), PC(13:0/19:0), PC(14:0/18:0), PC(17:0/15:0), PC(20:0/12:0), PC(19:0/13:0), PC(21:0/11:0), PC(22:0/10:0), PE(18:0(10(R)Me)/16:0), PE(13:0/22:0), PE(14:0/21:0), PE(15:0/20:0), PE(18:0/17:0), PE(22:0/13:0), PE(17:0/18:0), PC(10:0/22:0), PC(12:0/20:0), PC(15:0/17:0), PC(16:0/16:0), PC(18:0/14:0), PE(19:0/16:0), PE(16:0/19:0), PE(21:0/14:0), PC(9:0/23:0), PE(20:0/15:0)	LMGP01010418, LMGP01010463, LMGP01010488, LMGP01010704, LMGP01010997, LMGP01010970, LMGP01011062, LMGP01011080, LMGP02010357, LMGP02010401, LMGP02010418, LMGP02010463, LMGP02010625, LMGP02011164, LMGP02011212, LMGP01010397, LMGP01010444, LMGP01010537, LMGP01010564, LMGP01010739, LMGP02010171, LMGP02010173, LMGP02011168, LMGP01011267, LMGP02010825	169277216	25	5
C46H78NO8P	M+H	C46H78NO8P+H+	804.554	0.945724	0.05	PC(16:1(9Z)/22:6(4Z,7Z,10Z,13Z,16Z,19Z)), PC(16:1(7Z)/22:6(4Z,7Z,10Z,13Z,16Z,19Z)), PC(18:3(6Z,9Z,12Z)/20:4(5Z,8Z,11Z,14Z)), PC(18:4(6Z,9Z,12Z,15Z)/20:3(8Z,11Z,14Z)), PC(20:4(5Z,8Z,11Z,14Z)/18:3(6Z,9Z,12Z)), PC(20:4(5Z,8Z,11Z,14Z)/18:3(9Z,12Z,15Z)), PE(22:6(4Z,7Z,10Z,13Z,16Z,19Z)/19:1(9Z)), PC(18:2(9Z,12Z)/20:5(5Z,8Z,11Z,14Z,17Z)), PC(18:3(9Z,12Z,15Z)/20:4(5Z,8Z,11Z,14Z)), PC(20:3(8Z,11Z,14Z)/18:…	LMGP01010696, LMGP01011306, LMGP01011663, LMGP01011722, LMGP01011910, LMGP01011911, LMGP02011149, LMGP01011634, LMGP01011692, LMGP01011882, LMGP01011938, LMGP01012103, LMGP02010823	185039216	13	2
C42H82NO8P	M+K	C42H82NO8P+K+	798.541	0.939936	0.05	PC(16:0/18:1(6Z)), PC(16:0/18:1(9E)), PC(16:0/18:1(6E)), PC(16:0/18:1(11Z)), PC(12:0/22:1(11Z)), PC(15:0/19:1(9Z)), PC(20:0/14:1(9Z)), PC(22:1(11Z)/12:0), PE(17:0/20:1(11Z)), PE(18:1(9Z)/19:0), PE(19:0/18:1(9Z)), PE(19:1(9Z)/18:0), PE(20:0/17:1(9Z)), PE(20:1(11Z)/17:0), PE(21:0/16:1(9Z)), PE(22:0/15:1(9Z)), PC(16:0/18:1(11E)), PC(16:0/18:1(9Z)), PC(18:0/16:1(9Z)), PC(18:1(9Z)/16:0), PC(15:1(9Z)/1…	LMGP01010579, LMGP01010581, LMGP01010578, LMGP01010576, LMGP01011335, LMGP01011419, LMGP01011787, LMGP01012004, LMGP02010552, LMGP02010645, LMGP02010775, LMGP02010804, LMGP02010829, LMGP02010849, LMGP02010995, LMGP02011018, LMGP01010575, LMGP01010005, LMGP01010744, LMGP01010884, LMGP01011448, LMGP01011483, LMGP01011503, LMGP01011529, LMGP01011807, LMGP01012146, LMGP02010470, LMGP02010500, LMGP020…	92808064	36	4
C43H76NO7P	M+Na	C43H76NO7P+Na+	772.525	0.932569	0.05	PE(O-16:0/22:6(4Z,7Z,10Z,13Z,16Z,19Z)), PE(P-18:0/20:5(5Z,8Z,11Z,14Z,17Z))	LMGP02020020, LMGP02030056	169270400	2	5
C42H80NO8P	M+K	C42H80NO8P+K+	796.525	0.926861	0.05	PC(16:1(9Z)/18:1(9Z)), PC(18:1(9Z)/16:1(9Z)), PC(16:0/18:2(11Z,13Z)), PC(16:0/18:2(9E,12E)), PC(16:0/18:2(9E,11E)), PC(16:0/18:2(9E,11Z)), PC(16:1(2Z)/18:1(9Z)), PC(17:1(9Z)/17:1(9Z)), PC(18:0/16:2(2E,4E)), PC(18:2(2E,4E)/16:0), PC(18:2(6Z,9Z)/16:0), PC(12:0/22:2(13Z,16Z)), PC(14:1(9Z)/20:1(11Z)), PC(17:0/17:2(9Z,12Z)), PC(17:2(9Z,12Z)/17:0), PC(20:1(11Z)/14:1(9Z)), PC(20:2(11Z,14Z)/14:0), PC(18:…	LMGP01010688, LMGP01010887, LMGP01010586, LMGP01010592, LMGP01010590, LMGP01010591, LMGP01010678, LMGP01010728, LMGP01010745, LMGP01010920, LMGP01010926, LMGP01011336, LMGP01011398, LMGP01011504, LMGP01011559, LMGP01011808, LMGP01011837, LMGP01012147, LMGP02010471, LMGP02010553, LMGP02010805, LMGP02010850, LMGP02010879, LMGP02011045, LMGP02011075, LMGP01010585, LMGP01010587, LMGP01010588, LMGP010…	148526128	46	5
C45H78NO7P	M+Na	C45H78NO7P+Na+	798.541	0.923532	0.05	PE(P-18:0/22:6(4Z,7Z,10Z,13Z,16Z,19Z))	LMGP02030005	92798640	1	5
C45H74NO7P	M+H	C45H74NO7P+H+	772.528	0.915952	0.2	1-(8-[5]-ladderane-octanoyl)-2-(8-[3]-ladderane-octanyl)-sn-glycerophosphoethanolamine	LMGP02080002	168694960	1	4
C44H82NO8P	M+K	C44H82NO8P+K+	822.541	0.915166	0.05	PC(16:0/20:3(8E,11E,14E)), PC(16:0/20:3(8Z,11Z,14Z)), PC(18:1(9Z)/18:2(6Z,9Z)), PC(16:1(9Z)/20:2(11Z,14Z)), PC(17:2(9Z,12Z)/19:1(9Z)), PC(18:0/18:3(9Z,12Z,15Z)), PC(18:2(9Z,12Z)/18:1(9Z)), PC(18:3(9Z,12Z,15Z)/18:0), PC(22:2(13Z,16Z)/14:1(9Z)), PC(18:1(11Z)/18:2(9Z,12Z)), PE(17:1(9Z)/22:2(13Z,16Z)), PE(17:2(9Z,12Z)/22:1(11Z)), PE(18:3(6Z,9Z,12Z)/21:0), PE(18:3(9Z,12Z,15Z)/21:0), PE(19:1(9Z)/20:2(1…	LMGP01010624, LMGP01010627, LMGP01010893, LMGP01011490, LMGP01011568, LMGP01011589, LMGP01011624, LMGP01011682, LMGP01012038, LMGP01012149, LMGP02010588, LMGP02010617, LMGP02010704, LMGP02010732, LMGP02010814, LMGP02011050, LMGP01010622, LMGP01010895, LMGP01011588, LMGP01011651, LMGP01011842, LMGP01011872, LMGP01012168, LMGP01012194, LMGP02010784, LMGP02010889, LMGP02010919, LMGP02011080, LMGP020…	95765000	32	4
C39H79N2O6P	M+K	C39H79N2O6P+K+	741.531	0.91315	0.05	SM(d16:1/18:0), SM(d17:1/17:0), PE-Cer(d14:1(4E)/23:0), PE-Cer(d16:1(4E)/21:0), SM(d18:1/16:0), PE-Cer(d15:1(4E)/22:0)	LMSP03010042, LMSP03010043, LMSP03020010, LMSP03020023, LMSP03010003, LMSP03020017	90355560	6	2
C40H80NO8P	M+Na	C40H80NO8P+Na+	756.551	0.911727	0.05	PC(11:0/21:0), PC(13:0/19:0), PC(14:0/18:0), PC(17:0/15:0), PC(20:0/12:0), PC(19:0/13:0), PC(21:0/11:0), PC(22:0/10:0), PE(18:0(10(R)Me)/16:0), PE(13:0/22:0), PE(14:0/21:0), PE(15:0/20:0), PE(18:0/17:0), PE(22:0/13:0), PE(17:0/18:0), PC(10:0/22:0), PC(12:0/20:0), PC(15:0/17:0), PC(16:0/16:0), PC(18:0/14:0), PE(19:0/16:0), PE(16:0/19:0), PE(21:0/14:0), PC(9:0/23:0), PE(20:0/15:0)	LMGP01010418, LMGP01010463, LMGP01010488, LMGP01010704, LMGP01010997, LMGP01010970, LMGP01011062, LMGP01011080, LMGP02010357, LMGP02010401, LMGP02010418, LMGP02010463, LMGP02010625, LMGP02011164, LMGP02011212, LMGP01010397, LMGP01010444, LMGP01010537, LMGP01010564, LMGP01010739, LMGP02010171, LMGP02010173, LMGP02011168, LMGP01011267, LMGP02010825	110922960	25	3
C42H78NO8P	M+H	C42H78NO8P+H+	756.554	0.910038	0.2	PC(16:0/18:3(6Z,9Z,12Z)), PC(16:1(9Z)/18:2(9Z,12Z)), PC(14:0/20:3(8Z,11Z,14Z)), PC(14:1(9Z)/20:2(11Z,14Z)), PC(17:1(9Z)/17:2(9Z,12Z)), PC(18:2(9Z,12Z)/16:1(9Z)), PC(18:3(6Z,9Z,12Z)/16:0), PC(14:0/20:3(5Z,8Z,11Z)), PC(20:3(5Z,8Z,11Z)/14:0), PE(17:2(9Z,12Z)/20:1(11Z)), PE(18:2(9Z,12Z)/19:1(9Z)), PE(19:0/18:3(6Z,9Z,12Z)), PE(19:0/18:3(9Z,12Z,15Z)), PE(19:1(9Z)/18:2(9Z,12Z)), PE(20:2(11Z,14Z)/17:1(9Z…	LMGP01010598, LMGP01010690, LMGP01011374, LMGP01011399, LMGP01011530, LMGP01011620, LMGP01011646, LMGP01012127, LMGP01012192, LMGP02010610, LMGP02010668, LMGP02010777, LMGP02010778, LMGP02010806, LMGP02010880, LMGP02010910, LMGP02011076, LMGP01010601, LMGP01011560, LMGP01011677, LMGP01011838, LMGP01011868, LMGP02010502, LMGP02010554, LMGP02010581, LMGP02010696, LMGP02010724, LMGP02010851	109409248	28	2
C46H84NO8P	M+Na	C46H84NO8P+Na+	832.583	0.905517	0.05	PC(16:0/22:4(7Z,10Z,13Z,16Z)), PC(18:0/20:4(8Z,10Z,12Z,14Z)), PC(18:1(9Z)/20:3(5Z,8Z,11Z)), PC(18:1(9Z)/20:3(8Z,11Z,14Z)), PC(18:2(9Z,12Z)/20:2(11Z,14Z)), PC(18:3(6Z,9Z,12Z)/20:1(11Z)), PC(18:4(6Z,9Z,12Z,15Z)/20:0), PC(20:0/18:4(6Z,9Z,12Z,15Z)), PC(20:1(11Z)/18:3(9Z,12Z,15Z)), PC(20:3(8Z,11Z,14Z)/18:1(9Z)), PC(22:4(7Z,10Z,13Z,16Z)/16:0), PC(18:1(11Z)/20:3(5Z,8Z,11Z)), PC(18:1(11Z)/20:3(8Z,11Z,14Z…	LMGP01010642, LMGP01010804, LMGP01010904, LMGP01011609, LMGP01011632, LMGP01011660, LMGP01011719, LMGP01011796, LMGP01011820, LMGP01011878, LMGP01012072, LMGP01012154, LMGP01012155, LMGP01012198, LMGP02010956, LMGP02011119, LMGP01010802, LMGP01011689, LMGP01011819, LMGP01011848, LMGP01011907, LMGP01012144, LMGP01012197, LMGP01012206, LMGP02010791, LMGP02011010	64801260	26	3
C44H82NO8P	M+Na	C44H82NO8P+Na+	806.567	0.904153	0.05	PC(16:0/20:3(8E,11E,14E)), PC(16:0/20:3(8Z,11Z,14Z)), PC(18:1(9Z)/18:2(6Z,9Z)), PC(16:1(9Z)/20:2(11Z,14Z)), PC(17:2(9Z,12Z)/19:1(9Z)), PC(18:0/18:3(9Z,12Z,15Z)), PC(18:2(9Z,12Z)/18:1(9Z)), PC(18:3(9Z,12Z,15Z)/18:0), PC(22:2(13Z,16Z)/14:1(9Z)), PC(18:1(11Z)/18:2(9Z,12Z)), PE(17:1(9Z)/22:2(13Z,16Z)), PE(17:2(9Z,12Z)/22:1(11Z)), PE(18:3(6Z,9Z,12Z)/21:0), PE(18:3(9Z,12Z,15Z)/21:0), PE(19:1(9Z)/20:2(1…	LMGP01010624, LMGP01010627, LMGP01010893, LMGP01011490, LMGP01011568, LMGP01011589, LMGP01011624, LMGP01011682, LMGP01012038, LMGP01012149, LMGP02010588, LMGP02010617, LMGP02010704, LMGP02010732, LMGP02010814, LMGP02011050, LMGP01010622, LMGP01010895, LMGP01011588, LMGP01011651, LMGP01011842, LMGP01011872, LMGP01012168, LMGP01012194, LMGP02010784, LMGP02010889, LMGP02010919, LMGP02011080, LMGP020…	69199280	32	4
C44H78NO8P	M+H	C44H78NO8P+H+	780.554	0.902867	0.2	PC(16:0/20:5(5Z,8Z,11Z,14Z,17Z)), PC(16:1(7Z)/20:4(5Z,8Z,11Z,14Z)), PC(14:1(9Z)/22:4(7Z,10Z,13Z,16Z)), PC(18:1(9Z)/18:4(6Z,9Z,12Z,15Z)), PC(18:2(9Z,12Z)/18:3(6Z,9Z,12Z)), PC(18:2(9Z,12Z)/18:3(9Z,12Z,15Z)), PC(18:3(6Z,9Z,12Z)/18:2(9Z,12Z)), PC(18:3(9Z,12Z,15Z)/18:2(9Z,12Z)), PC(18:4(6Z,9Z,12Z,15Z)/18:1(9Z)), PC(20:4(5Z,8Z,11Z,14Z)/16:1(9Z)), PC(14:0/22:5(7Z,10Z,13Z,16Z,19Z)), PC(18:1(11Z)/18:4(6Z,…	LMGP01010633, LMGP01011305, LMGP01011407, LMGP01011604, LMGP01011625, LMGP01011626, LMGP01011653, LMGP01011683, LMGP01011712, LMGP01011903, LMGP01012131, LMGP01012152, LMGP01012182, LMGP01012232, LMGP01012234, LMGP02010786, LMGP02011111, LMGP01010695, LMGP01011932, LMGP01012069, LMGP01012130, LMGP01012139, LMGP01012210, LMGP02010589, LMGP02010950, LMGP02010978, LMGP02010816	100851720	27	1
C45H76NO7P	M+Na	C45H76NO7P+Na+	796.525	0.902686	0.1	1-(8-[3]-ladderane-octanoyl)-2-(8-[3]-ladderane-octanyl)-sn-glycerophosphoethanolamine, PE(P-18:1(9Z)/22:6(4Z,7Z,10Z,13Z,16Z,19Z))	LMGP02080003, LMGP02030006	148519840	2	6
C39H79N2O6P	M+Na	C39H79N2O6P+Na+	725.557	0.897515	0.1	SM(d16:1/18:0), SM(d17:1/17:0), PE-Cer(d14:1(4E)/23:0), PE-Cer(d16:1(4E)/21:0), SM(d18:1/16:0), PE-Cer(d15:1(4E)/22:0)	LMSP03010042, LMSP03010043, LMSP03020010, LMSP03020023, LMSP03010003, LMSP03020017	67749392	6	3
C45H91N2O6P	M+Na	C45H91N2O6P+Na+	809.651	0.894298	0.1	SM(d16:1/24:0), SM(d18:1/22:0)	LMSP03010073, LMSP03010006	35887792	2	0
C47H95N2O6P	M+Na	C47H95N2O6P+Na+	837.682	0.884844	0.1	SM(d18:1/24:0), SM(d18:0/24:1(15Z))	LMSP03010008, LMSP03010023	47891872	2	0
C42H80NO8P	M+Na	C42H80NO8P+Na+	780.551	0.879629	0.1	PC(16:1(9Z)/18:1(9Z)), PC(18:1(9Z)/16:1(9Z)), PC(16:0/18:2(11Z,13Z)), PC(16:0/18:2(9E,12E)), PC(16:0/18:2(9E,11E)), PC(16:0/18:2(9E,11Z)), PC(16:1(2Z)/18:1(9Z)), PC(17:1(9Z)/17:1(9Z)), PC(18:0/16:2(2E,4E)), PC(18:2(2E,4E)/16:0), PC(18:2(6Z,9Z)/16:0), PC(12:0/22:2(13Z,16Z)), PC(14:1(9Z)/20:1(11Z)), PC(17:0/17:2(9Z,12Z)), PC(17:2(9Z,12Z)/17:0), PC(20:1(11Z)/14:1(9Z)), PC(20:2(11Z,14Z)/14:0), PC(18:…	LMGP01010688, LMGP01010887, LMGP01010586, LMGP01010592, LMGP01010590, LMGP01010591, LMGP01010678, LMGP01010728, LMGP01010745, LMGP01010920, LMGP01010926, LMGP01011336, LMGP01011398, LMGP01011504, LMGP01011559, LMGP01011808, LMGP01011837, LMGP01012147, LMGP02010471, LMGP02010553, LMGP02010805, LMGP02010850, LMGP02010879, LMGP02011045, LMGP02011075, LMGP01010585, LMGP01010587, LMGP01010588, LMGP010…	102019400	46	3
C41H71O8P	M+Na	C41H71O8P+Na+	745.478	0.878483	0.1	PA(16:1(9Z)/22:4(7Z,10Z,13Z,16Z)), PA(18:2(9Z,12Z)/20:3(8Z,11Z,14Z)), PA(18:3(6Z,9Z,12Z)/20:2(11Z,14Z)), PA(18:3(9Z,12Z,15Z)/20:2(11Z,14Z)), PA(20:2(11Z,14Z)/18:3(9Z,12Z,15Z)), PA(20:3(8Z,11Z,14Z)/18:2(9Z,12Z)), PA(18:1(9Z)/20:4(5Z,8Z,11Z,14Z)), PA(18:4(6Z,9Z,12Z,15Z)/20:1(11Z)), PA(20:1(11Z)/18:4(6Z,9Z,12Z,15Z)), PA(20:2(11Z,14Z)/18:3(6Z,9Z,12Z)), PA(20:4(5Z,8Z,11Z,14Z)/18:1(9Z)), PA(20:5(5Z,8Z,…	LMGP10010223, LMGP10010357, LMGP10010385, LMGP10010413, LMGP10010571, LMGP10010600, LMGP10010879, LMGP10010443, LMGP10010542, LMGP10010570, LMGP10010629, LMGP10010658, LMGP10010793, LMGP10010884	48958340	14	3
C45H91N2O6P	M+K	C45H91N2O6P+K+	825.625	0.876397	0.05	SM(d16:1/24:0), SM(d18:1/22:0)	LMSP03010073, LMSP03010006	40974312	2	3
C46H82NO8P	M+Na	C46H82NO8P+Na+	830.567	0.873949	0.1	PC(16:0/22:5(7Z,10Z,13Z,16Z,19Z)), PC(18:1(9Z)/20:4(5Z,8Z,11Z,14Z)), PC(18:3(6Z,9Z,12Z)/20:2(11Z,14Z)), PC(20:2(11Z,14Z)/18:3(6Z,9Z,12Z)), PC(20:2(11Z,14Z)/18:3(9Z,12Z,15Z)), PC(20:3(8Z,11Z,14Z)/18:2(9Z,12Z)), PC(20:4(5Z,8Z,11Z,14Z)/18:1(9Z)), PC(22:4(7Z,10Z,13Z,16Z)/16:1(9Z)), PC(18:1(11Z)/20:4(5Z,8Z,11Z,14Z)), PC(18:1(11Z)/20:4(8Z,11Z,14Z,17Z)), PC(18:2(9Z,12Z)/20:3(5Z,8Z,11Z)), PC(20:3(5Z,8Z,1…	LMGP01010647, LMGP01010905, LMGP01011661, LMGP01011849, LMGP01011850, LMGP01011879, LMGP01011908, LMGP01012073, LMGP01012156, LMGP01012157, LMGP01012170, LMGP01012199, LMGP01012211, LMGP02010822, LMGP02010986, LMGP01010645, LMGP01010805, LMGP01010807, LMGP01011497, LMGP01011633, LMGP01011690, LMGP01011720, LMGP01011821, LMGP01011937, LMGP01012165, LMGP01012208, LMGP02011011, LMGP02011120	43151552	28	2
C41H71O8P	M+K	C41H71O8P+K+	761.452	0.871993	0.05	PA(16:1(9Z)/22:4(7Z,10Z,13Z,16Z)), PA(18:2(9Z,12Z)/20:3(8Z,11Z,14Z)), PA(18:3(6Z,9Z,12Z)/20:2(11Z,14Z)), PA(18:3(9Z,12Z,15Z)/20:2(11Z,14Z)), PA(20:2(11Z,14Z)/18:3(9Z,12Z,15Z)), PA(20:3(8Z,11Z,14Z)/18:2(9Z,12Z)), PA(18:1(9Z)/20:4(5Z,8Z,11Z,14Z)), PA(18:4(6Z,9Z,12Z,15Z)/20:1(11Z)), PA(20:1(11Z)/18:4(6Z,9Z,12Z,15Z)), PA(20:2(11Z,14Z)/18:3(6Z,9Z,12Z)), PA(20:4(5Z,8Z,11Z,14Z)/18:1(9Z)), PA(20:5(5Z,8Z,…	LMGP10010223, LMGP10010357, LMGP10010385, LMGP10010413, LMGP10010571, LMGP10010600, LMGP10010879, LMGP10010443, LMGP10010542, LMGP10010570, LMGP10010629, LMGP10010658, LMGP10010793, LMGP10010884	57585012	14	3
C46H84NO8P	M+K	C46H84NO8P+K+	848.557	0.87052	0.1	PC(16:0/22:4(7Z,10Z,13Z,16Z)), PC(18:0/20:4(8Z,10Z,12Z,14Z)), PC(18:1(9Z)/20:3(5Z,8Z,11Z)), PC(18:1(9Z)/20:3(8Z,11Z,14Z)), PC(18:2(9Z,12Z)/20:2(11Z,14Z)), PC(18:3(6Z,9Z,12Z)/20:1(11Z)), PC(18:4(6Z,9Z,12Z,15Z)/20:0), PC(20:0/18:4(6Z,9Z,12Z,15Z)), PC(20:1(11Z)/18:3(9Z,12Z,15Z)), PC(20:3(8Z,11Z,14Z)/18:1(9Z)), PC(22:4(7Z,10Z,13Z,16Z)/16:0), PC(18:1(11Z)/20:3(5Z,8Z,11Z)), PC(18:1(11Z)/20:3(8Z,11Z,14Z…	LMGP01010642, LMGP01010804, LMGP01010904, LMGP01011609, LMGP01011632, LMGP01011660, LMGP01011719, LMGP01011796, LMGP01011820, LMGP01011878, LMGP01012072, LMGP01012154, LMGP01012155, LMGP01012198, LMGP02010956, LMGP02011119, LMGP01010802, LMGP01011689, LMGP01011819, LMGP01011848, LMGP01011907, LMGP01012144, LMGP01012197, LMGP01012206, LMGP02010791, LMGP02011010	88131704	26	4
C46H80NO8P	M+H	C46H80NO8P+H+	806.569	0.870389	0.2	PC(18:1(11Z)/20:5(5Z,8Z,11Z,14Z,17Z)), PC(18:1(9Z)/20:5(5Z,8Z,11Z,14Z,17Z)), PC(18:2(9Z,12Z)/20:4(5Z,8Z,11Z,14Z)), PC(22:6(4E,7E,10E,13E,16E,19E)/16:0), PC(22:6(4Z,7Z,10Z,13Z,16Z,19Z)/16:0), PC(18:4(6Z,9Z,12Z,15Z)/20:2(11Z,14Z)), PC(20:2(11Z,14Z)/18:4(6Z,9Z,12Z,15Z)), PC(20:3(8Z,11Z,14Z)/18:3(6Z,9Z,12Z)), PC(20:3(8Z,11Z,14Z)/18:3(9Z,12Z,15Z)), PC(16:1(9Z)/22:5(4Z,7Z,10Z,13Z,16Z)), PC(18:2(9Z,12Z)…	LMGP01010844, LMGP01010907, LMGP01010943, LMGP01011115, LMGP01011116, LMGP01011721, LMGP01011851, LMGP01011880, LMGP01011881, LMGP01012140, LMGP01012171, LMGP01012175, LMGP01012179, LMGP01012200, LMGP01012201, LMGP02011148, LMGP01010650, LMGP01011057, LMGP01011662, LMGP01011691, LMGP01011909, LMGP01012137, LMGP01012141, LMGP01012212, LMGP01012216, LMGP02010792	67471600	26	1
C44H84NO8P	M+K	C44H84NO8P+K+	824.557	0.862174	0.1	PC(18:1(17Z)/18:1(17Z)), PC(18:1(9Z)/18:1(9Z)), PC(18:0/18:2(6Z,9Z)), PC(18:1(11E)/18:1(11E)), PC(18:1(13Z)/18:1(13Z)), PC(18:1(14Z)/18:1(14Z)), PC(18:1(15Z)/18:1(15Z)), PC(18:1(16Z)/18:1(16Z)), PC(18:1(2Z)/18:1(2Z)), PC(18:1(5Z)/18:1(5Z)), PC(18:1(4Z)/18:1(4Z)), PC(14:1(9Z)/22:1(11Z)), PC(16:0/20:2(11Z,14Z)), PC(16:1(9Z)/20:1(11Z)), PC(17:2(9Z,12Z)/19:0), PC(19:1(9Z)/17:1(9Z)), PC(20:1(11Z)/16:1…	LMGP01010858, LMGP01010890, LMGP01010766, LMGP01010837, LMGP01010851, LMGP01010853, LMGP01010855, LMGP01010857, LMGP01010860, LMGP01010865, LMGP01010966, LMGP01011405, LMGP01011469, LMGP01011489, LMGP01011567, LMGP01011765, LMGP01011812, LMGP01012007, LMGP01012219, LMGP02010859, LMGP02011000, LMGP02011023, LMGP01010866, LMGP01010765, LMGP01010868, LMGP01010768, LMGP01010764, LMGP01010836, LMGP010…	52183304	50	5
C47H95N2O6P	M+K	C47H95N2O6P+K+	853.656	0.85966	0.1	SM(d18:1/24:0), SM(d18:0/24:1(15Z))	LMSP03010008, LMSP03010023	54512008	2	3
C46H80NO8P	M+Na	C46H80NO8P+Na+	828.551	0.85886	0.1	PC(18:1(11Z)/20:5(5Z,8Z,11Z,14Z,17Z)), PC(18:1(9Z)/20:5(5Z,8Z,11Z,14Z,17Z)), PC(18:2(9Z,12Z)/20:4(5Z,8Z,11Z,14Z)), PC(22:6(4E,7E,10E,13E,16E,19E)/16:0), PC(22:6(4Z,7Z,10Z,13Z,16Z,19Z)/16:0), PC(18:4(6Z,9Z,12Z,15Z)/20:2(11Z,14Z)), PC(20:2(11Z,14Z)/18:4(6Z,9Z,12Z,15Z)), PC(20:3(8Z,11Z,14Z)/18:3(6Z,9Z,12Z)), PC(20:3(8Z,11Z,14Z)/18:3(9Z,12Z,15Z)), PC(16:1(9Z)/22:5(4Z,7Z,10Z,13Z,16Z)), PC(18:2(9Z,12Z)…	LMGP01010844, LMGP01010907, LMGP01010943, LMGP01011115, LMGP01011116, LMGP01011721, LMGP01011851, LMGP01011880, LMGP01011881, LMGP01012140, LMGP01012171, LMGP01012175, LMGP01012179, LMGP01012200, LMGP01012201, LMGP02011148, LMGP01010650, LMGP01011057, LMGP01011662, LMGP01011691, LMGP01011909, LMGP01012137, LMGP01012141, LMGP01012212, LMGP01012216, LMGP02010792	33333780	26	2
C42H82NO8P	M+Na	C42H82NO8P+Na+	782.567	0.853989	0.1	PC(16:0/18:1(6Z)), PC(16:0/18:1(9E)), PC(16:0/18:1(6E)), PC(16:0/18:1(11Z)), PC(12:0/22:1(11Z)), PC(15:0/19:1(9Z)), PC(20:0/14:1(9Z)), PC(22:1(11Z)/12:0), PE(17:0/20:1(11Z)), PE(18:1(9Z)/19:0), PE(19:0/18:1(9Z)), PE(19:1(9Z)/18:0), PE(20:0/17:1(9Z)), PE(20:1(11Z)/17:0), PE(21:0/16:1(9Z)), PE(22:0/15:1(9Z)), PC(16:0/18:1(11E)), PC(16:0/18:1(9Z)), PC(18:0/16:1(9Z)), PC(18:1(9Z)/16:0), PC(15:1(9Z)/1…	LMGP01010579, LMGP01010581, LMGP01010578, LMGP01010576, LMGP01011335, LMGP01011419, LMGP01011787, LMGP01012004, LMGP02010552, LMGP02010645, LMGP02010775, LMGP02010804, LMGP02010829, LMGP02010849, LMGP02010995, LMGP02011018, LMGP01010575, LMGP01010005, LMGP01010744, LMGP01010884, LMGP01011448, LMGP01011483, LMGP01011503, LMGP01011529, LMGP01011807, LMGP01012146, LMGP02010470, LMGP02010500, LMGP020…	63794888	36	2
C48H82NO8P	M+H	C48H82NO8P+H+	832.585	0.848928	0.2	PC(18:1(11Z)/22:6(4Z,7Z,10Z,13Z,16Z,19Z)), PC(18:3(6Z,9Z,12Z)/22:4(7Z,10Z,13Z,16Z)), PC(20:2(11Z,14Z)/20:5(5Z,8Z,11Z,14Z,17Z)), PC(20:5(5Z,8Z,11Z,14Z,17Z)/20:2(11Z,14Z)), PC(22:4(7Z,10Z,13Z,16Z)/18:3(9Z,12Z,15Z)), PC(18:1(9Z)/22:6(4Z,7Z,10Z,13Z,16Z,19Z)), PC(18:2(9Z,12Z)/22:5(4Z,7Z,10Z,13Z,16Z)), PC(18:3(9Z,12Z,15Z)/22:4(7Z,10Z,13Z,16Z)), PC(20:3(8Z,11Z,14Z)/20:4(5Z,8Z,11Z,14Z)), PC(20:4(5Z,8Z,11…	LMGP01010847, LMGP01011669, LMGP01011859, LMGP01011946, LMGP01012081, LMGP01010913, LMGP01010946, LMGP01011698, LMGP01011889, LMGP01011918, LMGP01012080, LMGP01012108	62158176	12	3
C48H80NO8P	M+H	C48H80NO8P+H+	830.569	0.830678	0.2	PC(20:4(5E,8E,11E,14E)/20:4(5E,8E,11E,14E)), PC(18:4(6Z,9Z,12Z,15Z)/22:4(7Z,10Z,13Z,16Z)), PC(20:3(8Z,11Z,14Z)/20:5(5Z,8Z,11Z,14Z,17Z)), PC(22:6(4Z,7Z,10Z,13Z,16Z,19Z)/18:2(9Z,12Z)), PC(18:2(9Z,12Z)/22:6(4Z,7Z,10Z,13Z,16Z,19Z)), PC(20:4(5Z,8Z,11Z,14Z)/20:4(5Z,8Z,11Z,14Z)), PC(20:5(5Z,8Z,11Z,14Z,17Z)/20:3(8Z,11Z,14Z)), PC(22:4(7Z,10Z,13Z,16Z)/18:4(6Z,9Z,12Z,15Z))	LMGP01011047, LMGP01011729, LMGP01011890, LMGP01012109, LMGP01010947, LMGP01011052, LMGP01011947, LMGP01012082	41270028	8	2
C44H80NO8P	M+H	C44H80NO8P+H+	782.569	0.829954	0.2	PC(16:0/20:4(5E,8E,11E,14E)), PC(18:0/18:4(6Z,9Z,12Z,15Z)), PC(18:0/18:4(9E,11E,13E,15E)), PC(18:1(9Z)/18:3(9Z,12Z,15Z)), PC(18:2(6Z,9Z)/18:2(6Z,9Z)), PC(18:2(9Z,11Z)/18:2(9Z,11Z)), PC(20:4(5Z,8Z,11Z,14Z)/16:0), PC(16:1(9Z)/20:3(8Z,11Z,14Z)), PC(18:1(9Z)/18:3(6Z,9Z,12Z)), PC(20:3(8Z,11Z,14Z)/16:1(9Z)), PC(16:1(9Z)/20:3(5Z,8Z,11Z)), PC(18:3(6Z,9Z,12Z)/18:1(11Z)), PC(20:3(5Z,8Z,11Z)/16:1(9Z)), PE(1…	LMGP01010629, LMGP01010773, LMGP01010774, LMGP01010898, LMGP01010927, LMGP01010930, LMGP01011049, LMGP01011491, LMGP01011603, LMGP01011873, LMGP01012138, LMGP01012174, LMGP01012195, LMGP02010560, LMGP02010815, LMGP02011110, LMGP01010007, LMGP01010921, LMGP01010924, LMGP01010937, LMGP01010955, LMGP01011056, LMGP01011652, LMGP01011711, LMGP01012068, LMGP01012136, LMGP01012150, LMGP01012151, LMGP010…	77659392	37	1
C44H84NO8P	M+Na	C44H84NO8P+Na+	808.583	0.826401	0.1	PC(18:1(17Z)/18:1(17Z)), PC(18:1(9Z)/18:1(9Z)), PC(18:0/18:2(6Z,9Z)), PC(18:1(11E)/18:1(11E)), PC(18:1(13Z)/18:1(13Z)), PC(18:1(14Z)/18:1(14Z)), PC(18:1(15Z)/18:1(15Z)), PC(18:1(16Z)/18:1(16Z)), PC(18:1(2Z)/18:1(2Z)), PC(18:1(5Z)/18:1(5Z)), PC(18:1(4Z)/18:1(4Z)), PC(14:1(9Z)/22:1(11Z)), PC(16:0/20:2(11Z,14Z)), PC(16:1(9Z)/20:1(11Z)), PC(17:2(9Z,12Z)/19:0), PC(19:1(9Z)/17:1(9Z)), PC(20:1(11Z)/16:1…	LMGP01010858, LMGP01010890, LMGP01010766, LMGP01010837, LMGP01010851, LMGP01010853, LMGP01010855, LMGP01010857, LMGP01010860, LMGP01010865, LMGP01010966, LMGP01011405, LMGP01011469, LMGP01011489, LMGP01011567, LMGP01011765, LMGP01011812, LMGP01012007, LMGP01012219, LMGP02010859, LMGP02011000, LMGP02011023, LMGP01010866, LMGP01010765, LMGP01010868, LMGP01010768, LMGP01010764, LMGP01010836, LMGP010…	35277556	50	2
C48H78NO8P	M+H	C48H78NO8P+H+	828.554	0.821906	0.2	PC(18:3(6Z,9Z,12Z)/22:6(4Z,7Z,10Z,13Z,16Z,19Z)), PC(18:3(9Z,12Z,15Z)/22:6(4Z,7Z,10Z,13Z,16Z,19Z)), PC(20:4(5Z,8Z,11Z,14Z)/20:5(5Z,8Z,11Z,14Z,17Z)), PC(20:5(5Z,8Z,11Z,14Z,17Z)/20:4(5Z,8Z,11Z,14Z)), PC(22:6(4Z,7Z,10Z,13Z,16Z,19Z)/18:3(9Z,12Z,15Z)), PC(22:6(4Z,7Z,10Z,13Z,16Z,19Z)/18:3(6Z,9Z,12Z))	LMGP01011670, LMGP01011699, LMGP01011919, LMGP01011948, LMGP01012111, LMGP01012110	32058090	6	2
C43H86NO9P	M+K	C43H86NO9P+K+	830.567	0.820976	0.1	PS(O-20:0/17:0), PS(O-16:0/21:0), PS(O-18:0/19:0)	LMGP03020048, LMGP03020014, LMGP03020032	43154992	3	2
C43H84NO9P	M+K	C43H84NO9P+K+	828.552	0.818089	0.1	PS(O-18:0/19:1(9Z)), PS(O-20:0/17:1(9Z)), PS(P-16:0/21:0), PS(P-18:0/19:0), PS(P-20:0/17:0)	LMGP03020033, LMGP03020049, LMGP03030023, LMGP03030044, LMGP03030064	33334330	5	3
C47H93N2O6P	M+K	C47H93N2O6P+K+	851.64	0.810918	0.1	SM(d18:2/24:0), SM(d18:1/24:1(15Z))	LMSP03010081, LMSP03010007	48362760	2	3
C44H79O10P	M+Na	C44H79O10P+Na+	821.53	0.797623	0.1	PG(18:1(9Z)/20:3(8Z,11Z,14Z)), PG(18:3(6Z,9Z,12Z)/20:1(11Z)), PG(18:3(9Z,12Z,15Z)/20:1(11Z)), PG(18:4(6Z,9Z,12Z,15Z)/20:0), PG(20:1(11Z)/18:3(6Z,9Z,12Z)), PG(20:1(11Z)/18:3(9Z,12Z,15Z)), PG(20:2(11Z,14Z)/18:2(9Z,12Z)), PG(20:3(8Z,11Z,14Z)/18:1(9Z)), PG(20:4(5Z,8Z,11Z,14Z)/18:0), PG(20:0/18:4(6Z,9Z,12Z,15Z)), PG(16:0/22:4(7Z,10Z,13Z,16Z)), PG(18:0/20:4(5Z,8Z,11Z,14Z)), PG(18:2(9Z,12Z)/20:2(11Z,14Z…	LMGP04010335, LMGP04010386, LMGP04010414, LMGP04010444, LMGP04010542, LMGP04010543, LMGP04010571, LMGP04010601, LMGP04010630, LMGP04010950, LMGP04010968, LMGP04010039, LMGP04010358, LMGP04010793	127965888	14	3
C38H75O9P	M+K	C38H75O9P+K+	745.478	0.78777	0.1	PG(P-18:0/14:0), PG(O-18:0/14:1(9Z)), PG(O-16:0/16:1(9Z)), PG(P-16:0/16:0), PG(P-20:0/12:0)	LMGP04030030, LMGP04020021, LMGP04020007, LMGP04030007, LMGP04030056	48958340	5	2
C46H82NO8P	M+K	C46H82NO8P+K+	846.541	0.775812	0.1	PC(16:0/22:5(7Z,10Z,13Z,16Z,19Z)), PC(18:1(9Z)/20:4(5Z,8Z,11Z,14Z)), PC(18:3(6Z,9Z,12Z)/20:2(11Z,14Z)), PC(20:2(11Z,14Z)/18:3(6Z,9Z,12Z)), PC(20:2(11Z,14Z)/18:3(9Z,12Z,15Z)), PC(20:3(8Z,11Z,14Z)/18:2(9Z,12Z)), PC(20:4(5Z,8Z,11Z,14Z)/18:1(9Z)), PC(22:4(7Z,10Z,13Z,16Z)/16:1(9Z)), PC(18:1(11Z)/20:4(5Z,8Z,11Z,14Z)), PC(18:1(11Z)/20:4(8Z,11Z,14Z,17Z)), PC(18:2(9Z,12Z)/20:3(5Z,8Z,11Z)), PC(20:3(5Z,8Z,1…	LMGP01010647, LMGP01010905, LMGP01011661, LMGP01011849, LMGP01011850, LMGP01011879, LMGP01011908, LMGP01012073, LMGP01012156, LMGP01012157, LMGP01012170, LMGP01012199, LMGP01012211, LMGP02010822, LMGP02010986, LMGP01010645, LMGP01010805, LMGP01010807, LMGP01011497, LMGP01011633, LMGP01011690, LMGP01011720, LMGP01011821, LMGP01011937, LMGP01012165, LMGP01012208, LMGP02011011, LMGP02011120	57217244	28	5
C46H80NO8P	M+K	C46H80NO8P+K+	844.525	0.77486	0.1	PC(18:1(11Z)/20:5(5Z,8Z,11Z,14Z,17Z)), PC(18:1(9Z)/20:5(5Z,8Z,11Z,14Z,17Z)), PC(18:2(9Z,12Z)/20:4(5Z,8Z,11Z,14Z)), PC(22:6(4E,7E,10E,13E,16E,19E)/16:0), PC(22:6(4Z,7Z,10Z,13Z,16Z,19Z)/16:0), PC(18:4(6Z,9Z,12Z,15Z)/20:2(11Z,14Z)), PC(20:2(11Z,14Z)/18:4(6Z,9Z,12Z,15Z)), PC(20:3(8Z,11Z,14Z)/18:3(6Z,9Z,12Z)), PC(20:3(8Z,11Z,14Z)/18:3(9Z,12Z,15Z)), PC(16:1(9Z)/22:5(4Z,7Z,10Z,13Z,16Z)), PC(18:2(9Z,12Z)…	LMGP01010844, LMGP01010907, LMGP01010943, LMGP01011115, LMGP01011116, LMGP01011721, LMGP01011851, LMGP01011880, LMGP01011881, LMGP01012140, LMGP01012171, LMGP01012175, LMGP01012179, LMGP01012200, LMGP01012201, LMGP02011148, LMGP01010650, LMGP01011057, LMGP01011662, LMGP01011691, LMGP01011909, LMGP01012137, LMGP01012141, LMGP01012212, LMGP01012216, LMGP02010792	44304648	26	2
C47H93N2O6P	M+Na	C47H93N2O6P+Na+	835.666	0.768945	0.1	SM(d18:2/24:0), SM(d18:1/24:1(15Z))	LMSP03010081, LMSP03010007	42607440	2	1
C46H82NO8P	M+H	C46H82NO8P+H+	808.585	0.763366	0.2	PC(16:0/22:5(7Z,10Z,13Z,16Z,19Z)), PC(18:1(9Z)/20:4(5Z,8Z,11Z,14Z)), PC(18:3(6Z,9Z,12Z)/20:2(11Z,14Z)), PC(20:2(11Z,14Z)/18:3(6Z,9Z,12Z)), PC(20:2(11Z,14Z)/18:3(9Z,12Z,15Z)), PC(20:3(8Z,11Z,14Z)/18:2(9Z,12Z)), PC(20:4(5Z,8Z,11Z,14Z)/18:1(9Z)), PC(22:4(7Z,10Z,13Z,16Z)/16:1(9Z)), PC(18:1(11Z)/20:4(5Z,8Z,11Z,14Z)), PC(18:1(11Z)/20:4(8Z,11Z,14Z,17Z)), PC(18:2(9Z,12Z)/20:3(5Z,8Z,11Z)), PC(20:3(5Z,8Z,1…	LMGP01010647, LMGP01010905, LMGP01011661, LMGP01011849, LMGP01011850, LMGP01011879, LMGP01011908, LMGP01012073, LMGP01012156, LMGP01012157, LMGP01012170, LMGP01012199, LMGP01012211, LMGP02010822, LMGP02010986, LMGP01010645, LMGP01010805, LMGP01010807, LMGP01011497, LMGP01011633, LMGP01011690, LMGP01011720, LMGP01011821, LMGP01011937, LMGP01012165, LMGP01012208, LMGP02011011, LMGP02011120	35780432	28	1
C44H86NO6P	M+Na	C44H86NO6P+Na+	778.608	0.762255	0.1	CerP(d18:1/26:1(17Z))	LMSP02050011	17982722	1	3
C47H91N2O6P	M+Na	C47H91N2O6P+Na+	833.651	0.759597	0.1	SM(d18:2/24:1)	LMSP03010080	17805124	1	3
C44H84NO6P	M+Na	C44H84NO6P+Na+	776.593	0.733628	0.1	1-hexadecanyl-2-(8-[3]-ladderane-octanyl)-sn-glycerophosphocholine	LMGP01040092	15662584	1	2
C39H71O8P	M+K	C39H71O8P+K+	737.452	0.732372	0.1	PA(14:1(9Z)/22:2(13Z,16Z)), PA(17:2(9Z,12Z)/19:1(9Z)), PA(18:0/18:3(9Z,12Z,15Z)), PA(18:2(9Z,12Z)/18:1(9Z)), PA(18:3(9Z,12Z,15Z)/18:0), PA(19:1(9Z)/17:2(9Z,12Z)), PA(18:0/18:3(6Z,9Z,12Z)), PA(18:3(6Z,9Z,12Z)/18:0), PA(20:2(11Z,14Z)/16:1(9Z)), PA(20:3(8Z,11Z,14Z)/16:0), PA(22:2(13Z,16Z)/14:1(9Z)), PA(16:0/20:3(8Z,11Z,14Z)), PA(16:1(9Z)/20:2(11Z,14Z)), PA(18:1(9Z)/18:2(9Z,12Z))	LMGP10010134, LMGP10010293, LMGP10010314, LMGP10010348, LMGP10010405, LMGP10010488, LMGP10010313, LMGP10010375, LMGP10010563, LMGP10010593, LMGP10010758, LMGP10010905, LMGP10010216, LMGP10010961	27652040	14	0
C43H75O8P	M+Na	C43H75O8P+Na+	773.509	0.731591	0.1	PA(18:1(9Z)/22:4(7Z,10Z,13Z,16Z)), PA(20:1(11Z)/20:4(5Z,8Z,11Z,14Z)), PA(20:2(11Z,14Z)/20:3(8Z,11Z,14Z)), PA(20:3(8Z,11Z,14Z)/20:2(11Z,14Z)), PA(22:1(11Z)/18:4(6Z,9Z,12Z,15Z)), PA(22:2(13Z,16Z)/18:3(9Z,12Z,15Z)), PA(22:4(7Z,10Z,13Z,16Z)/18:1(9Z)), PA(18:3(6Z,9Z,12Z)/22:2(13Z,16Z)), PA(18:3(9Z,12Z,15Z)/22:2(13Z,16Z)), PA(18:4(6Z,9Z,12Z,15Z)/22:1(11Z)), PA(20:0/20:5(5Z,8Z,11Z,14Z,17Z)), PA(20:4(5Z,…	LMGP10010337, LMGP10010548, LMGP10010578, LMGP10010608, LMGP10010740, LMGP10010770, LMGP10010798, LMGP10010392, LMGP10010420, LMGP10010450, LMGP10010521, LMGP10010637, LMGP10010665, LMGP10010769	18489732	14	3
C45H73O8P	M+H	C45H73O8P+H+	773.512	0.730998	0.2	PA(20:4(5Z,8Z,11Z,14Z)/22:4(7Z,10Z,13Z,16Z)), PA(22:6(4Z,7Z,10Z,13Z,16Z,19Z)/20:2(11Z,14Z)), PA(20:2(11Z,14Z)/22:6(4Z,7Z,10Z,13Z,16Z,19Z)), PA(22:4(7Z,10Z,13Z,16Z)/20:4(5Z,8Z,11Z,14Z))	LMGP10010645, LMGP10010836, LMGP10010586, LMGP10010809	18389982	4	3
C40H79O10P	M+Na	C40H79O10P+Na+	773.53	0.729623	0.1	PG(21:0/13:0), PG(22:0/12:0), PG(17:0/17:0), PG(20:0/14:0), PG(19:0/15:0), PG(18:0/16:0), PG(16:0/18:0), PG(15:0/19:0), PG(14:0/20:0), PG(13:0/21:0), PG(12:0/22:0)	LMGP04010854, LMGP04010850, LMGP04010895, LMGP04010865, LMGP04010870, LMGP04010888, LMGP04010907, LMGP04010913, LMGP04010925, LMGP04010933, LMGP04010939	73779352	11	5
C37H71O8P	M+K	C37H71O8P+K+	713.452	0.727485	0.1	PA(14:1(9Z)/20:0), PA(17:1(9Z)/17:0), PA(15:1(9Z)/19:0), PA(17:0/17:1(9Z)), PA(15:0/19:1(9Z)), PA(16:0/18:1(11Z)), PA(16:0/18:1(9Z)), PA(12:0/22:1(11Z)), PA(14:0/20:1(11Z)), PA(19:0/15:1(9Z)), PA(19:1(9Z)/15:0), PA(20:0/14:1(9Z)), PA(20:1(11Z)/14:0), PA(22:1(11Z)/12:0), PA(18:0/16:1(9Z)), PA(16:1(9Z)/18:0), PA(18:1(9Z)/16:0)	LMGP10010125, LMGP10010254, LMGP10010176, LMGP10010229, LMGP10010147, LMGP10010007, LMGP10010032, LMGP10010063, LMGP10010100, LMGP10010455, LMGP10010482, LMGP10010509, LMGP10010528, LMGP10010724, LMGP10010887, LMGP10010209, LMGP10010964	26271798	17	2
C39H73O8P	M+K	C39H73O8P+K+	739.467	0.725797	0.1	PA(18:0/18:2(9Z,12Z)), PA(14:1(9Z)/22:1(11Z)), PA(16:0/20:2(11Z,14Z)), PA(20:2(11Z,14Z)/16:0), PA(22:2(13Z,16Z)/14:0), PA(18:2(9Z,12Z)/18:0), PA(18:1(9Z)/18:1(9Z)), PA(14:0/22:2(13Z,16Z)), PA(19:0/17:2(9Z,12Z)), PA(19:1(9Z)/17:1(9Z)), PA(20:1(11Z)/16:1(9Z)), PA(22:1(11Z)/14:1(9Z)), PA(16:1(9Z)/20:1(11Z)), PA(17:1(9Z)/19:1(9Z)), PA(17:2(9Z,12Z)/19:0)	LMGP10010036, LMGP10010133, LMGP10010195, LMGP10010562, LMGP10010757, LMGP10010876, LMGP10010962, LMGP10010105, LMGP10010459, LMGP10010487, LMGP10010533, LMGP10010727, LMGP10010215, LMGP10010263, LMGP10010292	17295992	15	0
C43H78NO10P	M+Na	C43H78NO10P+Na+	822.526	0.723426	0.1	PS(15:1(9Z)/22:2(13Z,16Z)), PS(17:2(9Z,12Z)/20:1(11Z)), PS(18:2(9Z,12Z)/19:1(9Z)), PS(18:3(6Z,9Z,12Z)/19:0), PS(18:3(9Z,12Z,15Z)/19:0), PS(19:0/18:3(6Z,9Z,12Z)), PS(19:1(9Z)/18:2(9Z,12Z)), PS(20:1(11Z)/17:2(9Z,12Z)), PS(20:2(11Z,14Z)/17:1(9Z)), PS(22:2(13Z,16Z)/15:1(9Z)), PS(17:0/20:3(8Z,11Z,14Z)), PS(17:1(9Z)/20:2(11Z,14Z)), PS(19:0/18:3(9Z,12Z,15Z)), PS(20:3(8Z,11Z,14Z)/17:0)	LMGP03010189, LMGP03010297, LMGP03010355, LMGP03010383, LMGP03010411, LMGP03010464, LMGP03010493, LMGP03010538, LMGP03010567, LMGP03010761, LMGP03010241, LMGP03010268, LMGP03010465, LMGP03010597	17913208	14	4
C42H80NO8P	M+H	C42H80NO8P+H+	758.569	0.721166	0.2	PC(16:1(9Z)/18:1(9Z)), PC(18:1(9Z)/16:1(9Z)), PC(16:0/18:2(11Z,13Z)), PC(16:0/18:2(9E,12E)), PC(16:0/18:2(9E,11E)), PC(16:0/18:2(9E,11Z)), PC(16:1(2Z)/18:1(9Z)), PC(17:1(9Z)/17:1(9Z)), PC(18:0/16:2(2E,4E)), PC(18:2(2E,4E)/16:0), PC(18:2(6Z,9Z)/16:0), PC(12:0/22:2(13Z,16Z)), PC(14:1(9Z)/20:1(11Z)), PC(17:0/17:2(9Z,12Z)), PC(17:2(9Z,12Z)/17:0), PC(20:1(11Z)/14:1(9Z)), PC(20:2(11Z,14Z)/14:0), PC(18:…	LMGP01010688, LMGP01010887, LMGP01010586, LMGP01010592, LMGP01010590, LMGP01010591, LMGP01010678, LMGP01010728, LMGP01010745, LMGP01010920, LMGP01010926, LMGP01011336, LMGP01011398, LMGP01011504, LMGP01011559, LMGP01011808, LMGP01011837, LMGP01012147, LMGP02010471, LMGP02010553, LMGP02010805, LMGP02010850, LMGP02010879, LMGP02011045, LMGP02011075, LMGP01010585, LMGP01010587, LMGP01010588, LMGP010…	12550310	46	0
C39H71O8P	M+Na	C39H71O8P+Na+	721.478	0.721137	0.1	PA(14:1(9Z)/22:2(13Z,16Z)), PA(17:2(9Z,12Z)/19:1(9Z)), PA(18:0/18:3(9Z,12Z,15Z)), PA(18:2(9Z,12Z)/18:1(9Z)), PA(18:3(9Z,12Z,15Z)/18:0), PA(19:1(9Z)/17:2(9Z,12Z)), PA(18:0/18:3(6Z,9Z,12Z)), PA(18:3(6Z,9Z,12Z)/18:0), PA(20:2(11Z,14Z)/16:1(9Z)), PA(20:3(8Z,11Z,14Z)/16:0), PA(22:2(13Z,16Z)/14:1(9Z)), PA(16:0/20:3(8Z,11Z,14Z)), PA(16:1(9Z)/20:2(11Z,14Z)), PA(18:1(9Z)/18:2(9Z,12Z))	LMGP10010134, LMGP10010293, LMGP10010314, LMGP10010348, LMGP10010405, LMGP10010488, LMGP10010313, LMGP10010375, LMGP10010563, LMGP10010593, LMGP10010758, LMGP10010905, LMGP10010216, LMGP10010961	21571154	14	2
C42H81NO12S	M+H	C42H81NO12S+H+	824.555	0.7157	0.2	(3'-sulfo)Galbeta-Cer(d18:1/18:0(2OH))	LMSP06020004	48386272	1	4
C47H82NO7P	M+Na	C47H82NO7P+Na+	826.572	0.710934	0.1	PE(P-20:0/22:6(4Z,7Z,10Z,13Z,16Z,19Z))	LMGP02030092	9783235	1	4
C42H81O10P	M+Na	C42H81O10P+Na+	799.546	0.710621	0.1	PG(18:0/18:1(9Z)), PG(19:0/17:1(9Z)), PG(19:1(9Z)/17:0), PG(20:0/16:1(9Z)), PG(20:1(11Z)/16:0), PG(22:1(11Z)/14:0), PG(22:0/14:1(9Z)), PG(18:1(9Z)/18:0), PG(14:0/22:1(11Z)), PG(14:1(9Z)/22:0), PG(15:1(9Z)/21:0), PG(16:1(9Z)/20:0), PG(17:0/19:1(9Z)), PG(17:1(9Z)/19:0), PG(21:0/15:1(9Z)), PG(16:0/20:1(11Z))	LMGP04010037, LMGP04010460, LMGP04010488, LMGP04010514, LMGP04010534, LMGP04010727, LMGP04010702, LMGP04010961, LMGP04010106, LMGP04010134, LMGP04010186, LMGP04010216, LMGP04010238, LMGP04010264, LMGP04010679, LMGP04010970	42467452	16	4
C43H75O8P	M+K	C43H75O8P+K+	789.483	0.709494	0.1	PA(18:1(9Z)/22:4(7Z,10Z,13Z,16Z)), PA(20:1(11Z)/20:4(5Z,8Z,11Z,14Z)), PA(20:2(11Z,14Z)/20:3(8Z,11Z,14Z)), PA(20:3(8Z,11Z,14Z)/20:2(11Z,14Z)), PA(22:1(11Z)/18:4(6Z,9Z,12Z,15Z)), PA(22:2(13Z,16Z)/18:3(9Z,12Z,15Z)), PA(22:4(7Z,10Z,13Z,16Z)/18:1(9Z)), PA(18:3(6Z,9Z,12Z)/22:2(13Z,16Z)), PA(18:3(9Z,12Z,15Z)/22:2(13Z,16Z)), PA(18:4(6Z,9Z,12Z,15Z)/22:1(11Z)), PA(20:0/20:5(5Z,8Z,11Z,14Z,17Z)), PA(20:4(5Z,…	LMGP10010337, LMGP10010548, LMGP10010578, LMGP10010608, LMGP10010740, LMGP10010770, LMGP10010798, LMGP10010392, LMGP10010420, LMGP10010450, LMGP10010521, LMGP10010637, LMGP10010665, LMGP10010769	21147710	14	1
C41H73O8P	M+Na	C41H73O8P+Na+	747.494	0.705157	0.1	PA(18:1(9Z)/20:3(8Z,11Z,14Z)), PA(18:2(9Z,12Z)/20:2(11Z,14Z)), PA(18:3(6Z,9Z,12Z)/20:1(11Z)), PA(20:1(11Z)/18:3(9Z,12Z,15Z)), PA(20:2(11Z,14Z)/18:2(9Z,12Z)), PA(20:3(8Z,11Z,14Z)/18:1(9Z)), PA(20:4(5Z,8Z,11Z,14Z)/18:0), PA(22:4(7Z,10Z,13Z,16Z)/16:0), PA(16:0/22:4(7Z,10Z,13Z,16Z)), PA(18:0/20:4(5Z,8Z,11Z,14Z)), PA(18:3(9Z,12Z,15Z)/20:1(11Z)), PA(18:4(6Z,9Z,12Z,15Z)/20:0), PA(20:1(11Z)/18:3(6Z,9Z,12…	LMGP10010333, LMGP10010356, LMGP10010384, LMGP10010541, LMGP10010569, LMGP10010599, LMGP10010628, LMGP10010792, LMGP10010970, LMGP10010024, LMGP10010412, LMGP10010442, LMGP10010540, LMGP10010951	17565556	14	2
C44H86NO8P	M+K	C44H86NO8P+K+	826.572	0.702881	0.1	PC(18:1(9Z)/18:0), PC(18:0/18:1(13Z)), PC(18:0/18:1(7Z)), PC(14:1(9Z)/22:0), PC(15:1(9Z)/21:0), PC(16:0/20:1(11Z)), PC(17:0/19:1(9Z)), PC(19:0/17:1(9Z)), PC(19:1(9Z)/17:0), PC(20:1(11Z)/16:0), PC(22:1(11Z)/14:0), PC(14:0/22:1(13Z)), PE(17:0/22:1(11Z)), PE(17:1(9Z)/22:0), PE(20:1(11Z)/19:0), PE(19:1(9Z)/20:0), PE(22:0/17:1(9Z)), PE(22:1(11Z)/17:0), PC(18:0/18:1(16Z)), PC(18:0/18:1(6Z)), PC(18:0/18…	LMGP01010888, LMGP01010753, LMGP01010758, LMGP01011404, LMGP01011456, LMGP01011468, LMGP01011510, LMGP01011736, LMGP01011764, LMGP01011811, LMGP01012006, LMGP01012129, LMGP02010558, LMGP02010586, LMGP02010858, LMGP02010812, LMGP02011022, LMGP02011048, LMGP01010754, LMGP01010756, LMGP01010750, LMGP01010751, LMGP01010759, LMGP01010761, LMGP01010840, LMGP01011488, LMGP01011537, LMGP01011790, LMGP010…	9786357	36	4
C39H73O8P	M+Na	C39H73O8P+Na+	723.494	0.700452	0.1	PA(18:0/18:2(9Z,12Z)), PA(14:1(9Z)/22:1(11Z)), PA(16:0/20:2(11Z,14Z)), PA(20:2(11Z,14Z)/16:0), PA(22:2(13Z,16Z)/14:0), PA(18:2(9Z,12Z)/18:0), PA(18:1(9Z)/18:1(9Z)), PA(14:0/22:2(13Z,16Z)), PA(19:0/17:2(9Z,12Z)), PA(19:1(9Z)/17:1(9Z)), PA(20:1(11Z)/16:1(9Z)), PA(22:1(11Z)/14:1(9Z)), PA(16:1(9Z)/20:1(11Z)), PA(17:1(9Z)/19:1(9Z)), PA(17:2(9Z,12Z)/19:0)	LMGP10010036, LMGP10010133, LMGP10010195, LMGP10010562, LMGP10010757, LMGP10010876, LMGP10010962, LMGP10010105, LMGP10010459, LMGP10010487, LMGP10010533, LMGP10010727, LMGP10010215, LMGP10010263, LMGP10010292	13069048	15	2
C47H91N2O6P	M+K	C47H91N2O6P+K+	849.625	0.695749	0.1	SM(d18:2/24:1)	LMSP03010080	19946920	1	3
C37H71O8P	M+Na	C37H71O8P+Na+	697.478	0.695322	0.1	PA(14:1(9Z)/20:0), PA(17:1(9Z)/17:0), PA(15:1(9Z)/19:0), PA(17:0/17:1(9Z)), PA(15:0/19:1(9Z)), PA(16:0/18:1(11Z)), PA(16:0/18:1(9Z)), PA(12:0/22:1(11Z)), PA(14:0/20:1(11Z)), PA(19:0/15:1(9Z)), PA(19:1(9Z)/15:0), PA(20:0/14:1(9Z)), PA(20:1(11Z)/14:0), PA(22:1(11Z)/12:0), PA(18:0/16:1(9Z)), PA(16:1(9Z)/18:0), PA(18:1(9Z)/16:0)	LMGP10010125, LMGP10010254, LMGP10010176, LMGP10010229, LMGP10010147, LMGP10010007, LMGP10010032, LMGP10010063, LMGP10010100, LMGP10010455, LMGP10010482, LMGP10010509, LMGP10010528, LMGP10010724, LMGP10010887, LMGP10010209, LMGP10010964	18915358	17	2
C41H73O8P	M+K	C41H73O8P+K+	763.467	0.693585	0.1	PA(18:1(9Z)/20:3(8Z,11Z,14Z)), PA(18:2(9Z,12Z)/20:2(11Z,14Z)), PA(18:3(6Z,9Z,12Z)/20:1(11Z)), PA(20:1(11Z)/18:3(9Z,12Z,15Z)), PA(20:2(11Z,14Z)/18:2(9Z,12Z)), PA(20:3(8Z,11Z,14Z)/18:1(9Z)), PA(20:4(5Z,8Z,11Z,14Z)/18:0), PA(22:4(7Z,10Z,13Z,16Z)/16:0), PA(16:0/22:4(7Z,10Z,13Z,16Z)), PA(18:0/20:4(5Z,8Z,11Z,14Z)), PA(18:3(9Z,12Z,15Z)/20:1(11Z)), PA(18:4(6Z,9Z,12Z,15Z)/20:0), PA(20:1(11Z)/18:3(6Z,9Z,12…	LMGP10010333, LMGP10010356, LMGP10010384, LMGP10010541, LMGP10010569, LMGP10010599, LMGP10010628, LMGP10010792, LMGP10010970, LMGP10010024, LMGP10010412, LMGP10010442, LMGP10010540, LMGP10010951	20762272	14	1
C42H79O10P	M+Na	C42H79O10P+Na+	797.53	0.687019	0.1	PG(17:1(9Z)/19:1(9Z)), PG(17:2(9Z,12Z)/19:0), PG(20:1(11Z)/16:1(9Z)), PG(19:1(9Z)/17:1(9Z)), PG(20:2(11Z,14Z)/16:0), PG(22:2(13Z,16Z)/14:0), PG(18:2(9Z,12Z)/18:0), PG(18:0/18:2(9Z,12Z)), PG(18:1(9E)/18:1(9E)), PG(14:0/22:2(13Z,16Z)), PG(14:1(9Z)/22:1(11Z)), PG(16:0/20:2(11Z,14Z)), PG(16:1(9Z)/20:1(11Z)), PG(19:0/17:2(9Z,12Z)), PG(22:1(11Z)/14:1(9Z)), PG(18:1(9Z)/18:1(9Z)), LBPA(18:1(9Z)/18:1(9Z))	LMGP04010265, LMGP04010294, LMGP04010535, LMGP04010489, LMGP04010564, LMGP04010758, LMGP04010876, LMGP04010982, LMGP04010033, LMGP04010107, LMGP04010135, LMGP04010197, LMGP04010217, LMGP04010461, LMGP04010728, LMGP04010985, LMGP04100003	67772144	17	6
C40H79O9P	M+K	C40H79O9P+K+	773.509	0.68543	0.1	PG(O-20:0/14:1(9Z)), PG(P-16:0/18:0), PG(O-18:0/16:1(9Z)), PG(O-16:0/18:1(9Z)), PG(P-18:0/16:0), PG(P-20:0/14:0)	LMGP04020044, LMGP04030012, LMGP04020072, LMGP04020092, LMGP04030034, LMGP04030058	18501292	6	3
C44H84NO6P	M+K	C44H84NO6P+K+	792.567	0.683225	0.1	1-hexadecanyl-2-(8-[3]-ladderane-octanyl)-sn-glycerophosphocholine	LMGP01040092	15714659	1	3
C40H77NO12S	M+H	C40H77NO12S+H+	796.524	0.680576	0.2	(3'-sulfo)Galbeta-Cer(d18:1/16:0(2OH))	LMSP06020003	121670856	1	4
C45H80NO7P	M+Na	C45H80NO7P+Na+	800.556	0.679356	0.1	PE(O-18:0/22:6(4Z,7Z,10Z,13Z,16Z,19Z)), PE(P-20:0/20:5(5Z,8Z,11Z,14Z,17Z))	LMGP02020104, LMGP02030086	11114599	2	4
C45H71O8P	M+H	C45H71O8P+H+	771.496	0.670678	0.2	PA(20:3(8Z,11Z,14Z)/22:6(4Z,7Z,10Z,13Z,16Z,19Z)), PA(20:5(5Z,8Z,11Z,14Z,17Z)/22:4(7Z,10Z,13Z,16Z)), PA(22:4(7Z,10Z,13Z,16Z)/20:5(5Z,8Z,11Z,14Z,17Z)), PA(22:6(4Z,7Z,10Z,13Z,16Z,19Z)/20:3(8Z,11Z,14Z))	LMGP10010617, LMGP10010675, LMGP10010810, LMGP10010837	11966070	4	3
C42H82NO6P	M+Na	C42H82NO6P+Na+	750.577	0.668312	0.1	CerP(d18:1/24:1(15Z))	LMSP02050007	11583299	1	2
C40H77O9P	M+K	C40H77O9P+K+	771.494	0.667912	0.1	PG(P-18:0/16:1(9Z)), PG(O-16:0/18:2(9Z,12Z)), PG(P-20:0/14:1(9Z)), PG(P-16:0/18:1(9Z))	LMGP04030035, LMGP04020079, LMGP04030059, LMGP04030088	12062569	4	3
C42H84NO8P	M+K	C42H84NO8P+K+	800.557	0.666628	0.1	PC(11:0/23:0), PC(12:0/22:0), PC(19:0/15:0), PC(17:0/17:0), PC(18:0/16:0), PE(16:0/21:0), PE(22:0/15:0), PC(13:0/21:0), PC(10:0/24:0), PC(14:0/20:0), PC(16:0/18:0), PC(20:0/14:0), PC(22:0/12:0), PC(15:0/19:0), PC(21:0/13:0), PE(17:0/20:0), PE(15:0/22:0), PE(18:0/19:0), PE(21:0/16:0), PE(19:0/18:0), PE-NMe(18:0/18:0), PE(20:0/17:0)	LMGP01010420, LMGP01010446, LMGP01010972, LMGP01010707, LMGP01010742, LMGP02010511, LMGP02011017, LMGP01010466, LMGP01010400, LMGP01010505, LMGP01010573, LMGP01011000, LMGP01011082, LMGP01010545, LMGP01011064, LMGP02010067, LMGP02010469, LMGP02010630, LMGP02010994, LMGP02011184, LMGP02010344, LMGP02010828	11118123	22	3
C45H76NO6P	M+H	C45H76NO6P+H+	758.548	0.666426	0.2	1-(8-[5]-ladderane-octanyl)-2-(8-[3]-ladderane-octanyl)-sn-glycerophosphoethanolamine	LMGP02040014	11551620	1	3
C43H73O8P	M+Na	C43H73O8P+Na+	771.494	0.665881	0.1	PA(20:1(11Z)/20:5(5Z,8Z,11Z,14Z,17Z)), PA(20:3(8Z,11Z,14Z)/20:3(8Z,11Z,14Z)), PA(20:4(5Z,8Z,11Z,14Z)/20:2(11Z,14Z)), PA(22:2(13Z,16Z)/18:4(6Z,9Z,12Z,15Z)), PA(22:4(7Z,10Z,13Z,16Z)/18:2(9Z,12Z)), PA(18:0/22:6(4Z,7Z,10Z,13Z,16Z,19Z)), PA(18:2(9Z,12Z)/22:4(7Z,10Z,13Z,16Z)), PA(18:4(6Z,9Z,12Z,15Z)/22:2(13Z,16Z)), PA(20:2(11Z,14Z)/20:4(5Z,8Z,11Z,14Z)), PA(20:5(5Z,8Z,11Z,14Z,17Z)/20:1(11Z)), PA(22:6(4Z…	LMGP10010549, LMGP10010609, LMGP10010638, LMGP10010771, LMGP10010799, LMGP10010039, LMGP10010363, LMGP10010451, LMGP10010579, LMGP10010666, LMGP10010826	12052280	11	3
C40H80NO8P	M+H	C40H80NO8P+H+	734.569	0.661655	0.2	PC(11:0/21:0), PC(13:0/19:0), PC(14:0/18:0), PC(17:0/15:0), PC(20:0/12:0), PC(19:0/13:0), PC(21:0/11:0), PC(22:0/10:0), PE(18:0(10(R)Me)/16:0), PE(13:0/22:0), PE(14:0/21:0), PE(15:0/20:0), PE(18:0/17:0), PE(22:0/13:0), PE(17:0/18:0), PC(10:0/22:0), PC(12:0/20:0), PC(15:0/17:0), PC(16:0/16:0), PC(18:0/14:0), PE(19:0/16:0), PE(16:0/19:0), PE(21:0/14:0), PC(9:0/23:0), PE(20:0/15:0)	LMGP01010418, LMGP01010463, LMGP01010488, LMGP01010704, LMGP01010997, LMGP01010970, LMGP01011062, LMGP01011080, LMGP02010357, LMGP02010401, LMGP02010418, LMGP02010463, LMGP02010625, LMGP02011164, LMGP02011212, LMGP01010397, LMGP01010444, LMGP01010537, LMGP01010564, LMGP01010739, LMGP02010171, LMGP02010173, LMGP02011168, LMGP01011267, LMGP02010825	11708449	25	0
C44H81O10P	M+Na	C44H81O10P+Na+	823.546	0.661041	0.1	PG(16:1(9Z)/22:2(13Z,16Z)), PG(18:1(9Z)/20:2(11Z,14Z)), PG(18:3(9Z,12Z,15Z)/20:0), PG(20:2(11Z,14Z)/18:1(9Z)), PG(20:3(8Z,11Z,14Z)/18:0), PG(22:2(13Z,16Z)/16:1(9Z)), PG(18:0/20:3(8Z,11Z,14Z)), PG(18:2(9Z,12Z)/20:1(11Z)), PG(18:3(6Z,9Z,12Z)/20:0), PG(20:0/18:3(6Z,9Z,12Z)), PG(20:0/18:3(9Z,12Z,15Z)), PG(20:1(11Z)/18:2(9Z,12Z))	LMGP04010224, LMGP04010334, LMGP04010413, LMGP04010570, LMGP04010600, LMGP04010763, LMGP04010885, LMGP04010357, LMGP04010385, LMGP04010518, LMGP04010519, LMGP04010541	46191132	12	3
C40H82NO7P	M+K	C40H82NO7P+K+	758.546	0.656432	0.1	PC(O-20:0/12:0), PC(O-14:0/18:0), PC(O-18:0/14:0), PE(O-18:0/17:0), PC(O-16:0/16:0), PE(O-20:0/15:0), PE(O-16:0/19:0)	LMGP01020216, LMGP01020015, LMGP01020195, LMGP02020044, LMGP01020029, LMGP02020065, LMGP02020097	11555090	7	3
C43H69O8P	M+H	C43H69O8P+H+	745.48	0.651951	0.2	PA(22:6(4Z,7Z,10Z,13Z,16Z,19Z)/18:2(9Z,12Z)), PA(18:2(9Z,12Z)/22:6(4Z,7Z,10Z,13Z,16Z,19Z)), PA(18:4(6Z,9Z,12Z,15Z)/22:4(7Z,10Z,13Z,16Z)), PA(20:3(8Z,11Z,14Z)/20:5(5Z,8Z,11Z,14Z,17Z)), PA(20:5(5Z,8Z,11Z,14Z,17Z)/20:3(8Z,11Z,14Z)), PA(22:4(7Z,10Z,13Z,16Z)/18:4(6Z,9Z,12Z,15Z)), PA(20:4(5Z,8Z,11Z,14Z)/20:4(5Z,8Z,11Z,14Z))	LMGP10010828, LMGP10010874, LMGP10010452, LMGP10010611, LMGP10010668, LMGP10010802, LMGP10010857	4.05881e+06	7	3
C46H83O10P	M+Na	C46H83O10P+Na+	849.562	0.651793	0.1	PG(18:2(9Z,12Z)/22:2(13Z,16Z)), PG(18:4(6Z,9Z,12Z,15Z)/22:0), PG(20:4(5Z,8Z,11Z,14Z)/20:0), PG(22:0/18:4(6Z,9Z,12Z,15Z)), PG(22:1(11Z)/18:3(6Z,9Z,12Z)), PG(22:1(11Z)/18:3(9Z,12Z,15Z)), PG(18:0/22:4(7Z,10Z,13Z,16Z)), PG(18:3(6Z,9Z,12Z)/22:1(11Z)), PG(18:3(9Z,12Z,15Z)/22:1(11Z)), PG(20:1(11Z)/20:3(8Z,11Z,14Z)), PG(20:2(11Z,14Z)/20:2(11Z,14Z)), PG(20:3(8Z,11Z,14Z)/20:1(11Z)), PG(22:2(13Z,16Z)/18:2(9…	LMGP04010364, LMGP04010451, LMGP04010638, LMGP04010713, LMGP04010739, LMGP04010740, LMGP04010883, LMGP04010393, LMGP04010421, LMGP04010549, LMGP04010579, LMGP04010609, LMGP04010769, LMGP04010798, LMGP04010862	44548888	15	4
C42H82NO6P	M+K	C42H82NO6P+K+	766.551	0.651178	0.1	CerP(d18:1/24:1(15Z))	LMSP02050007	12077848	1	5
C38H77O9P	M+K	C38H77O9P+K+	747.494	0.648839	0.1	PG(O-18:0/14:0), PG(O-16:0/16:0), PG(O-20:0/12:0), Mannosyl-1beta-phosphomycoketide C32	LMGP04020020, LMGP04020082, LMGP04020041, LMPK01000057	17565514	4	2
C46H93N2O6P	M+Na	C46H93N2O6P+Na+	823.666	0.644339	0.1	SM(d17:1/24:0), SM(d16:1/25:0), SM(d18:1/23:0)	LMSP03010077, LMSP03010076, LMSP03010078	7217661	3	0
C43H73O8P	M+K	C43H73O8P+K+	787.467	0.641878	0.2	PA(20:1(11Z)/20:5(5Z,8Z,11Z,14Z,17Z)), PA(20:3(8Z,11Z,14Z)/20:3(8Z,11Z,14Z)), PA(20:4(5Z,8Z,11Z,14Z)/20:2(11Z,14Z)), PA(22:2(13Z,16Z)/18:4(6Z,9Z,12Z,15Z)), PA(22:4(7Z,10Z,13Z,16Z)/18:2(9Z,12Z)), PA(18:0/22:6(4Z,7Z,10Z,13Z,16Z,19Z)), PA(18:2(9Z,12Z)/22:4(7Z,10Z,13Z,16Z)), PA(18:4(6Z,9Z,12Z,15Z)/22:2(13Z,16Z)), PA(20:2(11Z,14Z)/20:4(5Z,8Z,11Z,14Z)), PA(20:5(5Z,8Z,11Z,14Z,17Z)/20:1(11Z)), PA(22:6(4Z…	LMGP10010549, LMGP10010609, LMGP10010638, LMGP10010771, LMGP10010799, LMGP10010039, LMGP10010363, LMGP10010451, LMGP10010579, LMGP10010666, LMGP10010826	13566867	11	2
C44H86NO6P	M+K	C44H86NO6P+K+	794.582	0.64171	0.2	CerP(d18:1/26:1(17Z))	LMSP02050011	18107320	1	4
C45H82NO8P	M+H	C45H82NO8P+H+	796.585	0.631875	0.2	PC(17:0/20:4(5Z,8Z,11Z,14Z)), PC(17:1(9Z)/20:3(8Z,11Z,14Z)), PC(17:2(9Z,12Z)/20:2(11Z,14Z)), PC(19:1(9Z)/18:3(6Z,9Z,12Z)), PC(19:1(9Z)/18:3(9Z,12Z,15Z)), PC(20:3(8Z,11Z,14Z)/17:1(9Z)), PC(20:4(5Z,8Z,11Z,14Z)/17:0), PC(22:4(7Z,10Z,13Z,16Z)/15:0), PE(18:3(9Z,12Z,15Z)/22:1(11Z)), PE(20:1(11Z)/20:3(8Z,11Z,14Z)), PE(20:3(8Z,11Z,14Z)/20:1(11Z)), PE(22:0/18:4(6Z,9Z,12Z,15Z)), PE(22:1(11Z)/18:3(9Z,12Z,15…	LMGP01010003, LMGP01011542, LMGP01011571, LMGP01011770, LMGP01011771, LMGP01011875, LMGP01011904, LMGP01012070, LMGP02010734, LMGP02010862, LMGP02010922, LMGP02011027, LMGP02011055, LMGP02011084, LMGP02011113, LMGP02011177, LMGP01011658, LMGP01011687, LMGP01011717, LMGP01011845, LMGP02010677, LMGP02010706, LMGP02010764, LMGP02010892, LMGP02010951, LMGP02011054, LMGP02011200, LMGP01011429, LMGP010…	7583745	29	3
C46H86NO8P	M+Na	C46H86NO8P+Na+	834.598	0.629899	0.1	PC(18:0/20:3(5Z,11Z,14Z)), PC(18:0/20:3(5Z,8Z,11Z)), PC(18:0/20:3(5Z,8Z,14Z)), PC(18:2(9Z,12Z)/20:1(13Z)), PC(18:1(9Z)/20:2(11Z,14Z)), PC(20:0/18:3(6Z,9Z,12Z)), PC(20:3(8Z,11Z,14Z)/18:0), PC(20:2(11Z,14Z)/18:1(11Z)), PC(20:3(5Z,8Z,11Z)/18:0), PE(20:3(8Z,11Z,14Z)/21:0), PE(22:2(13Z,16Z)/19:1(9Z)), PC(18:0/20:3(8Z,11Z,14Z)), PC(16:1(9Z)/22:2(13Z,16Z)), PC(18:2(9Z,12Z)/20:1(11Z)), PC(18:3(6Z,9Z,12Z)…	LMGP01010795, LMGP01010796, LMGP01010798, LMGP01010942, LMGP01011608, LMGP01011794, LMGP01011877, LMGP01012190, LMGP01012196, LMGP02010927, LMGP02011089, LMGP01010799, LMGP01011496, LMGP01011631, LMGP01011659, LMGP01011688, LMGP01011795, LMGP01011847, LMGP01011818, LMGP01012042, LMGP01012153, LMGP02011009, LMGP02010821	11430837	23	3
C43H74NO7P	M+Na	C43H74NO7P+Na+	770.51	0.627044	0.1	PE(P-16:0/22:6(4Z,7Z,10Z,13Z,16Z,19Z))	LMGP02030001	14424206	1	3
C43H71O8P	M+Na	C43H71O8P+Na+	769.478	0.625584	0.1	PA(18:1(9Z)/22:6(4Z,7Z,10Z,13Z,16Z,19Z)), PA(20:4(5Z,8Z,11Z,14Z)/20:3(8Z,11Z,14Z)), PA(20:5(5Z,8Z,11Z,14Z,17Z)/20:2(11Z,14Z)), PA(22:4(7Z,10Z,13Z,16Z)/18:3(6Z,9Z,12Z)), PA(22:4(7Z,10Z,13Z,16Z)/18:3(9Z,12Z,15Z)), PA(18:3(6Z,9Z,12Z)/22:4(7Z,10Z,13Z,16Z)), PA(18:3(9Z,12Z,15Z)/22:4(7Z,10Z,13Z,16Z)), PA(20:2(11Z,14Z)/20:5(5Z,8Z,11Z,14Z,17Z)), PA(20:3(8Z,11Z,14Z)/20:4(5Z,8Z,11Z,14Z)), PA(22:6(4Z,7Z,10Z…	LMGP10010040, LMGP10010639, LMGP10010667, LMGP10010800, LMGP10010801, LMGP10010393, LMGP10010421, LMGP10010580, LMGP10010610, LMGP10010827	8954827	10	2
C45H69O8P	M+H	C45H69O8P+H+	769.48	0.62465	0.2	PA(20:4(5Z,8Z,11Z,14Z)/22:6(4Z,7Z,10Z,13Z,16Z,19Z)), PA(22:6(4Z,7Z,10Z,13Z,16Z,19Z)/20:4(5Z,8Z,11Z,14Z))	LMGP10010646, LMGP10010838	8913617	2	2
C47H94NO8P	M+Na	C47H94NO8P+Na+	854.661	0.612566	0.1	PC(20:0/19:0), PC(19:0/20:0), PE-NMe2(20:0/20:0), PC(21:0/18:0), PC(17:0/22:0), PC(18:0/21:0), PC(22:0/17:0), PE(20:0/22:0), PE(22:0/20:0), PE(21:0/21:0)	LMGP01011797, LMGP01011744, LMGP02010319, LMGP01011069, LMGP01011517, LMGP01011592, LMGP01011985, LMGP02010075, LMGP02011030, LMGP02011166	28228776	10	3
C50H80NO8P	M+H	C50H80NO8P+H+	854.569	0.610898	0.2	PC(20:5(5Z,8Z,11Z,14Z,17Z)/22:5(7Z,10Z,13Z,16Z,19Z)), PC(20:4(5Z,8Z,11Z,14Z)/22:6(4Z,7Z,10Z,13Z,16Z,19Z)), PC(22:6(4Z,7Z,10Z,13Z,16Z,19Z)/20:4(5Z,8Z,11Z,14Z))	LMGP01011058, LMGP01011925, LMGP01012119	7.54213e+06	3	3
C46H84NO7P	M+Na	C46H84NO7P+Na+	816.588	0.603506	0.1	PC(O-18:1(9Z)/20:4(5Z,8Z,11Z,14Z)), PC(P-20:0/18:4(6Z,9Z,12Z,15Z)), PC(O-16:0/22:5(7Z,10Z,13Z,16Z,19Z)), PC(O-18:0/20:5(5Z,8Z,11Z,14Z,17Z)), PC(O-18:1(9Z)/20:4(8Z,11Z,14Z,17Z)), PC(P-18:0/20:4(5Z,8Z,11Z,14Z)), PC(P-16:0/22:4(7Z,10Z,13Z,16Z))	LMGP01020157, LMGP01030090, LMGP01020066, LMGP01020104, LMGP01020267, LMGP01030012, LMGP01030045	8821321	7	4
C40H82NO7P	M+Na	C40H82NO7P+Na+	742.572	0.60268	0.1	PC(O-20:0/12:0), PC(O-14:0/18:0), PC(O-18:0/14:0), PE(O-18:0/17:0), PC(O-16:0/16:0), PE(O-20:0/15:0), PE(O-16:0/19:0)	LMGP01020216, LMGP01020015, LMGP01020195, LMGP02020044, LMGP01020029, LMGP02020065, LMGP02020097	7.37354e+06	7	1
C46H84NO7P	M+K	C46H84NO7P+K+	832.562	0.600251	0.2	PC(O-18:1(9Z)/20:4(5Z,8Z,11Z,14Z)), PC(P-20:0/18:4(6Z,9Z,12Z,15Z)), PC(O-16:0/22:5(7Z,10Z,13Z,16Z,19Z)), PC(O-18:0/20:5(5Z,8Z,11Z,14Z,17Z)), PC(O-18:1(9Z)/20:4(8Z,11Z,14Z,17Z)), PC(P-18:0/20:4(5Z,8Z,11Z,14Z)), PC(P-16:0/22:4(7Z,10Z,13Z,16Z))	LMGP01020157, LMGP01030090, LMGP01020066, LMGP01020104, LMGP01020267, LMGP01030012, LMGP01030045	12214673	7	2
C49H81O13P	M+K	C49H81O13P+K+	947.505	0.598211	0.2	PI(18:1(9Z)/22:6(4Z,7Z,10Z,13Z,16Z,19Z)), PI(20:2(11Z,14Z)/20:5(5Z,8Z,11Z,14Z,17Z)), PI(20:4(5Z,8Z,11Z,14Z)/20:3(8Z,11Z,14Z)), PI(22:4(7Z,10Z,13Z,16Z)/18:3(6Z,9Z,12Z)), PI(22:6(4Z,7Z,10Z,13Z,16Z,19Z)/18:1(9Z)), PI(18:3(6Z,9Z,12Z)/22:4(7Z,10Z,13Z,16Z)), PI(18:3(9Z,12Z,15Z)/22:4(7Z,10Z,13Z,16Z)), PI(20:3(8Z,11Z,14Z)/20:4(5Z,8Z,11Z,14Z)), PI(20:5(5Z,8Z,11Z,14Z,17Z)/20:2(11Z,14Z)), PI(22:4(7Z,10Z,13Z…	LMGP06010013, LMGP06010550, LMGP06010609, LMGP06010770, LMGP06010797, LMGP06010363, LMGP06010391, LMGP06010580, LMGP06010637, LMGP06010771	10312278	10	1
C44H82NO7P	M+K	C44H82NO7P+K+	806.546	0.595572	0.2	PC(O-16:0/20:4(5Z,8Z,11Z,14Z)), PC(O-16:0/20:4(8Z,11Z,14Z,17Z)), PC(P-16:0/20:3(8Z,11Z,14Z)), PC(P-16:0/20:3(5Z,8Z,11Z)), PC(O-16:0/20:4(5E,8E,11E,14E)), PC(O-18:2(9Z,12Z)/18:2(9Z,12Z)), PC(O-18:0/18:4(6Z,9Z,12Z,15Z)), PC(P-18:0/18:3(6Z,9Z,12Z)), PC(P-18:0/18:3(9Z,12Z,15Z))	LMGP01020056, LMGP01020245, LMGP01030039, LMGP01030129, LMGP01020054, LMGP01020270, LMGP01020206, LMGP01030059, LMGP01030060	12210441	9	2
C40H75O9P	M+K	C40H75O9P+K+	769.478	0.594024	0.2	PG(O-16:0/18:3(6Z,9Z,12Z)), PG(P-16:0/18:2(9Z,12Z)), PG(O-16:0/18:3(9Z,12Z,15Z))	LMGP04020078, LMGP04030087, LMGP04020077	8959322	3	2
C40H78NO8P	M+K	C40H78NO8P+K+	770.51	0.593744	0.2	PC(12:0/20:1(11Z)), PC(17:1(9Z)/15:0), PC(14:0/18:1(9Z)), PC(16:0/16:1(9Z)), PC(13:0/19:1(9Z)), PC(14:1(9Z)/18:0), PC(15:1(9Z)/17:0), PC(18:0/14:1(9Z)), PC(18:1(11Z)/14:0), PC(19:1(9Z)/13:0), PC(20:1(11Z)/12:0), PE(13:0/22:1(11Z)), PE(16:0/19:1(9Z)), PE(17:1(9Z)/18:0), PE(18:0/17:1(9Z)), PE(20:1(11Z)/15:0), PE(17:0/18:1(9Z)), PC(14:0/18:1(11Z)), PC(18:1(9Z)/14:0), PC(16:1(9Z)/16:0), PC(17:0/15:1(…	LMGP01011329, LMGP01011525, LMGP01010492, LMGP01010566, LMGP01011352, LMGP01011389, LMGP01011439, LMGP01011582, LMGP01012145, LMGP01011757, LMGP01011805, LMGP02010402, LMGP02010509, LMGP02010571, LMGP02010626, LMGP02010845, LMGP02011211, LMGP01010490, LMGP01010882, LMGP01011479, LMGP01011500, LMGP02010446, LMGP02010464, LMGP02010493, LMGP02010527, LMGP02010640, LMGP02010771, LMGP02010991, LMGP020…	14449141	35	3
C43H71O8P	M+K	C43H71O8P+K+	785.452	0.587316	0.2	PA(18:1(9Z)/22:6(4Z,7Z,10Z,13Z,16Z,19Z)), PA(20:4(5Z,8Z,11Z,14Z)/20:3(8Z,11Z,14Z)), PA(20:5(5Z,8Z,11Z,14Z,17Z)/20:2(11Z,14Z)), PA(22:4(7Z,10Z,13Z,16Z)/18:3(6Z,9Z,12Z)), PA(22:4(7Z,10Z,13Z,16Z)/18:3(9Z,12Z,15Z)), PA(18:3(6Z,9Z,12Z)/22:4(7Z,10Z,13Z,16Z)), PA(18:3(9Z,12Z,15Z)/22:4(7Z,10Z,13Z,16Z)), PA(20:2(11Z,14Z)/20:5(5Z,8Z,11Z,14Z,17Z)), PA(20:3(8Z,11Z,14Z)/20:4(5Z,8Z,11Z,14Z)), PA(22:6(4Z,7Z,10Z…	LMGP10010040, LMGP10010639, LMGP10010667, LMGP10010800, LMGP10010801, LMGP10010393, LMGP10010421, LMGP10010580, LMGP10010610, LMGP10010827	9976969	10	1
C48H82NO7P	M+H	C48H82NO7P+H+	816.59	0.587076	0.2	1-(8-[3]-ladderane-octanoyl)-2-(8-[3]-ladderane-octanyl)-sn-glycerophosphocholine	LMGP01080004	8703865	1	3
C45H90NO8P	M+Na	C45H90NO8P+Na+	826.63	0.579732	0.1	PC(18:0/19:0), PC(20:0/17:0), PC(21:0/16:0), PC(22:0/15:0), PE(20:0/20:0), PC(19:0/18:0), PC(16:0/21:0), PC(17:0/20:0), PE(18:0/22:0), PE(19:0/21:0), PE(21:0/19:0), PE(22:0/18:0), PC(15:0/22:0)	LMGP01011590, LMGP01011791, LMGP01011958, LMGP01011981, LMGP02011178, LMGP01010975, LMGP01011470, LMGP01011511, LMGP02010146, LMGP02010787, LMGP02011004, LMGP02011162, LMGP01011426	19482424	13	2
C46H86NO8P	M+K	C46H86NO8P+K+	850.572	0.579463	0.2	PC(18:0/20:3(5Z,11Z,14Z)), PC(18:0/20:3(5Z,8Z,11Z)), PC(18:0/20:3(5Z,8Z,14Z)), PC(18:2(9Z,12Z)/20:1(13Z)), PC(18:1(9Z)/20:2(11Z,14Z)), PC(20:0/18:3(6Z,9Z,12Z)), PC(20:3(8Z,11Z,14Z)/18:0), PC(20:2(11Z,14Z)/18:1(11Z)), PC(20:3(5Z,8Z,11Z)/18:0), PE(20:3(8Z,11Z,14Z)/21:0), PE(22:2(13Z,16Z)/19:1(9Z)), PC(18:0/20:3(8Z,11Z,14Z)), PC(16:1(9Z)/22:2(13Z,16Z)), PC(18:2(9Z,12Z)/20:1(11Z)), PC(18:3(6Z,9Z,12Z)…	LMGP01010795, LMGP01010796, LMGP01010798, LMGP01010942, LMGP01011608, LMGP01011794, LMGP01011877, LMGP01012190, LMGP01012196, LMGP02010927, LMGP02011089, LMGP01010799, LMGP01011496, LMGP01011631, LMGP01011659, LMGP01011688, LMGP01011795, LMGP01011847, LMGP01011818, LMGP01012042, LMGP01012153, LMGP02011009, LMGP02010821	15886514	23	4
C44H83O10P	M+Na	C44H83O10P+Na+	825.562	0.574959	0.1	PG(16:1(9Z)/22:1(11Z)), PG(17:2(9Z,12Z)/21:0), PG(19:1(9Z)/19:1(9Z)), PG(22:1(11Z)/16:1(9Z)), PG(22:2(13Z,16Z)/16:0), PG(20:0/18:2(9Z,12Z)), PG(18:1(9Z)/20:1(11Z)), PG(18:0/20:2(11Z,14Z)), PG(16:0/22:2(13Z,16Z)), PG(18:2(9Z,12Z)/20:0), PG(20:1(11Z)/18:1(9Z)), PG(20:2(11Z,14Z)/18:0), PG(21:0/17:2(9Z,12Z))	LMGP04010223, LMGP04010302, LMGP04010498, LMGP04010732, LMGP04010762, LMGP04010951, LMGP04010958, LMGP04010963, LMGP04010200, LMGP04010356, LMGP04010540, LMGP04010569, LMGP04010684	24733104	13	3
C44H82NO7P	M+Na	C44H82NO7P+Na+	790.572	0.5743	0.1	PC(O-16:0/20:4(5Z,8Z,11Z,14Z)), PC(O-16:0/20:4(8Z,11Z,14Z,17Z)), PC(P-16:0/20:3(8Z,11Z,14Z)), PC(P-16:0/20:3(5Z,8Z,11Z)), PC(O-16:0/20:4(5E,8E,11E,14E)), PC(O-18:2(9Z,12Z)/18:2(9Z,12Z)), PC(O-18:0/18:4(6Z,9Z,12Z,15Z)), PC(P-18:0/18:3(6Z,9Z,12Z)), PC(P-18:0/18:3(9Z,12Z,15Z))	LMGP01020056, LMGP01020245, LMGP01030039, LMGP01030129, LMGP01020054, LMGP01020270, LMGP01020206, LMGP01030059, LMGP01030060	8547243	9	3
C46H84NO8P	M+H	C46H84NO8P+H+	810.601	0.572974	0.2	PC(16:0/22:4(7Z,10Z,13Z,16Z)), PC(18:0/20:4(8Z,10Z,12Z,14Z)), PC(18:1(9Z)/20:3(5Z,8Z,11Z)), PC(18:1(9Z)/20:3(8Z,11Z,14Z)), PC(18:2(9Z,12Z)/20:2(11Z,14Z)), PC(18:3(6Z,9Z,12Z)/20:1(11Z)), PC(18:4(6Z,9Z,12Z,15Z)/20:0), PC(20:0/18:4(6Z,9Z,12Z,15Z)), PC(20:1(11Z)/18:3(9Z,12Z,15Z)), PC(20:3(8Z,11Z,14Z)/18:1(9Z)), PC(22:4(7Z,10Z,13Z,16Z)/16:0), PC(18:1(11Z)/20:3(5Z,8Z,11Z)), PC(18:1(11Z)/20:3(8Z,11Z,14Z…	LMGP01010642, LMGP01010804, LMGP01010904, LMGP01011609, LMGP01011632, LMGP01011660, LMGP01011719, LMGP01011796, LMGP01011820, LMGP01011878, LMGP01012072, LMGP01012154, LMGP01012155, LMGP01012198, LMGP02010956, LMGP02011119, LMGP01010802, LMGP01011689, LMGP01011819, LMGP01011848, LMGP01011907, LMGP01012144, LMGP01012197, LMGP01012206, LMGP02010791, LMGP02011010	10487432	26	1
C44H82NO8P	M+H	C44H82NO8P+H+	784.585	0.569035	0.2	PC(16:0/20:3(8E,11E,14E)), PC(16:0/20:3(8Z,11Z,14Z)), PC(18:1(9Z)/18:2(6Z,9Z)), PC(16:1(9Z)/20:2(11Z,14Z)), PC(17:2(9Z,12Z)/19:1(9Z)), PC(18:0/18:3(9Z,12Z,15Z)), PC(18:2(9Z,12Z)/18:1(9Z)), PC(18:3(9Z,12Z,15Z)/18:0), PC(22:2(13Z,16Z)/14:1(9Z)), PC(18:1(11Z)/18:2(9Z,12Z)), PE(17:1(9Z)/22:2(13Z,16Z)), PE(17:2(9Z,12Z)/22:1(11Z)), PE(18:3(6Z,9Z,12Z)/21:0), PE(18:3(9Z,12Z,15Z)/21:0), PE(19:1(9Z)/20:2(1…	LMGP01010624, LMGP01010627, LMGP01010893, LMGP01011490, LMGP01011568, LMGP01011589, LMGP01011624, LMGP01011682, LMGP01012038, LMGP01012149, LMGP02010588, LMGP02010617, LMGP02010704, LMGP02010732, LMGP02010814, LMGP02011050, LMGP01010622, LMGP01010895, LMGP01011588, LMGP01011651, LMGP01011842, LMGP01011872, LMGP01012168, LMGP01012194, LMGP02010784, LMGP02010889, LMGP02010919, LMGP02011080, LMGP020…	11151022	32	2
C48H84NO8P	M+H	C48H84NO8P+H+	834.601	0.565792	0.2	PC(18:0/22:6(9Z,11Z,13Z,15Z,17Z,19)), PC(20:3(8Z,11Z,14Z)/20:3(8Z,11Z,14Z)), PC(20:5(5Z,8Z,11Z,14Z,17Z)/20:1(11Z)), PE(22:6(4Z,7Z,10Z,13Z,16Z,19Z)/21:0), PC(18:0/22:6(4Z,7Z,10Z,13Z,16Z,19Z)), PC(18:1(11Z)/22:5(7Z,10Z,13Z,16Z,19Z)), PC(18:2(9Z,12Z)/22:4(7Z,10Z,13Z,16Z)), PC(18:4(6Z,9Z,12Z,15Z)/22:2(13Z,16Z)), PC(20:1(11Z)/20:5(5Z,8Z,11Z,14Z,17Z)), PC(20:2(11Z,14Z)/20:4(5Z,8Z,11Z,14Z)), PC(20:4(5Z,…	LMGP01010823, LMGP01011888, LMGP01011945, LMGP02011156, LMGP01010821, LMGP01010846, LMGP01011639, LMGP01011728, LMGP01011828, LMGP01011858, LMGP01011917, LMGP01012051, LMGP01012079, LMGP01012107, LMGP02010004	10375336	15	2
C42H76NO8P	M+H	C42H76NO8P+H+	754.538	0.562699	0.2	PC(16:0/18:4(9E,11E,13E,15E)), PC(16:0/18:4(9Z,11E,13E,15Z)), PC(17:2(9Z,12Z)/17:2(9Z,12Z)), PC(18:4(9Z,11E,13E,15Z)/16:0), PC(12:0/22:4(7Z,10Z,13Z,16Z)), PC(14:1(9Z)/20:3(8Z,11Z,14Z)), PC(18:4(6Z,9Z,12Z,15Z)/16:0), PC(14:0/20:4(8Z,11Z,14Z,17Z)), PC(14:1(9Z)/20:3(5Z,8Z,11Z)), PE(17:2(9Z,12Z)/20:2(11Z,14Z)), PE(18:4(6Z,9Z,12Z,15Z)/19:0), PE(19:1(9Z)/18:3(6Z,9Z,12Z)), PE(20:2(11Z,14Z)/17:2(9Z,12Z))…	LMGP01010604, LMGP01010606, LMGP01010731, LMGP01010963, LMGP01011337, LMGP01011400, LMGP01011706, LMGP01012128, LMGP01012132, LMGP02010611, LMGP02010755, LMGP02010807, LMGP02010881, LMGP01010608, LMGP01010506, LMGP01010603, LMGP01010699, LMGP01011484, LMGP01011485, LMGP01011647, LMGP01011678, LMGP01011869, LMGP01011899, LMGP01012066, LMGP01012193, LMGP01012209, LMGP02010003, LMGP02010472, LMGP020…	8686663	36	2
C41H75O8P	M+K	C41H75O8P+K+	765.483	0.562531	0.2	PA(18:1(9Z)/20:2(11Z,14Z)), PA(18:3(6Z,9Z,12Z)/20:0), PA(18:3(9Z,12Z,15Z)/20:0), PA(20:0/18:3(6Z,9Z,12Z)), PA(20:2(11Z,14Z)/18:1(9Z)), PA(20:3(8Z,11Z,14Z)/18:0), PA(18:0/20:3(8Z,11Z,14Z)), PA(18:2(9Z,12Z)/20:1(11Z)), PA(20:0/18:3(9Z,12Z,15Z)), PA(20:1(11Z)/18:2(9Z,12Z)), PA(22:2(13Z,16Z)/16:1(9Z)), PA(16:1(9Z)/22:2(13Z,16Z))	LMGP10010332, LMGP10010383, LMGP10010411, LMGP10010516, LMGP10010568, LMGP10010598, LMGP10010885, LMGP10010355, LMGP10010517, LMGP10010539, LMGP10010762, LMGP10010222	11077679	12	0
C45H89N2O6P	M+Na	C45H89N2O6P+Na+	807.635	0.562176	0.1	SM(d16:1/24:1), SM(d18:1/22:1), SM(d18:2/22:0)	LMSP03010071, LMSP03010072, LMSP03010092	7.47199e+06	3	0
C46H80NO7P	M+H	C46H80NO7P+H+	790.575	0.56177	0.2	PC(P-16:0/22:6(4Z,7Z,10Z,13Z,16Z,19Z))	LMGP01030015	8452233	1	2
C45H86NO9P	M+K	C45H86NO9P+K+	854.567	0.558013	0.2	PS(P-20:0/19:1(9Z))	LMGP03030074	7.15786e+06	1	2
C48H82NO8P	M+K	C48H82NO8P+K+	870.541	0.556835	0.2	PC(18:1(11Z)/22:6(4Z,7Z,10Z,13Z,16Z,19Z)), PC(18:3(6Z,9Z,12Z)/22:4(7Z,10Z,13Z,16Z)), PC(20:2(11Z,14Z)/20:5(5Z,8Z,11Z,14Z,17Z)), PC(20:5(5Z,8Z,11Z,14Z,17Z)/20:2(11Z,14Z)), PC(22:4(7Z,10Z,13Z,16Z)/18:3(9Z,12Z,15Z)), PC(18:1(9Z)/22:6(4Z,7Z,10Z,13Z,16Z,19Z)), PC(18:2(9Z,12Z)/22:5(4Z,7Z,10Z,13Z,16Z)), PC(18:3(9Z,12Z,15Z)/22:4(7Z,10Z,13Z,16Z)), PC(20:3(8Z,11Z,14Z)/20:4(5Z,8Z,11Z,14Z)), PC(20:4(5Z,8Z,11…	LMGP01010847, LMGP01011669, LMGP01011859, LMGP01011946, LMGP01012081, LMGP01010913, LMGP01010946, LMGP01011698, LMGP01011889, LMGP01011918, LMGP01012080, LMGP01012108	9530805	12	2
C39H78NO8P	M+Na	C39H78NO8P+Na+	742.536	0.555382	0.1	PE(13:0/21:0), PC(15:0/16:0), PC(16:0/15:0), PC(19:0/12:0), PC(12:0/19:0), PC(17:0/14:0), PE-NMe2(16:0/16:0), PE(14:0/20:0), PE(15:0/19:0), PC(11:0/20:0), PC(13:0/18:0), PC(9:0/22:0), PC(10:0/21:0), PC(20:0/11:0), PC(21:0/10:0), PC(18:0/13:0), PE(22:0/12:0), PE(21:0/13:0), PE(20:0/14:0), PE(19:0/15:0), PE(18:0/16:0), PE(17:0/17:0), PE(16:0/18:0), PE(12:0/22:0), PC(14:0/17:0)	LMGP02011252, LMGP01010532, LMGP01010562, LMGP01010967, LMGP01011327, LMGP01011499, LMGP02010325, LMGP02011243, LMGP02011231, LMGP01010417, LMGP01011346, LMGP01011266, LMGP01010396, LMGP01010996, LMGP01011061, LMGP01011581, LMGP02011165, LMGP02011169, LMGP02011180, LMGP02011185, LMGP02011205, LMGP02011213, LMGP02011225, LMGP02011258, LMGP01011366	33211554	25	3
C42H84NO7P	M+K	C42H84NO7P+K+	784.562	0.555108	0.2	PC(O-16:0/18:1(9Z)), PC(O-20:0/14:1(9Z)), PC(O-16:1(9Z)/18:0), PC(O-18:1(11Z)/16:0), PC(P-16:0/18:0), PE(O-18:0/19:1(9Z)), PE(O-20:0/17:1(9Z)), PC(O-18:1(9Z)/16:0), PC(O-18:0/16:1(9Z)), PC(P-20:0/14:0), PE(P-16:0/21:0), PE(P-18:0/19:0), PE(P-20:0/17:0), PC(P-18:0/16:0)	LMGP01020003, LMGP01020219, LMGP01020256, LMGP01020261, LMGP01030030, LMGP02020053, LMGP02020069, LMGP01020152, LMGP01020089, LMGP01030076, LMGP02030029, LMGP02030050, LMGP02030070, LMGP01030052	11599884	14	2
C40H78NO8P	M+Na	C40H78NO8P+Na+	754.536	0.55335	0.1	PC(12:0/20:1(11Z)), PC(17:1(9Z)/15:0), PC(14:0/18:1(9Z)), PC(16:0/16:1(9Z)), PC(13:0/19:1(9Z)), PC(14:1(9Z)/18:0), PC(15:1(9Z)/17:0), PC(18:0/14:1(9Z)), PC(18:1(11Z)/14:0), PC(19:1(9Z)/13:0), PC(20:1(11Z)/12:0), PE(13:0/22:1(11Z)), PE(16:0/19:1(9Z)), PE(17:1(9Z)/18:0), PE(18:0/17:1(9Z)), PE(20:1(11Z)/15:0), PE(17:0/18:1(9Z)), PC(14:0/18:1(11Z)), PC(18:1(9Z)/14:0), PC(16:1(9Z)/16:0), PC(17:0/15:1(…	LMGP01011329, LMGP01011525, LMGP01010492, LMGP01010566, LMGP01011352, LMGP01011389, LMGP01011439, LMGP01011582, LMGP01012145, LMGP01011757, LMGP01011805, LMGP02010402, LMGP02010509, LMGP02010571, LMGP02010626, LMGP02010845, LMGP02011211, LMGP01010490, LMGP01010882, LMGP01011479, LMGP01011500, LMGP02010446, LMGP02010464, LMGP02010493, LMGP02010527, LMGP02010640, LMGP02010771, LMGP02010991, LMGP020…	8746093	35	2
C48H88NO8P	M+K	C48H88NO8P+K+	876.588	0.55171	0.2	PC(18:0/22:4(7Z,10Z,13Z,16Z)), PC(18:2(9Z,12Z)/22:2(13Z,16Z)), PC(18:3(6Z,9Z,12Z)/22:1(11Z)), PC(18:3(9Z,12Z,15Z)/22:1(11Z)), PC(18:4(6Z,9Z,12Z,15Z)/22:0), PC(20:1(11Z)/20:3(8Z,11Z,14Z)), PC(20:3(8Z,11Z,14Z)/20:1(11Z)), PC(20:4(5Z,8Z,11Z,14Z)/20:0), PC(18:3(6Z,9Z,12Z)/22:1(13Z)), PC(18:3(9Z,12Z,15Z)/22:1(13Z)), PC(20:0/20:4(8Z,11Z,14Z,17Z)), PC(20:3(5Z,8Z,11Z)/20:1(11Z)), PC(20:4(8Z,11Z,14Z,17Z)/…	LMGP01010813, LMGP01011638, LMGP01011667, LMGP01011696, LMGP01011726, LMGP01011826, LMGP01011886, LMGP01011915, LMGP01012176, LMGP01012180, LMGP01012186, LMGP01012203, LMGP01012213, LMGP01012223, LMGP02011015, LMGP01011023, LMGP01011045, LMGP01011856, LMGP01011991, LMGP01012018, LMGP01012019, LMGP01012048, LMGP01012077, LMGP01012187, LMGP01012224, LMGP02011127	1.86418e+06	26	4
C45H82O15P2	M+Na	C45H82O15P2+Na+	947.502	0.54954	0.1	CL(1'-[18:2(9Z,12Z)/0:0],3'-[18:2(9Z,12Z)/0:0])	LMGP12070001	9981164	1	1
C42H82NO8P	M+H	C42H82NO8P+H+	760.585	0.546653	0.2	PC(16:0/18:1(6Z)), PC(16:0/18:1(9E)), PC(16:0/18:1(6E)), PC(16:0/18:1(11Z)), PC(12:0/22:1(11Z)), PC(15:0/19:1(9Z)), PC(20:0/14:1(9Z)), PC(22:1(11Z)/12:0), PE(17:0/20:1(11Z)), PE(18:1(9Z)/19:0), PE(19:0/18:1(9Z)), PE(19:1(9Z)/18:0), PE(20:0/17:1(9Z)), PE(20:1(11Z)/17:0), PE(21:0/16:1(9Z)), PE(22:0/15:1(9Z)), PC(16:0/18:1(11E)), PC(16:0/18:1(9Z)), PC(18:0/16:1(9Z)), PC(18:1(9Z)/16:0), PC(15:1(9Z)/1…	LMGP01010579, LMGP01010581, LMGP01010578, LMGP01010576, LMGP01011335, LMGP01011419, LMGP01011787, LMGP01012004, LMGP02010552, LMGP02010645, LMGP02010775, LMGP02010804, LMGP02010829, LMGP02010849, LMGP02010995, LMGP02011018, LMGP01010575, LMGP01010005, LMGP01010744, LMGP01010884, LMGP01011448, LMGP01011483, LMGP01011503, LMGP01011529, LMGP01011807, LMGP01012146, LMGP02010470, LMGP02010500, LMGP020…	7.01519e+06	36	0
C43H73O8P	M+H	C43H73O8P+H+	749.512	0.54535	0.2	PA(20:1(11Z)/20:5(5Z,8Z,11Z,14Z,17Z)), PA(20:3(8Z,11Z,14Z)/20:3(8Z,11Z,14Z)), PA(20:4(5Z,8Z,11Z,14Z)/20:2(11Z,14Z)), PA(22:2(13Z,16Z)/18:4(6Z,9Z,12Z,15Z)), PA(22:4(7Z,10Z,13Z,16Z)/18:2(9Z,12Z)), PA(18:0/22:6(4Z,7Z,10Z,13Z,16Z,19Z)), PA(18:2(9Z,12Z)/22:4(7Z,10Z,13Z,16Z)), PA(18:4(6Z,9Z,12Z,15Z)/22:2(13Z,16Z)), PA(20:2(11Z,14Z)/20:4(5Z,8Z,11Z,14Z)), PA(20:5(5Z,8Z,11Z,14Z,17Z)/20:1(11Z)), PA(22:6(4Z…	LMGP10010549, LMGP10010609, LMGP10010638, LMGP10010771, LMGP10010799, LMGP10010039, LMGP10010363, LMGP10010451, LMGP10010579, LMGP10010666, LMGP10010826	8873042	11	2
C59H90O4	M+Na	C59H90O4+Na+	885.673	0.541681	0.1	Coenzyme Q10	LMPR02010001	11400445	1	0
C44H86NO8P	M+Na	C44H86NO8P+Na+	810.598	0.541184	0.1	PC(18:1(9Z)/18:0), PC(18:0/18:1(13Z)), PC(18:0/18:1(7Z)), PC(14:1(9Z)/22:0), PC(15:1(9Z)/21:0), PC(16:0/20:1(11Z)), PC(17:0/19:1(9Z)), PC(19:0/17:1(9Z)), PC(19:1(9Z)/17:0), PC(20:1(11Z)/16:0), PC(22:1(11Z)/14:0), PC(14:0/22:1(13Z)), PE(17:0/22:1(11Z)), PE(17:1(9Z)/22:0), PE(20:1(11Z)/19:0), PE(19:1(9Z)/20:0), PE(22:0/17:1(9Z)), PE(22:1(11Z)/17:0), PC(18:0/18:1(16Z)), PC(18:0/18:1(6Z)), PC(18:0/18…	LMGP01010888, LMGP01010753, LMGP01010758, LMGP01011404, LMGP01011456, LMGP01011468, LMGP01011510, LMGP01011736, LMGP01011764, LMGP01011811, LMGP01012006, LMGP01012129, LMGP02010558, LMGP02010586, LMGP02010858, LMGP02010812, LMGP02011022, LMGP02011048, LMGP01010754, LMGP01010756, LMGP01010750, LMGP01010751, LMGP01010759, LMGP01010761, LMGP01010840, LMGP01011488, LMGP01011537, LMGP01011790, LMGP010…	4856215	36	2
C48H82NO8P	M+Na	C48H82NO8P+Na+	854.567	0.540004	0.1	PC(18:1(11Z)/22:6(4Z,7Z,10Z,13Z,16Z,19Z)), PC(18:3(6Z,9Z,12Z)/22:4(7Z,10Z,13Z,16Z)), PC(20:2(11Z,14Z)/20:5(5Z,8Z,11Z,14Z,17Z)), PC(20:5(5Z,8Z,11Z,14Z,17Z)/20:2(11Z,14Z)), PC(22:4(7Z,10Z,13Z,16Z)/18:3(9Z,12Z,15Z)), PC(18:1(9Z)/22:6(4Z,7Z,10Z,13Z,16Z,19Z)), PC(18:2(9Z,12Z)/22:5(4Z,7Z,10Z,13Z,16Z)), PC(18:3(9Z,12Z,15Z)/22:4(7Z,10Z,13Z,16Z)), PC(20:3(8Z,11Z,14Z)/20:4(5Z,8Z,11Z,14Z)), PC(20:4(5Z,8Z,11…	LMGP01010847, LMGP01011669, LMGP01011859, LMGP01011946, LMGP01012081, LMGP01010913, LMGP01010946, LMGP01011698, LMGP01011889, LMGP01011918, LMGP01012080, LMGP01012108	6888507	12	3
C41H75O8P	M+Na	C41H75O8P+Na+	749.509	0.539602	0.1	PA(18:1(9Z)/20:2(11Z,14Z)), PA(18:3(6Z,9Z,12Z)/20:0), PA(18:3(9Z,12Z,15Z)/20:0), PA(20:0/18:3(6Z,9Z,12Z)), PA(20:2(11Z,14Z)/18:1(9Z)), PA(20:3(8Z,11Z,14Z)/18:0), PA(18:0/20:3(8Z,11Z,14Z)), PA(18:2(9Z,12Z)/20:1(11Z)), PA(20:0/18:3(9Z,12Z,15Z)), PA(20:1(11Z)/18:2(9Z,12Z)), PA(22:2(13Z,16Z)/16:1(9Z)), PA(16:1(9Z)/22:2(13Z,16Z))	LMGP10010332, LMGP10010383, LMGP10010411, LMGP10010516, LMGP10010568, LMGP10010598, LMGP10010885, LMGP10010355, LMGP10010517, LMGP10010539, LMGP10010762, LMGP10010222	8940014	12	2
C39H81N2O6P	M+K	C39H81N2O6P+K+	743.546	0.538563	0.2	SM(d18:0/16:0)	LMSP03010004	1.21288e+06	1	0
C46H79O10P	M+Na	C46H79O10P+Na+	845.53	0.537046	0.1	PG(18:0/22:6(4Z,7Z,10Z,13Z,16Z,19Z)), PG(20:1(11Z)/20:5(5Z,8Z,11Z,14Z,17Z)), PG(20:2(11Z,14Z)/20:4(5Z,8Z,11Z,14Z)), PG(20:3(8Z,11Z,14Z)/20:3(8Z,11Z,14Z)), PG(20:4(5Z,8Z,11Z,14Z)/20:2(11Z,14Z)), PG(22:2(13Z,16Z)/18:4(6Z,9Z,12Z,15Z)), PG(22:4(7Z,10Z,13Z,16Z)/18:2(9Z,12Z)), PG(22:6(4Z,7Z,10Z,13Z,16Z,19Z)/18:0), PG(18:2(9Z,12Z)/22:4(7Z,10Z,13Z,16Z)), PG(18:4(6Z,9Z,12Z,15Z)/22:2(13Z,16Z)), PG(20:5(5Z,…	LMGP04010040, LMGP04010551, LMGP04010581, LMGP04010611, LMGP04010640, LMGP04010772, LMGP04010800, LMGP04010827, LMGP04010365, LMGP04010453, LMGP04010667	22376504	11	3
C41H78NO10P	M+Na	C41H78NO10P+Na+	798.526	0.536179	0.1	PS(15:1(9Z)/20:0), PS(16:0/19:1(9Z)), PS(17:1(9Z)/18:0), PS(18:1(9Z)/17:0), PS(19:1(9Z)/16:0), PS(19:0/16:1(9Z)), PS(20:0/15:1(9Z)), PS(20:1(11Z)/15:0), PS(21:0/14:1(9Z)), PS(22:1(11Z)/13:0), PS(17:0/18:1(9Z)), PS(13:0/22:1(11Z)), PS(14:1(9Z)/21:0), PS(15:0/20:1(11Z)), PS(16:1(9Z)/19:0), PS(18:0/17:1(9Z))	LMGP03010180, LMGP03010196, LMGP03010258, LMGP03010327, LMGP03010486, LMGP03010458, LMGP03010513, LMGP03010532, LMGP03010677, LMGP03010726, LMGP03010893, LMGP03010089, LMGP03010133, LMGP03010151, LMGP03010214, LMGP03010313	9945374	16	5
C46H81O10P	M+Na	C46H81O10P+Na+	847.546	0.536011	0.1	PG(18:1(9Z)/22:4(7Z,10Z,13Z,16Z)), PG(18:3(6Z,9Z,12Z)/22:2(13Z,16Z)), PG(18:3(9Z,12Z,15Z)/22:2(13Z,16Z)), PG(20:1(11Z)/20:4(5Z,8Z,11Z,14Z)), PG(20:3(8Z,11Z,14Z)/20:2(11Z,14Z)), PG(20:4(5Z,8Z,11Z,14Z)/20:1(11Z)), PG(22:1(11Z)/18:4(6Z,9Z,12Z,15Z)), PG(22:2(13Z,16Z)/18:3(6Z,9Z,12Z)), PG(22:4(7Z,10Z,13Z,16Z)/18:1(9Z)), PG(18:4(6Z,9Z,12Z,15Z)/22:1(11Z)), PG(20:0/20:5(5Z,8Z,11Z,14Z,17Z)), PG(20:2(11Z,1…	LMGP04010339, LMGP04010394, LMGP04010422, LMGP04010550, LMGP04010610, LMGP04010639, LMGP04010741, LMGP04010770, LMGP04010799, LMGP04010452, LMGP04010523, LMGP04010580, LMGP04010666, LMGP04010771	29101878	14	2
C47H92NO8P	M+Na	C47H92NO8P+Na+	852.645	0.535922	0.1	PC(17:0/22:1(11Z)), PC(19:0/20:1(11Z)), PC(22:1(11Z)/17:0), PE(20:0/22:1(13Z)), PE(22:0/20:1(11Z)), PE(24:0/18:1(9Z)), PE(20:1(11Z)/22:0), PC(17:1(9Z)/22:0), PC(18:1(9Z)/21:0), PC(19:1(9Z)/20:0), PC(21:0/18:1(9Z)), PC(20:0/19:1(9Z)), PC(20:1(11Z)/19:0), PC(22:0/17:1(9Z)), PE(18:0/24:1(15Z)), PE(20:0/22:1(11Z)), PE(22:1(11Z)/20:0)	LMGP01011518, LMGP01011745, LMGP01012012, LMGP02010287, LMGP02010290, LMGP02010294, LMGP02010866, LMGP01011546, LMGP01011610, LMGP01011775, LMGP01011963, LMGP01011798, LMGP01011822, LMGP01011986, LMGP02010293, LMGP02010838, LMGP02011059	24657240	17	2
C42H84NO7P	M+Na	C42H84NO7P+Na+	768.588	0.53315	0.1	PC(O-16:0/18:1(9Z)), PC(O-20:0/14:1(9Z)), PC(O-16:1(9Z)/18:0), PC(O-18:1(11Z)/16:0), PC(P-16:0/18:0), PE(O-18:0/19:1(9Z)), PE(O-20:0/17:1(9Z)), PC(O-18:1(9Z)/16:0), PC(O-18:0/16:1(9Z)), PC(P-20:0/14:0), PE(P-16:0/21:0), PE(P-18:0/19:0), PE(P-20:0/17:0), PC(P-18:0/16:0)	LMGP01020003, LMGP01020219, LMGP01020256, LMGP01020261, LMGP01030030, LMGP02020053, LMGP02020069, LMGP01020152, LMGP01020089, LMGP01030076, LMGP02030029, LMGP02030050, LMGP02030070, LMGP01030052	7.43492e+06	14	1
C46H80NO6P	M+H	C46H80NO6P+H+	774.58	0.524234	0.2	1-(6-[3]-ladderane-hexanyl)-2-(8-[3]-ladderane-octanyl)-sn-glycerophosphocholine	LMGP01040090	6.01598e+06	1	1
C48H81O10P	M+H	C48H81O10P+H+	849.564	0.521568	0.2	PG(20:1(11Z)/22:6(4Z,7Z,10Z,13Z,16Z,19Z)), PG(20:3(8Z,11Z,14Z)/22:4(7Z,10Z,13Z,16Z)), PG(22:2(13Z,16Z)/20:5(5Z,8Z,11Z,14Z,17Z)), PG(22:4(7Z,10Z,13Z,16Z)/20:3(8Z,11Z,14Z)), PG(22:6(4Z,7Z,10Z,13Z,16Z,19Z)/20:1(11Z)), PG(20:5(5Z,8Z,11Z,14Z,17Z)/22:2(13Z,16Z))	LMGP04010557, LMGP04010618, LMGP04010780, LMGP04010809, LMGP04010836, LMGP04010675	33470628	6	4
C41H80NO10P	M+Na	C41H80NO10P+Na+	800.541	0.52113	0.1	PS(15:0/20:0), PS(18:0/17:0), PS(22:0/13:0), PS(17:0/18:0), PS(19:0/16:0), PS(16:0/19:0), PS(13:0/22:0), PS(14:0/21:0), PS(20:0/15:0), PS(21:0/14:0)	LMGP03010150, LMGP03010312, LMGP03010849, LMGP03010894, LMGP03010953, LMGP03010968, LMGP03010088, LMGP03010105, LMGP03010512, LMGP03010853	6087733	10	7
C46H93N2O6P	M+K	C46H93N2O6P+K+	839.64	0.515711	0.2	SM(d17:1/24:0), SM(d16:1/25:0), SM(d18:1/23:0)	LMSP03010077, LMSP03010076, LMSP03010078	7817563	3	3
C44H82NO7P	M+H	C44H82NO7P+H+	768.59	0.514063	0.2	PC(O-16:0/20:4(5Z,8Z,11Z,14Z)), PC(O-16:0/20:4(8Z,11Z,14Z,17Z)), PC(P-16:0/20:3(8Z,11Z,14Z)), PC(P-16:0/20:3(5Z,8Z,11Z)), PC(O-16:0/20:4(5E,8E,11E,14E)), PC(O-18:2(9Z,12Z)/18:2(9Z,12Z)), PC(O-18:0/18:4(6Z,9Z,12Z,15Z)), PC(P-18:0/18:3(6Z,9Z,12Z)), PC(P-18:0/18:3(9Z,12Z,15Z))	LMGP01020056, LMGP01020245, LMGP01030039, LMGP01030129, LMGP01020054, LMGP01020270, LMGP01020206, LMGP01030059, LMGP01030060	7568080	9	1
C41H72NO7P	M+Na	C41H72NO7P+Na+	744.494	0.513638	0.1	PE(P-16:0/20:5(5Z,8Z,11Z,14Z,17Z))	LMGP02030028	6851859	1	3
C41H69O8P	M+H	C41H69O8P+H+	721.48	0.497144	0.2	PA(16:0/22:6(4Z,7Z,10Z,13Z,16Z,19Z)), PA(20:4(5Z,8Z,11Z,14Z)/18:2(9Z,12Z)), PA(20:5(5Z,8Z,11Z,14Z,17Z)/18:1(9Z)), PA(18:1(9Z)/20:5(5Z,8Z,11Z,14Z,17Z)), PA(18:3(6Z,9Z,12Z)/20:3(8Z,11Z,14Z)), PA(18:3(9Z,12Z,15Z)/20:3(8Z,11Z,14Z)), PA(18:4(6Z,9Z,12Z,15Z)/20:2(11Z,14Z)), PA(20:2(11Z,14Z)/18:4(6Z,9Z,12Z,15Z)), PA(20:3(8Z,11Z,14Z)/18:3(6Z,9Z,12Z)), PA(20:3(8Z,11Z,14Z)/18:3(9Z,12Z,15Z)), PA(22:6(4Z,7Z,1…	LMGP10010038, LMGP10010630, LMGP10010856, LMGP10010878, LMGP10010386, LMGP10010414, LMGP10010444, LMGP10010572, LMGP10010601, LMGP10010602, LMGP10010845, LMGP10010875	2369013	12	2
C39H77N2O6P	M+K	C39H77N2O6P+K+	739.515	0.492661	0.2	SM(d18:1/16:1), SM(d16:1/18:1), SM(d18:2/16:0), PE-Cer(d14:2(4E,6E)/23:0), PE-Cer(d15:2(4E,6E)/22:0), PE-Cer(d16:2(4E,6E)/21:0)	LMSP03010041, LMSP03010040, LMSP03010090, LMSP03020041, LMSP03020045, LMSP03020057	5797284	6	2
C45H76NO8P	M+K	C45H76NO8P+K+	828.494	0.485315	0.2	PC(15:1(9Z)/22:6(4Z,7Z,10Z,13Z,16Z,19Z)), PC(17:2(9Z,12Z)/20:5(5Z,8Z,11Z,14Z,17Z)), PE(18:3(6Z,9Z,12Z)/22:4(7Z,10Z,13Z,16Z)), PE(18:3(9Z,12Z,15Z)/22:4(7Z,10Z,13Z,16Z)), PE(20:4(5Z,8Z,11Z,14Z)/20:3(8Z,11Z,14Z)), PE(22:4(7Z,10Z,13Z,16Z)/18:3(9Z,12Z,15Z)), PC(20:5(5Z,8Z,11Z,14Z,17Z)/17:2(9Z,12Z)), PC(22:6(4Z,7Z,10Z,13Z,16Z,19Z)/15:1(9Z)), PE(20:2(11Z,14Z)/20:5(5Z,8Z,11Z,14Z,17Z)), PE(20:3(8Z,11Z,14Z…	LMGP01011461, LMGP01011574, LMGP02010708, LMGP02010736, LMGP02010954, LMGP02011117, LMGP01011936, LMGP01012102, LMGP02010895, LMGP02010925, LMGP02010982, LMGP02011116, LMGP02011143, LMGP02011264	7.881e+06	14	2
C38H76NO8P	M+K	C38H76NO8P+K+	744.494	0.484143	0.2	PE(17:0/16:0), PC(10:0/20:0), PC(14:0/16:0), PC(17:0/13:0), PC(18:0/12:0), PE-NMe(16:0/16:0), PE(12:0/21:0), PE(18:0/15:0), PE(16:0/17:0), PC(9:0/21:0), PC(12:0/18:0), PC(13:0/17:0), PC(11:0/19:0), PC(15:0/15:0), PC(16:0/14:0), PC(20:0/10:0), PC(19:0/11:0), PE(20:0/13:0), PE(21:0/12:0), PE(19:0/14:0), PE(15:0/18:0), PE(13:0/20:0), PE(14:0/19:0)	LMGP02010542, LMGP01010395, LMGP01010481, LMGP01010702, LMGP01010736, LMGP02010337, LMGP02010377, LMGP02010623, LMGP02011227, LMGP01011265, LMGP01010438, LMGP01010461, LMGP01010416, LMGP01010530, LMGP01010560, LMGP01010995, LMGP01010969, LMGP02011181, LMGP02011170, LMGP02011186, LMGP02011233, LMGP02011253, LMGP02010413	6.8519e+06	23	3
C39H81N2O6P	M+Na	C39H81N2O6P+Na+	727.572	0.482348	0.1	SM(d18:0/16:0)	LMSP03010004	747105	1	2
C45H89N2O6P	M+K	C45H89N2O6P+K+	823.609	0.478863	0.2	SM(d16:1/24:1), SM(d18:1/22:1), SM(d18:2/22:0)	LMSP03010071, LMSP03010072, LMSP03010092	8735438	3	4
C42H84NO8P	M+Na	C42H84NO8P+Na+	784.583	0.477367	0.1	PC(11:0/23:0), PC(12:0/22:0), PC(19:0/15:0), PC(17:0/17:0), PC(18:0/16:0), PE(16:0/21:0), PE(22:0/15:0), PC(13:0/21:0), PC(10:0/24:0), PC(14:0/20:0), PC(16:0/18:0), PC(20:0/14:0), PC(22:0/12:0), PC(15:0/19:0), PC(21:0/13:0), PE(17:0/20:0), PE(15:0/22:0), PE(18:0/19:0), PE(21:0/16:0), PE(19:0/18:0), PE-NMe(18:0/18:0), PE(20:0/17:0)	LMGP01010420, LMGP01010446, LMGP01010972, LMGP01010707, LMGP01010742, LMGP02010511, LMGP02011017, LMGP01010466, LMGP01010400, LMGP01010505, LMGP01010573, LMGP01011000, LMGP01011082, LMGP01010545, LMGP01011064, LMGP02010067, LMGP02010469, LMGP02010630, LMGP02010994, LMGP02011184, LMGP02010344, LMGP02010828	5090374	22	3
C50H86NO8P	M+H	C50H86NO8P+H+	860.616	0.470944	0.2	PC(20:1(11Z)/22:6(4Z,7Z,10Z,13Z,16Z,19Z)), PC(22:2(13Z,16Z)/20:5(5Z,8Z,11Z,14Z,17Z)), PC(22:6(4Z,7Z,10Z,13Z,16Z,19Z)/20:1(11Z)), PC(20:3(8Z,11Z,14Z)/22:4(7Z,10Z,13Z,16Z)), PC(20:5(5Z,8Z,11Z,14Z,17Z)/22:2(13Z,16Z)), PC(22:4(7Z,10Z,13Z,16Z)/20:3(8Z,11Z,14Z))	LMGP01011834, LMGP01012059, LMGP01012116, LMGP01011895, LMGP01011953, LMGP01012088	1170803	6	1
C48H88NO8P	M+Na	C48H88NO8P+Na+	860.614	0.469962	0.1	PC(18:0/22:4(7Z,10Z,13Z,16Z)), PC(18:2(9Z,12Z)/22:2(13Z,16Z)), PC(18:3(6Z,9Z,12Z)/22:1(11Z)), PC(18:3(9Z,12Z,15Z)/22:1(11Z)), PC(18:4(6Z,9Z,12Z,15Z)/22:0), PC(20:1(11Z)/20:3(8Z,11Z,14Z)), PC(20:3(8Z,11Z,14Z)/20:1(11Z)), PC(20:4(5Z,8Z,11Z,14Z)/20:0), PC(18:3(6Z,9Z,12Z)/22:1(13Z)), PC(18:3(9Z,12Z,15Z)/22:1(13Z)), PC(20:0/20:4(8Z,11Z,14Z,17Z)), PC(20:3(5Z,8Z,11Z)/20:1(11Z)), PC(20:4(8Z,11Z,14Z,17Z)/…	LMGP01010813, LMGP01011638, LMGP01011667, LMGP01011696, LMGP01011726, LMGP01011826, LMGP01011886, LMGP01011915, LMGP01012176, LMGP01012180, LMGP01012186, LMGP01012203, LMGP01012213, LMGP01012223, LMGP02011015, LMGP01011023, LMGP01011045, LMGP01011856, LMGP01011991, LMGP01012018, LMGP01012019, LMGP01012048, LMGP01012077, LMGP01012187, LMGP01012224, LMGP02011127	1024706	26	1
C49H92NO8P	M+H	C49H92NO8P+H+	854.663	0.460904	0.2	PE(22:1(11Z)/22:2(13Z,16Z)), PE(22:2(13Z,16Z)/22:1(11Z)), PC(19:1(9Z)/22:2(13Z,16Z)), PC(20:3(8Z,11Z,14Z)/21:0), PC(21:0/20:3(8Z,11Z,14Z)), PC(22:2(13Z,16Z)/19:1(9Z))	LMGP02011068, LMGP02011098, LMGP01011784, LMGP01011891, LMGP01011973, LMGP01012053	20653160	6	4
C46H87NO13	M+K	C46H87NO13+K+	900.581	0.454609	0.2	Manbeta1-4Glcbeta-Cer(d18:1/16:0), LacCer(d18:1/16:0), Galalpha1-4Galbeta-Cer(d18:1/16:0)	LMSP0501AD01, LMSP0501AB03, LMSP0509AA01	57897.8	3	0
C54H82O4	M+K	C54H82O4+K+	833.584	0.445917	0.2	Coenzyme Q9	LMPR02010004	28861264	1	2
C41H83N2O6P	M+K	C41H83N2O6P+K+	769.562	0.444202	0.2	SM(d16:1/20:0), PE-Cer(d15:1(4E)/24:0), SM(d18:1/18:0), SM(d18:0/18:1(9Z)), PE-Cer(d14:1(4E)/25:0), PE-Cer(d16:1(4E)/23:0)	LMSP03010052, LMSP03020018, LMSP03010001, LMSP03010031, LMSP03020013, LMSP03020025	6.84557e+06	6	4
C44H80NO7P	M+K	C44H80NO7P+K+	804.53	0.443377	0.2	PC(O-16:0/20:5(5Z,8Z,11Z,14Z,17Z)), PC(P-16:0/20:4(5Z,8Z,11Z,14Z)), PC(P-18:0/18:4(6Z,9Z,12Z,15Z)), PC(O-16:1(9Z)/20:4(8Z,11Z,14Z,17Z))	LMGP01020058, LMGP01030010, LMGP01030061, LMGP01020259	6.04309e+06	4	2
C50H82NO8P	M+H	C50H82NO8P+H+	856.585	0.4424	0.2	PC(22:6(4Z,7Z,10Z,13Z,16Z,19Z)/20:3(8Z,11Z,14Z)), PC(20:3(8Z,11Z,14Z)/22:6(4Z,7Z,10Z,13Z,16Z,19Z)), PC(20:5(5Z,8Z,11Z,14Z,17Z)/22:4(7Z,10Z,13Z,16Z)), PC(22:4(7Z,10Z,13Z,16Z)/20:5(5Z,8Z,11Z,14Z,17Z))	LMGP01012118, LMGP01011896, LMGP01011954, LMGP01012090	5.01237e+06	4	3
C43H80NO10P	M+Na	C43H80NO10P+Na+	824.541	0.437126	0.1	PS(15:0/22:2(13Z,16Z)), PS(20:1(11Z)/17:1(9Z)), PS(19:0/18:2(9Z,12Z)), PS(20:2(11Z,14Z)/17:0), PS(22:1(11Z)/15:1(9Z)), PS(22:2(13Z,16Z)/15:0), PS(15:1(9Z)/22:1(11Z)), PS(17:0/20:2(11Z,14Z)), PS(17:1(9Z)/20:1(11Z)), PS(17:2(9Z,12Z)/20:0), PS(18:1(9Z)/19:1(9Z)), PS(18:2(9Z,12Z)/19:0), PS(19:1(9Z)/18:1(9Z)), PS(20:0/17:2(9Z,12Z))	LMGP03010158, LMGP03010537, LMGP03010463, LMGP03010566, LMGP03010730, LMGP03010760, LMGP03010188, LMGP03010240, LMGP03010267, LMGP03010296, LMGP03010333, LMGP03010354, LMGP03010492, LMGP03010517	6.52422e+06	14	5
C39H77N2O6P	M+Na	C39H77N2O6P+Na+	723.541	0.435163	0.1	SM(d18:1/16:1), SM(d16:1/18:1), SM(d18:2/16:0), PE-Cer(d14:2(4E,6E)/23:0), PE-Cer(d15:2(4E,6E)/22:0), PE-Cer(d16:2(4E,6E)/21:0)	LMSP03010041, LMSP03010040, LMSP03010090, LMSP03020041, LMSP03020045, LMSP03020057	4.07179e+06	6	1
C50H78NO8P	M+H	C50H78NO8P+H+	852.554	0.433983	0.2	PC(22:6(4Z,7Z,10Z,13Z,16Z,19Z)/20:5(5Z,8Z,11Z,14Z,17Z)), PC(20:5(5Z,8Z,11Z,14Z,17Z)/22:6(4Z,7Z,10Z,13Z,16Z,19Z))	LMGP01012120, LMGP01011059	3923984	2	1
C41H83N2O6P	M+Na	C41H83N2O6P+Na+	753.588	0.424546	0.2	SM(d16:1/20:0), PE-Cer(d15:1(4E)/24:0), SM(d18:1/18:0), SM(d18:0/18:1(9Z)), PE-Cer(d14:1(4E)/25:0), PE-Cer(d16:1(4E)/23:0)	LMSP03010052, LMSP03020018, LMSP03010001, LMSP03010031, LMSP03020013, LMSP03020025	5.3295e+06	6	3
C45H82O15P2	M+K	C45H82O15P2+K+	963.476	0.422822	0.2	CL(1'-[18:2(9Z,12Z)/0:0],3'-[18:2(9Z,12Z)/0:0])	LMGP12070001	8326900	1	0
C48H77O10P	M+H	C48H77O10P+H+	845.533	0.4218	0.2	PG(20:3(8Z,11Z,14Z)/22:6(4Z,7Z,10Z,13Z,16Z,19Z)), PG(20:5(5Z,8Z,11Z,14Z,17Z)/22:4(7Z,10Z,13Z,16Z)), PG(22:4(7Z,10Z,13Z,16Z)/20:5(5Z,8Z,11Z,14Z,17Z)), PG(22:6(4Z,7Z,10Z,13Z,16Z,19Z)/20:3(8Z,11Z,14Z))	LMGP04010619, LMGP04010676, LMGP04010811, LMGP04010838	16879738	4	5
C40H80NO7P	M+K	C40H80NO7P+K+	756.53	0.421591	0.2	PC(P-16:0/16:0), PC(P-20:0/12:0), PE(O-16:0/19:1(9Z)), PE(P-16:0/19:0), PE(O-18:0/17:1(9Z)), PE(P-18:0/17:0), PE(P-20:0/15:0), PC(O-14:0/18:1(9Z)), PE(O-20:0/15:1(9Z)), PC(O-16:0/16:1(9Z)), PC(O-18:0/14:1(9Z)), PC(P-18:0/14:0)	LMGP01030025, LMGP01030074, LMGP02020031, LMGP02030022, LMGP02020045, LMGP02030042, LMGP02030066, LMGP01020016, LMGP02020066, LMGP01020182, LMGP01020196, LMGP01030048	4060914	12	3
C48H79O10P	M+H	C48H79O10P+H+	847.548	0.419402	0.2	PG(20:4(5Z,8Z,11Z,14Z)/22:4(7Z,10Z,13Z,16Z)), PG(22:4(7Z,10Z,13Z,16Z)/20:4(5Z,8Z,11Z,14Z)), PG(20:2(11Z,14Z)/22:6(4Z,7Z,10Z,13Z,16Z,19Z)), PG(22:6(4Z,7Z,10Z,13Z,16Z,19Z)/20:2(11Z,14Z))	LMGP04010647, LMGP04010810, LMGP04010588, LMGP04010837	21811762	4	4
C44H84NO8P	M+H	C44H84NO8P+H+	786.601	0.418551	0.2	PC(18:1(17Z)/18:1(17Z)), PC(18:1(9Z)/18:1(9Z)), PC(18:0/18:2(6Z,9Z)), PC(18:1(11E)/18:1(11E)), PC(18:1(13Z)/18:1(13Z)), PC(18:1(14Z)/18:1(14Z)), PC(18:1(15Z)/18:1(15Z)), PC(18:1(16Z)/18:1(16Z)), PC(18:1(2Z)/18:1(2Z)), PC(18:1(5Z)/18:1(5Z)), PC(18:1(4Z)/18:1(4Z)), PC(14:1(9Z)/22:1(11Z)), PC(16:0/20:2(11Z,14Z)), PC(16:1(9Z)/20:1(11Z)), PC(17:2(9Z,12Z)/19:0), PC(19:1(9Z)/17:1(9Z)), PC(20:1(11Z)/16:1…	LMGP01010858, LMGP01010890, LMGP01010766, LMGP01010837, LMGP01010851, LMGP01010853, LMGP01010855, LMGP01010857, LMGP01010860, LMGP01010865, LMGP01010966, LMGP01011405, LMGP01011469, LMGP01011489, LMGP01011567, LMGP01011765, LMGP01011812, LMGP01012007, LMGP01012219, LMGP02010859, LMGP02011000, LMGP02011023, LMGP01010866, LMGP01010765, LMGP01010868, LMGP01010768, LMGP01010764, LMGP01010836, LMGP010…	3.78959e+06	50	0
C44H80NO7P	M+Na	C44H80NO7P+Na+	788.556	0.411578	0.2	PC(O-16:0/20:5(5Z,8Z,11Z,14Z,17Z)), PC(P-16:0/20:4(5Z,8Z,11Z,14Z)), PC(P-18:0/18:4(6Z,9Z,12Z,15Z)), PC(O-16:1(9Z)/20:4(8Z,11Z,14Z,17Z))	LMGP01020058, LMGP01030010, LMGP01030061, LMGP01020259	4.09217e+06	4	2
C43H87N2O6P	M+Na	C43H87N2O6P+Na+	781.619	0.411418	0.2	SM(d18:1/20:0), SM(d16:1/22:0)	LMSP03010005, LMSP03010061	3.92832e+06	2	3
C46H78NO7P	M+H	C46H78NO7P+H+	788.559	0.4107	0.2	1-(6-[3]-ladderane-hexanoyl)-2-(8-[3]-ladderane-octanyl)-sn-glycerophosphocholine	LMGP01080003	4.07137e+06	1	2
C49H90NO8P	M+H	C49H90NO8P+H+	852.648	0.408838	0.2	PC(21:0/20:4(5Z,8Z,11Z,14Z)), PE(22:0/22:4(7Z,10Z,13Z,16Z)), PE(22:4(7Z,10Z,13Z,16Z)/22:0), PC(20:4(5Z,8Z,11Z,14Z)/21:0), PC(22:4(7Z,10Z,13Z,16Z)/19:0), PE(22:2(13Z,16Z)/22:2(13Z,16Z)), PC(19:0/22:4(7Z,10Z,13Z,16Z))	LMGP01011974, LMGP02011038, LMGP02011128, LMGP01011920, LMGP01012083, LMGP02011099, LMGP01011754	18113286	7	3
C43H78NO8P	M+K	C43H78NO8P+K+	806.51	0.401554	0.2	PC(18:2(9Z,12E)/17:2(9Z,11E)), PC(13:0/22:4(7Z,10Z,13Z,16Z)), PC(15:1(9Z)/20:3(8Z,11Z,14Z)), PC(17:1(9Z)/18:3(9Z,12Z,15Z)), PC(18:2(9Z,12Z)/17:2(9Z,12Z)), PC(20:3(8Z,11Z,14Z)/15:1(9Z)), PC(20:4(5Z,8Z,11Z,14Z)/15:0), PC(22:4(7Z,10Z,13Z,16Z)/13:0), PE(18:1(9Z)/20:3(8Z,11Z,14Z)), PE(18:3(6Z,9Z,12Z)/20:1(11Z)), PE(20:3(8Z,11Z,14Z)/18:1(9Z)), PE(20:4(5Z,8Z,11Z,14Z)/18:0), PE(P-18:0/20:4(5Z,8Z,10E,14Z)…	LMGP01010931, LMGP01011361, LMGP01011453, LMGP01011535, LMGP01011623, LMGP01011871, LMGP01011901, LMGP01012067, LMGP02010648, LMGP02010699, LMGP02010914, LMGP02010943, LMGP20020007, LMGP01011508, LMGP01011534, LMGP01011563, LMGP01011649, LMGP01011680, LMGP01011708, LMGP02010114, LMGP02010115, LMGP02010116, LMGP02010118, LMGP02010129, LMGP02010671, LMGP02010727, LMGP02010757, LMGP02010855, LMGP020…	5.1554e+06	34	2
C47H77O13P	M+K	C47H77O13P+K+	919.473	0.399719	0.2	PI(18:3(9Z,12Z,15Z)/20:4(5Z,8Z,11Z,14Z)), PI(20:3(8Z,11Z,14Z)/18:4(6Z,9Z,12Z,15Z)), PI(20:4(5Z,8Z,11Z,14Z)/18:3(9Z,12Z,15Z)), PI(22:6(4Z,7Z,10Z,13Z,16Z,19Z)/16:1(9Z)), PI(18:2(9Z,12Z)/20:5(5Z,8Z,11Z,14Z,17Z)), PI(18:3(6Z,9Z,12Z)/20:4(5Z,8Z,11Z,14Z)), PI(18:4(6Z,9Z,12Z,15Z)/20:3(8Z,11Z,14Z)), PI(20:4(5Z,8Z,11Z,14Z)/18:3(6Z,9Z,12Z)), PI(20:5(5Z,8Z,11Z,14Z,17Z)/18:2(9Z,12Z)), PI(16:1(9Z)/22:6(4Z,7Z,…	LMGP06010385, LMGP06010573, LMGP06010602, LMGP06010792, LMGP06010328, LMGP06010357, LMGP06010415, LMGP06010601, LMGP06010629, LMGP06010869	3.09537e+06	10	1
C39H69O8P	M+H	C39H69O8P+H+	697.48	0.397061	0.2	PA(18:1(9Z)/18:3(6Z,9Z,12Z)), PA(18:4(6Z,9Z,12Z,15Z)/18:0), PA(20:4(5Z,8Z,11Z,14Z)/16:0), PA(18:1(9Z)/18:3(9Z,12Z,15Z)), PA(18:0/18:4(6Z,9Z,12Z,15Z)), PA(16:0/20:4(5Z,8Z,11Z,14Z)), PA(14:0/22:4(7Z,10Z,13Z,16Z)), PA(18:3(6Z,9Z,12Z)/18:1(9Z)), PA(20:3(8Z,11Z,14Z)/16:1(9Z)), PA(22:4(7Z,10Z,13Z,16Z)/14:0), PA(18:3(9Z,12Z,15Z)/18:1(9Z)), PA(16:1(9Z)/20:3(8Z,11Z,14Z)), PA(18:2(9Z,12Z)/18:2(9Z,12Z))	LMGP10010328, LMGP10010434, LMGP10010858, LMGP10010880, LMGP10010886, LMGP10010025, LMGP10010106, LMGP10010376, LMGP10010594, LMGP10010788, LMGP10010873, LMGP10010217, LMGP10010957	1.64826e+06	13	2
C45H82NO10P	M+Na	C45H82NO10P+Na+	850.557	0.395208	0.2	PS(17:1(9Z)/22:2(13Z,16Z)), PS(18:3(6Z,9Z,12Z)/21:0), PS(19:1(9Z)/20:2(11Z,14Z)), PS(20:3(8Z,11Z,14Z)/19:0), PS(21:0/18:3(9Z,12Z,15Z)), PS(17:2(9Z,12Z)/22:1(11Z)), PS(18:3(9Z,12Z,15Z)/21:0), PS(19:0/20:3(8Z,11Z,14Z)), PS(20:2(11Z,14Z)/19:1(9Z)), PS(21:0/18:3(6Z,9Z,12Z)), PS(22:1(11Z)/17:2(9Z,12Z)), PS(22:2(13Z,16Z)/17:1(9Z))	LMGP03010275, LMGP03010391, LMGP03010501, LMGP03010606, LMGP03010688, LMGP03010304, LMGP03010419, LMGP03010471, LMGP03010576, LMGP03010687, LMGP03010735, LMGP03010765	5.58931e+06	12	3
C43H82NO8P	M+H	C43H82NO8P+H+	772.585	0.378447	0.2	PC(15:1(9Z)/20:1(11Z)), PC(18:0/17:2(9Z,12Z)), PC(19:1(9Z)/16:1(9Z)), PC(20:1(11Z)/15:1(9Z)), PC(20:2(11Z,14Z)/15:0), PE(20:2(5Z,8Z)/18:0), PE(20:0/18:2(9Z,12Z)), PE(18:1(9Z)/20:1(11Z)), PE-NMe2(18:1(9E)/18:1(9E)), PE(16:0/22:2(13Z,16Z)), PE(16:1(9Z)/22:1(11Z)), PE(18:2(9Z,12Z)/20:0), PE(19:1(9Z)/19:1(9Z)), PE(21:0/17:2(9Z,12Z)), PE(22:2(13Z,16Z)/16:0), PC(16:1(9Z)/19:1(9Z)), PC(17:0/18:2(9Z,12Z)…	LMGP01011451, LMGP01011587, LMGP01011763, LMGP01011810, LMGP01011839, LMGP02010122, LMGP02010125, LMGP02010126, LMGP02010329, LMGP02010513, LMGP02010536, LMGP02010669, LMGP02010811, LMGP02010998, LMGP02011077, LMGP01011487, LMGP01011505, LMGP01011532, LMGP01011561, LMGP01011601, LMGP01011621, LMGP01012036, LMGP02010124, LMGP02010615, LMGP02010853, LMGP02010882, LMGP02011047, LMGP01011360, LMGP010…	4.15697e+06	30	1
C41H82NO8P	M+H	C41H82NO8P+H+	748.585	0.377536	0.2	PC(11:0/22:0), PE(14:0/22:0), PC(15:0/18:0), PC(21:0/12:0), PC(22:0/11:0), PC(12:0/21:0), PC(17:0/16:0), PE(18:0/18:0), PE(19:0/17:0), PE(15:0/21:0), PE(22:0/14:0), PC(10:0/23:0), PC(16:0/17:0), PC(13:0/20:0), PC(20:0/13:0), PC(19:0/14:0), PC(18:0/15:0), PE(16:0/20:0), PE(17:0/19:0), PE(21:0/15:0), PE(20:0/16:0), PC(14:0/19:0)	LMGP01010419, LMGP02011240, LMGP01010539, LMGP01011063, LMGP01011081, LMGP01011334, LMGP01011501, LMGP02010097, LMGP02010772, LMGP02011230, LMGP02011163, LMGP01010399, LMGP01010569, LMGP01010465, LMGP01010999, LMGP01010971, LMGP01011583, LMGP02010270, LMGP02010550, LMGP02010992, LMGP02011179, LMGP01011370	4709670	22	0
C41H71O8P	M+H	C41H71O8P+H+	723.496	0.367197	0.2	PA(16:1(9Z)/22:4(7Z,10Z,13Z,16Z)), PA(18:2(9Z,12Z)/20:3(8Z,11Z,14Z)), PA(18:3(6Z,9Z,12Z)/20:2(11Z,14Z)), PA(18:3(9Z,12Z,15Z)/20:2(11Z,14Z)), PA(20:2(11Z,14Z)/18:3(9Z,12Z,15Z)), PA(20:3(8Z,11Z,14Z)/18:2(9Z,12Z)), PA(18:1(9Z)/20:4(5Z,8Z,11Z,14Z)), PA(18:4(6Z,9Z,12Z,15Z)/20:1(11Z)), PA(20:1(11Z)/18:4(6Z,9Z,12Z,15Z)), PA(20:2(11Z,14Z)/18:3(6Z,9Z,12Z)), PA(20:4(5Z,8Z,11Z,14Z)/18:1(9Z)), PA(20:5(5Z,8Z,…	LMGP10010223, LMGP10010357, LMGP10010385, LMGP10010413, LMGP10010571, LMGP10010600, LMGP10010879, LMGP10010443, LMGP10010542, LMGP10010570, LMGP10010629, LMGP10010658, LMGP10010793, LMGP10010884	1.74511e+06	14	2
C38H76NO8P	M+Na	C38H76NO8P+Na+	728.52	0.36426	0.2	PE(17:0/16:0), PC(10:0/20:0), PC(14:0/16:0), PC(17:0/13:0), PC(18:0/12:0), PE-NMe(16:0/16:0), PE(12:0/21:0), PE(18:0/15:0), PE(16:0/17:0), PC(9:0/21:0), PC(12:0/18:0), PC(13:0/17:0), PC(11:0/19:0), PC(15:0/15:0), PC(16:0/14:0), PC(20:0/10:0), PC(19:0/11:0), PE(20:0/13:0), PE(21:0/12:0), PE(19:0/14:0), PE(15:0/18:0), PE(13:0/20:0), PE(14:0/19:0)	LMGP02010542, LMGP01010395, LMGP01010481, LMGP01010702, LMGP01010736, LMGP02010337, LMGP02010377, LMGP02010623, LMGP02011227, LMGP01011265, LMGP01010438, LMGP01010461, LMGP01010416, LMGP01010530, LMGP01010560, LMGP01010995, LMGP01010969, LMGP02011181, LMGP02011170, LMGP02011186, LMGP02011233, LMGP02011253, LMGP02010413	3.93883e+06	23	2
C48H84NO8P	M+Na	C48H84NO8P+Na+	856.583	0.353051	0.2	PC(18:0/22:6(9Z,11Z,13Z,15Z,17Z,19)), PC(20:3(8Z,11Z,14Z)/20:3(8Z,11Z,14Z)), PC(20:5(5Z,8Z,11Z,14Z,17Z)/20:1(11Z)), PE(22:6(4Z,7Z,10Z,13Z,16Z,19Z)/21:0), PC(18:0/22:6(4Z,7Z,10Z,13Z,16Z,19Z)), PC(18:1(11Z)/22:5(7Z,10Z,13Z,16Z,19Z)), PC(18:2(9Z,12Z)/22:4(7Z,10Z,13Z,16Z)), PC(18:4(6Z,9Z,12Z,15Z)/22:2(13Z,16Z)), PC(20:1(11Z)/20:5(5Z,8Z,11Z,14Z,17Z)), PC(20:2(11Z,14Z)/20:4(5Z,8Z,11Z,14Z)), PC(20:4(5Z,…	LMGP01010823, LMGP01011888, LMGP01011945, LMGP02011156, LMGP01010821, LMGP01010846, LMGP01011639, LMGP01011728, LMGP01011828, LMGP01011858, LMGP01011917, LMGP01012051, LMGP01012079, LMGP01012107, LMGP02010004	4492852	15	3
C48H80NO8P	M+Na	C48H80NO8P+Na+	852.551	0.350176	0.2	PC(20:4(5E,8E,11E,14E)/20:4(5E,8E,11E,14E)), PC(18:4(6Z,9Z,12Z,15Z)/22:4(7Z,10Z,13Z,16Z)), PC(20:3(8Z,11Z,14Z)/20:5(5Z,8Z,11Z,14Z,17Z)), PC(22:6(4Z,7Z,10Z,13Z,16Z,19Z)/18:2(9Z,12Z)), PC(18:2(9Z,12Z)/22:6(4Z,7Z,10Z,13Z,16Z,19Z)), PC(20:4(5Z,8Z,11Z,14Z)/20:4(5Z,8Z,11Z,14Z)), PC(20:5(5Z,8Z,11Z,14Z,17Z)/20:3(8Z,11Z,14Z)), PC(22:4(7Z,10Z,13Z,16Z)/18:4(6Z,9Z,12Z,15Z))	LMGP01011047, LMGP01011729, LMGP01011890, LMGP01012109, LMGP01010947, LMGP01011052, LMGP01011947, LMGP01012082	3.40078e+06	8	1
C44H83O8P	M+Na	C44H83O8P+Na+	793.572	0.344567	0.2	PA(19:0/22:2(13Z,16Z)), PA(19:1(9Z)/22:1(11Z)), PA(22:2(13Z,16Z)/19:0), PA(20:2(11Z,14Z)/21:0), PA(21:0/20:2(11Z,14Z)), PA(22:1(11Z)/19:1(9Z))	LMGP10010475, LMGP10010505, LMGP10010772, LMGP10010581, LMGP10010693, LMGP10010742	7279074	6	3
C42H84NO12P	M+Na	C42H84NO12P+Na+	848.562	0.334071	0.2	PI-Cer(t18:0/18:0), PI-Cer(t20:0/16:0), PI-Cer(d18:0/18:0(2OH)), PI-Cer(d20:0/16:0(2OH))	LMSP03030013, LMSP03030018, LMSP03030031, LMSP03030048	38480.2	4	2
C47H90NO8P	M+Na	C47H90NO8P+Na+	850.63	0.333774	0.2	PC(17:0/22:2(13Z,16Z)), PC(21:0/18:2(9Z,12Z)), PC(22:0/17:2(9Z,12Z)), PC(22:1(11Z)/17:1(9Z)), PC(22:2(13Z,16Z)/17:0), PE(20:2(11Z,14Z)/22:0), PE(22:0/20:2(11Z,14Z)), PE(22:1(11Z)/20:1(11Z)), PE(22:2(13Z,16Z)/20:0), PC(17:1(9Z)/22:1(11Z)), PC(17:2(9Z,12Z)/22:0), PC(18:2(9Z,12Z)/21:0), PC(19:1(9Z)/20:1(11Z)), PC(20:1(11Z)/19:1(9Z)), PC(20:2(11Z,14Z)/19:0), PE(20:0/22:2(13Z,16Z)), PE(20:1(11Z)/22:1(…	LMGP01011519, LMGP01011964, LMGP01011987, LMGP01012013, LMGP01012043, LMGP02010897, LMGP02011031, LMGP02011060, LMGP02011090, LMGP01011547, LMGP01011576, LMGP01011635, LMGP01011776, LMGP01011823, LMGP01011852, LMGP02010839, LMGP02010867, LMGP01011746	9924224	18	2
C44H85O10P	M+Na	C44H85O10P+Na+	827.577	0.33357	0.2	PG(16:0/22:1(11Z)), PG(17:1(9Z)/21:0), PG(21:0/17:1(9Z)), PG(22:0/16:1(9Z)), PG(22:1(11Z)/16:0), PG(16:1(9Z)/22:0), PG(19:0/19:1(9Z)), PG(19:1(9Z)/19:0), PG(20:1(11Z)/18:0), PG(20:0/18:1(9Z)), PG(18:1(9Z)/20:0), PG(18:0/20:1(11Z))	LMGP04010199, LMGP04010272, LMGP04010683, LMGP04010706, LMGP04010731, LMGP04010222, LMGP04010467, LMGP04010497, LMGP04010539, LMGP04010952, LMGP04010959, LMGP04010964	4.22367e+06	12	3
C52H97O18P	M+Na	C52H97O18P+Na+	1063.63	0.33124	0.2	PIM1(19:1(9Z)/18:0), PIM1(19:0/18:1(9Z))	LMGP15010042, LMGP15010037	1.22937e+06	2	0
C40H80NO7P	M+Na	C40H80NO7P+Na+	740.556	0.321086	0.2	PC(P-16:0/16:0), PC(P-20:0/12:0), PE(O-16:0/19:1(9Z)), PE(P-16:0/19:0), PE(O-18:0/17:1(9Z)), PE(P-18:0/17:0), PE(P-20:0/15:0), PC(O-14:0/18:1(9Z)), PE(O-20:0/15:1(9Z)), PC(O-16:0/16:1(9Z)), PC(O-18:0/14:1(9Z)), PC(P-18:0/14:0)	LMGP01030025, LMGP01030074, LMGP02020031, LMGP02030022, LMGP02020045, LMGP02030042, LMGP02030066, LMGP01020016, LMGP02020066, LMGP01020182, LMGP01020196, LMGP01030048	2.39656e+06	12	2
C40H69O10P	M+Na	C40H69O10P+Na+	763.452	0.309084	0.2	PG(14:1(9Z)/20:4(5Z,8Z,11Z,14Z)), PG(18:4(6Z,9Z,12Z,15Z)/16:1(9Z)), PG(16:1(9Z)/18:4(6Z,9Z,12Z,15Z)), PG(14:0/20:5(5Z,8Z,11Z,14Z,17Z)), PG(20:4(5Z,8Z,11Z,14Z)/14:1(9Z)), PG(20:5(5Z,8Z,11Z,14Z,17Z)/14:0)	LMGP04010131, LMGP04010432, LMGP04010900, LMGP04010923, LMGP04010623, LMGP04010650	3.51951e+06	6	3
C49H81O13P	M+Na	C49H81O13P+Na+	931.531	0.308337	0.2	PI(18:1(9Z)/22:6(4Z,7Z,10Z,13Z,16Z,19Z)), PI(20:2(11Z,14Z)/20:5(5Z,8Z,11Z,14Z,17Z)), PI(20:4(5Z,8Z,11Z,14Z)/20:3(8Z,11Z,14Z)), PI(22:4(7Z,10Z,13Z,16Z)/18:3(6Z,9Z,12Z)), PI(22:6(4Z,7Z,10Z,13Z,16Z,19Z)/18:1(9Z)), PI(18:3(6Z,9Z,12Z)/22:4(7Z,10Z,13Z,16Z)), PI(18:3(9Z,12Z,15Z)/22:4(7Z,10Z,13Z,16Z)), PI(20:3(8Z,11Z,14Z)/20:4(5Z,8Z,11Z,14Z)), PI(20:5(5Z,8Z,11Z,14Z,17Z)/20:2(11Z,14Z)), PI(22:4(7Z,10Z,13Z…	LMGP06010013, LMGP06010550, LMGP06010609, LMGP06010770, LMGP06010797, LMGP06010363, LMGP06010391, LMGP06010580, LMGP06010637, LMGP06010771	2.79653e+06	10	1
C45H80NO10P	M+Na	C45H80NO10P+Na+	848.541	0.304687	0.2	PS(17:2(9Z,12Z)/22:2(13Z,16Z)), PS(19:0/20:4(5Z,8Z,11Z,14Z)), PS(20:4(5Z,8Z,11Z,14Z)/19:0), PS(21:0/18:4(6Z,9Z,12Z,15Z)), PS(17:0/22:4(7Z,10Z,13Z,16Z)), PS(18:4(6Z,9Z,12Z,15Z)/21:0), PS(19:1(9Z)/20:3(8Z,11Z,14Z)), PS(20:3(8Z,11Z,14Z)/19:1(9Z)), PS(22:2(13Z,16Z)/17:2(9Z,12Z)), PS(22:4(7Z,10Z,13Z,16Z)/17:0)	LMGP03010305, LMGP03010472, LMGP03010636, LMGP03010689, LMGP03010247, LMGP03010450, LMGP03010502, LMGP03010607, LMGP03010766, LMGP03010795	3.43638e+06	10	2
C45H74NO7P	M+Na	C45H74NO7P+Na+	794.51	0.285843	0.2	1-(8-[5]-ladderane-octanoyl)-2-(8-[3]-ladderane-octanyl)-sn-glycerophosphoethanolamine	LMGP02080002	4716512	1	4
C42H83O10P	M+Na	C42H83O10P+Na+	801.562	0.280289	0.2	PG(18:0/18:0), PG(17:0/19:0), PG(19:0/17:0), PG(21:0/15:0), PG(20:0/16:0), PG(15:0/21:0), PG(14:0/22:0), PG(22:0/14:0), PG(16:0/20:0)	LMGP04010038, LMGP04010237, LMGP04010459, LMGP04010678, LMGP04010864, LMGP04010912, LMGP04010922, LMGP04010848, LMGP04010971	4.63807e+06	9	3
C48H87O10P	M+Na	C48H87O10P+Na+	877.593	0.264505	0.2	PG(20:0/22:4(7Z,10Z,13Z,16Z)), PG(22:0/20:4(5Z,8Z,11Z,14Z)), PG(22:1(11Z)/20:3(8Z,11Z,14Z)), PG(22:2(13Z,16Z)/20:2(11Z,14Z)), PG(22:4(7Z,10Z,13Z,16Z)/20:0), PG(20:2(11Z,14Z)/22:2(13Z,16Z)), PG(20:3(8Z,11Z,14Z)/22:1(11Z)), PG(20:4(5Z,8Z,11Z,14Z)/22:0)	LMGP04010527, LMGP04010719, LMGP04010747, LMGP04010777, LMGP04010806, LMGP04010586, LMGP04010616, LMGP04010644	1.10701e+06	8	3
C46H85O10P	M+Na	C46H85O10P+Na+	851.577	0.261247	0.2	PG(18:1(9Z)/22:2(13Z,16Z)), PG(18:3(6Z,9Z,12Z)/22:0), PG(20:2(11Z,14Z)/20:1(11Z)), PG(20:3(8Z,11Z,14Z)/20:0), PG(22:0/18:3(6Z,9Z,12Z)), PG(22:2(13Z,16Z)/18:1(9Z)), PG(18:2(9Z,12Z)/22:1(11Z)), PG(18:3(9Z,12Z,15Z)/22:0), PG(20:0/20:3(8Z,11Z,14Z)), PG(20:1(11Z)/20:2(11Z,14Z)), PG(22:0/18:3(9Z,12Z,15Z)), PG(22:1(11Z)/18:2(9Z,12Z))	LMGP04010338, LMGP04010392, LMGP04010578, LMGP04010608, LMGP04010711, LMGP04010768, LMGP04010363, LMGP04010420, LMGP04010522, LMGP04010548, LMGP04010712, LMGP04010738	7.94958e+06	12	2
C40H81O9P	M+Na	C40H81O9P+Na+	759.551	0.258635	0.2	PG(O-20:0/14:0), PG(O-18:0/16:0), PG(O-16:0/18:0), Mannosyl-1beta-phosphomycoketide C34	LMGP04020043, LMGP04020073, LMGP04020080, LMPK01000061	4.53983e+06	4	3
C51H82O6	M+Na	C51H82O6+Na+	813.6	0.256904	0.2	TG(12:0/18:4(6Z,9Z,12Z,15Z)/18:4(6Z,9Z,12Z,15Z))[iso3]	LMGL03012674	6951.12	1	5
C46H87NO13	M+Na	C46H87NO13+Na+	884.607	0.256401	0.2	Manbeta1-4Glcbeta-Cer(d18:1/16:0), LacCer(d18:1/16:0), Galalpha1-4Galbeta-Cer(d18:1/16:0)	LMSP0501AD01, LMSP0501AB03, LMSP0509AA01	36859.2	3	2
C43H82NO10P	M+Na	C43H82NO10P+Na+	826.557	0.246175	0.2	PT(18:0/18:1(9Z)), PS(15:0/22:1(11Z)), PS(15:1(9Z)/22:0), PS(17:0/20:1(11Z)), PS(18:0/19:1(9Z)), PS(19:1(9Z)/18:0), PS(20:0/17:1(9Z)), PS(20:1(11Z)/17:0), PS(22:0/15:1(9Z)), PS(22:1(11Z)/15:0), PS(16:1(9Z)/21:0), PS(17:1(9Z)/20:0), PS(18:1(9Z)/19:0), PS(19:0/18:1(9Z)), PS(21:0/16:1(9Z))	LMGP00000048, LMGP03010157, LMGP03010187, LMGP03010239, LMGP03010318, LMGP03010491, LMGP03010516, LMGP03010536, LMGP03010704, LMGP03010729, LMGP03010221, LMGP03010266, LMGP03010332, LMGP03010462, LMGP03010681	3057726	15	4
C50H80NO8P	M+Na	C50H80NO8P+Na+	876.551	0.244989	0.2	PC(20:5(5Z,8Z,11Z,14Z,17Z)/22:5(7Z,10Z,13Z,16Z,19Z)), PC(20:4(5Z,8Z,11Z,14Z)/22:6(4Z,7Z,10Z,13Z,16Z,19Z)), PC(22:6(4Z,7Z,10Z,13Z,16Z,19Z)/20:4(5Z,8Z,11Z,14Z))	LMGP01011058, LMGP01011925, LMGP01012119	1.73451e+06	3	1
C44H78NO8P	M+Na	C44H78NO8P+Na+	802.536	0.240923	0.2	PC(16:0/20:5(5Z,8Z,11Z,14Z,17Z)), PC(16:1(7Z)/20:4(5Z,8Z,11Z,14Z)), PC(14:1(9Z)/22:4(7Z,10Z,13Z,16Z)), PC(18:1(9Z)/18:4(6Z,9Z,12Z,15Z)), PC(18:2(9Z,12Z)/18:3(6Z,9Z,12Z)), PC(18:2(9Z,12Z)/18:3(9Z,12Z,15Z)), PC(18:3(6Z,9Z,12Z)/18:2(9Z,12Z)), PC(18:3(9Z,12Z,15Z)/18:2(9Z,12Z)), PC(18:4(6Z,9Z,12Z,15Z)/18:1(9Z)), PC(20:4(5Z,8Z,11Z,14Z)/16:1(9Z)), PC(14:0/22:5(7Z,10Z,13Z,16Z,19Z)), PC(18:1(11Z)/18:4(6Z,…	LMGP01010633, LMGP01011305, LMGP01011407, LMGP01011604, LMGP01011625, LMGP01011626, LMGP01011653, LMGP01011683, LMGP01011712, LMGP01011903, LMGP01012131, LMGP01012152, LMGP01012182, LMGP01012232, LMGP01012234, LMGP02010786, LMGP02011111, LMGP01010695, LMGP01011932, LMGP01012069, LMGP01012130, LMGP01012139, LMGP01012210, LMGP02010589, LMGP02010950, LMGP02010978, LMGP02010816	3.43071e+06	27	3
C48H81O10P	M+Na	C48H81O10P+Na+	871.546	0.239761	0.2	PG(20:1(11Z)/22:6(4Z,7Z,10Z,13Z,16Z,19Z)), PG(20:3(8Z,11Z,14Z)/22:4(7Z,10Z,13Z,16Z)), PG(22:2(13Z,16Z)/20:5(5Z,8Z,11Z,14Z,17Z)), PG(22:4(7Z,10Z,13Z,16Z)/20:3(8Z,11Z,14Z)), PG(22:6(4Z,7Z,10Z,13Z,16Z,19Z)/20:1(11Z)), PG(20:5(5Z,8Z,11Z,14Z,17Z)/22:2(13Z,16Z))	LMGP04010557, LMGP04010618, LMGP04010780, LMGP04010809, LMGP04010836, LMGP04010675	4.80555e+06	6	3
C45H73O8P	M+Na	C45H73O8P+Na+	795.494	0.23838	0.2	PA(20:4(5Z,8Z,11Z,14Z)/22:4(7Z,10Z,13Z,16Z)), PA(22:6(4Z,7Z,10Z,13Z,16Z,19Z)/20:2(11Z,14Z)), PA(20:2(11Z,14Z)/22:6(4Z,7Z,10Z,13Z,16Z,19Z)), PA(22:4(7Z,10Z,13Z,16Z)/20:4(5Z,8Z,11Z,14Z))	LMGP10010645, LMGP10010836, LMGP10010586, LMGP10010809	1.6182e+06	4	1
C42H81O8P	M+Na	C42H81O8P+Na+	767.556	0.237032	0.2	PA(17:0/22:1(11Z)), PA(19:0/20:1(11Z)), PA(19:1(9Z)/20:0), PA(20:1(11Z)/19:0), PA(21:0/18:1(9Z)), PA(22:1(11Z)/17:0), PA(18:1(9Z)/21:0), PA(20:0/19:1(9Z)), PA(22:0/17:1(9Z)), PA(17:1(9Z)/22:0)	LMGP10010243, LMGP10010467, LMGP10010497, LMGP10010543, LMGP10010684, LMGP10010732, LMGP10010334, LMGP10010519, LMGP10010707, LMGP10010271	5.02621e+06	10	4
C48H86NO8P	M+Na	C48H86NO8P+Na+	858.598	0.232593	0.2	PC(18:3(6Z,9Z,12Z)/22:2(13Z,16Z)), PC(18:4(6Z,9Z,12Z,15Z)/22:1(11Z)), PC(20:0/20:5(5Z,8Z,11Z,14Z,17Z)), PC(20:1(11Z)/20:4(5Z,8Z,11Z,14Z)), PC(20:2(11Z,14Z)/20:3(8Z,11Z,14Z)), PC(20:4(5Z,8Z,11Z,14Z)/20:1(11Z)), PC(20:5(5Z,8Z,11Z,14Z,17Z)/20:0), PC(22:1(11Z)/18:4(6Z,9Z,12Z,15Z)), PC(22:2(13Z,16Z)/18:3(9Z,12Z,15Z)), PC(18:4(6Z,9Z,12Z,15Z)/22:1(13Z)), PC(20:4(8Z,11Z,14Z,17Z)/20:1(11Z)), PC(22:4(7Z,10…	LMGP01011668, LMGP01011727, LMGP01011800, LMGP01011827, LMGP01011857, LMGP01011916, LMGP01011944, LMGP01012020, LMGP01012050, LMGP01012183, LMGP01012214, LMGP01012231, LMGP01010816, LMGP01010818, LMGP01011613, LMGP01011697, LMGP01011887, LMGP01012049, LMGP01012078, LMGP01012160, LMGP01012188, LMGP01012191, LMGP01012204, LMGP01012225	1.60292e+06	24	2
C44H85O8P	M+Na	C44H85O8P+Na+	795.587	0.231061	0.2	PA(19:1(9Z)/22:0), PA(22:1(11Z)/19:0), PA(19:0/22:1(11Z)), PA(20:1(11Z)/21:0), PA(21:0/20:1(11Z)), PA(22:0/19:1(9Z))	LMGP10010504, LMGP10010741, LMGP10010474, LMGP10010550, LMGP10010692, LMGP10010714	8.24893e+06	6	4
C45H82NO8P	M+Na	C45H82NO8P+Na+	818.567	0.22871	0.2	PC(17:0/20:4(5Z,8Z,11Z,14Z)), PC(17:1(9Z)/20:3(8Z,11Z,14Z)), PC(17:2(9Z,12Z)/20:2(11Z,14Z)), PC(19:1(9Z)/18:3(6Z,9Z,12Z)), PC(19:1(9Z)/18:3(9Z,12Z,15Z)), PC(20:3(8Z,11Z,14Z)/17:1(9Z)), PC(20:4(5Z,8Z,11Z,14Z)/17:0), PC(22:4(7Z,10Z,13Z,16Z)/15:0), PE(18:3(9Z,12Z,15Z)/22:1(11Z)), PE(20:1(11Z)/20:3(8Z,11Z,14Z)), PE(20:3(8Z,11Z,14Z)/20:1(11Z)), PE(22:0/18:4(6Z,9Z,12Z,15Z)), PE(22:1(11Z)/18:3(9Z,12Z,15…	LMGP01010003, LMGP01011542, LMGP01011571, LMGP01011770, LMGP01011771, LMGP01011875, LMGP01011904, LMGP01012070, LMGP02010734, LMGP02010862, LMGP02010922, LMGP02011027, LMGP02011055, LMGP02011084, LMGP02011113, LMGP02011177, LMGP01011658, LMGP01011687, LMGP01011717, LMGP01011845, LMGP02010677, LMGP02010706, LMGP02010764, LMGP02010892, LMGP02010951, LMGP02011054, LMGP02011200, LMGP01011429, LMGP010…	2.08985e+06	29	2
C43H75O7P	M+Na	C43H75O7P+Na+	757.514	0.226413	0.2	PA(O-18:0/22:6(4Z,7Z,10Z,13Z,16Z,19Z)), PA(P-20:0/20:5(5Z,8Z,11Z,14Z,17Z))	LMGP10020085, LMGP10030080	2206817	2	4
C46H83O9P	M+Na	C46H83O9P+Na+	833.567	0.224331	0.2	PG(O-20:0/20:5(5Z,8Z,11Z,14Z,17Z)), PG(P-18:0/22:4(7Z,10Z,13Z,16Z)), PG(P-20:0/20:4(5Z,8Z,11Z,14Z))	LMGP04020064, LMGP04030055, LMGP04030079	5726905	3	2
C45H78NO10P	M+Na	C45H78NO10P+Na+	846.526	0.224273	0.2	PS(17:1(9Z)/22:4(7Z,10Z,13Z,16Z)), PS(19:0/20:5(5Z,8Z,11Z,14Z,17Z)), PS(20:5(5Z,8Z,11Z,14Z,17Z)/19:0), PS(19:1(9Z)/20:4(5Z,8Z,11Z,14Z)), PS(20:4(5Z,8Z,11Z,14Z)/19:1(9Z)), PS(22:4(7Z,10Z,13Z,16Z)/17:1(9Z))	LMGP03010276, LMGP03010473, LMGP03010664, LMGP03010503, LMGP03010637, LMGP03010796	2477710	6	3
C55H96O7	M+Na	C55H96O7+Na+	891.705	0.221842	0.2	20:0-Glc-Stigmasterol, 22:1-Glc-cholesterol, 20:1-Glc-Sitosterol	LMST01040212, LMST01010380, LMST01040220	28615.5	3	2
C41H77O8P	M+Na	C41H77O8P+Na+	751.525	0.220858	0.2	PA(16:0/22:2(13Z,16Z)), PA(16:1(9Z)/22:1(11Z)), PA(17:2(9Z,12Z)/21:0), PA(18:2(9Z,12Z)/20:0), PA(19:1(9Z)/19:1(9Z)), PA(21:0/17:2(9Z,12Z)), PA(22:1(11Z)/16:1(9Z)), PA(22:2(13Z,16Z)/16:0), PA(20:0/18:2(9Z,12Z)), PA(18:1(9Z)/20:1(11Z)), PA(18:0/20:2(11Z,14Z)), PA(20:1(11Z)/18:1(9Z)), PA(20:2(11Z,14Z)/18:0)	LMGP10010198, LMGP10010221, LMGP10010300, LMGP10010354, LMGP10010496, LMGP10010683, LMGP10010731, LMGP10010761, LMGP10010952, LMGP10010959, LMGP10010965, LMGP10010538, LMGP10010567	954652	13	2
C44H81O9P	M+Na	C44H81O9P+Na+	807.551	0.220778	0.2	PG(O-16:0/22:4(7Z,10Z,13Z,16Z)), PG(O-20:0/18:4(6Z,9Z,12Z,15Z)), PG(O-18:0/20:4(5Z,8Z,11Z,14Z)), PG(P-18:0/20:3(8Z,11Z,14Z)), PG(P-20:0/18:3(6Z,9Z,12Z)), PG(P-20:0/18:3(9Z,12Z,15Z))	LMGP04020017, LMGP04020056, LMGP04020071, LMGP04030049, LMGP04030070, LMGP04030071	5410933	6	2
C82H150N2O31	M+Na	C82H150N2O31+Na+	1682.01	0.217899	0.2	Fucalpha1-2Galbeta1-3(Fucalpha1-4)GlcNAcbeta1-3Galbeta1-4Glcbeta-Cer(d18:1/26:0), Fucalpha1-2Galbeta1-4(Fucalpha1-3)GlcNAcbeta1-3Galbeta1-4Glcbeta-Cer(d18:1/26:0)	LMSP0504AI06, LMSP0505AG06	8188.02	2	0
C46H92NO8P	M+Na	C46H92NO8P+Na+	840.645	0.215601	0.2	PC(18:0/20:0), PC(14:0/24:0), PC(16:0/22:0), PC(22:0/16:0), PE-NMe(20:0/20:0), PE(21:0/20:0), PE(22:0/19:0), PE(20:0/21:0), PC(13:0/25:0), PC(19:0/19:0), PC(20:0/18:0), PC(12:0/26:0), PC(17:0/21:0), PC(21:0/17:0), PE(19:0/22:0)	LMGP01010781, LMGP01010515, LMGP01010636, LMGP01011983, LMGP02010345, LMGP02011006, LMGP02011028, LMGP02010837, LMGP01010470, LMGP01010976, LMGP01011004, LMGP01010452, LMGP01011516, LMGP01011960, LMGP02010788	3.71451e+06	15	3
C46H91N2O6P	M+Na	C46H91N2O6P+Na+	821.651	0.212458	0.2	SM(d17:1/24:1), SM(d18:2/23:0)	LMSP03010074, LMSP03010075	1.69328e+06	2	0
C42H78NO8P	M+Na	C42H78NO8P+Na+	778.536	0.209662	0.2	PC(16:0/18:3(6Z,9Z,12Z)), PC(16:1(9Z)/18:2(9Z,12Z)), PC(14:0/20:3(8Z,11Z,14Z)), PC(14:1(9Z)/20:2(11Z,14Z)), PC(17:1(9Z)/17:2(9Z,12Z)), PC(18:2(9Z,12Z)/16:1(9Z)), PC(18:3(6Z,9Z,12Z)/16:0), PC(14:0/20:3(5Z,8Z,11Z)), PC(20:3(5Z,8Z,11Z)/14:0), PE(17:2(9Z,12Z)/20:1(11Z)), PE(18:2(9Z,12Z)/19:1(9Z)), PE(19:0/18:3(6Z,9Z,12Z)), PE(19:0/18:3(9Z,12Z,15Z)), PE(19:1(9Z)/18:2(9Z,12Z)), PE(20:2(11Z,14Z)/17:1(9Z…	LMGP01010598, LMGP01010690, LMGP01011374, LMGP01011399, LMGP01011530, LMGP01011620, LMGP01011646, LMGP01012127, LMGP01012192, LMGP02010610, LMGP02010668, LMGP02010777, LMGP02010778, LMGP02010806, LMGP02010880, LMGP02010910, LMGP02011076, LMGP01010601, LMGP01011560, LMGP01011677, LMGP01011838, LMGP01011868, LMGP02010502, LMGP02010554, LMGP02010581, LMGP02010696, LMGP02010724, LMGP02010851	2.85389e+06	28	1
C45H78NO6P	M+Na	C45H78NO6P+Na+	782.546	0.206359	0.2	1-(8-[3]-ladderane-octanyl)-2-(8-[3]-ladderane-octanyl)-sn-glycerophosphoethanolamine	LMGP02040017	2.03416e+06	1	3
C42H80NO6P	M+Na	C42H80NO6P+Na+	748.562	0.197553	0.2	1-tetradecanyl-2-(8-[3]-ladderane-octanyl)-sn-glycerophosphocholine	LMGP01040094	1.78529e+06	1	1
C41H73O7P	M+Na	C41H73O7P+Na+	731.499	0.185398	0.2	PA(O-18:0/20:5(5Z,8Z,11Z,14Z,17Z)), PA(P-16:0/22:4(7Z,10Z,13Z,16Z)), PA(P-20:0/18:4(6Z,9Z,12Z,15Z)), PA(P-18:0/20:4(5Z,8Z,11Z,14Z))	LMGP10020087, LMGP10030027, LMGP10030072, LMGP10030091	1927671	4	1
C47H77O13P	M+Na	C47H77O13P+Na+	903.499	0.184885	0.2	PI(18:3(9Z,12Z,15Z)/20:4(5Z,8Z,11Z,14Z)), PI(20:3(8Z,11Z,14Z)/18:4(6Z,9Z,12Z,15Z)), PI(20:4(5Z,8Z,11Z,14Z)/18:3(9Z,12Z,15Z)), PI(22:6(4Z,7Z,10Z,13Z,16Z,19Z)/16:1(9Z)), PI(18:2(9Z,12Z)/20:5(5Z,8Z,11Z,14Z,17Z)), PI(18:3(6Z,9Z,12Z)/20:4(5Z,8Z,11Z,14Z)), PI(18:4(6Z,9Z,12Z,15Z)/20:3(8Z,11Z,14Z)), PI(20:4(5Z,8Z,11Z,14Z)/18:3(6Z,9Z,12Z)), PI(20:5(5Z,8Z,11Z,14Z,17Z)/18:2(9Z,12Z)), PI(16:1(9Z)/22:6(4Z,7Z,…	LMGP06010385, LMGP06010573, LMGP06010602, LMGP06010792, LMGP06010328, LMGP06010357, LMGP06010415, LMGP06010601, LMGP06010629, LMGP06010869	612809	10	1
C46H86NO7P	M+Na	C46H86NO7P+Na+	818.603	0.184613	0.2	PC(O-18:0/20:4(5E,8E,11E,14E)), PC(O-16:0/22:4(7Z,10Z,13Z,16Z)), PC(O-20:0/18:4(6Z,9Z,12Z,15Z)), PC(P-18:1(11Z)/20:2(11Z,14Z)), PC(O-18:0/20:4(5Z,8Z,11Z,14Z)), PC(P-18:0/20:3(8Z,11Z,14Z)), PC(P-20:0/18:3(6Z,9Z,12Z)), PC(P-20:0/18:3(9Z,12Z,15Z)), PC(P-18:0/20:3(5Z,8Z,11Z)), PC(O-18:0/20:4(8Z,11Z,14Z,17Z))	LMGP01020100, LMGP01020192, LMGP01020231, LMGP01030138, LMGP01020102, LMGP01030067, LMGP01030088, LMGP01030089, LMGP01030131, LMGP01020247	1.74868e+06	10	5
C38H72N2O12	M+Na	C38H72N2O12+Na+	771.498	0.183072	0.2	Azithromycin	LMPK04000013	144372	1	3
C46H82NO7P	M+Na	C46H82NO7P+Na+	814.572	0.178634	0.2	PC(O-16:0/22:6(4Z,7Z,10Z,13Z,16Z,19Z)), PC(P-18:0/20:5(5Z,8Z,11Z,14Z,17Z))	LMGP01020064, LMGP01030068	1.46591e+06	2	5
C54H106NO17P	M+Na	C54H106NO17P+Na+	1094.71	0.178025	0.2	MIPC(t20:0/22:0), MIPC(d18:0/24:0(2OH)), MIPC(t18:0/24:0), MIPC(d20:0/22:0(2OH))	LMSP03030099, LMSP03030058, LMSP03030070, LMSP03030087	14784.8	4	1
C50H92NO8P	M+Na	C50H92NO8P+Na+	888.645	0.177573	0.2	PC(20:0/22:4(7Z,10Z,13Z,16Z)), PC(20:3(8Z,11Z,14Z)/22:1(11Z)), PC(20:4(5Z,8Z,11Z,14Z)/22:0), PC(22:1(11Z)/20:3(8Z,11Z,14Z)), PC(22:2(13Z,16Z)/20:2(11Z,14Z)), PC(22:4(7Z,10Z,13Z,16Z)/20:0), PC(18:3(9Z,12Z,15Z)/24:1(15Z)), PC(20:3(8Z,11Z,14Z)/22:1(13Z)), PC(20:4(8Z,11Z,14Z,17Z)/22:0), PC(22:0/20:4(8Z,11Z,14Z,17Z)), PC(22:1(13Z)/20:3(8Z,11Z,14Z)), PC(20:2(11Z,14Z)/22:2(13Z,16Z)), PC(22:0/20:4(5Z,8Z,…	LMGP01011804, LMGP01011893, LMGP01011921, LMGP01012026, LMGP01012056, LMGP01012085, LMGP01012181, LMGP01012207, LMGP01012215, LMGP01012217, LMGP01012229, LMGP01011863, LMGP01011997, LMGP01012177, LMGP01012184, LMGP01012205, LMGP01012228, LMGP01012238, LMGP01012243, LMGP01012244	131603	20	1
C43H78NO8P	M+Na	C43H78NO8P+Na+	790.536	0.174544	0.2	PC(18:2(9Z,12E)/17:2(9Z,11E)), PC(13:0/22:4(7Z,10Z,13Z,16Z)), PC(15:1(9Z)/20:3(8Z,11Z,14Z)), PC(17:1(9Z)/18:3(9Z,12Z,15Z)), PC(18:2(9Z,12Z)/17:2(9Z,12Z)), PC(20:3(8Z,11Z,14Z)/15:1(9Z)), PC(20:4(5Z,8Z,11Z,14Z)/15:0), PC(22:4(7Z,10Z,13Z,16Z)/13:0), PE(18:1(9Z)/20:3(8Z,11Z,14Z)), PE(18:3(6Z,9Z,12Z)/20:1(11Z)), PE(20:3(8Z,11Z,14Z)/18:1(9Z)), PE(20:4(5Z,8Z,11Z,14Z)/18:0), PE(P-18:0/20:4(5Z,8Z,10E,14Z)…	LMGP01010931, LMGP01011361, LMGP01011453, LMGP01011535, LMGP01011623, LMGP01011871, LMGP01011901, LMGP01012067, LMGP02010648, LMGP02010699, LMGP02010914, LMGP02010943, LMGP20020007, LMGP01011508, LMGP01011534, LMGP01011563, LMGP01011649, LMGP01011680, LMGP01011708, LMGP02010114, LMGP02010115, LMGP02010116, LMGP02010118, LMGP02010129, LMGP02010671, LMGP02010727, LMGP02010757, LMGP02010855, LMGP020…	1.69649e+06	34	1
C42H83O9P	M+Na	C42H83O9P+Na+	785.567	0.169909	0.2	PG(O-16:0/20:1(11Z)), PG(O-18:0/18:1(9Z)), PG(P-16:0/20:0), PG(P-18:0/18:0), PG(P-20:0/16:0), PG(O-20:0/16:1(9Z))	LMGP04020012, LMGP04020027, LMGP04030018, LMGP04030039, LMGP04030062, LMGP04020047	4739163	6	2
C39H79N2O7P	M+Na	C39H79N2O7P+Na+	741.552	0.161978	0.2	PE-Cer(d15:1(4E)/22:0(2OH))	LMSP03020075	521752	1	0
C45H76NO8P	M+Na	C45H76NO8P+Na+	812.52	0.161503	0.2	PC(15:1(9Z)/22:6(4Z,7Z,10Z,13Z,16Z,19Z)), PC(17:2(9Z,12Z)/20:5(5Z,8Z,11Z,14Z,17Z)), PE(18:3(6Z,9Z,12Z)/22:4(7Z,10Z,13Z,16Z)), PE(18:3(9Z,12Z,15Z)/22:4(7Z,10Z,13Z,16Z)), PE(20:4(5Z,8Z,11Z,14Z)/20:3(8Z,11Z,14Z)), PE(22:4(7Z,10Z,13Z,16Z)/18:3(9Z,12Z,15Z)), PC(20:5(5Z,8Z,11Z,14Z,17Z)/17:2(9Z,12Z)), PC(22:6(4Z,7Z,10Z,13Z,16Z,19Z)/15:1(9Z)), PE(20:2(11Z,14Z)/20:5(5Z,8Z,11Z,14Z,17Z)), PE(20:3(8Z,11Z,14Z…	LMGP01011461, LMGP01011574, LMGP02010708, LMGP02010736, LMGP02010954, LMGP02011117, LMGP01011936, LMGP01012102, LMGP02010895, LMGP02010925, LMGP02010982, LMGP02011116, LMGP02011143, LMGP02011264	2411022	14	2
C36H69O8P	M+Na	C36H69O8P+Na+	683.462	0.161285	0.2	PA(13:0/20:1(11Z)), PA(14:1(9Z)/19:0), PA(15:1(9Z)/18:0), PA(16:1(9Z)/17:0), PA(17:1(9Z)/16:0), PA(19:1(9Z)/14:0), PA(14:0/19:1(9Z)), PA(15:0/18:1(9Z)), PA(18:0/15:1(9Z)), PA(18:1(9Z)/15:0), PA(19:0/14:1(9Z)), PA(20:1(11Z)/13:0), PA(16:0/17:1(9Z)), PA(17:0/16:1(9Z))	LMGP10010081, LMGP10010123, LMGP10010170, LMGP10010206, LMGP10010252, LMGP10010480, LMGP10010099, LMGP10010143, LMGP10010309, LMGP10010323, LMGP10010454, LMGP10010527, LMGP10010909, LMGP10010228	4806887	14	0
