# Supplementary material for: Advanced multi-modal mass spectrometry imaging reveals functional differences of placental villous compartments at microscale resolution
Source: Nat Commun. 2025 Feb 28;16:2061. doi: 10.1038/s41467-025-57107-y (PMC11871073; doi:10.1038/s41467-025-57107-y)
Supplement: Supplementary file 5 — Supplementary Data 3 [file 41467_2025_57107_MOESM5_ESM.xlsx]

## Sheet: Supplementary Data 3
Supplementary Data 3. List of the lipids annotated as diacylglycerophosphates, diacylglycerophosphoethanolamines, and diacylglycerophosphocholines and their spatial localization.
Formula	Adduct	Ion	mz	Molecule Names	Section 1 FDR	Section 2 FDR	Detected in STB	Detected in Core
C41H71O8P	M+Na	C41H71O8P+Na+	745.478	PA(38:5)	0.05	0.1	Yes	No
C41H71O8P	M+K	C41H71O8P+K+	761.452	PA(38:5)	0.05	0.05	Yes	No
C39H71O8P	M+K	C39H71O8P+K+	737.452	PA(36:3)	0.2	0.1	Yes	Yes
C39H71O8P	M+Na	C39H71O8P+Na+	721.478	PA(36:3)	0.1	0.1	Yes	Yes
C43H75O8P	M+Na	C43H75O8P+Na+	773.509	PA(40:5)	0.05	0.1	Yes	Yes
C43H75O8P	M+K	C43H75O8P+K+	789.483	PA(40:5)	/	0.1	Yes	Yes
C37H71O8P	M+K	C37H71O8P+K+	713.452	PA(34:1)	0.2	0.1	No	Yes
C41H73O8P	M+Na	C41H73O8P+Na+	747.494	PA(38:4)	/	0.1	Yes	No
C39H73O8P	M+Na	C39H73O8P+Na+	723.494	PA(36:2)	0.1	0.1	No	Yes
C39H73O8P	M+K	C39H73O8P+K+	739.467	PA(36:2)	/	0.1	No	Yes
C37H71O8P	M+Na	C37H71O8P+Na+	697.478	PA(34:1)	0.1	0.1	No	Yes
C41H73O8P	M+K	C41H73O8P+K+	763.467	PA(38:4)	/	0.1	Yes	No
C43H73O8P	M+Na	C43H73O8P+Na+	771.494	PA(40:6)	0.05	0.1	Yes	No
C43H71O8P	M+Na	C43H71O8P+Na+	769.478	PA(40:7)	0.05	0.1	Yes	No
C41H75O8P	M+Na	C41H75O8P+Na+	749.509	PA(38:3)	0.1	0.1	Yes	Yes
C44H80NO8P	M+K	C44H80NO8P+K+	820.525	PE(39:4) / PC(36:4)	0.05	0.05	Yes	No
C44H80NO8P	M+Na	C44H80NO8P+Na+	804.551	PE(39:4) / PC(36:4)	/	0.05	Yes	No
C40H80NO8P	M+K	C40H80NO8P+K+	772.525	PE(35:0) / PC(32:0)	0.05	0.05	Yes	Yes
C40H80NO8P	M+Na	C40H80NO8P+Na+	756.551	PE(35:0) / PC(32:0)	0.05	0.05	Yes	Yes
C42H80NO8P	M+K	C42H80NO8P+K+	796.525	PE(37:2) / PC(34:2)	0.05	0.05	Yes	Yes
C42H80NO8P	M+Na	C42H80NO8P+Na+	780.551	PE(37:2) / PC(34:2)	0.05	0.1	Yes	Yes
C42H82NO8P	M+K	C42H82NO8P+K+	798.541	PE(37:1) / PC(34:1)	0.05	0.05	No	Yes
C42H82NO8P	M+Na	C42H82NO8P+Na+	782.567	PE(37:1) / PC(34:1)	0.05	0.1	No	Yes
C44H82NO8P	M+Na	C44H82NO8P+Na+	806.567	PE(39:3) / PC(36:3)	0.05	0.05	Yes	No
C44H82NO8P	M+K	C44H82NO8P+K+	822.541	PE(39:3) / PC(36:3)	0.05	0.05	Yes	No
C46H84NO8P	M+Na	C46H84NO8P+Na+	832.583	PE(41:4) / PC(38:4)	0.05	/	Yes	Yes
C46H84NO8P	M+K	C46H84NO8P+K+	848.557	PE(41:4) / PC(38:4)	0.05	0.1	Yes	Yes
C46H82NO8P	M+K	C46H82NO8P+K+	846.541	PE(41:5) / PC(38:5)	0.05	0.1	Yes	No
C46H82NO8P	M+Na	C46H82NO8P+Na+	830.567	PE(41:5) / PC(38:5)	/	0.1	Yes	No
C44H84NO8P	M+Na	C44H84NO8P+Na+	808.583	PE(39:2) / PC(36:2)	0.05	0.1	Yes	Yes
C44H84NO8P	M+K	C44H84NO8P+K+	824.557	PE(39:2) / PC(36:2)	0.05	0.1	Yes	Yes
C46H80NO8P	M+K	C46H80NO8P+K+	844.525	PE(41:6) / PC(38:6)	0.05	/	Yes	No
C46H80NO8P	M+Na	C46H80NO8P+Na+	828.551	PE(41:6) / PC(38:6)	/	0.1	Yes	No
C46H78NO8P	M+H	C46H78NO8P+H+	804.554	PE(41:7) / PC(38:7)	/	0.05	Yes	No
C42H84NO8P	M+K	C42H84NO8P+K+	800.557	PE(37:0) / PC(34:0)	0.2	0.1	No	Yes
C42H84NO8P	M+Na	C42H84NO8P+Na+	784.583	PE(37:0) / PC(34:0)	0.05	0.1	No	Yes
C44H86NO8P	M+Na	C44H86NO8P+Na+	810.598	PE(39:1) / PC(36:1)	0.1	0.1	No	Yes
C40H78NO8P	M+Na	C40H78NO8P+Na+	754.536	PE(35:1) / PC(32:1)	0.05	0.1	No	Yes
C43H84NO8P	M+Na	C43H84NO8P+Na+	796.583	PE(38:1) / PC(35:1)	0.1	/	Yes	No
C44H86NO8P	M+K	C44H86NO8P+K+	826.572	PE(39:1) / PC(36:1)	0.2	0.1	No	Yes
C45H90NO8P	M+Na	C45H90NO8P+Na+	826.63	PE(40:0) / PC(37:0)	/	0.1	Yes	No
C47H94NO8P	M+Na	C47H94NO8P+Na+	854.661	PE(42:0) / PC(39:0)	/	0.1	Yes	No
C47H94NO8P	M+Na	C47H94NO8P+Na+	854.661	PE(42:0) / PC(39:0)	0.05	/	Yes	No
C47H92NO8P	M+Na	C47H92NO8P+Na+	852.645	PE(42:1) / PC(39:1)	0.1	0.1	Yes	Yes
C48H84NO8P	M+Na	C48H84NO8P+Na+	856.583	PE(43:6) / PC(40:6)	0.1	0.2	No	Yes
C39H78NO8P	M+Na	C39H78NO8P+Na+	742.536	PE(34:0) / PC(31:0)	/	0.1	Yes	Yes
