# Supplementary material for: Advanced multi-modal mass spectrometry imaging reveals functional differences of placental villous compartments at microscale resolution
Source: Nat Commun. 2025 Feb 28;16:2061. doi: 10.1038/s41467-025-57107-y (PMC11871073; doi:10.1038/s41467-025-57107-y)
Supplement: Supplementary file 6 — Supplementary Data 4 [file 41467_2025_57107_MOESM6_ESM.xlsx]

## Sheet: Supplementary Data 4
Supplementary Data 4. List of the metabolites detected and tentatively annotated from Section 3.
Formula	Adduct	Ion	m/z	MSM	FDR	Molecule Names	Molecule IDs	Total Intensity	Isomers	Isobars
C3H6O3	M[M]+	C3H6O3+N2H22C18Br+	435.128	0.994227	0.05	D-Lactic acid, L-Lactic acid, Glyceraldehyde, Hydroxypropionic acid	HMDB0001311, HMDB0000190, HMDB0001051, HMDB0000700	1234786189312	4	0
C5H7NO3	M[M]+	C5H7NO3+N2H22C18Br+	474.13868119100005	0.990592	0.05	Pyroglutamic acid, Pyrroline hydroxycarboxylic acid	HMDB0000267, HMDB0001369	92500000768	2	1
C5H9NO2	M+K	C5H9NO2+N2H22C18Br+K+	499.12312312500006	0.987212	0.05	D-Proline, L-Proline	HMDB0003411, HMDB0000162	743242661888	2	1
C18H36O2	M[M]+	C18H36O2+N2H22C18Br+	629.368	0.986726	0.05	Stearic acid, 16-Methylheptadecanoic acid, Ethyl hexadecanoate, Hexyl dodecanoate	HMDB0000827, HMDB0031066, HMDB0029811, HMDB0061946	20991744000	4	1
C7H6O4	M[M]+	C7H6O4+N2H22C18Br+	499.123	0.984388	0.05	Gentisic acid, 3,5-Dihydroxybenzoic acid, 2-Pyrocatechuic acid	HMDB0000152, HMDB0013677, HMDB0000397	743242661888	3	1
C9H21N3O	M+H	C9H21N3O+H+	188.17573872699998	0.981592	0.05	N8-Acetylspermidine, N1-Acetylspermidine	HMDB0002189, HMDB0001276	1332345831424	2	0
C5H9NO3	M+K	C5H9NO3+N2H22C18Br+K+	515.118	0.979159	0.05	N-Acetyl-beta-alanine, N-Acetyl-L-alanine, cis-4-Hydroxy-D-proline, L-Glutamic gamma-semialdehyde, 5-Aminolevulinic acid, Propionylglycine, 4-Hydroxyproline	HMDB0061880, HMDB0000766, HMDB0060460, HMDB0002104, HMDB0001149, HMDB0000783, HMDB0000725	232347729920	7	2
C4H8O3	M[M]+	C4H8O3+N2H22C18Br+	449.143	0.978713	0.05	(R)-3-Hydroxybutyric acid, (S)-3-Hydroxyisobutyric acid, (S)-3-Hydroxybutyric acid, (R)-3-Hydroxyisobutyric acid, 2-Hydroxybutyric acid, 3-Hydroxybutyric acid	HMDB0000011, HMDB0000023, HMDB0000442, HMDB0000336, HMDB0000008, HMDB0000357	33713393664	6	0
C4H7NO4	M[M]+	C4H7NO4+N2H22C18Br+	478.1335958110001	0.978509	0.05	Iminodiacetic acid, L-Aspartic acid, D-Aspartic acid, 1-deoxy-1-(N6-lysino)-D-fructose	HMDB0011753, HMDB0000191, HMDB0006483, HMDB0062186	33529464832	4	1
C7H6O5	M[M]+	C7H6O5+N2H22C18Br+	515.118	0.974573	0.05	Gallic acid, 2,4,6-Trihydroxybenzoic acid	HMDB0005807, HMDB0029649	232347729920	2	2
C9H21N3O	M[M]+	C9H21N3O+N2H22C18Br+	532.265	0.974502	0.05	N8-Acetylspermidine, N1-Acetylspermidine	HMDB0002189, HMDB0001276	19772381184	2	2
C15H23N3O4	M[M]+	C15H23N3O4+N2H22C18Br+	654.265	0.973899	0.05	Lysyl-Tyrosine	HMDB0028963	20171718656	1	0
C12H13NO5	M+K	C12H13NO5+N2H22C18Br+K+	635.139	0.973443	0.05	4-Hydroxy-3-methoxy-cinnamoylglycine	HMDB0059747	38003757056	1	4
C15H23N3O4	M+H	C15H23N3O4+H+	310.176	0.972785	0.05	Lysyl-Tyrosine	HMDB0028963	163519889408	1	0
C18H34O4	M[M]+	C18H34O4+N2H22C18Br+	659.342	0.96536	0.05	(9xi,10xi,12xi)-9,10-Dihydroxy-12-octadecenoic acid, 9,10-DHOME, Octadecanedioic acid, 12,13-DHOME	HMDB0031679, HMDB0004704, HMDB0000782, HMDB0004705	11142348800	4	0
C40H80NO8P	M+H	C40H80NO8P+H+	734.5694319549999	0.960382	0.05	PC(18:0/14:0), PC(16:0/16:0), PC(14:0/18:0), PE(15:0/20:0), PE(20:0/15:0)	HMDB0008031, HMDB0000564, HMDB0007871, HMDB0008899, HMDB0009219	49539821568	5	0
C18H36O3	M[M]+	C18H36O3+N2H22C18Br+	645.3625331190001	0.95959	0.05	5-Hydroxyoctadecanoic acid, 13-hydroxyoctadecanoic acid, 6-Hydroxyoctadecanoic acid, 11-Hydroxyoctadecanoic acid, 12-Hydroxystearic acid, (R)-3-Hydroxy-Octadecanoic acid, 7-Hydroxyoctadecanoic acid, 8-Hydroxyoctadecanoic acid, 2-Hydroxystearic acid, 9-hydroxyoctadecanoic acid, xi-10-Hydroxyoctadecanoic acid	HMDB0112180, HMDB0061662, HMDB0112193, HMDB0112183, HMDB0061706, HMDB0010737, HMDB0112181, HMDB0112182, HMDB0062549, HMDB0061661, HMDB0037396	4270996992	11	0
C4H6O3	M[M]+	C4H6O3+N2H22C18Br+	447.128	0.954865	0.05	2-Ketobutyric acid, Acetoacetic acid, 4-Hydroxycrotonic acid, (S)-Methylmalonic acid semialdehyde, Succinic acid semialdehyde	HMDB0000005, HMDB0000060, HMDB0003381, HMDB0002217, HMDB0001259	16924232704	5	0
C40H80NO8P	M+K	C40H80NO8P+K+	772.5253134129999	0.95081	0.05	PC(18:0/14:0), PC(16:0/16:0), PC(14:0/18:0), PE(15:0/20:0), PE(20:0/15:0)	HMDB0008031, HMDB0000564, HMDB0007871, HMDB0008899, HMDB0009219	37005828096	5	2
C42H77O10P	M[M]+	C42H77O10P+	772.5248870669999	0.950793	0.05	PG(18:0/18:3(9Z,12Z,15Z)), PG(18:3(9Z,12Z,15Z)/18:0), PG(18:1(9Z)/18:2(9Z,12Z)), PG(18:2(9Z,12Z)/18:1(11Z)), PG(18:1(11Z)/18:2(9Z,12Z)), PG(18:0/18:3(6Z,9Z,12Z)), PG(16:0/20:3(5Z,8Z,11Z)), PG(18:2(9Z,12Z)/18:1(9Z)), PG(16:0/20:3(8Z,11Z,14Z)), PG(18:3(6Z,9Z,12Z)/18:0)	HMDB0010607, HMDB0010677, HMDB0010635, HMDB0010648, HMDB0010620, HMDB0010606, HMDB0010578, HMDB0010649, HMDB0010579, HMDB0010662	37005828096	10	2
C39H79N2O6P	M+Na	C39H79N2O6P+Na+	725.5567959309999	0.947786	0.05	SM(d18:0/16:1(9Z)), SM(d18:1/16:0)	HMDB0013464, HMDB0010169	34190616576	2	0
C4H6O4	M[M]+	C4H6O4+N2H22C18Br+	463.123	0.947768	0.05	Methylmalonic acid, Succinic acid	HMDB0000202, HMDB0000254	20926189568	2	2
C11H19NO9	M[M]+	C11H19NO9+N2H22C18Br+	654.202	0.942252	0.05	O-Acetylneuraminic acid, N-Acetylneuraminic acid, N-ACETYLNEURAMINATE	C03525, HMDB0000230, msmls367	9125737472	3	1
C41H76NO8P	M[M]+	C41H76NO8P+	741.5303067949999	0.940614	0.05	PC(18:3(6Z,9Z,12Z)/15:0), PE(16:0/20:3(8Z,11Z,14Z)), PE(18:0/18:3(9Z,12Z,15Z)), PE(20:2(11Z,14Z)/16:1(9Z)), PC(18:3(9Z,12Z,15Z)/15:0), PE(18:3(6Z,9Z,12Z)/18:0), PE(20:3(8Z,11Z,14Z)/16:0), PE(18:1(9Z)/18:2(9Z,12Z)), PC(15:0/18:3(9Z,12Z,15Z)), PC(15:0/18:3(6Z,9Z,12Z)), PE(18:3(9Z,12Z,15Z)/18:0), PE(18:2(9Z,12Z)/18:1(9Z)), PE(22:2(13Z,16Z)/14:1(9Z)), PE(18:0/18:3(6Z,9Z,12Z)), PE(16:1(9Z)/20:2(11Z,14…	HMDB0008165, HMDB0008936, HMDB0008996, HMDB0009287, HMDB0008198, HMDB0009123, HMDB0009352, HMDB0009060, HMDB0007942, HMDB0007941, HMDB0009156, HMDB0009092, HMDB0009548, HMDB0008995, HMDB0008967, HMDB0008876	31797192704	16	3
C16H32O2	M[M]+	C16H32O2+N2H22C18Br+	601.3363183709998	0.937802	0.05	Dodecyl 2-methylpropanoate, Ethyl tetradecanoate, Dodecyl butyrate, Palmitic acid, Trimethyltridecanoic acid, Isopalmitic acid, Hexyl decanoate, Butyl dodecanoate, Octyl octanoate	HMDB0036210, HMDB0034153, HMDB0032249, HMDB0000220, HMDB0002396, HMDB0031068, HMDB0032324, HMDB0032065, HMDB0033166	63042465792	9	1
C39H79N2O6P	M+K	C39H79N2O6P+K+	741.5307331409999	0.936924	0.05	SM(d18:0/16:1(9Z)), SM(d18:1/16:0)	HMDB0013464, HMDB0010169	31797192704	2	3
C39H79N2O6P	M+H	C39H79N2O6P+H+	703.5748516829999	0.935829	0.05	SM(d18:0/16:1(9Z)), SM(d18:1/16:0)	HMDB0013464, HMDB0010169	32012945408	2	1
C43H76NO7P	M+Na	C43H76NO7P+Na+	772.5251614549999	0.934168	0.05	PE(P-18:0/20:5(5Z,8Z,11Z,14Z,17Z))	HMDB0011387	37005828096	1	2
C14H30N4O2	M[M]+	C14H30N4O2+N2H22C18Br+	631.3329643069999	0.933495	0.05	N1,N12-Diacetylspermine	HMDB0002172	6427668480	1	3
C6H12O6	M[M]+	C6H12O6+N2H22C18Br+	525.1594762109999	0.932472	0.05	Beta-D-Glucose, D-Fructose, Allose, D-Glucose, myo-Inositol, D-Galactose, D-Mannose, Levoinositol, L-Gulose, Beta-D-Galactose, L-Galactose, D-Tagatose, D-chiro-inositol, Alpha-D-Glucose, L-Sorbose, scyllo-Inositol	HMDB0000516, HMDB0000660, HMDB0001151, HMDB0000122, HMDB0000211, HMDB0000143, HMDB0000169, HMDB0034220, HMDB0012326, HMDB0003449, HMDB0033704, HMDB0003418, HMDB0240209, HMDB0003345, HMDB0001266, HMDB0006088	23177082880	16	4
C16H21N3O3	M[M]+	C16H21N3O3+N2H22C18Br+	648.254	0.927849	0.05	Valyl-Tryptophan, Tryptophyl-Valine	HMDB0029138, HMDB0029096	3919210240	2	1
C18H34O2	M[M]+	C18H34O2+N2H22C18Br+	627.3519684349999	0.918919	0.05	Oleic acid, Elaidic acid, Ethyl 9-hexadecenoate, (Z)-13-Octadecenoic acid, cis-Vaccenic acid, Octadec-9-enoic Acid, Petroselinic acid, 7Z-octadecenoic acid, Vaccenic acid, (E)-13-Octadecenoic acid	HMDB0000207, HMDB0000573, HMDB0059871, HMDB0041480, HMDB0240219, HMDB0062703, HMDB0002080, HMDB0062242, HMDB0003231, HMDB0062218	9027112960	10	0
C6H14O	M[M]+	C6H14O+N2H22C18Br+	447.201	0.916393	0.05	Isohexanol, 2-Hexanol, 1-Hexanol	HMDB0059889, HMDB0061886, HMDB0012971	9586985984	3	1
C8H8O4	M[M]+	C8H8O4+N2H22C18Br+	513.1383468429999	0.914024	0.05	3,4-Dihydroxybenzeneacetic acid, 5-Methoxysalicylic acid, p-Hydroxymandelic acid, Homogentisic acid, 3-Hydroxymandelic acid	HMDB0001336, HMDB0001868, HMDB0000822, HMDB0000130, HMDB0000750	9974141952	5	2
C42H82NO8P	M+H	C42H82NO8P+H+	760.585	0.911365	0.05	PC(16:0/18:1(11Z)), PC(20:1(11Z)/14:0), PC(16:0/18:1(9Z)), PC(16:1(9Z)/18:0), PC(18:0/16:1(9Z)), PC(18:1(11Z)/16:0), PC(18:1(9Z)/16:0), PC(14:1(9Z)/20:0), PC(14:0/20:1(11Z)), PC(20:0/14:1(9Z))	HMDB0007971, HMDB0008295, HMDB0007972, HMDB0008003, HMDB0008035, HMDB0008067, HMDB0008100, HMDB0007911, HMDB0007879, HMDB0008263	18497601536	10	0
C6H11NO2	M+K	C6H11NO2+N2H22C18Br+K+	513.1387731890001	0.904854	0.05	L-Pipecolic acid, N-Methyl proline, D-Pipecolic acid, Pipecolic acid, D-pipecolate	HMDB0000716, HMDB0094696, HMDB0005960, HMDB0000070, HMDB0062767	9974141952	5	2
C4H9N3O2	M[M]+	C4H9N3O2+N2H22C18Br+	476.16556463500007	0.901756	0.05	Creatine, Beta-Guanidinopropionic acid	HMDB0000064, HMDB0013222	10580513792	2	2
C10H11NO	M+Na	C10H11NO+Na+	184.07328465499998	0.893151	0.05	Tryptophanol	HMDB0003447	137064505344	1	3
C7H8O2	M[M]+	C7H8O2+N2H22C18Br+	469.149	0.891115	0.05	4-Hydroxybenzyl alcohol, 3-Hydroxybenzyl alcohol	HMDB0011724, HMDB0059712	7417556480	2	0
C15H30O2	M[M]+	C15H30O2+N2H22C18Br+	587.321	0.889535	0.05	Isopropyl_laurate, 13-Methylmyristic acid, Hexyl nonanoate, Pentyl decanoate, Methyl tetradecanoate, 3-Methylbutyl decanoate, Octyl heptanoate, Dodecyl propionate, Pentadecanoic acid, Heptyl octanoate	HMDB0059820, HMDB0061707, HMDB0032328, HMDB0037306, HMDB0030469, HMDB0038907, HMDB0036220, HMDB0032250, HMDB0000826, HMDB0036218	9405717504	10	0
C18H38O	M[M]+	C18H38O+N2H22C18Br+	615.3883539430001	0.88852	0.05	Octadecanol	HMDB0002350	7914574848	1	0
C18H36O	M[M]+	C18H36O+N2H22C18Br+	613.373	0.887439	0.05	Oleyl alcohol, Stearaldehyde	HMDB0029632, HMDB0002384	7480552448	2	0
C5H14NO4P	M+H	C5H14NO4P+H+	184.073	0.886099	0.05	Phosphorylcholine	HMDB0001565	137064087552	1	3
C44H86NO8P	M+Na	C44H86NO8P+Na+	810.598	0.876808	0.05	PC(14:1(9Z)/22:0), PC(20:0/16:1(9Z)), PC(22:0/14:1(9Z)), PC(22:1(13Z)/14:0), PC(18:0/18:1(9Z)), PC(18:0/18:1(11Z)), PC(20:1(11Z)/16:0), PC(18:1(11Z)/18:0), PC(14:0/22:1(13Z)), PC(16:0/20:1(11Z)), PC(18:1(9Z)/18:0), PC(16:1(9Z)/20:0)	HMDB0007919, HMDB0008266, HMDB0008526, HMDB0008558, HMDB0008038, HMDB0008037, HMDB0008298, HMDB0008069, HMDB0007887, HMDB0007978, HMDB0008102, HMDB0008010	13437165568	12	1
C6H10O5	M[M]+	C6H10O5+N2H22C18Br+	507.149	0.873158	0.05	3-Hydroxymethylglutaric acid, 3-Hydroxyadipic acid, 3-Methyl-3-hydroxypentanedioate	HMDB0000355, HMDB0000345, HMDB0059737	8783113216	3	0
C4H6O5	M[M]+	C4H6O5+N2H22C18Br+	479.118	0.872816	0.05	Malic acid	HMDB0000744	7624194048	1	1
C3H7NO2	M[M]+	C3H7NO2+N2H22C18Br+	434.14376657100007	0.868212	0.05	beta-Alanine, L-Alanine, D-Alanine, Sarcosine	HMDB0000056, HMDB0000161, HMDB0001310, HMDB0000271	20678309888	4	0
C9H12O4	M[M]+	C9H12O4+	184.073	0.866232	0.05	3,4-Methylenepimelic acid	HMDB0059730	126406418432	1	3
C18H32O2	M[M]+	C18H32O2+N2H22C18Br+	625.3363183709998	0.862777	0.05	5-Octadecynoic acid, Octadecadienoate, Linoelaidic acid, 6Z,9Z-octadecadienoic acid, Bovinic acid, Dihomolinoleic acid, 9E,11E-Octadecadienoic acid, 10E,12Z-Octadecadienoic acid, Linoleic acid	HMDB0031097, HMDB0062784, HMDB0006270, HMDB0062238, HMDB0003797, HMDB0061864, HMDB0005047, HMDB0005048, HMDB0000673	5629761024	9	0
C10H10O6	M[M]+	C10H10O6+N2H22C18Br+	571.144	0.862202	0.05	Prephenate, Chorismate	HMDB0012283, HMDB0012199	13456212992	2	1
C5H7NO3	M+K	C5H7NO3+N2H22C18Br+K+	513.102	0.859157	0.05	Pyroglutamic acid, Pyrroline hydroxycarboxylic acid	HMDB0000267, HMDB0001369	17497827328	2	1
C44H79O10P	M[M]+	C44H79O10P+	798.5405371309998	0.857369	0.05	PG(20:2(11Z,14Z)/18:2(9Z,12Z)), PG(20:4(5Z,8Z,11Z,14Z)/18:0), PG(18:1(11Z)/20:3(5Z,8Z,11Z)), PG(18:1(11Z)/20:3(8Z,11Z,14Z)), PG(18:0/20:4(5Z,8Z,11Z,14Z)), PG(18:1(9Z)/20:3(5Z,8Z,11Z)), PG(16:0/22:4(7Z,10Z,13Z,16Z)), PG(18:1(9Z)/20:3(8Z,11Z,14Z))	HMDB0116577, HMDB0116607, HMDB0010623, HMDB0010624, HMDB0010610, HMDB0010638, HMDB0010581, HMDB0010639	16562724864	8	2
C2H8NO3P	M+H	C2H8NO3P+N2H22C18Br+H+	471.12809325500007	0.857327	0.05	Ciliatine	HMDB0011747	8834750464	1	0
C8H20NO6P	M+K	C8H20NO6P+K+	296.066	0.853092	0.05	Glycerophosphocholine	HMDB0000086	38352244736	1	0
C25H36O8	M+K	C25H36O8+N2H22C18Br+K+	848.3008127090002	0.844155	0.05	Testosterone glucuronide	HMDB0003193	3167024128	1	0
C45H78NO7P	M+Na	C45H78NO7P+Na+	798.5408115189999	0.838109	0.05	PE(P-18:0/22:6(4Z,7Z,10Z,13Z,16Z,19Z))	HMDB0011394	16562724864	1	2
C45H91N2O6P	M+Na	C45H91N2O6P+Na+	809.651	0.834681	0.05	SM(d18:1/22:0)	HMDB0012103	8165899264	1	0
C42H84NO8P	M+Na	C42H84NO8P+Na+	784.5826763309999	0.828248	0.05	PC(18:0/16:0), PC(14:0/20:0), PC(16:0/18:0), PC(20:0/14:0), PE(22:0/15:0), PE(15:0/22:0)	HMDB0008034, HMDB0007878, HMDB0007970, HMDB0008262, HMDB0009483, HMDB0008907	18558930944	6	1
C16H34O	M[M]+	C16H34O+N2H22C18Br+	587.357	0.827768	0.05	1,1'-Oxybisoctane, 1-Hexadecanol	HMDB0061856, HMDB0003424	5973533184	2	0
C46H84NO8P	M+H	C46H84NO8P+H+	810.6007320829999	0.827751	0.1	PC(20:4(8Z,11Z,14Z,17Z)/18:0), PC(18:1(9Z)/20:3(8Z,11Z,14Z)), PC(18:1(11Z)/20:3(8Z,11Z,14Z)), PC(16:0/22:4(7Z,10Z,13Z,16Z)), PC(18:1(11Z)/20:3(5Z,8Z,11Z)), PC(20:4(5Z,8Z,11Z,14Z)/18:0), PC(20:1(11Z)/18:3(9Z,12Z,15Z)), PC(18:0/20:4(8Z,11Z,14Z,17Z)), PC(18:0/20:4(5Z,8Z,11Z,14Z)), PC(20:0/18:4(6Z,9Z,12Z,15Z)), PC(18:4(6Z,9Z,12Z,15Z)/20:0), PC(20:1(11Z)/18:3(6Z,9Z,12Z)), PC(20:3(8Z,11Z,14Z)/18:1(9Z))…	HMDB0008464, HMDB0008113, HMDB0008080, HMDB0007988, HMDB0008079, HMDB0008431, HMDB0008305, HMDB0008049, HMDB0008048, HMDB0008273, HMDB0008241, HMDB0008304, HMDB0008401, HMDB0008400, HMDB0008626, HMDB0008112, HMDB0008176, HMDB0008336, HMDB0008368, HMDB0008367, HMDB0008209, HMDB0008145	13592949760	22	1
C5H10N2O3	M[M]+	C5H10N2O3+N2H22C18Br+	491.165	0.82742	0.05	Alanylglycine, L-Glutamine, Ureidoisobutyric acid, D-Glutamine	HMDB0006899, HMDB0000641, HMDB0002031, HMDB0003423	4826767872	4	0
C44H82NO8P	M+H	C44H82NO8P+H+	784.585	0.827067	0.1	PC(20:2(11Z,14Z)/16:1(9Z)), PC(18:3(6Z,9Z,12Z)/18:0), PC(18:1(9Z)/18:2(9Z,12Z)), PC(18:1(11Z)/18:2(9Z,12Z)), PC(22:2(13Z,16Z)/14:1(9Z)), PC(20:3(5Z,8Z,11Z)/16:0), PC(18:2(9Z,12Z)/18:1(9Z)), PC(18:2(9Z,12Z)/18:1(11Z)), PC(16:1(9Z)/20:2(11Z,14Z)), PC(14:1(9Z)/22:2(13Z,16Z)), PC(18:0/18:3(9Z,12Z,15Z)), PC(18:0/18:3(6Z,9Z,12Z)), PC(16:0/20:3(5Z,8Z,11Z)), PC(18:3(9Z,12Z,15Z)/18:0), PC(16:0/20:3(8Z,11Z…	HMDB0008332, HMDB0008168, HMDB0008105, HMDB0008072, HMDB0008591, HMDB0008364, HMDB0008137, HMDB0008136, HMDB0008012, HMDB0007921, HMDB0008041, HMDB0008040, HMDB0007980, HMDB0008201, HMDB0007981, HMDB0008397	18559854592	16	1
C47H95N2O6P	M+Na	C47H95N2O6P+Na+	837.682	0.825678	0.05	SM(d18:0/24:1(15Z)), SM(d18:1/24:0)	HMDB0012095, HMDB0011697	7886320640	2	0
C42H82NO8P	M+K	C42H82NO8P+K+	798.541	0.82134	0.05	PC(16:0/18:1(11Z)), PC(20:1(11Z)/14:0), PC(16:0/18:1(9Z)), PC(16:1(9Z)/18:0), PC(18:0/16:1(9Z)), PC(18:1(11Z)/16:0), PC(18:1(9Z)/16:0), PC(14:1(9Z)/20:0), PC(14:0/20:1(11Z)), PC(20:0/14:1(9Z))	HMDB0007971, HMDB0008295, HMDB0007972, HMDB0008003, HMDB0008035, HMDB0008067, HMDB0008100, HMDB0007911, HMDB0007879, HMDB0008263	16562724864	10	2
C29H57O12P	M+H	C29H57O12P+H+	629.3660406989999	0.81754	0.1	LysoPI(20:0/0:0)	HMDB0240260	20981571584	1	1
C46H84NO8P	M+Na	C46H84NO8P+Na+	832.5826763309999	0.808766	0.05	PC(20:4(8Z,11Z,14Z,17Z)/18:0), PC(18:1(9Z)/20:3(8Z,11Z,14Z)), PC(18:1(11Z)/20:3(8Z,11Z,14Z)), PC(16:0/22:4(7Z,10Z,13Z,16Z)), PC(18:1(11Z)/20:3(5Z,8Z,11Z)), PC(20:4(5Z,8Z,11Z,14Z)/18:0), PC(20:1(11Z)/18:3(9Z,12Z,15Z)), PC(18:0/20:4(8Z,11Z,14Z,17Z)), PC(18:0/20:4(5Z,8Z,11Z,14Z)), PC(20:0/18:4(6Z,9Z,12Z,15Z)), PC(18:4(6Z,9Z,12Z,15Z)/20:0), PC(20:1(11Z)/18:3(6Z,9Z,12Z)), PC(20:3(8Z,11Z,14Z)/18:1(9Z))…	HMDB0008464, HMDB0008113, HMDB0008080, HMDB0007988, HMDB0008079, HMDB0008431, HMDB0008305, HMDB0008049, HMDB0008048, HMDB0008273, HMDB0008241, HMDB0008304, HMDB0008401, HMDB0008400, HMDB0008626, HMDB0008112, HMDB0008176, HMDB0008336, HMDB0008368, HMDB0008367, HMDB0008209, HMDB0008145	8672512000	22	2
C41H71O8P	M+Na	C41H71O8P+Na+	745.4778769149999	0.808734	0.05	PA(16:1(9Z)/22:4(7Z,10Z,13Z,16Z)), PA(18:2(9Z,12Z)/20:3(8Z,11Z,14Z)), PA(18:3(6Z,9Z,12Z)/20:2(11Z,14Z)), PA(20:5(5Z,8Z,11Z,14Z,17Z)/18:0), PA(18:4(6Z,9Z,12Z,15Z)/20:1(11Z)), PA(22:4(7Z,10Z,13Z,16Z)/16:1(9Z)), PA(18:3(9Z,12Z,15Z)/20:2(11Z,14Z)), PA(20:1(11Z)/18:4(6Z,9Z,12Z,15Z)), PA(20:4(5Z,8Z,11Z,14Z)/18:1(9Z)), PA(20:2(11Z,14Z)/18:3(9Z,12Z,15Z)), PA(18:1(9Z)/20:4(5Z,8Z,11Z,14Z)), PA(20:2(11Z,14Z…	HMDB0114867, HMDB0115521, HMDB0115522, HMDB0116704, HMDB0115040, HMDB0115327, HMDB0115524, HMDB0115102, HMDB0115151, HMDB0115541, HMDB0114934, HMDB0115540, HMDB0114886, HMDB0115495	7295336960	14	0
C23H39NO19	M+Na	C23H39NO19+Na+	656.2008487109999	0.807517	0.05	6'-Sialyllactose, 3'-Sialyllactose	HMDB0006569, HMDB0000825	8415140864	2	1
C44H84NO8P	M+H	C44H84NO8P+H+	786.6007320829999	0.806641	0.1	PC(14:1(9Z)/22:1(13Z)), PC(18:1(9Z)/18:1(11Z)), PC(20:2(11Z,14Z)/16:0), PC(18:2(9Z,12Z)/18:0), PC(18:0/18:2(9Z,12Z)), PC(14:0/22:2(13Z,16Z)), PC(18:1(9Z)/18:1(9Z)), PC(18:1(11Z)/18:1(9Z)), PC(16:1(9Z)/20:1(11Z)), 1,2-dioleoyl-sn-glycero-3-phosphocholine, PC(18:1(11Z)/18:1(11Z)), PC(22:1(13Z)/14:1(9Z)), PC(20:1(11Z)/16:1(9Z)), PC(22:2(13Z,16Z)/14:0), PC(16:0/20:2(11Z,14Z))	HMDB0007920, HMDB0008103, HMDB0008331, HMDB0008135, HMDB0008039, HMDB0007888, HMDB0000593, HMDB0008071, HMDB0008011, HMDB0062690, HMDB0008070, HMDB0008559, HMDB0008299, HMDB0008590, HMDB0007979	9111886848	15	0
C6H9NO5	M[M]+	C6H9NO5+N2H22C18Br+	520.144	0.800959	0.05	N-Acetyl-L-aspartic acid	HMDB0000812	7208180224	1	3
C5H9NO4	M[M]+	C5H9NO4+N2H22C18Br+	492.1492458750001	0.79442	0.05	D-Glutamic acid, O-Acetylserine, N-Acetylserine, L-Glutamic acid, N-Methyl-D-aspartic acid	HMDB0003339, HMDB0003011, HMDB0002931, HMDB0000148, HMDB0002393	6531632128	5	1
C12H22O11	M+Na	C12H22O11+Na+	365.10543220700004	0.792602	0.05	Trehalose, Sucrose, Cellobiose, Melibiose, Turanose, D-Maltose, Maltodextrin, Lactulose, Alpha-Lactose	HMDB0000975, HMDB0000258, HMDB0000055, HMDB0000048, HMDB0011740, HMDB0000163, HMDB0037138, HMDB0000740, HMDB0000186	5822704779264	9	0
C12H24O2	M[M]+	C12H24O2+N2H22C18Br+	545.274	0.791484	0.05	Decyl acetate, Ethyl decanoate, Octyl 2-methylpropanoate, Dodecanoic acid, Octyl butanoate, Isopropyl nonanoate, Hexyl hexanoate, Pentyl heptanoate, 2-Heptyl butyrate	HMDB0040166, HMDB0030998, HMDB0034137, HMDB0000638, HMDB0034136, HMDB0034128, HMDB0033619, HMDB0036225, HMDB0032310	1864404480	9	0
C6H14N2O3	M+K	C6H14N2O3+N2H22C18Br+K+	546.1602369049999	0.791367	0.05	5-Hydroxylysine	HMDB0000450	1979041152	1	0
C6H14N2O	M[M]+	C6H14N2O+N2H22C18Br+	475.207	0.790987	0.05	N-Acetylputrescine	HMDB0002064	7219909120	1	1
C7H8N4O2	M[M]+	C7H8N4O2+N2H22C18Br+	525.161	0.789587	0.05	Paraxanthine	HMDB0001860	23176980480	1	4
C7H6O4	M+Na	C7H6O4+Na+	177.016	0.780497	0.05	Gentisic acid, 3,5-Dihydroxybenzoic acid, 2-Pyrocatechuic acid	HMDB0000152, HMDB0013677, HMDB0000397	31493599232	3	0
C17H34O	M[M]+	C17H34O+N2H22C18Br+	599.357	0.779877	0.05	Heptadecanal, 2-Heptadecanone	HMDB0031039, HMDB0031040	4776872960	2	0
C4H4O2	M[M]+	C4H4O2+N2H22C18Br+	429.117	0.779084	0.05	Furanone A	HMDB0094691	6458956800	1	0
C12H15N5O3	M+H	C12H15N5O3+N2H22C18Br+H+	623.2214024790001	0.777981	0.05	Queuine	HMDB0001495	2175813376	1	0
C40H80NO8P	M+Na	C40H80NO8P+Na+	756.5513762029999	0.775722	0.05	PC(18:0/14:0), PC(16:0/16:0), PC(14:0/18:0), PE(15:0/20:0), PE(20:0/15:0)	HMDB0008031, HMDB0000564, HMDB0007871, HMDB0008899, HMDB0009219	32839546880	5	1
C3H4O3	M[M]+	C3H4O3+N2H22C18Br+	433.112	0.775482	0.05	Pyruvic acid, Malonic semialdehyde	HMDB0000243, HMDB0011111	7847349248	2	0
C47H88NO8P	M[M]+	C47H88NO8P+	825.6242071789999	0.774004	0.2	PE(22:2(13Z,16Z)/20:1(11Z)), PE(20:3(8Z,11Z,14Z)/22:0), PE(22:0/20:3(8Z,11Z,14Z)), PE(20:1(11Z)/22:2(13Z,16Z))	HMDB0009560, HMDB0009369, HMDB0009497, HMDB0009272	6914058240	4	3
C14H28O2	M[M]+	C14H28O2+N2H22C18Br+	573.305	0.767316	0.05	Hexyl octanoate, Heptyl heptanoate, 10-Methyltridecanoic acid, Decyl butanoate, 12-Methyltridecanoic acid, 2,6,10-Trimethylundecanoic acid, Nonyl isovalerate, Ethyl dodecanoate, Dodecyl acetate, Myristic acid, 3-Methylbutyl nonanoate	HMDB0036216, HMDB0034461, HMDB0061781, HMDB0037312, HMDB0031072, HMDB0002221, HMDB0038034, HMDB0033788, HMDB0038969, HMDB0000806, HMDB0037495	3686279680	11	1
C42H80NO8P	M+Na	C42H80NO8P+Na+	780.5513762029999	0.766172	0.05	PC(20:2(11Z,14Z)/14:0), PC(18:1(11Z)/16:1(9Z)), PC(18:1(9Z)/16:1(9Z)), PC(16:1(9Z)/18:1(11Z)), PC(14:1(9Z)/20:1(11Z)), PE(15:0/22:2(13Z,16Z)), PC(20:1(11Z)/14:1(9Z)), PC(16:0/18:2(9Z,12Z)), PE-NMe(18:1(9Z)/18:1(9Z)), PC(18:2(9Z,12Z)/16:0), PE(22:2(13Z,16Z)/15:0), PC(16:1(9Z)/18:1(9Z)), PC(14:0/20:2(11Z,14Z))	HMDB0008328, HMDB0008068, HMDB0008101, HMDB0008004, HMDB0007912, HMDB0008909, HMDB0008296, HMDB0007973, HMDB0010565, HMDB0008133, HMDB0009549, HMDB0008005, HMDB0007880	23230480384	13	1
C42H80NO8P	M+H	C42H80NO8P+H+	758.5694319549999	0.766058	0.1	PC(20:2(11Z,14Z)/14:0), PC(18:1(11Z)/16:1(9Z)), PC(18:1(9Z)/16:1(9Z)), PC(16:1(9Z)/18:1(11Z)), PC(14:1(9Z)/20:1(11Z)), PE(15:0/22:2(13Z,16Z)), PC(20:1(11Z)/14:1(9Z)), PC(16:0/18:2(9Z,12Z)), PE-NMe(18:1(9Z)/18:1(9Z)), PC(18:2(9Z,12Z)/16:0), PE(22:2(13Z,16Z)/15:0), PC(16:1(9Z)/18:1(9Z)), PC(14:0/20:2(11Z,14Z))	HMDB0008328, HMDB0008068, HMDB0008101, HMDB0008004, HMDB0007912, HMDB0008909, HMDB0008296, HMDB0007973, HMDB0010565, HMDB0008133, HMDB0009549, HMDB0008005, HMDB0007880	34153863168	13	0
C17H34O2	M[M]+	C17H34O2+N2H22C18Br+	615.3519684349999	0.765727	0.05	Nonyl octanoate, (S)-14-Methylhexadecanoic acid, Methyl hexadecanoic acid, 15-Methylpalmitate, Heptadecanoic acid, (Â±)-11-Methylhexadecanoic acid, Isopropyl tetradecanoate, 3-Methylbutyl dodecanoate	HMDB0034131, HMDB0031067, HMDB0061859, HMDB0061709, HMDB0002259, HMDB0040598, HMDB0040392, HMDB0037372	5376688128	8	0
C3H8NO6P	M+H	C3H8NO6P+N2H22C18Br+H+	531.113	0.762499	0.05	Phosphoserine	HMDB0000272	8783419392	1	3
C44H82NO8P	M+Na	C44H82NO8P+Na+	806.567	0.761636	0.05	PC(20:2(11Z,14Z)/16:1(9Z)), PC(18:3(6Z,9Z,12Z)/18:0), PC(18:1(9Z)/18:2(9Z,12Z)), PC(18:1(11Z)/18:2(9Z,12Z)), PC(22:2(13Z,16Z)/14:1(9Z)), PC(20:3(5Z,8Z,11Z)/16:0), PC(18:2(9Z,12Z)/18:1(9Z)), PC(18:2(9Z,12Z)/18:1(11Z)), PC(16:1(9Z)/20:2(11Z,14Z)), PC(14:1(9Z)/22:2(13Z,16Z)), PC(18:0/18:3(9Z,12Z,15Z)), PC(18:0/18:3(6Z,9Z,12Z)), PC(16:0/20:3(5Z,8Z,11Z)), PC(18:3(9Z,12Z,15Z)/18:0), PC(16:0/20:3(8Z,11Z…	HMDB0008332, HMDB0008168, HMDB0008105, HMDB0008072, HMDB0008591, HMDB0008364, HMDB0008137, HMDB0008136, HMDB0008012, HMDB0007921, HMDB0008041, HMDB0008040, HMDB0007980, HMDB0008201, HMDB0007981, HMDB0008397	14440601600	16	1
C47H95N2O6P	M+H	C47H95N2O6P+H+	815.7000521949999	0.761236	0.1	SM(d18:0/24:1(15Z)), SM(d18:1/24:0)	HMDB0012095, HMDB0011697	6482082304	2	0
C44H80NO8P	M+Na	C44H80NO8P+Na+	804.5513762029999	0.7584	0.05	PC(18:3(6Z,9Z,12Z)/18:1(9Z)), PC(16:1(9Z)/20:3(8Z,11Z,14Z)), PC(18:0/18:4(6Z,9Z,12Z,15Z)), PC(16:0/20:4(8Z,11Z,14Z,17Z)), PC(18:1(9Z)/18:3(6Z,9Z,12Z)), PC(18:1(11Z)/18:3(6Z,9Z,12Z)), PC(20:3(8Z,11Z,14Z)/16:1(9Z)), PC(20:3(5Z,8Z,11Z)/16:1(9Z)), PC(16:1(9Z)/20:3(5Z,8Z,11Z)), PC(22:4(7Z,10Z,13Z,16Z)/14:0), PC(14:0/22:4(7Z,10Z,13Z,16Z)), PC(18:3(9Z,12Z,15Z)/18:1(9Z)), PC(18:4(6Z,9Z,12Z,15Z)/18:0), PC…	HMDB0008170, HMDB0008014, HMDB0008042, HMDB0007983, HMDB0008106, HMDB0008073, HMDB0008398, HMDB0008365, HMDB0008013, HMDB0008623, HMDB0007889, HMDB0008203, HMDB0008234, HMDB0008202, HMDB0008074, HMDB0007982, HMDB0008462, HMDB0008169, HMDB0008429, HMDB0008107, HMDB0008138	38626734080	21	1
C45H91N2O6P	M+H	C45H91N2O6P+H+	787.6687520669999	0.757021	0.1	SM(d18:1/22:0)	HMDB0012103	5985986560	1	0
C29H46O3	M+Na	C29H46O3+Na+	465.334	0.756997	0.05	4Î±-carboxy-4Î²-methyl-5Î±-cholesta-8,24-dien-3Î²-ol	HMDB0062383	5133045760	1	0
C46H79O10P	M[M]+	C46H79O10P+	822.5405371309998	0.756147	0.2	PG(18:1(9Z)/22:5(7Z,10Z,13Z,16Z,19Z)), PG(22:6(4Z,7Z,10Z,13Z,16Z,19Z)/18:0), PG(20:3(8Z,11Z,14Z)/20:3(8Z,11Z,14Z)), PG(18:0/22:6(4Z,7Z,10Z,13Z,16Z,19Z)), PG(20:4(5Z,8Z,11Z,14Z)/20:2(11Z,14Z)), PG(18:1(11Z)/22:5(4Z,7Z,10Z,13Z,16Z)), PG(18:1(9Z)/22:5(4Z,7Z,10Z,13Z,16Z)), PG(18:2(9Z,12Z)/22:4(7Z,10Z,13Z,16Z)), PG(18:1(11Z)/22:5(7Z,10Z,13Z,16Z,19Z))	HMDB0010643, HMDB0116630, HMDB0116583, HMDB0010614, HMDB0116586, HMDB0010627, HMDB0010642, HMDB0010656, HMDB0010628	14414339072	9	1
C24H30O8	M+H	C24H30O8+H+	447.201	0.755676	0.1	Estrone glucuronide	HMDB0004483	9587086336	1	2
C44H77O10P	M[M]+	C44H77O10P+	796.5248870669999	0.75107	0.2	PG(18:1(9Z)/20:4(5Z,8Z,11Z,14Z)), PG(16:0/22:5(7Z,10Z,13Z,16Z,19Z)), PG(20:3(8Z,11Z,14Z)/18:2(9Z,12Z)), PG(18:1(11Z)/20:4(5Z,8Z,11Z,14Z)), PG(18:2(9Z,12Z)/20:3(8Z,11Z,14Z)), PG(20:4(5Z,8Z,11Z,14Z)/18:1(9Z)), PG(16:0/22:5(4Z,7Z,10Z,13Z,16Z)), PG(16:1(9Z)/22:4(7Z,10Z,13Z,16Z)), PG(18:2(9Z,12Z)/20:3(5Z,8Z,11Z))	HMDB0010640, HMDB0010583, HMDB0116581, HMDB0010625, HMDB0010654, HMDB0116610, HMDB0010582, HMDB0010596, HMDB0010653	28451915776	9	2
C44H80NO8P	M+H	C44H80NO8P+H+	782.5694319549999	0.750913	0.1	PC(18:3(6Z,9Z,12Z)/18:1(9Z)), PC(16:1(9Z)/20:3(8Z,11Z,14Z)), PC(18:0/18:4(6Z,9Z,12Z,15Z)), PC(16:0/20:4(8Z,11Z,14Z,17Z)), PC(18:1(9Z)/18:3(6Z,9Z,12Z)), PC(18:1(11Z)/18:3(6Z,9Z,12Z)), PC(20:3(8Z,11Z,14Z)/16:1(9Z)), PC(20:3(5Z,8Z,11Z)/16:1(9Z)), PC(16:1(9Z)/20:3(5Z,8Z,11Z)), PC(22:4(7Z,10Z,13Z,16Z)/14:0), PC(14:0/22:4(7Z,10Z,13Z,16Z)), PC(18:3(9Z,12Z,15Z)/18:1(9Z)), PC(18:4(6Z,9Z,12Z,15Z)/18:0), PC…	HMDB0008170, HMDB0008014, HMDB0008042, HMDB0007983, HMDB0008106, HMDB0008073, HMDB0008398, HMDB0008365, HMDB0008013, HMDB0008623, HMDB0007889, HMDB0008203, HMDB0008234, HMDB0008202, HMDB0008074, HMDB0007982, HMDB0008462, HMDB0008169, HMDB0008429, HMDB0008107, HMDB0008138	49725992960	21	1
C46H77O10P	M[M]+	C46H77O10P+	820.5248870669999	0.750308	0.2	PG(18:1(11Z)/22:6(4Z,7Z,10Z,13Z,16Z,19Z)), PG(18:2(9Z,12Z)/22:5(4Z,7Z,10Z,13Z,16Z)), PG(18:2(9Z,12Z)/22:5(7Z,10Z,13Z,16Z,19Z)), PG(18:1(9Z)/22:6(4Z,7Z,10Z,13Z,16Z,19Z)), PG(18:3(9Z,12Z,15Z)/22:4(7Z,10Z,13Z,16Z)), PG(22:6(4Z,7Z,10Z,13Z,16Z,19Z)/18:1(9Z)), PG(20:4(5Z,8Z,11Z,14Z)/20:3(8Z,11Z,14Z)), PG(18:3(6Z,9Z,12Z)/22:4(7Z,10Z,13Z,16Z))	HMDB0010629, HMDB0010657, HMDB0010658, HMDB0010644, HMDB0010686, HMDB0116633, HMDB0116588, HMDB0010671	38498803712	8	1
C45H76NO7P	M+Na	C45H76NO7P+Na+	796.5251614549999	0.749273	0.05	PE(P-18:1(9Z)/22:6(4Z,7Z,10Z,13Z,16Z,19Z))	HMDB0011460	28451915776	1	2
C5H9NO4	M+K	C5H9NO4+N2H22C18Br+K+	531.1129523650001	0.74879	0.05	D-Glutamic acid, O-Acetylserine, N-Acetylserine, L-Glutamic acid, N-Methyl-D-aspartic acid	HMDB0003339, HMDB0003011, HMDB0002931, HMDB0000148, HMDB0002393	8782716928	5	3
C42H82NO8P	M+Na	C42H82NO8P+Na+	782.567	0.746926	0.05	PC(16:0/18:1(11Z)), PC(20:1(11Z)/14:0), PC(16:0/18:1(9Z)), PC(16:1(9Z)/18:0), PC(18:0/16:1(9Z)), PC(18:1(11Z)/16:0), PC(18:1(9Z)/16:0), PC(14:1(9Z)/20:0), PC(14:0/20:1(11Z)), PC(20:0/14:1(9Z))	HMDB0007971, HMDB0008295, HMDB0007972, HMDB0008003, HMDB0008035, HMDB0008067, HMDB0008100, HMDB0007911, HMDB0007879, HMDB0008263	49080451072	10	1
C37H71O8P	M+Na	C37H71O8P+Na+	697.4778769149999	0.746757	0.05	PA(20:0/14:1(9Z)), PA(20:1(11Z)/14:0), PA(16:0/18:1(9Z)), PA(18:1(9Z)/16:0), PA(16:0/18:1(11Z)), PA(18:0/16:1(9Z))	HMDB0115062, HMDB0115091, HMDB0007859, HMDB0114924, HMDB0007858, HMDB0114877	7049844736	6	1
C44H84NO8P	M+Na	C44H84NO8P+Na+	808.5826763309999	0.746593	0.05	PC(14:1(9Z)/22:1(13Z)), PC(18:1(9Z)/18:1(11Z)), PC(20:2(11Z,14Z)/16:0), PC(18:2(9Z,12Z)/18:0), PC(18:0/18:2(9Z,12Z)), PC(14:0/22:2(13Z,16Z)), PC(18:1(9Z)/18:1(9Z)), PC(18:1(11Z)/18:1(9Z)), PC(16:1(9Z)/20:1(11Z)), 1,2-dioleoyl-sn-glycero-3-phosphocholine, PC(18:1(11Z)/18:1(11Z)), PC(22:1(13Z)/14:1(9Z)), PC(20:1(11Z)/16:1(9Z)), PC(22:2(13Z,16Z)/14:0), PC(16:0/20:2(11Z,14Z))	HMDB0007920, HMDB0008103, HMDB0008331, HMDB0008135, HMDB0008039, HMDB0007888, HMDB0000593, HMDB0008071, HMDB0008011, HMDB0062690, HMDB0008070, HMDB0008559, HMDB0008299, HMDB0008590, HMDB0007979	11253563392	15	1
C38H67O8P	M[M]+	C38H67O8P+	682.457	0.741393	0.2	PA(15:0/20:4(5Z,8Z,11Z,14Z)), PA(20:4(5Z,8Z,11Z,14Z)/15:0)	HMDB0114821, HMDB0115146	7878081024	2	1
C46H81O10P	M[M]+	C46H81O10P+	824.5561871949999	0.7413	0.2	PG(18:0/22:5(4Z,7Z,10Z,13Z,16Z)), PG(18:1(11Z)/22:4(7Z,10Z,13Z,16Z)), PG(20:4(5Z,8Z,11Z,14Z)/20:1(11Z)), PG(18:1(9Z)/22:4(7Z,10Z,13Z,16Z)), PG(18:0/22:5(7Z,10Z,13Z,16Z,19Z))	HMDB0010612, HMDB0010626, HMDB0116585, HMDB0010641, HMDB0010613	6654064640	5	1
C42H80NO8P	M+K	C42H80NO8P+K+	796.5253134129999	0.740625	0.05	PC(20:2(11Z,14Z)/14:0), PC(18:1(11Z)/16:1(9Z)), PC(18:1(9Z)/16:1(9Z)), PC(16:1(9Z)/18:1(11Z)), PC(14:1(9Z)/20:1(11Z)), PE(15:0/22:2(13Z,16Z)), PC(20:1(11Z)/14:1(9Z)), PC(16:0/18:2(9Z,12Z)), PE-NMe(18:1(9Z)/18:1(9Z)), PC(18:2(9Z,12Z)/16:0), PE(22:2(13Z,16Z)/15:0), PC(16:1(9Z)/18:1(9Z)), PC(14:0/20:2(11Z,14Z))	HMDB0008328, HMDB0008068, HMDB0008101, HMDB0008004, HMDB0007912, HMDB0008909, HMDB0008296, HMDB0007973, HMDB0010565, HMDB0008133, HMDB0009549, HMDB0008005, HMDB0007880	28452120576	13	2
C5H9NO2	M[M]+	C5H9NO2+N2H22C18Br+	460.15941663500007	0.737403	0.05	D-Proline, L-Proline	HMDB0003411, HMDB0000162	3758946048	2	0
C6H12OS	M+K	C6H12OS+N2H22C18Br+K+	516.1206807709999	0.736515	0.05	S-Methyl 3-methylthiobutyrate	HMDB0039843	62318772224	1	5
C23H45NO4	M+H	C23H45NO4+H+	400.34213535500004	0.732717	0.1	L-Palmitoylcarnitine	HMDB0000222	7920924160	1	0
C45H91N2O6P	M+K	C45H91N2O6P+K+	825.625	0.728902	0.05	SM(d18:1/22:0)	HMDB0012103	6914058240	1	3
C46H84NO8P	M+K	C46H84NO8P+K+	848.5566135409999	0.721933	0.05	PC(20:4(8Z,11Z,14Z,17Z)/18:0), PC(18:1(9Z)/20:3(8Z,11Z,14Z)), PC(18:1(11Z)/20:3(8Z,11Z,14Z)), PC(16:0/22:4(7Z,10Z,13Z,16Z)), PC(18:1(11Z)/20:3(5Z,8Z,11Z)), PC(20:4(5Z,8Z,11Z,14Z)/18:0), PC(20:1(11Z)/18:3(9Z,12Z,15Z)), PC(18:0/20:4(8Z,11Z,14Z,17Z)), PC(18:0/20:4(5Z,8Z,11Z,14Z)), PC(20:0/18:4(6Z,9Z,12Z,15Z)), PC(18:4(6Z,9Z,12Z,15Z)/20:0), PC(20:1(11Z)/18:3(6Z,9Z,12Z)), PC(20:3(8Z,11Z,14Z)/18:1(9Z))…	HMDB0008464, HMDB0008113, HMDB0008080, HMDB0007988, HMDB0008079, HMDB0008431, HMDB0008305, HMDB0008049, HMDB0008048, HMDB0008273, HMDB0008241, HMDB0008304, HMDB0008401, HMDB0008400, HMDB0008626, HMDB0008112, HMDB0008176, HMDB0008336, HMDB0008368, HMDB0008367, HMDB0008209, HMDB0008145	9961304064	22	1
C14H27NO4	M+H	C14H27NO4+N2H22C18Br+H+	619.298	0.719328	0.05	Heptanoylcarnitine	HMDB0013238	7928887296	1	0
C44H82NO8P	M+K	C44H82NO8P+K+	822.541	0.71357	0.05	PC(20:2(11Z,14Z)/16:1(9Z)), PC(18:3(6Z,9Z,12Z)/18:0), PC(18:1(9Z)/18:2(9Z,12Z)), PC(18:1(11Z)/18:2(9Z,12Z)), PC(22:2(13Z,16Z)/14:1(9Z)), PC(20:3(5Z,8Z,11Z)/16:0), PC(18:2(9Z,12Z)/18:1(9Z)), PC(18:2(9Z,12Z)/18:1(11Z)), PC(16:1(9Z)/20:2(11Z,14Z)), PC(14:1(9Z)/22:2(13Z,16Z)), PC(18:0/18:3(9Z,12Z,15Z)), PC(18:0/18:3(6Z,9Z,12Z)), PC(16:0/20:3(5Z,8Z,11Z)), PC(18:3(9Z,12Z,15Z)/18:0), PC(16:0/20:3(8Z,11Z…	HMDB0008332, HMDB0008168, HMDB0008105, HMDB0008072, HMDB0008591, HMDB0008364, HMDB0008137, HMDB0008136, HMDB0008012, HMDB0007921, HMDB0008041, HMDB0008040, HMDB0007980, HMDB0008201, HMDB0007981, HMDB0008397	14414339072	16	1
C44H80NO8P	M+K	C44H80NO8P+K+	820.5253134129999	0.711361	0.05	PC(18:3(6Z,9Z,12Z)/18:1(9Z)), PC(16:1(9Z)/20:3(8Z,11Z,14Z)), PC(18:0/18:4(6Z,9Z,12Z,15Z)), PC(16:0/20:4(8Z,11Z,14Z,17Z)), PC(18:1(9Z)/18:3(6Z,9Z,12Z)), PC(18:1(11Z)/18:3(6Z,9Z,12Z)), PC(20:3(8Z,11Z,14Z)/16:1(9Z)), PC(20:3(5Z,8Z,11Z)/16:1(9Z)), PC(16:1(9Z)/20:3(5Z,8Z,11Z)), PC(22:4(7Z,10Z,13Z,16Z)/14:0), PC(14:0/22:4(7Z,10Z,13Z,16Z)), PC(18:3(9Z,12Z,15Z)/18:1(9Z)), PC(18:4(6Z,9Z,12Z,15Z)/18:0), PC…	HMDB0008170, HMDB0008014, HMDB0008042, HMDB0007983, HMDB0008106, HMDB0008073, HMDB0008398, HMDB0008365, HMDB0008013, HMDB0008623, HMDB0007889, HMDB0008203, HMDB0008234, HMDB0008202, HMDB0008074, HMDB0007982, HMDB0008462, HMDB0008169, HMDB0008429, HMDB0008107, HMDB0008138	38498803712	21	1
C16H32O	M[M]+	C16H32O+N2H22C18Br+	585.3414037509999	0.709485	0.05	Palmitaldehyde, 2-Hexadecanone	HMDB0001551, HMDB0031052	3357880576	2	0
C24H50NO7P	M+H	C24H50NO7P+H+	496.33976637500007	0.709371	0.1	LysoPC(16:0)	HMDB0010382	10003135488	1	1
C12H28N4O	M+K	C12H28N4O+N2H22C18Br+K+	628.286	0.709084	0.05	N1-ACETYLSPERMINE, N1-Acetylspermine	msmls382, HMDB0001186	3223185664	2	0
C41H71O8P	M+K	C41H71O8P+K+	761.4518141249999	0.708226	0.05	PA(16:1(9Z)/22:4(7Z,10Z,13Z,16Z)), PA(18:2(9Z,12Z)/20:3(8Z,11Z,14Z)), PA(18:3(6Z,9Z,12Z)/20:2(11Z,14Z)), PA(20:5(5Z,8Z,11Z,14Z,17Z)/18:0), PA(18:4(6Z,9Z,12Z,15Z)/20:1(11Z)), PA(22:4(7Z,10Z,13Z,16Z)/16:1(9Z)), PA(18:3(9Z,12Z,15Z)/20:2(11Z,14Z)), PA(20:1(11Z)/18:4(6Z,9Z,12Z,15Z)), PA(20:4(5Z,8Z,11Z,14Z)/18:1(9Z)), PA(20:2(11Z,14Z)/18:3(9Z,12Z,15Z)), PA(18:1(9Z)/20:4(5Z,8Z,11Z,14Z)), PA(20:2(11Z,14Z…	HMDB0114867, HMDB0115521, HMDB0115522, HMDB0116704, HMDB0115040, HMDB0115327, HMDB0115524, HMDB0115102, HMDB0115151, HMDB0115541, HMDB0114934, HMDB0115540, HMDB0114886, HMDB0115495	6898693120	14	0
C29H47NO4	M+Na	C29H47NO4+Na+	496.3397296670001	0.701143	0.05	Docosa-4,7,10,13,16-pentaenoyl carnitine, Clupanodonyl carnitine	HMDB0006321, HMDB0006496	10003135488	2	1
C20H32O2	M[M]+	C20H32O2+N2H22C18Br+	649.3363183709998	0.697895	0.05	Cis-8,11,14,17-Eicosatetraenoic acid, Arachidonic acid	HMDB0002177, HMDB0001043	3024046592	2	0
C46H82NO8P	M+Na	C46H82NO8P+Na+	830.567	0.696006	0.05	PC(18:1(11Z)/20:4(8Z,11Z,14Z,17Z)), PC(20:5(5Z,8Z,11Z,14Z,17Z)/18:0), PC(20:4(5Z,8Z,11Z,14Z)/18:1(11Z)), PC(20:4(8Z,11Z,14Z,17Z)/18:1(9Z)), PC(20:4(5Z,8Z,11Z,14Z)/18:1(9Z)), PC(18:1(11Z)/20:4(5Z,8Z,11Z,14Z)), PC(22:5(7Z,10Z,13Z,16Z,19Z)/16:0), PC(22:4(7Z,10Z,13Z,16Z)/16:1(9Z)), PC(18:0/20:5(5Z,8Z,11Z,14Z,17Z)), PC(20:4(8Z,11Z,14Z,17Z)/18:1(11Z)), PC(22:5(4Z,7Z,10Z,13Z,16Z)/16:0), PC(16:0/22:5(4Z,…	HMDB0008082, HMDB0008497, HMDB0008432, HMDB0008466, HMDB0008433, HMDB0008081, HMDB0008692, HMDB0008627, HMDB0008050, HMDB0008465, HMDB0008659, HMDB0007989, HMDB0008115, HMDB0008177, HMDB0008210, HMDB0008369, HMDB0008242, HMDB0008114, HMDB0008337, HMDB0007990, HMDB0008338, HMDB0008146, HMDB0008021, HMDB0008139, HMDB0008402, HMDB0008306	6619843584	26	0
C16H32O3	M[M]+	C16H32O3+N2H22C18Br+	617.331	0.694534	0.05	2-Hydroxyhexadecanoic acid, 11-Hydroxyhexadecanoic acid, 8-Hydroxyhexadecanoic acid, (R)-3-Hydroxy-hexadecanoic acid, 5-Hydroxyhexadecanoic acid, 3-hydroxyhexadecanoic acid, 16-Hydroxy hexadecanoic acid	HMDB0031057, HMDB0112189, HMDB0112186, HMDB0010734, HMDB0112184, HMDB0061658, HMDB0006294	925684800	7	0
C47H93N2O6P	M+Na	C47H93N2O6P+Na+	835.666	0.692588	0.05	SM(d18:1/24:1(15Z))	HMDB0012107	5730945536	1	0
C44H84NO8P	M+K	C44H84NO8P+K+	824.5566135409999	0.690008	0.05	PC(14:1(9Z)/22:1(13Z)), PC(18:1(9Z)/18:1(11Z)), PC(20:2(11Z,14Z)/16:0), PC(18:2(9Z,12Z)/18:0), PC(18:0/18:2(9Z,12Z)), PC(14:0/22:2(13Z,16Z)), PC(18:1(9Z)/18:1(9Z)), PC(18:1(11Z)/18:1(9Z)), PC(16:1(9Z)/20:1(11Z)), 1,2-dioleoyl-sn-glycero-3-phosphocholine, PC(18:1(11Z)/18:1(11Z)), PC(22:1(13Z)/14:1(9Z)), PC(20:1(11Z)/16:1(9Z)), PC(22:2(13Z,16Z)/14:0), PC(16:0/20:2(11Z,14Z))	HMDB0007920, HMDB0008103, HMDB0008331, HMDB0008135, HMDB0008039, HMDB0007888, HMDB0000593, HMDB0008071, HMDB0008011, HMDB0062690, HMDB0008070, HMDB0008559, HMDB0008299, HMDB0008590, HMDB0007979	6654064640	15	1
C46H80NO8P	M+Na	C46H80NO8P+Na+	828.5513762029999	0.683747	0.05	PC(18:2(9Z,12Z)/20:4(8Z,11Z,14Z,17Z)), PC(22:5(4Z,7Z,10Z,13Z,16Z)/16:1(9Z)), PC(18:3(9Z,12Z,15Z)/20:3(8Z,11Z,14Z)), PC(20:5(5Z,8Z,11Z,14Z,17Z)/18:1(9Z)), PC(20:5(5Z,8Z,11Z,14Z,17Z)/18:1(11Z)), PC(20:4(8Z,11Z,14Z,17Z)/18:2(9Z,12Z)), PC(22:6(4Z,7Z,10Z,13Z,16Z,19Z)/16:0), PC(18:2(9Z,12Z)/20:4(5Z,8Z,11Z,14Z)), PC(18:4(6Z,9Z,12Z,15Z)/20:2(11Z,14Z)), PC(20:2(11Z,14Z)/18:4(6Z,9Z,12Z,15Z)), PC(20:3(8Z,11…	HMDB0008148, HMDB0008660, HMDB0008212, HMDB0008499, HMDB0008498, HMDB0008467, HMDB0008725, HMDB0008147, HMDB0008243, HMDB0008339, HMDB0008404, HMDB0008403, HMDB0008083, HMDB0008211, HMDB0008179, HMDB0007991, HMDB0008434, HMDB0008178, HMDB0008370, HMDB0008693, HMDB0008371, HMDB0008024, HMDB0008022, HMDB0008116	4779656704	24	0
C27H32O15	M+K	C27H32O15+K+	635.137	0.671919	0.05	(2R)-6,8-Diglucopyranosyl-4',5,7-trihydroxyflavanone	HMDB0037407	38004076544	1	3
C28H56NO8P	M+K	C28H56NO8P+K+	604.338	0.671772	0.05	DIDECANOYL-GLYCEROPHOSPHOCHOLINE	msmls192	21899960320	1	1
C6H8O4	M[M]+	C6H8O4+N2H22C18Br+	489.138	0.671458	0.1	3-Methylglutaconic acid, 3-Hexenedioic acid, trans-2-Hexenedioic acid, (E)-2-Methylglutaconic acid	HMDB0000522, HMDB0000393, HMDB0013311, HMDB0002266	5922150400	4	0
C47H95N2O6P	M+K	C47H95N2O6P+K+	853.656	0.667025	0.05	SM(d18:0/24:1(15Z)), SM(d18:1/24:0)	HMDB0012095, HMDB0011697	7077159936	2	1
C37H71O8P	M+K	C37H71O8P+K+	713.4518141249999	0.665921	0.05	PA(20:0/14:1(9Z)), PA(20:1(11Z)/14:0), PA(16:0/18:1(9Z)), PA(18:1(9Z)/16:0), PA(16:0/18:1(11Z)), PA(18:0/16:1(9Z))	HMDB0115062, HMDB0115091, HMDB0007859, HMDB0114924, HMDB0007858, HMDB0114877	6714580480	6	1
C39H71O8P	M+Na	C39H71O8P+Na+	721.4778769149999	0.665635	0.05	PA(18:3(9Z,12Z,15Z)/18:0), PA(18:0/18:3(9Z,12Z,15Z)), PA(18:0/18:3(6Z,9Z,12Z)), PA(18:3(6Z,9Z,12Z)/18:0), PA(14:1(9Z)/22:2(13Z,16Z)), PA(18:2(9Z,12Z)/18:1(9Z)), PA(20:2(11Z,14Z)/16:1(9Z)), PA(16:1(9Z)/20:2(11Z,14Z)), PA(18:1(9Z)/18:2(9Z,12Z)), PA(16:0/20:3(8Z,11Z,14Z)), PA(20:3(8Z,11Z,14Z)/16:0), PA(22:2(13Z,16Z)/14:1(9Z))	HMDB0115005, HMDB0114879, HMDB0114878, HMDB0114978, HMDB0114805, HMDB0114953, HMDB0115536, HMDB0115512, HMDB0114927, HMDB0115511, HMDB0115564, HMDB0115297	4574286848	12	0
C4H7NO3	M[M]+	C4H7NO3+N2H22C18Br+	462.13868119100005	0.658705	0.1	Acetylglycine, L-Aspartate-semialdehyde, L-2-Amino-3-oxobutanoic acid	HMDB0000532, HMDB0012249, HMDB0006454	3606298624	3	0
C6H14N2O2	M[M]+	C6H14N2O2+N2H22C18Br+	491.202	0.657375	0.1	D-Lysine, L-Lysine	HMDB0003405, HMDB0000182	6281524736	2	0
C27H53O12P	M+H	C27H53O12P+H+	601.3347405709999	0.654575	0.1	LysoPI(18:0/0:0)	HMDB0240261	63042465792	1	2
C46H82NO8P	M+K	C46H82NO8P+K+	846.541	0.652921	0.05	PC(18:1(11Z)/20:4(8Z,11Z,14Z,17Z)), PC(20:5(5Z,8Z,11Z,14Z,17Z)/18:0), PC(20:4(5Z,8Z,11Z,14Z)/18:1(11Z)), PC(20:4(8Z,11Z,14Z,17Z)/18:1(9Z)), PC(20:4(5Z,8Z,11Z,14Z)/18:1(9Z)), PC(18:1(11Z)/20:4(5Z,8Z,11Z,14Z)), PC(22:5(7Z,10Z,13Z,16Z,19Z)/16:0), PC(22:4(7Z,10Z,13Z,16Z)/16:1(9Z)), PC(18:0/20:5(5Z,8Z,11Z,14Z,17Z)), PC(20:4(8Z,11Z,14Z,17Z)/18:1(11Z)), PC(22:5(4Z,7Z,10Z,13Z,16Z)/16:0), PC(16:0/22:5(4Z,…	HMDB0008082, HMDB0008497, HMDB0008432, HMDB0008466, HMDB0008433, HMDB0008081, HMDB0008692, HMDB0008627, HMDB0008050, HMDB0008465, HMDB0008659, HMDB0007989, HMDB0008115, HMDB0008177, HMDB0008210, HMDB0008369, HMDB0008242, HMDB0008114, HMDB0008337, HMDB0007990, HMDB0008338, HMDB0008146, HMDB0008021, HMDB0008139, HMDB0008402, HMDB0008306	7092405760	26	1
C11H22O	M+K	C11H22O+N2H22C18Br+K+	554.2268599209999	0.649995	0.05	2-Undecen-1-ol, 6-Undecanone, 2-Undecanone, 10-Undecen-1-ol, Undecanal	HMDB0034856, HMDB0030943, HMDB0033713, HMDB0031016, HMDB0030941	11758843904	5	0
C46H82NO8P	M+H	C46H82NO8P+H+	808.585	0.649031	0.1	PC(18:1(11Z)/20:4(8Z,11Z,14Z,17Z)), PC(20:5(5Z,8Z,11Z,14Z,17Z)/18:0), PC(20:4(5Z,8Z,11Z,14Z)/18:1(11Z)), PC(20:4(8Z,11Z,14Z,17Z)/18:1(9Z)), PC(20:4(5Z,8Z,11Z,14Z)/18:1(9Z)), PC(18:1(11Z)/20:4(5Z,8Z,11Z,14Z)), PC(22:5(7Z,10Z,13Z,16Z,19Z)/16:0), PC(22:4(7Z,10Z,13Z,16Z)/16:1(9Z)), PC(18:0/20:5(5Z,8Z,11Z,14Z,17Z)), PC(20:4(8Z,11Z,14Z,17Z)/18:1(11Z)), PC(22:5(4Z,7Z,10Z,13Z,16Z)/16:0), PC(16:0/22:5(4Z,…	HMDB0008082, HMDB0008497, HMDB0008432, HMDB0008466, HMDB0008433, HMDB0008081, HMDB0008692, HMDB0008627, HMDB0008050, HMDB0008465, HMDB0008659, HMDB0007989, HMDB0008115, HMDB0008177, HMDB0008210, HMDB0008369, HMDB0008242, HMDB0008114, HMDB0008337, HMDB0007990, HMDB0008338, HMDB0008146, HMDB0008021, HMDB0008139, HMDB0008402, HMDB0008306	9334203392	26	1
C24H38O5	M[M]+	C24H38O5+N2H22C18Br+	751.368	0.638835	0.1	3-Oxocholic acid, 3,7-Dihydroxy-12-oxocholanoic acid, 7-Ketodeoxycholic acid	HMDB0000502, HMDB0000400, HMDB0000391	1388349824	3	0
C47H93N2O6P	M+H	C47H93N2O6P+H+	813.684	0.637675	0.1	SM(d18:1/24:1(15Z))	HMDB0012107	4545904640	1	0
C47H93N2O6P	M+K	C47H93N2O6P+K+	851.64	0.625508	0.05	SM(d18:1/24:1(15Z))	HMDB0012107	5258818048	1	1
C46H80NO8P	M+K	C46H80NO8P+K+	844.5253134129999	0.619916	0.05	PC(18:2(9Z,12Z)/20:4(8Z,11Z,14Z,17Z)), PC(22:5(4Z,7Z,10Z,13Z,16Z)/16:1(9Z)), PC(18:3(9Z,12Z,15Z)/20:3(8Z,11Z,14Z)), PC(20:5(5Z,8Z,11Z,14Z,17Z)/18:1(9Z)), PC(20:5(5Z,8Z,11Z,14Z,17Z)/18:1(11Z)), PC(20:4(8Z,11Z,14Z,17Z)/18:2(9Z,12Z)), PC(22:6(4Z,7Z,10Z,13Z,16Z,19Z)/16:0), PC(18:2(9Z,12Z)/20:4(5Z,8Z,11Z,14Z)), PC(18:4(6Z,9Z,12Z,15Z)/20:2(11Z,14Z)), PC(20:2(11Z,14Z)/18:4(6Z,9Z,12Z,15Z)), PC(20:3(8Z,11…	HMDB0008148, HMDB0008660, HMDB0008212, HMDB0008499, HMDB0008498, HMDB0008467, HMDB0008725, HMDB0008147, HMDB0008243, HMDB0008339, HMDB0008404, HMDB0008403, HMDB0008083, HMDB0008211, HMDB0008179, HMDB0007991, HMDB0008434, HMDB0008178, HMDB0008370, HMDB0008693, HMDB0008371, HMDB0008024, HMDB0008022, HMDB0008116	5145859072	24	1
C14H19N3O5	M+K	C14H19N3O5+K+	348.096	0.617834	0.05	Tyrosyl-Glutamine	HMDB0029103	14322014208	1	0
C39H71O8P	M+K	C39H71O8P+K+	737.4518141249999	0.611171	0.05	PA(18:3(9Z,12Z,15Z)/18:0), PA(18:0/18:3(9Z,12Z,15Z)), PA(18:0/18:3(6Z,9Z,12Z)), PA(18:3(6Z,9Z,12Z)/18:0), PA(14:1(9Z)/22:2(13Z,16Z)), PA(18:2(9Z,12Z)/18:1(9Z)), PA(20:2(11Z,14Z)/16:1(9Z)), PA(16:1(9Z)/20:2(11Z,14Z)), PA(18:1(9Z)/18:2(9Z,12Z)), PA(16:0/20:3(8Z,11Z,14Z)), PA(20:3(8Z,11Z,14Z)/16:0), PA(22:2(13Z,16Z)/14:1(9Z))	HMDB0115005, HMDB0114879, HMDB0114878, HMDB0114978, HMDB0114805, HMDB0114953, HMDB0115536, HMDB0115512, HMDB0114927, HMDB0115511, HMDB0115564, HMDB0115297	4736427008	12	0
C15H23N3O4	M+K	C15H23N3O4+N2H22C18Br+K+	693.2286508130001	0.600836	0.05	Lysyl-Tyrosine	HMDB0028963	4946723328	1	0
C8H20NO6P	M+Na	C8H20NO6P+Na+	280.09204504300004	0.599483	0.05	Glycerophosphocholine	HMDB0000086	21458903040	1	0
C22H22O12	M+H	C22H22O12+H+	479.118	0.596229	0.1	Hesperetin 7-O-glucuronide, Hesperetin 3'-O-glucuronide	HMDB0041745, HMDB0041743	7624296448	2	1
C13H25NO4	M+H	C13H25NO4+N2H22C18Br+H+	605.2822714189999	0.59579	0.2	L-Hexanoylcarnitine, Hexanoylcarnitine	HMDB0000756, HMDB0000705	4985481728	2	0
C9H20O	M[M]+	C9H20O+N2H22C18Br+	489.248	0.595169	0.1	2-Nonanol, 3-Nonanol, 1-Nonanol	HMDB0033916, HMDB0031732, HMDB0031265	3082274048	3	0
C9H16O	M[M]+	C9H16O+N2H22C18Br+	485.216	0.592244	0.1	5-Nonen-2-one, (3Z,6Z)-3,6-Nonadien-1-ol	HMDB0034761, HMDB0030957	2880081408	2	2
C24H50NO7P	M+K	C24H50NO7P+K+	534.296	0.588937	0.05	LysoPC(16:0)	HMDB0010382	7421482496	1	1
C10H18O4	M[M]+	C10H18O4+N2H22C18Br+	547.217	0.587748	0.1	Sebacic acid	HMDB0000792	1184592000	1	0
C40H78NO8P	M+H	C40H78NO8P+H+	732.5537818909999	0.585507	0.1	PC(14:0/18:1(9Z)), PC(16:1(9Z)/16:0), PC(14:0/18:1(11Z)), PC(18:0/14:1(9Z)), PC(14:1(9Z)/18:0), PC(16:0/16:1(9Z)), PC(18:1(11Z)/14:0), PC(18:1(9Z)/14:0), PE(20:1(11Z)/15:0), PE(15:0/20:1(11Z)), PE-NMe(16:0/18:1(9Z))	HMDB0007873, HMDB0008001, HMDB0007872, HMDB0008032, HMDB0007904, HMDB0007969, HMDB0008064, HMDB0008097, HMDB0009252, HMDB0008900, HMDB0010569	4386212352	11	0
C18H34O5	M[M]+	C18H34O5+N2H22C18Br+	675.3367122950001	0.583485	0.1	9,10,13-TriHOME, 5,8,12-Trihydroxy-9-octadecenoic acid, (9S,10E,12S,13S)-9,12,13-Trihydroxy-10-octadecenoic acid, 9,12,13-TriHOME	HMDB0004710, HMDB0030936, HMDB0038555, HMDB0004708	456299456	4	3
C13H24O2	M[M]+	C13H24O2+N2H22C18Br+	557.274	0.581717	0.1	Methyl (E)-2-dodecenoate, Citronellyl propionate, Rhodinyl propionate, Ethyl 10-undecenoate	HMDB0031028, HMDB0037226, HMDB0037187, HMDB0034286	2398298368	4	0
C6H8O7	M[M]+	C6H8O7+N2H22C18Br+	537.1230907029999	0.574962	0.1	Isocitric acid, Citric acid, Diketogulonic acid	HMDB0000193, HMDB0000094, HMDB0005971	3178940672	3	2
H3O4P	M[M]+	H3O4P+N2H22C18Br+	443.0729836830001	0.573624	0.1	Phosphate	HMDB0001429	3008600320	1	1
C42H84NO7P	M+H	C42H84NO7P+H+	746.6058174629999	0.568191	0.2	PC(o-16:1(9Z)/18:0), PC(o-18:1(11Z)/16:0), PC(o-18:1(9Z)/16:0), PC(P-16:0/18:0)	HMDB0013412, HMDB0013424, HMDB0013426, HMDB0011208	3645278464	4	0
C16H19N3O3	M[M]+	C16H19N3O3+N2H22C18Br+	646.239	0.551686	0.1	Prolyl-Tryptophan, Tryptophyl-Proline	HMDB0029028, HMDB0029091	791301824	2	1
C12H16N2O4	M+H	C12H16N2O4+N2H22C18Br+H+	598.2149201309999	0.547628	0.2	Alanyl-Tyrosine, Phenylalanyl-Serine, Tyrosyl-Alanine, Serylphenylalanine	HMDB0028699, HMDB0029004, HMDB0029098, HMDB0029046	958879040	4	2
C13H16N2O4	M[M]+	C13H16N2O4+N2H22C18Br+	609.2070950989998	0.546666	0.1	Acetyl-N-formyl-5-methoxykynurenamine, Phenylacetylglutamine	HMDB0004259, HMDB0006344	2435907072	2	1
C6H12O	M[M]+	C6H12O+N2H22C18Br+	445.185	0.537748	0.1	Hexanal	HMDB0005994	2516784128	1	0
C9H18O2	M[M]+	C9H18O2+N2H22C18Br+	503.227	0.535346	0.1	Pelargonic acid, 2-Methylpropyl 3-methylbutanoate, Butyl pentanoate, Octyl formate, Isopropyl hexanoate, 3-Methylbutyl 2-methylpropanoate, 4-Methyloctanoic acid, Pentyl butanoate, 1-Hydroxy-3-nonanone, xi-2-Ethylheptanoic acid, Methyl caprylate, Butyl 3-methylbutanoate, Heptyl acetate, Propyl hexanoate, 3-(Hydroxymethyl)-2-octanone, Hexyl propionate, 1-Methylbutyl butanoate, Butyl 2-methylbutanoa…	HMDB0000847, HMDB0038040, HMDB0040295, HMDB0038603, HMDB0040430, HMDB0036234, HMDB0031557, HMDB0034162, HMDB0037143, HMDB0030331, HMDB0031291, HMDB0032042, HMDB0031480, HMDB0034165, HMDB0037164, HMDB0034606, HMDB0039219, HMDB0039216	7783058944	18	1
C10H14N5O7P	M[M]+	C10H14N5O7P+N2H22C18Br+	692.159	0.530505	0.1	Adenosine monophosphate, DEOXYGUANOSINE-MONOPHOSPHATE, 3'-AMP, 2'-Deoxyguanosine 5'-monophosphate	HMDB0000045, msmls183, HMDB0003540, HMDB0001044	3009549056	4	0
C5H7NO2	M+K	C5H7NO2+N2H22C18Br+K+	497.10747306100006	0.529772	0.05	1-Pyrroline-5-carboxylic acid	HMDB0001301	9902951424	1	2
C27H56O	M[M]+	C27H56O+N2H22C18Br+	741.5292045190001	0.527972	0.1	14-Heptacosanol	HMDB0031037	31799652352	1	2
C44H86NO7P	M+Na	C44H86NO7P+Na+	794.6034117749999	0.525673	0.05	PC(P-16:0/20:1(11Z)), PC(P-18:1(11Z)/18:0), PC(20:1(11Z)/P-16:0), PC(18:1(9Z)/P-18:0), PC(18:1(11Z)/P-18:0), PC(18:0/P-18:1(9Z)), PC(P-18:1(9Z)/18:0), PC(18:0/P-18:1(11Z)), PC(o-18:0/18:2(9Z,12Z)), PC(P-18:0/18:1(9Z)), PC(o-18:1(9Z)/18:1(11Z)), PC(P-18:0/18:1(11Z))	HMDB0011216, HMDB0011274, HMDB0008324, HMDB0008127, HMDB0008094, HMDB0008063, HMDB0011307, HMDB0008062, HMDB0013418, HMDB0011243, HMDB0013428, HMDB0011242	2455658752	12	1
C6H8O6	M[M]+	C6H8O6+N2H22C18Br+	521.128	0.524551	0.1	Ascorbic acid, D-Glucurono-6,3-lactone	HMDB0000044, HMDB0006355	3033261568	2	1
C15H32O	M[M]+	C15H32O+N2H22C18Br+	573.3414037509999	0.522714	0.1	Pentadecanol	HMDB0013299	2687417856	1	0
C6H10N2O4	M[M]+	C6H10N2O4+N2H22C18Br+	519.1601449069999	0.521786	0.1	Formiminoglutamic acid, N-Acetylasparagine	HMDB0000854, HMDB0006028	3597263104	2	0
C17H35O7P	M+K	C17H35O7P+K+	421.17519835300004	0.521095	0.1	1-tetradecanoyl-sn-glycero-3-phosphate	HMDB0062321	3163389184	1	0
C8H9NO3	M[M]+	C8H9NO3+N2H22C18Br+	512.154	0.519185	0.1	Pyridoxal	HMDB0001545	1344276992	1	2
C9H18O2	M+H	C9H18O2+N2H22C18Br+H+	504.23459295500004	0.515057	0.2	Pelargonic acid, 2-Methylpropyl 3-methylbutanoate, Butyl pentanoate, Octyl formate, Isopropyl hexanoate, 3-Methylbutyl 2-methylpropanoate, 4-Methyloctanoic acid, Pentyl butanoate, 1-Hydroxy-3-nonanone, xi-2-Ethylheptanoic acid, Methyl caprylate, Butyl 3-methylbutanoate, Heptyl acetate, Propyl hexanoate, 3-(Hydroxymethyl)-2-octanone, Hexyl propionate, 1-Methylbutyl butanoate, Butyl 2-methylbutanoa…	HMDB0000847, HMDB0038040, HMDB0040295, HMDB0038603, HMDB0040430, HMDB0036234, HMDB0031557, HMDB0034162, HMDB0037143, HMDB0030331, HMDB0031291, HMDB0032042, HMDB0031480, HMDB0034165, HMDB0037164, HMDB0034606, HMDB0039219, HMDB0039216	159163760640	18	0
C42H84NO7P	M+Na	C42H84NO7P+Na+	768.5877617109999	0.514709	0.05	PC(o-16:1(9Z)/18:0), PC(o-18:1(11Z)/16:0), PC(o-18:1(9Z)/16:0), PC(P-16:0/18:0)	HMDB0013412, HMDB0013424, HMDB0013426, HMDB0011208	2704836864	4	1
C25H47NO4	M+H	C25H47NO4+H+	426.35778541900004	0.514459	0.2	Oleoylcarnitine, 11Z-Octadecenylcarnitine, Octadecenoylcarnitine, Elaidic carnitine, 2-Hydroxyhexadecanoylcarnitine	HMDB0005065, HMDB0013338, HMDB0094687, HMDB0006464, HMDB0013337	3387575296	5	0
C14H20N2O4	M[M]+	C14H20N2O4+N2H22C18Br+	625.238	0.509188	0.1	Valyl-Tyrosine, Tyrosyl-Valine	HMDB0029139, HMDB0029118	920270208	2	0
C6H13O9P	M[M]+	C6H13O9P+N2H22C18Br+	605.1258071029999	0.501385	0.1	Galactose 1-phosphate, Myo-inositol 1-phosphate, Glucose 1-phosphate, Inositol phosphate, Mannose 6-phosphate, Fructose 6-phosphate, Glucose 6-phosphate, D-Mannose 1-phosphate, Beta-D-Glucose 6-phosphate	HMDB0000645, HMDB0000213, HMDB0001586, HMDB0002985, HMDB0001078, HMDB0000124, HMDB0001401, HMDB0006330, HMDB0003498	1545328256	9	2
C16H28O2	M[M]+	C16H28O2+N2H22C18Br+	597.305	0.501325	0.1	7Z,10Z-Hexadecadienoic acid, Geranyl hexanoate	HMDB0000477, HMDB0029351	2122625280	2	0
C17H33O7P	M+K	C17H33O7P+K+	419.15954828900004	0.50085	0.1	1-(9Z-tetradecenoyl)-glycero-3-phosphate	HMDB0062311	2655956736	1	0
C43H74NO7P	M+Na	C43H74NO7P+Na+	770.5095113909999	0.49913	0.05	PE(O-16:1(1Z)/22:6(4Z,7Z,10Z,13Z,16Z,19Z))	HMDB0005780	3406282240	1	2
C5H8N2O2	M[M]+	C5H8N2O2+N2H22C18Br+	473.155	0.498215	0.1	Pyroglutamine, Dihydrothymine	HMDB0062558, HMDB0000079	863333312	2	0
C5H14NO4P	M+K	C5H14NO4P+K+	222.02920282099996	0.497248	0.1	Phosphorylcholine	HMDB0001565	18866186240	1	0
C6H6O2	M[M]+	C6H6O2+N2H22C18Br+	455.133	0.493247	0.1	Hydroquinone, Pyrocatechol	HMDB0002434, HMDB0000957	2572702976	2	1
C20H34O2	M[M]+	C20H34O2+N2H22C18Br+	651.3519684349999	0.492218	0.1	5,8,11-Eicosatrienoic acid, 11,14,17-Eicosatrienoic acid, 8,11,14-Eicosatrienoic acid	HMDB0010378, HMDB0060039, HMDB0002925	1442430592	3	2
C4H6O2	M[M]+	C4H6O2+N2H22C18Br+	431.133	0.491003	0.1	Gamma-Butyrolactone, Isocrotonic acid, Diacetyl, But-2-enoic acid	HMDB0000549, HMDB0034439, HMDB0003407, HMDB0010720	2573526784	4	0
C41H73O8P	M+Na	C41H73O8P+Na+	747.494	0.490783	0.05	PA(20:2(11Z,14Z)/18:2(9Z,12Z)), PA(18:2(9Z,12Z)/20:2(11Z,14Z)), PA(18:1(9Z)/20:3(8Z,11Z,14Z)), PA(20:1(11Z)/18:3(9Z,12Z,15Z)), PA(20:1(11Z)/18:3(6Z,9Z,12Z)), PA(16:0/22:4(7Z,10Z,13Z,16Z)), PA(18:0/20:4(5Z,8Z,11Z,14Z)), PA(18:3(9Z,12Z,15Z)/20:1(11Z)), PA(18:3(6Z,9Z,12Z)/20:1(11Z)), PA(18:4(6Z,9Z,12Z,15Z)/20:0), PA(20:3(8Z,11Z,14Z)/18:1(9Z)), PA(20:4(5Z,8Z,11Z,14Z)/18:0), PA(20:0/18:4(6Z,9Z,12Z,15Z…	HMDB0115493, HMDB0115520, HMDB0115519, HMDB0115101, HMDB0115100, HMDB0114846, HMDB0114884, HMDB0115013, HMDB0114986, HMDB0115039, HMDB0115568, HMDB0115149, HMDB0115073, HMDB0115326	2583628288	14	0
C8H10O3	M[M]+	C8H10O3+N2H22C18Br+	499.159	0.487458	0.1	Hydroxytyrosol	HMDB0005784	121360872	1	2
C25H28O5	M+K	C25H28O5+K+	447.157	0.486902	0.1	3'-Geranyl-2',3,4,4'-tetrahydroxychalcone	HMDB0035255	9489040384	1	1
C18H34O	M[M]+	C18H34O+N2H22C18Br+	611.357	0.479913	0.1	9-Octadecenal	HMDB0030965	1483218304	1	1
C6H6N4O2	M+H	C6H6N4O2+N2H22C18Br+H+	512.1529885709999	0.476318	0.2	3-Methylxanthine	HMDB0001886	1256188800	1	1
C2H8NO4P	M[M]+	C2H8NO4P+N2H22C18Br+	486.11518284300007	0.473574	0.1	O-Phosphoethanolamine	HMDB0000224	1758121088	1	0
C5H14NO4P	M[M]+	C5H14NO4P+N2H22C18Br+	528.162	0.468174	0.1	Phosphorylcholine	HMDB0001565	6815592960	1	2
C18H35NO	M+H	C18H35NO+H+	282.279	0.467192	0.2	Oleamide	HMDB0002117	3564366	1	0
C18H34O3	M[M]+	C18H34O3+N2H22C18Br+	643.347	0.466521	0.1	5-Oxooctadecanoic acid, Ricinoleic acid, 3-Oxooctadecanoic acid, 9-Oxooctadecanoic acid, 11-Oxooctadecanoic acid, 9,10-epoxyoctadecanoic acid, 10-Oxooctadecanoic acid	HMDB0034074, HMDB0034297, HMDB0010736, HMDB0030979, HMDB0030981, HMDB0061650, HMDB0030980	611096896	7	0
C7H15NO2	M+K	C7H15NO2+K+	184.07343661299998	0.466473	0.1	2-Aminoheptanoate, 3-Dehydroxycarnitine, Acetylcholine, 4-Trimethylammoniobutanoic acid	HMDB0094649, HMDB0006831, HMDB0000895, HMDB0001161	137063874560	4	3
C15H23N3O3	M[M]+	C15H23N3O3+N2H22C18Br+	638.2700297030001	0.464288	0.1	Lysyl-Phenylalanine	HMDB0028958	9586742	1	0
C6H6O7	M[M]+	C6H6O7+N2H22C18Br+	535.107	0.462664	0.1	Oxalosuccinic acid	HMDB0003974	17309602	1	3
C2H8NO4P	M+H	C2H8NO4P+N2H22C18Br+H+	487.1230078750001	0.460049	0.2	O-Phosphoethanolamine	HMDB0000224	3974163712	1	2
C46H84NO7P	M+H	C46H84NO7P+H+	794.6058174629999	0.459019	0.2	PC(20:3(5Z,8Z,11Z)/P-18:1(11Z)), PC(P-18:1(9Z)/20:3(5Z,8Z,11Z)), PC(P-18:1(11Z)/20:3(8Z,11Z,14Z)), PC(P-18:1(11Z)/20:3(5Z,8Z,11Z)), PC(o-18:1(9Z)/20:4(8Z,11Z,14Z,17Z)), PC(P-18:0/20:4(5Z,8Z,11Z,14Z)), PC(P-18:0/20:4(8Z,11Z,14Z,17Z)), PC(P-16:0/22:4(7Z,10Z,13Z,16Z)), PC(20:3(5Z,8Z,11Z)/P-18:1(9Z)), PC(P-18:1(9Z)/20:3(8Z,11Z,14Z)), PC(20:3(8Z,11Z,14Z)/P-18:1(11Z)), PC(20:4(8Z,11Z,14Z,17Z)/P-18:0), …	HMDB0008392, HMDB0011317, HMDB0011285, HMDB0011284, HMDB0013432, HMDB0011253, HMDB0011254, HMDB0011226, HMDB0008393, HMDB0011318, HMDB0008424, HMDB0008489, HMDB0008456, HMDB0008425, HMDB0008652	2532136192	15	1
C9H10O4	M+H	C9H10O4+N2H22C18Br+H+	528.162	0.458678	0.2	Isohomovanillic acid, Hydroxyphenyllactic acid, Meta-hydroxyphenylhydracrylic Acid, Homovanillic acid, 3-(3-Hydroxyphenyl)-3-hydroxypropanoic acid	HMDB0000333, HMDB0000755, HMDB0062595, HMDB0000118, HMDB0002643	6748876800	5	2
C40H78NO8P	M+K	C40H78NO8P+K+	770.51	0.457036	0.1	PC(14:0/18:1(9Z)), PC(16:1(9Z)/16:0), PC(14:0/18:1(11Z)), PC(18:0/14:1(9Z)), PC(14:1(9Z)/18:0), PC(16:0/16:1(9Z)), PC(18:1(11Z)/14:0), PC(18:1(9Z)/14:0), PE(20:1(11Z)/15:0), PE(15:0/20:1(11Z)), PE-NMe(16:0/18:1(9Z))	HMDB0007873, HMDB0008001, HMDB0007872, HMDB0008032, HMDB0007904, HMDB0007969, HMDB0008064, HMDB0008097, HMDB0009252, HMDB0008900, HMDB0010569	3406282240	11	2
C36H70O5	M[M]+	C36H70O5+N2H22C18Br+	927.618	0.45516	0.1	DG(12:0/21:0/0:0), DG(16:0/17:0/0:0), DG(15:0/18:0/0:0), DG(14:0/19:0/0:0), DG(13:0/20:0/0:0)	HMDB0093111, HMDB0093648, HMDB0007071, HMDB0093387, HMDB0093265	2.8646e+06	5	1
C44H86NO6P	M+Na	C44H86NO6P+Na+	778.6084971549999	0.455091	0.05	PC(P-18:1(11Z)/P-18:0), PC(P-18:0/P-18:1(11Z)), PC(P-18:1(9Z)/P-18:0), PC(P-18:0/P-18:1(9Z))	HMDB0011299, HMDB0011267, HMDB0011332, HMDB0011268	2087352576	4	0
C39H73O8P	M+Na	C39H73O8P+Na+	723.494	0.454057	0.05	PA(18:0/18:2(9Z,12Z)), PA(18:2(9Z,12Z)/18:0), PA(16:0/20:2(11Z,14Z)), PA(18:1(11Z)/18:1(9Z)), PA(14:0/22:2(13Z,16Z)), PA(18:1(11Z)/18:1(11Z)), PA(20:1(11Z)/16:1(9Z)), PA(18:1(9Z)/18:1(11Z)), PA(22:2(13Z,16Z)/14:0), PA(20:2(11Z,14Z)/16:0), PA(18:1(9Z)/18:1(9Z))	HMDB0007861, HMDB0114951, HMDB0115510, HMDB0007863, HMDB0116699, HMDB0007862, HMDB0115095, HMDB0007864, HMDB0115296, HMDB0115535, HMDB0007865	2428582400	11	0
C4H7NO	M+K	C4H7NO+N2H22C18Br+K+	469.11255844100003	0.452795	0.05	2-Pyrrolidinone	HMDB0002039	2008846464	1	1
C4H9NO2	M+K	C4H9NO2+N2H22C18Br+K+	487.12312312500006	0.445925	0.05	2-Aminoisobutyric acid, 3-Aminoisobutanoic acid, gamma-Aminobutyric acid, D-alpha-Aminobutyric acid, (R)-b-aminoisobutyric acid, Dimethylglycine, L-alpha-Aminobutyric acid, (S)-b-aminoisobutyric acid, N-Methylalanine	HMDB0001906, HMDB0003911, HMDB0000112, HMDB0000650, HMDB0002299, HMDB0000092, HMDB0000452, HMDB0002166, HMDB0094692	3973081344	9	2
C25H49O12P	M+H	C25H49O12P+H+	573.3034404429999	0.442752	0.2	1-Palmitoylglycerophosphoinositol	HMDB0061695	2240233216	1	1
C4H8O2	M[M]+	C4H8O2+N2H22C18Br+	433.149	0.440168	0.1	Isobutyric acid, Butyric acid	HMDB0001873, HMDB0000039	4080947712	2	0
C6H6O4	M[M]+	C6H6O4+N2H22C18Br+	487.123	0.438206	0.1	cis,cis-Muconic acid, Sumiki's acid, trans-trans-Muconic acid	HMDB0006331, HMDB0002432, HMDB0002349	3974163712	3	2
C15H24O	M[M]+	C15H24O+N2H22C18Br+	565.2788034949999	0.43766	0.1	2-trans,6-trans-Farnesal, 4-Nonylphenol	HMDB0060356, HMDB0038982	1994464640	2	1
C44H82NO7P	M+H	C44H82NO7P+H+	768.5901673989999	0.435458	0.2	PC(18:3(9Z,12Z,15Z)/P-18:0), PC(P-18:0/18:3(6Z,9Z,12Z)), PC(P-18:1(11Z)/18:2(9Z,12Z)), PC(P-18:0/18:3(9Z,12Z,15Z)), PC(18:3(6Z,9Z,12Z)/P-18:0), PC(18:2(9Z,12Z)/P-18:1(9Z)), PC(18:2(9Z,12Z)/P-18:1(11Z)), PC(20:3(5Z,8Z,11Z)/P-16:0), PC(20:3(8Z,11Z,14Z)/P-16:0), PC(P-18:1(9Z)/18:2(9Z,12Z)), PC(P-16:0/20:3(8Z,11Z,14Z)), PC(P-16:0/20:3(5Z,8Z,11Z)), PC(o-16:0/20:4(8Z,11Z,14Z,17Z)), PC(o-18:2(9Z,12Z)/18…	HMDB0008226, HMDB0011245, HMDB0011277, HMDB0011246, HMDB0008193, HMDB0008162, HMDB0008161, HMDB0008390, HMDB0008422, HMDB0011310, HMDB0011219, HMDB0011218, HMDB0013407, HMDB0013435	2174884608	14	1
C9H17NO4	M+H	C9H17NO4+H+	204.12303445899997	0.433572	0.2	N-lactoyl-Leucine, L-Acetylcarnitine	HMDB0062176, HMDB0000201	13717234688	2	0
C3H6O4	M[M]+	C3H6O4+N2H22C18Br+	451.123	0.43306	0.1	Glyceric acid, L-Glyceric acid	HMDB0000139, HMDB0006372	886407104	2	0
C6H13NO2	M[M]+	C6H13NO2+N2H22C18Br+	476.19071676300007	0.429155	0.1	L-Isoleucine, Beta-Leucine, L-Leucine, 3,3,5-triiodo-L-thyronine-beta-D-glucuronoside, L-Alloisoleucine, L-Norleucine, Aminocaproic acid, D-Leucine	HMDB0000172, HMDB0003640, HMDB0000687, HMDB0062203, HMDB0000557, HMDB0001645, HMDB0001901, HMDB0013773	645283776	8	0
C38H76NO8P	M+H	C38H76NO8P+H+	706.5381318269999	0.428327	0.2	PE(18:0/15:0), PE-NMe(16:0/16:0), PC(16:0/14:0), PC(15:0/15:0), PE(15:0/18:0), PC(14:0/16:0)	HMDB0008988, HMDB0010567, HMDB0007965, HMDB0007934, HMDB0008892, HMDB0007869	2844880896	6	0
C46H86NO8P	M+H	C46H86NO8P+H+	812.616	0.426931	0.2	PC(20:3(8Z,11Z,14Z)/18:0), PC(20:3(5Z,8Z,11Z)/18:0), PC(18:0/20:3(8Z,11Z,14Z)), PC(18:1(11Z)/20:2(11Z,14Z)), PC(18:3(6Z,9Z,12Z)/20:0), PC(22:2(13Z,16Z)/16:1(9Z)), PC(20:0/18:3(9Z,12Z,15Z)), PC(18:0/20:3(5Z,8Z,11Z)), PC(20:2(11Z,14Z)/18:1(9Z)), PC(20:0/18:3(6Z,9Z,12Z)), PC(20:2(11Z,14Z)/18:1(11Z)), PC(20:1(11Z)/18:2(9Z,12Z)), PC(16:1(9Z)/22:2(13Z,16Z)), PC(18:3(9Z,12Z,15Z)/20:0), PC(18:2(9Z,12Z)/2…	HMDB0008399, HMDB0008366, HMDB0008047, HMDB0008078, HMDB0008175, HMDB0008594, HMDB0008272, HMDB0008046, HMDB0008335, HMDB0008271, HMDB0008334, HMDB0008303, HMDB0008020, HMDB0008208, HMDB0008144, HMDB0008111	2004791808	16	1
C42H84NO8P	M+H	C42H84NO8P+H+	762.6007320829999	0.424942	0.2	PC(18:0/16:0), PC(14:0/20:0), PC(16:0/18:0), PC(20:0/14:0), PE(22:0/15:0), PE(15:0/22:0)	HMDB0008034, HMDB0007878, HMDB0007970, HMDB0008262, HMDB0009483, HMDB0008907	2075737984	6	0
C7H6O4	M+H	C7H6O4+H+	155.03388510699997	0.424607	0.2	Gentisic acid, 3,5-Dihydroxybenzoic acid, 2-Pyrocatechuic acid	HMDB0000152, HMDB0013677, HMDB0000397	2249530880	3	0
C12H23NO5	M+Na	C12H23NO5+Na+	284.147	0.420742	0.05	hydroxyisovaleroyl carnitine, 3-Hydroxyisovalerylcarnitine	HMDB0062555, HMDB0061189	11773859840	2	0
C16H30O3	M[M]+	C16H30O3+N2H22C18Br+	615.3155829269999	0.412707	0.1	8-Oxohexadecanoic acid, 3-Oxohexadecanoic acid, 11-Oxohexadecanoic acid, 9-Oxohexadecanoic acid	HMDB0030972, HMDB0010733, HMDB0030978, HMDB0030973	554426240	4	1
C5H11NO2	M[M]+	C5H11NO2+N2H22C18Br+	462.17506669900007	0.410972	0.1	L-Valine, 5-Aminopentanoic acid, Betaine, Norvaline	HMDB0000883, HMDB0003355, HMDB0000043, HMDB0013716	624908352	4	0
C10H18O3	M+H	C10H18O3+N2H22C18Br+H+	532.23	0.408746	0.2	(E)-10-Hydroxy-8-decenoic acid, 3-Oxodecanoic acid	HMDB0039533, HMDB0010724	1674447744	2	0
C46H80NO8P	M+H	C46H80NO8P+H+	806.5694319549999	0.406197	0.2	PC(18:2(9Z,12Z)/20:4(8Z,11Z,14Z,17Z)), PC(22:5(4Z,7Z,10Z,13Z,16Z)/16:1(9Z)), PC(18:3(9Z,12Z,15Z)/20:3(8Z,11Z,14Z)), PC(20:5(5Z,8Z,11Z,14Z,17Z)/18:1(9Z)), PC(20:5(5Z,8Z,11Z,14Z,17Z)/18:1(11Z)), PC(20:4(8Z,11Z,14Z,17Z)/18:2(9Z,12Z)), PC(22:6(4Z,7Z,10Z,13Z,16Z,19Z)/16:0), PC(18:2(9Z,12Z)/20:4(5Z,8Z,11Z,14Z)), PC(18:4(6Z,9Z,12Z,15Z)/20:2(11Z,14Z)), PC(20:2(11Z,14Z)/18:4(6Z,9Z,12Z,15Z)), PC(20:3(8Z,11…	HMDB0008148, HMDB0008660, HMDB0008212, HMDB0008499, HMDB0008498, HMDB0008467, HMDB0008725, HMDB0008147, HMDB0008243, HMDB0008339, HMDB0008404, HMDB0008403, HMDB0008083, HMDB0008211, HMDB0008179, HMDB0007991, HMDB0008434, HMDB0008178, HMDB0008370, HMDB0008693, HMDB0008371, HMDB0008024, HMDB0008022, HMDB0008116	492971008	24	1
C24H50NO7P	M+Na	C24H50NO7P+Na+	518.322	0.402915	0.05	LysoPC(16:0)	HMDB0010382	6896424960	1	1
C41H73O8P	M+K	C41H73O8P+K+	763.467	0.398564	0.1	PA(20:2(11Z,14Z)/18:2(9Z,12Z)), PA(18:2(9Z,12Z)/20:2(11Z,14Z)), PA(18:1(9Z)/20:3(8Z,11Z,14Z)), PA(20:1(11Z)/18:3(9Z,12Z,15Z)), PA(20:1(11Z)/18:3(6Z,9Z,12Z)), PA(16:0/22:4(7Z,10Z,13Z,16Z)), PA(18:0/20:4(5Z,8Z,11Z,14Z)), PA(18:3(9Z,12Z,15Z)/20:1(11Z)), PA(18:3(6Z,9Z,12Z)/20:1(11Z)), PA(18:4(6Z,9Z,12Z,15Z)/20:0), PA(20:3(8Z,11Z,14Z)/18:1(9Z)), PA(20:4(5Z,8Z,11Z,14Z)/18:0), PA(20:0/18:4(6Z,9Z,12Z,15Z…	HMDB0115493, HMDB0115520, HMDB0115519, HMDB0115101, HMDB0115100, HMDB0114846, HMDB0114884, HMDB0115013, HMDB0114986, HMDB0115039, HMDB0115568, HMDB0115149, HMDB0115073, HMDB0115326	2460427520	14	0
C39H73O8P	M+K	C39H73O8P+K+	739.467	0.396111	0.1	PA(18:0/18:2(9Z,12Z)), PA(18:2(9Z,12Z)/18:0), PA(16:0/20:2(11Z,14Z)), PA(18:1(11Z)/18:1(9Z)), PA(14:0/22:2(13Z,16Z)), PA(18:1(11Z)/18:1(11Z)), PA(20:1(11Z)/16:1(9Z)), PA(18:1(9Z)/18:1(11Z)), PA(22:2(13Z,16Z)/14:0), PA(20:2(11Z,14Z)/16:0), PA(18:1(9Z)/18:1(9Z))	HMDB0007861, HMDB0114951, HMDB0115510, HMDB0007863, HMDB0116699, HMDB0007862, HMDB0115095, HMDB0007864, HMDB0115296, HMDB0115535, HMDB0007865	2644238080	11	0
C4H9NO3	M[M]+	C4H9NO3+N2H22C18Br+	464.15433125500005	0.393981	0.1	L-Allothreonine, 4-Amino-3-hydroxybutyrate, L-Homoserine, L-Threonine	HMDB0004041, HMDB0061877, HMDB0000719, HMDB0000167	389016576	4	0
C10H12N2O4	M[M]+	C10H12N2O4+N2H22C18Br+	569.176	0.389317	0.1	Hydroxykynurenine, L-3-Hydroxykynurenine, 5-Hydroxykynurenine	HMDB0000732, HMDB0011631, HMDB0012819	851399296	3	1
C19H32O8S2	M+Na	C19H32O8S2+Na+	475.14308100700003	0.388968	0.05	5alpha-Androstan-3alpha,17beta-diol disulfate	HMDB0094682	22827999232	1	1
C6H12O2	M[M]+	C6H12O2+N2H22C18Br+	461.18	0.388621	0.1	Caproate (6:0), Caproic acid, (Â±)-2-Methylpentanoic acid, Isocaproic acid, 3-Methylpentanoic acid	HMDB0061883, HMDB0000535, HMDB0031580, HMDB0000689, HMDB0033774	3266199040	5	0
C7H10N2O4	M[M]+	C7H10N2O4+N2H22C18Br+	531.1601449069999	0.387795	0.1	Pyroglutamylglycine	HMDB0061890	159349552	1	0
C6H11NO3	M+K	C6H11NO3+N2H22C18Br+K+	529.134	0.386983	0.05	N-Propionylalanine, Isobutyrylglycine, N-Butyrylglycine	HMDB0094698, HMDB0000730, HMDB0000808	3458950144	3	2
C44H88NO8P	M+Na	C44H88NO8P+Na+	812.6139764589999	0.385668	0.05	PC(14:0/22:0), PC(22:0/14:0), PC(20:0/16:0), PC(18:0/18:0), PC(16:0/20:0)	HMDB0007886, HMDB0008525, HMDB0008265, HMDB0008036, HMDB0007977	1329432960	5	1
C3H4O4	M[M]+	C3H4O4+N2H22C18Br+	449.107	0.384936	0.1	Malonic acid, Hydroxypyruvic acid	HMDB0000691, HMDB0001352	118565592	2	0
C7H7NO3	M+H	C7H7NO3+N2H22C18Br+H+	499.147	0.381433	0.2	3-Hydroxyanthranilic acid	HMDB0001476	163696144	1	1
C13H16N2O4	M+H	C13H16N2O4+H+	265.118	0.379931	0.2	Acetyl-N-formyl-5-methoxykynurenamine, Phenylacetylglutamine	HMDB0004259, HMDB0006344	4697905152	2	0
C8H8O5	M[M]+	C8H8O5+N2H22C18Br+	529.1332614629999	0.378827	0.1	3,4-Dihydroxymandelic acid	HMDB0001866	3464035584	1	2
C9H18O	M[M]+	C9H18O+N2H22C18Br+	487.232	0.378658	0.1	(Z)-6-Nonen-1-ol, (Â±)-2,6-Dimethyl-6-hepten-1-ol, 1-Nonen-3-ol, (Z)-3-Nonen-1-ol, 2-Nonen-1-ol, (Z)-2-Nonen-1-ol, 2-Methyl-4-heptanone, Nonanal, (E)-3-Nonen-1-ol	HMDB0040581, HMDB0037304, HMDB0034152, HMDB0030959, HMDB0041498, HMDB0041499, HMDB0013821, HMDB0059835, HMDB0041601	1688152576	9	1
C11H21N3O3	M+K	C11H21N3O3+N2H22C18Br+K+	627.2180861290001	0.376279	0.05	Lysyl-Proline	HMDB0028959	1176260608	1	1
C11H15N5O4	M+H	C11H15N5O4+N2H22C18Br+H+	627.216	0.376065	0.2	N6-Methyladenosine, 1-Methyladenosine	HMDB0004044, HMDB0003331	1159279104	2	1
C4H8N2O3	M[M]+	C4H8N2O3+N2H22C18Br+	477.15	0.375339	0.1	N-Carbamoylsarcosine, Ureidopropionic acid, Glycyl-glycine, D-Asparagine, L-Asparagine	HMDB0012265, HMDB0000026, HMDB0011733, HMDB0033780, HMDB0000168	383018560	5	0
C9H16O4	M[M]+	C9H16O4+N2H22C18Br+	533.2009470989999	0.371897	0.1	Nonate, 3-Methylsuberic acid, 2,4-Dimethylpimelic acid, Azelaic acid	HMDB0011717, HMDB0059783, HMDB0059760, HMDB0000784	2573368320	4	0
C40H78NO8P	M+Na	C40H78NO8P+Na+	754.536	0.368759	0.05	PC(14:0/18:1(9Z)), PC(16:1(9Z)/16:0), PC(14:0/18:1(11Z)), PC(18:0/14:1(9Z)), PC(14:1(9Z)/18:0), PC(16:0/16:1(9Z)), PC(18:1(11Z)/14:0), PC(18:1(9Z)/14:0), PE(20:1(11Z)/15:0), PE(15:0/20:1(11Z)), PE-NMe(16:0/18:1(9Z))	HMDB0007873, HMDB0008001, HMDB0007872, HMDB0008032, HMDB0007904, HMDB0007969, HMDB0008064, HMDB0008097, HMDB0009252, HMDB0008900, HMDB0010569	2678108672	11	1
C44H86NO6P	M+K	C44H86NO6P+K+	794.5824343649999	0.368175	0.1	PC(P-18:1(11Z)/P-18:0), PC(P-18:0/P-18:1(11Z)), PC(P-18:1(9Z)/P-18:0), PC(P-18:0/P-18:1(9Z))	HMDB0011299, HMDB0011267, HMDB0011332, HMDB0011268	1738185472	4	1
C5H7N5O	M+H	C5H7N5O+N2H22C18Br+H+	499.169	0.364345	0.2	FAPy-adenine	HMDB0004816	28519718	1	0
C21H30O2	M[M]+	C21H30O2+N2H22C18Br+	659.321	0.36275	0.1	Progesterone	HMDB0001830	1331094912	1	1
C43H84NO8P	M+Na	C43H84NO8P+Na+	796.5826763309999	0.358999	0.05	PC(15:0/20:1(11Z)), PE(18:1(9Z)/20:0), PC(20:1(11Z)/15:0), PE(18:1(11Z)/20:0), PE(16:0/22:1(13Z)), PE(16:1(9Z)/22:0), PE(14:0/24:1(15Z)), PE(18:0/20:1(11Z)), PE(24:1(15Z)/14:0), PE(24:0/14:1(9Z)), PE(22:1(13Z)/16:0), PE(20:1(11Z)/18:0), PE(20:0/18:1(11Z)), PE(20:0/18:1(9Z)), PE(22:0/16:1(9Z)), PE(14:1(9Z)/24:0)	HMDB0007945, HMDB0009064, HMDB0008297, HMDB0009031, HMDB0008941, HMDB0008973, HMDB0008849, HMDB0008999, HMDB0009745, HMDB0009713, HMDB0009517, HMDB0009255, HMDB0009223, HMDB0009224, HMDB0009485, HMDB0008881	1076651648	16	2
C3H7O6P	M[M]+	C3H7O6P+N2H22C18Br+	515.094	0.358602	0.1	D-Glyceraldehyde 3-phosphate	HMDB0001112	43372580	1	0
C8H9NO4	M[M]+	C8H9NO4+N2H22C18Br+	528.149	0.35783	0.1	4-Pyridoxic acid	HMDB0000017	453646176	1	1
C6H14N4O2	M[M]+	C6H14N4O2+N2H22C18Br+	519.2077637949999	0.356339	0.1	L-Arginine, D-Arginine	HMDB0000517, HMDB0003416	1807038464	2	2
C45H80NO7P	M+Na	C45H80NO7P+Na+	800.5564615829999	0.355322	0.05	PE(P-18:1(11Z)/22:4(7Z,10Z,13Z,16Z)), PE(22:4(7Z,10Z,13Z,16Z)/P-18:1(9Z)), PE(22:5(4Z,7Z,10Z,13Z,16Z)/P-18:0), PE(P-18:0/22:5(4Z,7Z,10Z,13Z,16Z)), PE(22:5(7Z,10Z,13Z,16Z,19Z)/P-18:0), PE(22:4(7Z,10Z,13Z,16Z)/P-18:1(11Z)), PE(P-18:1(9Z)/22:4(7Z,10Z,13Z,16Z)), PE(P-18:0/22:5(7Z,10Z,13Z,16Z,19Z))	HMDB0011424, HMDB0009612, HMDB0009643, HMDB0011392, HMDB0009676, HMDB0009611, HMDB0011457, HMDB0011393	2024094208	8	3
C10H19N3O5	M+H	C10H19N3O5+N2H22C18Br+H+	607.2363838470001	0.352192	0.2	Aspartyllysine	HMDB0004987	983696896	1	1
C28H50NO7P	M+H	C28H50NO7P+H+	544.34	0.348187	0.2	LysoPC(20:4(8Z,11Z,14Z,17Z)), LysoPC(20:4(5Z,8Z,11Z,14Z))	HMDB0010396, HMDB0010395	1961159680	2	1
C42H82NO6P	M+Na	C42H82NO6P+Na+	750.5771970269999	0.347647	0.05	PC(P-16:0/P-18:1(9Z)), PC(P-18:1(9Z)/P-16:0), PC(P-18:1(11Z)/P-16:0), PC(P-16:0/P-18:1(11Z))	HMDB0011235, HMDB0011331, HMDB0011298, HMDB0011234	1818706048	4	0
C45H82NO8P	M+H	C45H82NO8P+H+	796.585	0.346585	0.2	PE(18:4(6Z,9Z,12Z,15Z)/22:0), PE(20:3(5Z,8Z,11Z)/20:1(11Z)), PE(20:0/20:4(5Z,8Z,11Z,14Z)), PE(22:1(13Z)/18:3(9Z,12Z,15Z)), PE(20:1(11Z)/20:3(8Z,11Z,14Z)), PE(22:1(13Z)/18:3(6Z,9Z,12Z)), PE(22:2(13Z,16Z)/18:2(9Z,12Z)), PE(18:3(6Z,9Z,12Z)/22:1(13Z)), PE(20:3(8Z,11Z,14Z)/20:1(11Z)), PE(20:4(8Z,11Z,14Z,17Z)/20:0), PE(20:4(5Z,8Z,11Z,14Z)/20:0), PE(20:0/20:4(8Z,11Z,14Z,17Z)), PE(22:4(7Z,10Z,13Z,16Z)/18…	HMDB0009204, HMDB0009329, HMDB0009234, HMDB0009524, HMDB0009266, HMDB0009523, HMDB0009555, HMDB0009139, HMDB0009362, HMDB0009427, HMDB0009394, HMDB0009235, HMDB0009585, HMDB0009492, HMDB0009172, HMDB0009265, HMDB0009297, HMDB0009107, HMDB0009009, HMDB0008625, HMDB0007955	1076325760	21	3
C6H11NO4	M[M]+	C6H11NO4+N2H22C18Br+	506.1648959390001	0.346254	0.1	N-methyl-L-glutamic Acid, Acetylhomoserine, Glutamate,gamma-methyl ester, N-Acetylthreonine, Aminoadipic acid, hydroxybutyrylglycine	HMDB0062660, HMDB0029423, HMDB0061715, HMDB0062557, HMDB0000510, HMDB0094716	1413961600	6	1
C13H14N2O3	M+H	C13H14N2O3+H+	247.108	0.346146	0.2	N-acetyltryptophan	HMDB0013713	1972093824	1	0
C6H6N4O3	M+H	C6H6N4O3+N2H22C18Br+H+	528.148	0.345483	0.2	7-Methyluric acid	HMDB0011107	434141952	1	1
C3H7NO3	M[M]+	C3H7NO3+N2H22C18Br+	450.13868119100005	0.344912	0.1	D-Serine, L-Serine	HMDB0003406, HMDB0000187	1729243392	2	0
C4H4O4	M[M]+	C4H4O4+N2H22C18Br+	461.107	0.341364	0.1	Maleic acid, Fumaric acid	HMDB0000176, HMDB0000134	1266846592	2	0
C8H15NO3	M+H	C8H15NO3+N2H22C18Br+H+	519.209	0.341194	0.2	N-Acetylleucine, N-Acetylisoleucine, Hexanoylglycine	HMDB0011756, HMDB0061684, HMDB0000701	1984118528	3	4
C8H12N2O2	M+K	C8H12N2O2+N2H22C18Br+K+	552.15	0.340909	0.05	Pyridoxamine	HMDB0001431	1119757696	1	2
C44H86NO8P	M+H	C44H86NO8P+H+	788.616	0.339952	0.2	PC(14:1(9Z)/22:0), PC(20:0/16:1(9Z)), PC(22:0/14:1(9Z)), PC(22:1(13Z)/14:0), PC(18:0/18:1(9Z)), PC(18:0/18:1(11Z)), PC(20:1(11Z)/16:0), PC(18:1(11Z)/18:0), PC(14:0/22:1(13Z)), PC(16:0/20:1(11Z)), PC(18:1(9Z)/18:0), PC(16:1(9Z)/20:0)	HMDB0007919, HMDB0008266, HMDB0008526, HMDB0008558, HMDB0008038, HMDB0008037, HMDB0008298, HMDB0008069, HMDB0007887, HMDB0007978, HMDB0008102, HMDB0008010	967841984	12	0
C43H75O8P	M+K	C43H75O8P+K+	789.483	0.339325	0.1	PA(22:4(7Z,10Z,13Z,16Z)/18:1(9Z)), PA(22:2(13Z,16Z)/18:3(9Z,12Z,15Z)), PA(20:1(11Z)/20:4(5Z,8Z,11Z,14Z)), PA(20:2(11Z,14Z)/20:3(8Z,11Z,14Z)), PA(20:0/20:5(5Z,8Z,11Z,14Z,17Z)), PA(20:3(8Z,11Z,14Z)/20:2(11Z,14Z)), PA(22:2(13Z,16Z)/18:3(6Z,9Z,12Z)), PA(20:5(5Z,8Z,11Z,14Z,17Z)/20:0), PA(18:3(6Z,9Z,12Z)/22:2(13Z,16Z)), PA(18:3(9Z,12Z,15Z)/22:2(13Z,16Z)), PA(18:1(9Z)/22:4(7Z,10Z,13Z,16Z)), PA(20:4(5Z,8…	HMDB0115330, HMDB0115306, HMDB0115106, HMDB0115547, HMDB0115080, HMDB0115574, HMDB0115305, HMDB0115209, HMDB0114993, HMDB0115020, HMDB0114940, HMDB0115157	1676575872	12	0
C13H26O2	M[M]+	C13H26O2+N2H22C18Br+	559.2893681789999	0.337833	0.1	3-Methylbutyl octanoate, 9-Methyldodecanoic acid, Pentyl octanoate, Methyl dodecanoate, Octyl 2-methylbutyrate, Octyl 3-methylbutanoate, Isopropyl dodecanoic acid, Tridecanoic acid, Ethyl undecanoate, Decyl propionate	HMDB0038729, HMDB0061828, HMDB0036217, HMDB0031018, HMDB0036219, HMDB0034140, HMDB0061829, HMDB0000910, HMDB0029552, HMDB0037311	648176896	10	0
C12H25NO5	M+Na	C12H25NO5+Na+	286.162	0.337007	0.05	Hydroxyvalerylcarnitine	HMDB0013132	2790584576	1	0
C46H84NO7P	M+Na	C46H84NO7P+Na+	816.5877617109999	0.335055	0.05	PC(20:3(5Z,8Z,11Z)/P-18:1(11Z)), PC(P-18:1(9Z)/20:3(5Z,8Z,11Z)), PC(P-18:1(11Z)/20:3(8Z,11Z,14Z)), PC(P-18:1(11Z)/20:3(5Z,8Z,11Z)), PC(o-18:1(9Z)/20:4(8Z,11Z,14Z,17Z)), PC(P-18:0/20:4(5Z,8Z,11Z,14Z)), PC(P-18:0/20:4(8Z,11Z,14Z,17Z)), PC(P-16:0/22:4(7Z,10Z,13Z,16Z)), PC(20:3(5Z,8Z,11Z)/P-18:1(9Z)), PC(P-18:1(9Z)/20:3(8Z,11Z,14Z)), PC(20:3(8Z,11Z,14Z)/P-18:1(11Z)), PC(20:4(8Z,11Z,14Z,17Z)/P-18:0), …	HMDB0008392, HMDB0011317, HMDB0011285, HMDB0011284, HMDB0013432, HMDB0011253, HMDB0011254, HMDB0011226, HMDB0008393, HMDB0011318, HMDB0008424, HMDB0008489, HMDB0008456, HMDB0008425, HMDB0008652	1162449024	15	0
C10H9NO4	M[M]+	C10H9NO4+N2H22C18Br+	552.149	0.332449	0.1	4-(2-Aminophenyl)-2,4-dioxobutanoic acid	HMDB0000978	1122123392	1	2
C9H12NO6P	M+H	C9H12NO6P+N2H22C18Br+H+	607.1441372429999	0.330663	0.2	O-Phosphotyrosine	HMDB0006049	3340124160	1	3
C20H40O2	M[M]+	C20H40O2+N2H22C18Br+	657.3989186270001	0.33011	0.1	3,7R,11R,15-tetramethyl-hexadecanoic acid, Arachidic acid, Ethyl stearate	HMDB0062520, HMDB0002212, HMDB0034156	105048496	3	0
C42H84NO8P	M+K	C42H84NO8P+K+	800.5566135409999	0.328468	0.1	PC(18:0/16:0), PC(14:0/20:0), PC(16:0/18:0), PC(20:0/14:0), PE(22:0/15:0), PE(15:0/22:0)	HMDB0008034, HMDB0007878, HMDB0007970, HMDB0008262, HMDB0009483, HMDB0008907	2024094208	6	3
C11H13NO4	M+K	C11H13NO4+N2H22C18Br+K+	607.1442524930001	0.321627	0.05	N-Acetyl-L-tyrosine	HMDB0000866	3340124160	1	3
C25H49NO4	M+H	C25H49NO4+H+	428.37343548300004	0.319275	0.2	Stearoylcarnitine	HMDB0000848	2044926080	1	0
C45H93N2O6P	M+Na	C45H93N2O6P+Na+	811.666	0.316837	0.05	SM(d18:0/22:0)	HMDB0012091	1481546752	1	0
C6H10O3	M+H	C6H10O3+N2H22C18Br+H+	476.167	0.315156	0.2	3-Oxohexanoic acid, Mevalonolactone, 2-Ketohexanoic acid, 4-Acetylbutyrate, 2-Methyl-3-ketovaleric acid, 3-Methyl-2-oxovaleric acid, Ketoleucine	HMDB0010717, HMDB0006024, HMDB0001864, HMDB0061881, HMDB0000408, HMDB0000491, HMDB0000695	10389889024	7	2
C10H18O2	M+H	C10H18O2+N2H22C18Br+H+	516.2345929549999	0.313568	0.2	Isopentyl 3-methyl-2-butenoate, cis-3-Hexenyl butyrate, 6-Decenoic acid, 2-Propenyl heptanoate, Ethyl (E)-2-octenoate, 9-Decenoic acid, trans-Dec-2-enoic acid, 3-Decenoic acid, Citronellic acid, 5-Decenoic acid, 8-Methylnonenoate, cis-4-Decenoic acid	HMDB0040530, HMDB0033377, HMDB0041012, HMDB0040208, HMDB0037497, HMDB0031003, HMDB0010726, HMDB0031002, HMDB0035837, HMDB0039768, HMDB0012183, HMDB0004980	105918455808	12	0
C33H44N4O6	M+Na	C33H44N4O6+Na+	615.3153058109999	0.311403	0.05	Mesobilirubinogen	HMDB0001898	554325184	1	1
C44H82NO7P	M+Na	C44H82NO7P+Na+	790.5721116469999	0.311336	0.05	PC(18:3(9Z,12Z,15Z)/P-18:0), PC(P-18:0/18:3(6Z,9Z,12Z)), PC(P-18:1(11Z)/18:2(9Z,12Z)), PC(P-18:0/18:3(9Z,12Z,15Z)), PC(18:3(6Z,9Z,12Z)/P-18:0), PC(18:2(9Z,12Z)/P-18:1(9Z)), PC(18:2(9Z,12Z)/P-18:1(11Z)), PC(20:3(5Z,8Z,11Z)/P-16:0), PC(20:3(8Z,11Z,14Z)/P-16:0), PC(P-18:1(9Z)/18:2(9Z,12Z)), PC(P-16:0/20:3(8Z,11Z,14Z)), PC(P-16:0/20:3(5Z,8Z,11Z)), PC(o-16:0/20:4(8Z,11Z,14Z,17Z)), PC(o-18:2(9Z,12Z)/18…	HMDB0008226, HMDB0011245, HMDB0011277, HMDB0011246, HMDB0008193, HMDB0008162, HMDB0008161, HMDB0008390, HMDB0008422, HMDB0011310, HMDB0011219, HMDB0011218, HMDB0013407, HMDB0013435	1410464256	14	0
C18H26O2	M+H	C18H26O2+N2H22C18Br+H+	620.2971932109999	0.309129	0.2	(10Z,14E,16E)-10,14,16-Octadecatrien-12-ynoic acid	HMDB0035963	574251328	1	1
C8H14O2	M+H	C8H14O2+N2H22C18Br+H+	488.20329282700004	0.306395	0.2	2-Methylallyl butyrate, Allyl valerate, (E)-4-Octenoic acid, 2-Octenoic acid, Ethyl (Â±)-2-methyl-4-pentenoate, trans-2-Octenoic acid, Ethyl (E)-3-hexenoate, cis-5-Octenoic acid	HMDB0036236, HMDB0032164, HMDB0039793, HMDB0000392, HMDB0029761, HMDB0001568, HMDB0032266, HMDB0032207	536984000	8	0
C33H56O10	M+K	C33H56O10+K+	651.351	0.300811	0.1	Cholestane-3,7,12,25-tetrol-3-glucuronide	HMDB0010355	1443360512	1	2
C46H86NO8P	M+K	C46H86NO8P+K+	850.572	0.300461	0.1	PC(20:3(8Z,11Z,14Z)/18:0), PC(20:3(5Z,8Z,11Z)/18:0), PC(18:0/20:3(8Z,11Z,14Z)), PC(18:1(11Z)/20:2(11Z,14Z)), PC(18:3(6Z,9Z,12Z)/20:0), PC(22:2(13Z,16Z)/16:1(9Z)), PC(20:0/18:3(9Z,12Z,15Z)), PC(18:0/20:3(5Z,8Z,11Z)), PC(20:2(11Z,14Z)/18:1(9Z)), PC(20:0/18:3(6Z,9Z,12Z)), PC(20:2(11Z,14Z)/18:1(11Z)), PC(20:1(11Z)/18:2(9Z,12Z)), PC(16:1(9Z)/22:2(13Z,16Z)), PC(18:3(9Z,12Z,15Z)/20:0), PC(18:2(9Z,12Z)/2…	HMDB0008399, HMDB0008366, HMDB0008047, HMDB0008078, HMDB0008175, HMDB0008594, HMDB0008272, HMDB0008046, HMDB0008335, HMDB0008271, HMDB0008334, HMDB0008303, HMDB0008020, HMDB0008208, HMDB0008144, HMDB0008111	1312726272	16	0
C10H13N5O3	M+H	C10H13N5O3+N2H22C18Br+H+	597.206	0.300183	0.2	5'-Deoxyadenosine, Deoxyadenosine	HMDB0001983, HMDB0000101	3.30413e+06	2	1
C46H86NO8P	M+Na	C46H86NO8P+Na+	834.598	0.299973	0.1	PC(20:3(8Z,11Z,14Z)/18:0), PC(20:3(5Z,8Z,11Z)/18:0), PC(18:0/20:3(8Z,11Z,14Z)), PC(18:1(11Z)/20:2(11Z,14Z)), PC(18:3(6Z,9Z,12Z)/20:0), PC(22:2(13Z,16Z)/16:1(9Z)), PC(20:0/18:3(9Z,12Z,15Z)), PC(18:0/20:3(5Z,8Z,11Z)), PC(20:2(11Z,14Z)/18:1(9Z)), PC(20:0/18:3(6Z,9Z,12Z)), PC(20:2(11Z,14Z)/18:1(11Z)), PC(20:1(11Z)/18:2(9Z,12Z)), PC(16:1(9Z)/22:2(13Z,16Z)), PC(18:3(9Z,12Z,15Z)/20:0), PC(18:2(9Z,12Z)/2…	HMDB0008399, HMDB0008366, HMDB0008047, HMDB0008078, HMDB0008175, HMDB0008594, HMDB0008272, HMDB0008046, HMDB0008335, HMDB0008271, HMDB0008334, HMDB0008303, HMDB0008020, HMDB0008208, HMDB0008144, HMDB0008111	1385768832	16	1
C25H49O7P	M+Na	C25H49O7P+Na+	515.311	0.295901	0.1	1-(11Z-docosenoyl)-glycero-3-phosphate	HMDB0062304	3749988352	1	0
C11H22O2	M[M]+	C11H22O2+N2H22C18Br+	531.258	0.290783	0.1	xi-8-Methyldecanoic acid, 4,6-Dimethylnonanoic acid, Octyl propanoate, 1,1-Dimethylethyl heptanoic acid, Undecanoic acid, Ethyl nonanoate, Hexyl 3-methylbutanoate, Butyl heptanoate, Hexyl valerate, Hexyl 2-methylbutanoate, 2-Methylbutyl hexanoate, 9-Methyldecanoic acid, Heptyl butanoate, Methyl decanoate, Pentyl hexanoate, Nonyl acetate, Isobutyl enanthate, 3-Methylbutyl hexanoate	HMDB0038237, HMDB0002373, HMDB0034134, HMDB0094659, HMDB0000947, HMDB0040193, HMDB0032044, HMDB0041559, HMDB0062119, HMDB0039215, HMDB0059860, HMDB0034456, HMDB0034460, HMDB0033848, HMDB0036229, HMDB0040266, HMDB0034458, HMDB0033618	142132256	18	1
C15H23N3O3	M+H	C15H23N3O3+H+	294.181	0.285316	0.2	Lysyl-Phenylalanine	HMDB0028958	2574094848	1	0
C16H30O2	M[M]+	C16H30O2+N2H22C18Br+	599.321	0.284464	0.1	(Z)-13-Hexadecenoic acid, Hypogeic acid, Palmitelaidic acid, Citronellyl hexanoate, Trans-Hexa-dec-2-enoic acid, Palmitoleic acid, (E)-6-Hexadecenoic acid, (E)-11-Hexadecenoic acid	HMDB0035877, HMDB0002186, HMDB0012328, HMDB0038958, HMDB0010735, HMDB0003229, HMDB0031053, HMDB0037647	1019269248	8	0
C47H94NO8P	M+Na	C47H94NO8P+Na+	854.661	0.283866	0.1	PE(20:0/22:0), PE(22:0/20:0)	HMDB0009237, HMDB0009493	3302839808	2	2
C7H11NO3	M+K	C7H11NO3+N2H22C18Br+K+	541.134	0.283123	0.05	Tiglylglycine, N-Acetylproline, 3-Methylcrotonylglycine	HMDB0000959, HMDB0094701, HMDB0000459	1501441920	3	3
C12H16N2O4	M[M]+	C12H16N2O4+N2H22C18Br+	597.2070950989998	0.281279	0.1	Alanyl-Tyrosine, Phenylalanyl-Serine, Tyrosyl-Alanine, Serylphenylalanine	HMDB0028699, HMDB0029004, HMDB0029098, HMDB0029046	3.44045e+06	4	1
C8H14N2O5	M[M]+	C8H14N2O5+N2H22C18Br+	563.1863596549999	0.278327	0.1	gamma-Glutamylalanine, Alanyl-Glutamic acid	HMDB0006248, HMDB0028686	249166560	2	1
C5H8O4	M[M]+	C5H8O4+N2H22C18Br+	477.138	0.276643	0.2	Methylsuccinic acid, Dimethylmalonic acid, Glutaric acid, Ethylmalonic acid, Monoethyl malonic acid, (S)-2-Acetolactate, 2-Acetolactate	HMDB0001844, HMDB0002001, HMDB0000661, HMDB0000622, HMDB0000576, HMDB0006855, HMDB0006833	14748624896	7	0
C9H8O5	M[M]+	C9H8O5+N2H22C18Br+	541.1332614629999	0.27618	0.2	4-Hydroxy-benzenepropanedioate	HMDB0059809	1502444928	1	3
C41H72NO7P	M+Na	C41H72NO7P+Na+	744.4938613269999	0.272934	0.1	PE(P-16:0/20:5(5Z,8Z,11Z,14Z,17Z))	HMDB0011354	2231937536	1	2
C44H84NO6P	M+Na	C44H84NO6P+Na+	776.5928470909998	0.272583	0.1	PC(P-18:1(9Z)/P-18:1(9Z)), PC(P-18:1(9Z)/P-18:1(11Z)), PC(P-18:1(11Z)/P-18:1(9Z)), PC(P-18:1(11Z)/P-18:1(11Z))	HMDB0011334, HMDB0011333, HMDB0011301, HMDB0011300	1192168448	4	0
C9H16O3	M[M]+	C9H16O3+N2H22C18Br+	517.206	0.272016	0.2	4-Hydroperoxy-2-nonenal, 9-Oxo-nonanoic acid	HMDB0060287, HMDB0094711	5494081024	2	0
C54H82O4	M+K	C54H82O4+K+	833.584	0.270753	0.1	Coenzyme Q9	HMDB0006707	4296927232	1	2
C42H82NO6P	M+K	C42H82NO6P+K+	766.5511342369999	0.269976	0.1	PC(P-16:0/P-18:1(9Z)), PC(P-18:1(9Z)/P-16:0), PC(P-18:1(11Z)/P-16:0), PC(P-16:0/P-18:1(11Z))	HMDB0011235, HMDB0011331, HMDB0011298, HMDB0011234	1248098816	4	0
C18H32O16	M+Na	C18H32O16+Na+	527.1582556269999	0.269821	0.1	Raffinose, Maltotriose	HMDB0003213, HMDB0001262	22370627584	2	5
C18H36O4	M[M]+	C18H36O4+N2H22C18Br+	661.357	0.26597	0.2	MG(0:0/15:0/0:0), MG(15:0/0:0/0:0), (9S,10S)-9,10-dihydroxyoctadecanoate, (+)-15,16-Dihydroxyoctadecanoic acid	HMDB0011532, HMDB0011563, HMDB0059633, HMDB0031008	63658364	4	0
C41H83N2O6P	M+H	C41H83N2O6P+H+	731.6061518109999	0.264111	0.2	SPHINGOMYELIN, SM(d18:0/18:1(11Z)), SM(d18:0/18:1(9Z)), SM(d18:1/18:0)	msmls486, HMDB0012088, HMDB0012089, HMDB0001348	1078141440	4	0
C37H75N2O6P	M+H	C37H75N2O6P+H+	675.5435515549999	0.263506	0.2	SM(d18:1/14:0)	HMDB0012097	851846528	1	0
C39H81N2O6P	M+Na	C39H81N2O6P+Na+	727.572	0.263037	0.1	SM(d18:0/16:0)	HMDB0010168	102897400	1	0
C46H84NO7P	M+K	C46H84NO7P+K+	832.5616989209999	0.261781	0.1	PC(20:3(5Z,8Z,11Z)/P-18:1(11Z)), PC(P-18:1(9Z)/20:3(5Z,8Z,11Z)), PC(P-18:1(11Z)/20:3(8Z,11Z,14Z)), PC(P-18:1(11Z)/20:3(5Z,8Z,11Z)), PC(o-18:1(9Z)/20:4(8Z,11Z,14Z,17Z)), PC(P-18:0/20:4(5Z,8Z,11Z,14Z)), PC(P-18:0/20:4(8Z,11Z,14Z,17Z)), PC(P-16:0/22:4(7Z,10Z,13Z,16Z)), PC(20:3(5Z,8Z,11Z)/P-18:1(9Z)), PC(P-18:1(9Z)/20:3(8Z,11Z,14Z)), PC(20:3(8Z,11Z,14Z)/P-18:1(11Z)), PC(20:4(8Z,11Z,14Z,17Z)/P-18:0), …	HMDB0008392, HMDB0011317, HMDB0011285, HMDB0011284, HMDB0013432, HMDB0011253, HMDB0011254, HMDB0011226, HMDB0008393, HMDB0011318, HMDB0008424, HMDB0008489, HMDB0008456, HMDB0008425, HMDB0008652	1141730560	15	0
C46H93N2O6P	M+Na	C46H93N2O6P+Na+	823.666	0.260905	0.1	SM(d18:1/23:0), SM(d17:1/24:0)	HMDB0012105, HMDB0011695	877812352	2	0
C43H73O8P	M+Na	C43H73O8P+Na+	771.494	0.260785	0.1	PA(20:3(8Z,11Z,14Z)/20:3(8Z,11Z,14Z)), PA(20:5(5Z,8Z,11Z,14Z,17Z)/20:1(11Z)), PA(20:1(11Z)/20:5(5Z,8Z,11Z,14Z,17Z)), PA(20:4(5Z,8Z,11Z,14Z)/20:2(11Z,14Z)), PA(18:4(6Z,9Z,12Z,15Z)/22:2(13Z,16Z)), PA(20:2(11Z,14Z)/20:4(5Z,8Z,11Z,14Z)), PA(18:0/22:6(4Z,7Z,10Z,13Z,16Z,19Z)), PA(18:2(9Z,12Z)/22:4(7Z,10Z,13Z,16Z)), PA(22:4(7Z,10Z,13Z,16Z)/18:2(9Z,12Z)), PA(22:6(4Z,7Z,10Z,13Z,16Z,19Z)/18:0), PA(22:2(13Z…	HMDB0115497, HMDB0115210, HMDB0115108, HMDB0115498, HMDB0115047, HMDB0115548, HMDB0114893, HMDB0114967, HMDB0115331, HMDB0115406, HMDB0115307	997493888	11	0
C18H35N3O4	M[M]+	C18H35N3O4+N2H22C18Br+	702.3588447069999	0.258487	0.2	Leu-Leu-Leu	HMDB0094648	75763392	1	1
C9H11NO3	M[M]+	C9H11NO3+N2H22C18Br+	526.17	0.257206	0.2	L-Tyrosine, o-Tyrosine	HMDB0000158, HMDB0006050	589787264	2	1
C43H73O8P	M+K	C43H73O8P+K+	787.467	0.256629	0.2	PA(20:3(8Z,11Z,14Z)/20:3(8Z,11Z,14Z)), PA(20:5(5Z,8Z,11Z,14Z,17Z)/20:1(11Z)), PA(20:1(11Z)/20:5(5Z,8Z,11Z,14Z,17Z)), PA(20:4(5Z,8Z,11Z,14Z)/20:2(11Z,14Z)), PA(18:4(6Z,9Z,12Z,15Z)/22:2(13Z,16Z)), PA(20:2(11Z,14Z)/20:4(5Z,8Z,11Z,14Z)), PA(18:0/22:6(4Z,7Z,10Z,13Z,16Z,19Z)), PA(18:2(9Z,12Z)/22:4(7Z,10Z,13Z,16Z)), PA(22:4(7Z,10Z,13Z,16Z)/18:2(9Z,12Z)), PA(22:6(4Z,7Z,10Z,13Z,16Z,19Z)/18:0), PA(22:2(13Z…	HMDB0115497, HMDB0115210, HMDB0115108, HMDB0115498, HMDB0115047, HMDB0115548, HMDB0114893, HMDB0114967, HMDB0115331, HMDB0115406, HMDB0115307	1012306944	11	0
C17H32O	M[M]+	C17H32O+N2H22C18Br+	597.3414037509999	0.255571	0.2	8-Heptadecenal	HMDB0041335	505603744	1	0
C10H17N3O6S	M[M]+	C10H17N3O6S+N2H22C18Br+	652.1798945410001	0.253453	0.2	Glutathione	HMDB0000125	1029495424	1	1
C9H14O5	M+H	C9H14O5+N2H22C18Br+H+	548.188	0.252266	0.2	Diethyl oxalpropionate	HMDB0032306	58575944	1	0
C30H50NO7P	M+Na	C30H50NO7P+Na+	590.322	0.251861	0.1	LysoPC(22:6(4Z,7Z,10Z,13Z,16Z,19Z))	HMDB0010404	2772371200	1	0
C46H93N2O6P	M+H	C46H93N2O6P+H+	801.684	0.251563	0.2	SM(d18:1/23:0), SM(d17:1/24:0)	HMDB0012105, HMDB0011695	787543104	2	0
C9H11NO2	M[M]+	C9H11NO2+N2H22C18Br+	510.17506669900007	0.251105	0.2	L-Phenylalanine	HMDB0000159	273069312	1	0
C8H16O2	M[M]+	C8H16O2+N2H22C18Br+	489.211	0.250043	0.2	2-ethylhexanoate (isobar with 2-propylpentanoate), 3-Hydroxy-2-octanone, Isopropyl 2-methylbutanoate, 6-Methylheptanoic acid, Ethyl hexanoate, (3R,5Z)-5-Octene-1,3-diol, Propyl pentanoate, Methyl 5-methylhexanoate, 2-Ethylhexanoic acid, 2-Methylpropyl butanoate, Ethyl 4-methylpentanoate, Caprylic acid, Isopropyl 3-methylbutanoate	HMDB0062546, HMDB0032335, HMDB0039217, HMDB0031588, HMDB0040209, HMDB0030368, HMDB0040296, HMDB0031596, HMDB0031230, HMDB0034161, HMDB0032272, HMDB0000482, HMDB0032046	458906336	13	0
C25H45NO4	M+H	C25H45NO4+H+	424.34213535500004	0.2496	0.2	Linoelaidyl carnitine, Linoleyl carnitine	HMDB0006461, HMDB0006469	1268937472	2	0
C48H82NO8P	M+Na	C48H82NO8P+Na+	854.567	0.24909	0.1	PC(22:6(4Z,7Z,10Z,13Z,16Z,19Z)/18:1(9Z)), PC(18:2(9Z,12Z)/22:5(4Z,7Z,10Z,13Z,16Z)), PC(18:3(6Z,9Z,12Z)/22:4(7Z,10Z,13Z,16Z)), PC(18:1(9Z)/22:6(4Z,7Z,10Z,13Z,16Z,19Z)), PC(20:5(5Z,8Z,11Z,14Z,17Z)/20:2(11Z,14Z)), PC(18:1(11Z)/22:6(4Z,7Z,10Z,13Z,16Z,19Z)), PC(20:2(11Z,14Z)/20:5(5Z,8Z,11Z,14Z,17Z)), PC(18:3(9Z,12Z,15Z)/22:4(7Z,10Z,13Z,16Z)), PC(20:4(5Z,8Z,11Z,14Z)/20:3(8Z,11Z,14Z)), PC(22:4(7Z,10Z,13…	HMDB0008729, HMDB0008154, HMDB0008186, HMDB0008123, HMDB0008506, HMDB0008090, HMDB0008347, HMDB0008219, HMDB0008442, HMDB0008632, HMDB0008633, HMDB0008410	526351904	12	1
C41H83N2O6P	M+Na	C41H83N2O6P+Na+	753.588	0.249064	0.1	SPHINGOMYELIN, SM(d18:0/18:1(11Z)), SM(d18:0/18:1(9Z)), SM(d18:1/18:0)	msmls486, HMDB0012088, HMDB0012089, HMDB0001348	1509543296	4	0
C45H89N2O6P	M+Na	C45H89N2O6P+Na+	807.635	0.248919	0.1	SM(d18:1/22:1(13Z)), SM(d16:1/24:1(15Z))	HMDB0012104, HMDB0011694	1130993792	2	0
C9H19NO2	M+H	C9H19NO2+N2H22C18Br+H+	519.2454919869999	0.248171	0.2	Butyrylcholine	HMDB0013223	26081925120	1	0
C12H20O2	M[M]+	C12H20O2+N2H22C18Br+	541.242	0.248009	0.2	cis-3-Hexenyl trans-2-hexenoate, Ethyl 2Z,4E-decadienoic acid, cis-3-Hexenyl cis-3-hexenoate, Allyl 3-cyclohexylpropionate, Geranyl acetate	HMDB0038280, HMDB0036599, HMDB0038270, HMDB0040206, HMDB0035157	1038573440	5	0
C5H8O3	M[M]+	C5H8O3+N2H22C18Br+	461.143	0.247602	0.2	2-Methylacetoacetic acid, 3-keto-2-Methylbutyrate, Levulinic acid, alpha-Ketoisovaleric acid, Glutarate semialdehyde, 2-Oxovaleric acid	HMDB0003771, HMDB0029172, HMDB0000720, HMDB0000019, HMDB0012233, HMDB0001865	1299575168	6	0
C38H76NO8P	M+K	C38H76NO8P+K+	744.4940132849999	0.247535	0.2	PE(18:0/15:0), PE-NMe(16:0/16:0), PC(16:0/14:0), PC(15:0/15:0), PE(15:0/18:0), PC(14:0/16:0)	HMDB0008988, HMDB0010567, HMDB0007965, HMDB0007934, HMDB0008892, HMDB0007869	2232254464	6	2
C5H9NO3	M[M]+	C5H9NO3+N2H22C18Br+	476.15433125500005	0.247172	0.2	N-Acetyl-beta-alanine, N-Acetyl-L-alanine, cis-4-Hydroxy-D-proline, L-Glutamic gamma-semialdehyde, 5-Aminolevulinic acid, Propionylglycine, 4-Hydroxyproline	HMDB0061880, HMDB0000766, HMDB0060460, HMDB0002104, HMDB0001149, HMDB0000783, HMDB0000725	366312480	7	1
C22H34O2	M[M]+	C22H34O2+N2H22C18Br+	675.3519684349999	0.246043	0.2	Docosapentaenoic acid (22n-6), Ethyl icosapentate, Docosapentaenoic acid (22n-3)	HMDB0001976, HMDB0039530, HMDB0006528	418625600	3	2
C39H81N2O6P	M+H	C39H81N2O6P+H+	705.591	0.244999	0.2	SM(d18:0/16:0)	HMDB0010168	51660400	1	0
C24H48O2	M[M]+	C24H48O2+N2H22C18Br+	713.462	0.244283	0.2	Tetracosanoic acid	HMDB0002003	25528378	1	0
C42H82NO7P	M+Na	C42H82NO7P+Na+	766.5721116469999	0.243112	0.1	PC(P-16:0/18:1(11Z)), PC(P-18:1(9Z)/16:0), PC(16:1(9Z)/P-18:0), PC(P-16:0/18:1(9Z)), PC(P-18:1(11Z)/16:0), PC(O-16:0/18:2(9Z,12Z)), PC(16:0/P-18:1(9Z)), PC(P-18:0/16:1(9Z)), PC(18:1(11Z)/P-16:0), PC(16:0/P-18:1(11Z)), PC(18:1(9Z)/P-16:0)	HMDB0011209, HMDB0011305, HMDB0008028, HMDB0011210, HMDB0011272, HMDB0011151, HMDB0007997, HMDB0011240, HMDB0008093, HMDB0007996, HMDB0008126	784109952	11	1
C22H44O2	M[M]+	C22H44O2+N2H22C18Br+	685.4302187549999	0.242839	0.2	Butyl octadecanoate, Behenic acid	HMDB0040290, HMDB0000944	56287268	2	0
C6H5NO3	M[M]+	C6H5NO3+N2H22C18Br+	484.12303112700005	0.241864	0.2	3-Hydroxypicolinic acid	HMDB0013188	180957184	1	0
C34H52O8	M+Na	C34H52O8+Na+	611.355	0.241707	0.1	25-Hydroxyvitamin D2 25-(beta-glucuronide)	HMDB0010360	1482227328	1	1
C22H20O12	M+Na	C22H20O12+Na+	499.085	0.239839	0.2	6-{[5,7-dihydroxy-2-(4-methoxyphenyl)-4-oxo-4H-chromen-3-yl]oxy}-3,4,5-trihydroxyoxane-2-carboxylic acid	HMDB0127505	67814880	1	0
C40H80NO7P	M+H	C40H80NO7P+H+	718.5745173349999	0.239476	0.2	PC(16:0/P-16:0), PC(14:0/P-18:0), PC(P-18:0/14:0), PC(P-16:0/16:0), PC(o-16:0/16:1(9Z))	HMDB0007994, HMDB0007896, HMDB0011236, HMDB0011206, HMDB0013404	913429376	5	0
C8H14O3	M[M]+	C8H14O3+N2H22C18Br+	503.19	0.23878	0.2	trans-4-Hydroxycyclohexylacetic acid, 3-Oxooctanoic acid, Alpha-Ketooctanoic acid, 1-Methyl-2-oxopropyl butyrate, cis-4-Hydroxycyclohexylacetic acid	HMDB0000909, HMDB0010721, HMDB0013211, HMDB0036230, HMDB0000451	223979488	5	0
C20H29FO3	M+H	C20H29FO3+N2H22C18Br+H+	682.3139860869999	0.238632	0.2	Fluoxymesterone	HMDB0015316	107631256	1	1
C33H68O	M[M]+	C33H68O+N2H22C18Br+	825.623	0.235044	0.2	1-Tritriacontanol	HMDB0041478	6913709056	1	2
C12H22O	M[M]+	C12H22O+N2H22C18Br+	527.2631534309999	0.234899	0.2	(Z,Z)-3,6-Dodecadien-1-ol	HMDB0031102	1004004864	1	1
C15H20O	M[M]+	C15H20O+N2H22C18Br+	561.2475033669999	0.234481	0.2	2-Hexyl-3-phenyl-2-propenal	HMDB0031736	363560608	1	2
C6H12O7	M[M]+	C6H12O7+N2H22C18Br+	541.154	0.232432	0.2	Gluconic acid, Galactonic acid, Gulonic acid	HMDB0000625, HMDB0000565, HMDB0003290	204745088	3	3
C41H82NO8P	M+H	C41H82NO8P+H+	748.585	0.232032	0.2	PE(18:0/18:0), PE(16:0/20:0), PC(18:0/15:0), PE(20:0/16:0), PE(14:0/22:0), PC(15:0/18:0), Phosphatidylethanolamine, PE(22:0/14:0)	HMDB0008991, HMDB0008932, HMDB0008033, HMDB0009220, HMDB0008841, HMDB0007937, HMDB0060501, HMDB0009481	1092910336	8	0
C48H82NO8P	M+K	C48H82NO8P+K+	870.541	0.227318	0.2	PC(22:6(4Z,7Z,10Z,13Z,16Z,19Z)/18:1(9Z)), PC(18:2(9Z,12Z)/22:5(4Z,7Z,10Z,13Z,16Z)), PC(18:3(6Z,9Z,12Z)/22:4(7Z,10Z,13Z,16Z)), PC(18:1(9Z)/22:6(4Z,7Z,10Z,13Z,16Z,19Z)), PC(20:5(5Z,8Z,11Z,14Z,17Z)/20:2(11Z,14Z)), PC(18:1(11Z)/22:6(4Z,7Z,10Z,13Z,16Z,19Z)), PC(20:2(11Z,14Z)/20:5(5Z,8Z,11Z,14Z,17Z)), PC(18:3(9Z,12Z,15Z)/22:4(7Z,10Z,13Z,16Z)), PC(20:4(5Z,8Z,11Z,14Z)/20:3(8Z,11Z,14Z)), PC(22:4(7Z,10Z,13…	HMDB0008729, HMDB0008154, HMDB0008186, HMDB0008123, HMDB0008506, HMDB0008090, HMDB0008347, HMDB0008219, HMDB0008442, HMDB0008632, HMDB0008633, HMDB0008410	634727680	12	0
C18H30O6	M[M]+	C18H30O6+N2H22C18Br+	687.3003267869999	0.226414	0.2	2,3-dinor-6-oxoprostaglandin F1alpha, 2,3-Dinor-TXB2, 2,3-Dinor-6-keto-prostaglandin F1 a	HMDB0062618, HMDB0002904, HMDB0002277	569426816	3	1
C46H93N2O6P	M+K	C46H93N2O6P+K+	839.64	0.226312	0.2	SM(d18:1/23:0), SM(d17:1/24:0)	HMDB0012105, HMDB0011695	833132032	2	2
C7H10O7	M[M]+	C7H10O7+N2H22C18Br+	551.139	0.225318	0.2	2-Methylcitric acid, Methylisocitric acid, Homocitric acid	HMDB0000379, HMDB0006471, HMDB0003518	457942688	3	3
C44H80NO7P	M+H	C44H80NO7P+H+	766.5745173349999	0.225268	0.2	PC(P-18:1(11Z)/18:3(9Z,12Z,15Z)), PC(18:3(9Z,12Z,15Z)/P-18:1(9Z)), PC(18:3(9Z,12Z,15Z)/P-18:1(11Z)), PC(P-18:1(9Z)/18:3(6Z,9Z,12Z)), PC(P-18:1(11Z)/18:3(6Z,9Z,12Z)), PC(20:4(5Z,8Z,11Z,14Z)/P-16:0), PC(o-16:1(9Z)/20:4(8Z,11Z,14Z,17Z)), PC(20:4(8Z,11Z,14Z,17Z)/P-16:0), PC(P-16:0/20:4(5Z,8Z,11Z,14Z)), PC(P-18:1(9Z)/18:3(9Z,12Z,15Z)), PC(18:3(6Z,9Z,12Z)/P-18:1(9Z)), PC(18:3(6Z,9Z,12Z)/P-18:1(11Z)), P…	HMDB0011279, HMDB0008228, HMDB0008227, HMDB0011311, HMDB0011278, HMDB0008455, HMDB0013415, HMDB0008488, HMDB0011220, HMDB0011312, HMDB0008195, HMDB0008194, HMDB0008259, HMDB0011221, HMDB0011247	814749312	15	1
C12H25N5O3	M[M]+	C12H25N5O3+N2H22C18Br+	632.2918277670001	0.223351	0.2	Arginyl-Isoleucine, Leucyl-Arginine, Isoleucyl-Arginine, Arginyl-Leucine	HMDB0028712, HMDB0028923, HMDB0028901, HMDB0028713	146683568	4	2
C5H9NO3S	M+K	C5H9NO3S+N2H22C18Br+K+	547.09	0.221246	0.05	Acetylcysteine	HMDB0001890	681481664	1	0
C28H44O2	M+K	C28H44O2+N2H22C18Br+K+	796.394	0.219648	0.05	4Î±-formyl-5Î±-cholesta-8,24-dien-3Î²-ol, 25-Hydroxyvitamin D2	HMDB0062389, HMDB0001438	253373200	2	1
C12H28N4O	M+H	C12H28N4O+H+	245.234	0.218099	0.2	N1-ACETYLSPERMINE, N1-Acetylspermine	msmls382, HMDB0001186	10711846912	2	0
C18H34N2O13	M+H	C18H34N2O13+H+	487.213	0.217054	0.2	Glucosylgalactosyl hydroxylysine	HMDB0000585	2653627136	1	1
C13H18N2O4	M[M]+	C13H18N2O4+N2H22C18Br+	611.2227451629999	0.21646	0.2	Phenylalanyl-Threonine, Threoninyl-Phenylalanine	HMDB0029005, HMDB0029068	394843072	2	0
C24H50NO6P	M+K	C24H50NO6P+K+	518.301	0.215371	0.2	LysoPC(P-16:0)	HMDB0010407	1958162176	1	0
C42H84NO7P	M+K	C42H84NO7P+K+	784.5616989209999	0.214043	0.2	PC(o-16:1(9Z)/18:0), PC(o-18:1(11Z)/16:0), PC(o-18:1(9Z)/16:0), PC(P-16:0/18:0)	HMDB0013412, HMDB0013424, HMDB0013426, HMDB0011208	947060288	4	0
C41H83N2O6P	M+K	C41H83N2O6P+K+	769.562	0.21192	0.2	SPHINGOMYELIN, SM(d18:0/18:1(11Z)), SM(d18:0/18:1(9Z)), SM(d18:1/18:0)	msmls486, HMDB0012088, HMDB0012089, HMDB0001348	1294368128	4	3
C23H43NO4	M+K	C23H43NO4+N2H22C18Br+K+	781.379	0.211487	0.05	trans-Hexadec-2-enoyl carnitine, 9-Hexadecenoylcarnitine	HMDB0006317, HMDB0013207	4.07793e+06	2	0
C8H20NO6P	M+H	C8H20NO6P+H+	258.11010079500005	0.211161	0.2	Glycerophosphocholine	HMDB0000086	32332560384	1	0
C44H84NO6P	M+K	C44H84NO6P+K+	792.5667843009999	0.210806	0.2	PC(P-18:1(9Z)/P-18:1(9Z)), PC(P-18:1(9Z)/P-18:1(11Z)), PC(P-18:1(11Z)/P-18:1(9Z)), PC(P-18:1(11Z)/P-18:1(11Z))	HMDB0011334, HMDB0011333, HMDB0011301, HMDB0011300	1074087936	4	1
C26H50NO7P	M+H	C26H50NO7P+H+	520.34	0.210016	0.2	LysoPC(18:2(9Z,12Z))	HMDB0010386	2580480512	1	0
C38H76NO8P	M+Na	C38H76NO8P+Na+	728.5200760749999	0.20991	0.2	PE(18:0/15:0), PE-NMe(16:0/16:0), PC(16:0/14:0), PC(15:0/15:0), PE(15:0/18:0), PC(14:0/16:0)	HMDB0008988, HMDB0010567, HMDB0007965, HMDB0007934, HMDB0008892, HMDB0007869	1570208000	6	1
C6H8O2	M[M]+	C6H8O2+N2H22C18Br+	457.149	0.207513	0.2	(2E,4E)-2,4-Hexadienoic acid	HMDB0029581	911015296	1	1
C43H71O8P	M+Na	C43H71O8P+Na+	769.4778769149999	0.206629	0.2	PA(18:1(9Z)/22:6(4Z,7Z,10Z,13Z,16Z,19Z)), PA(20:2(11Z,14Z)/20:5(5Z,8Z,11Z,14Z,17Z)), PA(18:3(9Z,12Z,15Z)/22:4(7Z,10Z,13Z,16Z)), PA(20:4(5Z,8Z,11Z,14Z)/20:3(8Z,11Z,14Z)), PA(22:4(7Z,10Z,13Z,16Z)/18:3(6Z,9Z,12Z)), PA(18:3(6Z,9Z,12Z)/22:4(7Z,10Z,13Z,16Z)), PA(20:3(8Z,11Z,14Z)/20:4(5Z,8Z,11Z,14Z)), PA(22:6(4Z,7Z,10Z,13Z,16Z,19Z)/18:1(9Z)), PA(20:5(5Z,8Z,11Z,14Z,17Z)/20:2(11Z,14Z)), PA(22:4(7Z,10Z,13Z…	HMDB0114943, HMDB0115550, HMDB0115021, HMDB0115499, HMDB0115332, HMDB0114994, HMDB0115575, HMDB0115408, HMDB0115587, HMDB0116707	1513392896	10	0
C9H16O2	M[M]+	C9H16O2+N2H22C18Br+	501.211	0.205614	0.2	cis-Ethyl 4-heptenoate, 2-Nonenoic acid, 4-Hydroxynonenal, 2-Propenyl hexanoate	HMDB0032265, HMDB0031271, HMDB0004362, HMDB0040210	1870706560	4	0
C8H14O2S2	M[M]+	C8H14O2S2+N2H22C18Br+	551.1396101349999	0.205161	0.2	(R)-lipoic acid, (S)-lipoic acid	HMDB0001451, HMDB0014312	458275168	2	2
C12H23O14P	M+Na	C12H23O14P+Na+	445.072	0.20394	0.2	Trehalose 6-phosphate	HMDB0001124	2823863296	1	1
C23H37NO5S	M+H	C23H37NO5S+N2H22C18Br+H+	785.3431575930001	0.20197	0.2	11-trans-LTE4, Leukotriene E4	HMDB0062286, HMDB0002200	41388436	2	0
C44H78NO8P	M+Na	C44H78NO8P+Na+	802.536	0.19878	0.2	PC(14:0/22:5(4Z,7Z,10Z,13Z,16Z)), PC(18:1(11Z)/18:4(6Z,9Z,12Z,15Z)), PC(14:0/22:5(7Z,10Z,13Z,16Z,19Z)), PC(18:3(6Z,9Z,12Z)/18:2(9Z,12Z)), PC(16:1(9Z)/20:4(5Z,8Z,11Z,14Z)), PC(18:2(9Z,12Z)/18:3(6Z,9Z,12Z)), PC(20:4(5Z,8Z,11Z,14Z)/16:1(9Z)), PC(22:4(7Z,10Z,13Z,16Z)/14:1(9Z)), PC(16:0/20:5(5Z,8Z,11Z,14Z,17Z)), PC(16:1(9Z)/20:4(8Z,11Z,14Z,17Z)), PC(20:5(5Z,8Z,11Z,14Z,17Z)/16:0), PC(20:4(8Z,11Z,14Z,17…	HMDB0007890, HMDB0008075, HMDB0007891, HMDB0008171, HMDB0008015, HMDB0008140, HMDB0008430, HMDB0008624, HMDB0007984, HMDB0008016, HMDB0008495, HMDB0008463, HMDB0008236, HMDB0007922, HMDB0008235, HMDB0008656, HMDB0008141, HMDB0008204, HMDB0008689, HMDB0008108	1215577600	20	0
C6H6O6	M[M]+	C6H6O6+N2H22C18Br+	519.1125260189999	0.197155	0.2	Dehydroascorbic acid, cis-Aconitic acid, trans-Aconitic acid	HMDB0001264, HMDB0000072, HMDB0000958	790826432	3	1
C10H15N3O5	M+H	C10H15N3O5+H+	258.108	0.196716	0.2	Pyro-L-glutaminyl-L-glutamine, 5-Methylcytidine	HMDB0039229, HMDB0000982	368267328	2	0
C5H9NO2	M+K	C5H9NO2+K+	154.026	0.194721	0.2	D-Proline, L-Proline	HMDB0003411, HMDB0000162	2191537408	2	1
C15H30O	M[M]+	C15H30O+N2H22C18Br+	571.3257536869999	0.19304	0.2	2-Pentadecanone, Pentadecanal	HMDB0031081, HMDB0031078	407960384	2	0
C19H34O5	M+H	C19H34O5+N2H22C18Br+H+	688.3445373270001	0.192978	0.2	13-Hydroxy-9-methoxy-10-oxo-11-octadecenoic acid	HMDB0040901	396578624	1	1
C43H78NO8P	M+K	C43H78NO8P+K+	806.51	0.191861	0.2	PE(20:1(11Z)/18:3(6Z,9Z,12Z)), PE(20:0/18:4(6Z,9Z,12Z,15Z)), PE(20:1(11Z)/18:3(9Z,12Z,15Z)), PE(22:4(7Z,10Z,13Z,16Z)/16:0), PE(20:3(8Z,11Z,14Z)/18:1(9Z)), PC(20:4(5Z,8Z,11Z,14Z)/15:0), PC(15:0/20:4(5Z,8Z,11Z,14Z)), PE(20:2(11Z,14Z)/18:2(9Z,12Z)), PE(18:4(6Z,9Z,12Z,15Z)/20:0), PE(18:3(9Z,12Z,15Z)/20:1(11Z)), PE(18:1(9Z)/20:3(8Z,11Z,14Z)), PE(20:4(5Z,8Z,11Z,14Z)/18:0), PE(18:1(9Z)/20:3(5Z,8Z,11Z)),…	HMDB0009259, HMDB0009228, HMDB0009260, HMDB0009583, HMDB0009356, HMDB0008428, HMDB0007949, HMDB0009291, HMDB0009196, HMDB0009164, HMDB0009068, HMDB0009387, HMDB0009067, HMDB0009003, HMDB0009131, HMDB0009420, HMDB0009099, HMDB0008943	1064224704	18	1
C41H75O8P	M+Na	C41H75O8P+Na+	749.509	0.191846	0.2	PA(20:1(11Z)/18:2(9Z,12Z)), PA(18:3(6Z,9Z,12Z)/20:0), PA(18:0/20:3(8Z,11Z,14Z)), PA(20:0/18:3(9Z,12Z,15Z)), PA(18:3(9Z,12Z,15Z)/20:0), PA(22:2(13Z,16Z)/16:1(9Z)), PA(20:2(11Z,14Z)/18:1(9Z)), PA(16:1(9Z)/22:2(13Z,16Z)), PA(18:2(9Z,12Z)/20:1(11Z)), PA(18:1(9Z)/20:2(11Z,14Z)), PA(20:3(8Z,11Z,14Z)/18:0), PA(20:0/18:3(6Z,9Z,12Z))	HMDB0115099, HMDB0114985, HMDB0115515, HMDB0115072, HMDB0115012, HMDB0115300, HMDB0115539, HMDB0114866, HMDB0114959, HMDB0115518, HMDB0115566, HMDB0115071	804004864	12	0
C6H9N3O2	M[M]+	C6H9N3O2+N2H22C18Br+	500.16556463500007	0.190937	0.2	L-Histidine	HMDB0000177	143558640	1	3
C8H14N2O3	M+K	C8H14N2O3+N2H22C18Br+K+	570.1602369049999	0.188791	0.05	Alanyl-Proline, Prolyl-Alanine	HMDB0028695, HMDB0029010	901231360	2	0
C6H11N3O3	M[M]+	C6H11N3O3+N2H22C18Br+	518.176	0.188392	0.2	2-Oxoarginine	HMDB0004225	1398364544	1	1
C42H78NO8P	M+K	C42H78NO8P+K+	794.51	0.184989	0.2	PC(16:0/18:3(6Z,9Z,12Z)), PC(18:3(9Z,12Z,15Z)/16:0), PC(14:0/20:3(8Z,11Z,14Z)), PC(14:1(9Z)/20:2(11Z,14Z)), PC(18:3(6Z,9Z,12Z)/16:0), PC(20:2(11Z,14Z)/14:1(9Z)), PC(14:0/20:3(5Z,8Z,11Z)), PC(16:1(9Z)/18:2(9Z,12Z)), PC(20:3(5Z,8Z,11Z)/14:0), PC(16:0/18:3(9Z,12Z,15Z)), PC(20:3(8Z,11Z,14Z)/14:0), PC(18:2(9Z,12Z)/16:1(9Z))	HMDB0007974, HMDB0008199, HMDB0007882, HMDB0007913, HMDB0008166, HMDB0008329, HMDB0007881, HMDB0008006, HMDB0008361, HMDB0007975, HMDB0008394, HMDB0008134	1276836096	12	2
C12H24N2O8	M+K	C12H24N2O8+K+	363.11642362099997	0.182696	0.2	Galactosylhydroxylysine	HMDB0000600	2386601984	1	0
C44H78NO8P	M+K	C44H78NO8P+K+	818.51	0.182197	0.2	PC(14:0/22:5(4Z,7Z,10Z,13Z,16Z)), PC(18:1(11Z)/18:4(6Z,9Z,12Z,15Z)), PC(14:0/22:5(7Z,10Z,13Z,16Z,19Z)), PC(18:3(6Z,9Z,12Z)/18:2(9Z,12Z)), PC(16:1(9Z)/20:4(5Z,8Z,11Z,14Z)), PC(18:2(9Z,12Z)/18:3(6Z,9Z,12Z)), PC(20:4(5Z,8Z,11Z,14Z)/16:1(9Z)), PC(22:4(7Z,10Z,13Z,16Z)/14:1(9Z)), PC(16:0/20:5(5Z,8Z,11Z,14Z,17Z)), PC(16:1(9Z)/20:4(8Z,11Z,14Z,17Z)), PC(20:5(5Z,8Z,11Z,14Z,17Z)/16:0), PC(20:4(8Z,11Z,14Z,17…	HMDB0007890, HMDB0008075, HMDB0007891, HMDB0008171, HMDB0008015, HMDB0008140, HMDB0008430, HMDB0008624, HMDB0007984, HMDB0008016, HMDB0008495, HMDB0008463, HMDB0008236, HMDB0007922, HMDB0008235, HMDB0008656, HMDB0008141, HMDB0008204, HMDB0008689, HMDB0008108	1253701632	20	1
C45H89N2O6P	M+H	C45H89N2O6P+H+	785.653	0.179616	0.2	SM(d18:1/22:1(13Z)), SM(d16:1/24:1(15Z))	HMDB0012104, HMDB0011694	479643328	2	0
C5H7NO5	M[M]+	C5H7NO5+N2H22C18Br+	506.12851043100005	0.179117	0.2	A-Ketoglutaric acid oxime	HMDB0002467	526901248	1	2
C13H18N2O4	M+H	C13H18N2O4+N2H22C18Br+H+	612.2305701949999	0.178248	0.2	Phenylalanyl-Threonine, Threoninyl-Phenylalanine	HMDB0029005, HMDB0029068	3.17939e+06	2	1
C2H5O6P	M[M]+	C2H5O6P+N2H22C18Br+	501.078	0.177279	0.2	Phosphoglycolic acid	HMDB0000816	45931332	1	0
C17H32O2	M[M]+	C17H32O2+N2H22C18Br+	613.3363183709998	0.17628	0.2	Cyclohexaneundecanoic acid, 9Z-Heptadecenoic acid, 10Z-Heptadecenoic acid, 7-Hexadecenoic acid,methyl ester, 9E-Heptadecenoic acid	HMDB0030997, HMDB0062437, HMDB0060038, HMDB0061858, HMDB0031046	399194784	5	0
C43H71O8P	M+K	C43H71O8P+K+	785.4518141249999	0.174508	0.2	PA(18:1(9Z)/22:6(4Z,7Z,10Z,13Z,16Z,19Z)), PA(20:2(11Z,14Z)/20:5(5Z,8Z,11Z,14Z,17Z)), PA(18:3(9Z,12Z,15Z)/22:4(7Z,10Z,13Z,16Z)), PA(20:4(5Z,8Z,11Z,14Z)/20:3(8Z,11Z,14Z)), PA(22:4(7Z,10Z,13Z,16Z)/18:3(6Z,9Z,12Z)), PA(18:3(6Z,9Z,12Z)/22:4(7Z,10Z,13Z,16Z)), PA(20:3(8Z,11Z,14Z)/20:4(5Z,8Z,11Z,14Z)), PA(22:6(4Z,7Z,10Z,13Z,16Z,19Z)/18:1(9Z)), PA(20:5(5Z,8Z,11Z,14Z,17Z)/20:2(11Z,14Z)), PA(22:4(7Z,10Z,13Z…	HMDB0114943, HMDB0115550, HMDB0115021, HMDB0115499, HMDB0115332, HMDB0114994, HMDB0115575, HMDB0115408, HMDB0115587, HMDB0116707	513419200	10	0
C8H10O3	M+H	C8H10O3+N2H22C18Br+H+	500.167	0.174435	0.2	Hydroxytyrosol	HMDB0005784	126876216	1	2
C4H11O4P	M+H	C4H11O4P+N2H22C18Br+H+	500.14340897100004	0.173549	0.2	Diethylphosphate	HMDB0012209	25302282	1	2
C10H15N3O5	M[M]+	C10H15N3O5+N2H22C18Br+	602.1972586869999	0.172995	0.2	Pyro-L-glutaminyl-L-glutamine, 5-Methylcytidine	HMDB0039229, HMDB0000982	12888463	2	1
C41H67O8P	M+H	C41H67O8P+H+	719.4646325389999	0.172579	0.2	PA(20:4(5Z,8Z,11Z,14Z)/18:3(6Z,9Z,12Z)), PA(20:3(8Z,11Z,14Z)/18:4(6Z,9Z,12Z,15Z)), PA(20:4(5Z,8Z,11Z,14Z)/18:3(9Z,12Z,15Z)), PA(16:1(9Z)/22:6(4Z,7Z,10Z,13Z,16Z,19Z)), PA(22:6(4Z,7Z,10Z,13Z,16Z,19Z)/16:1(9Z)), PA(20:5(5Z,8Z,11Z,14Z,17Z)/18:2(9Z,12Z)), PA(18:4(6Z,9Z,12Z,15Z)/20:3(8Z,11Z,14Z)), PA(18:2(9Z,12Z)/20:5(5Z,8Z,11Z,14Z,17Z)), PA(18:3(6Z,9Z,12Z)/20:4(5Z,8Z,11Z,14Z)), PA(18:3(9Z,12Z,15Z)/20:…	HMDB0115153, HMDB0115571, HMDB0115154, HMDB0114870, HMDB0115405, HMDB0115205, HMDB0115527, HMDB0114963, HMDB0114988, HMDB0115015	3875793	10	1
C12H16N4O2	M[M]+	C12H16N4O2+N2H22C18Br+	593.223	0.171864	0.2	Histidylproline diketopiperazine	HMDB0002053	317723040	1	0
C7H8N4O3	M[M]+	C7H8N4O3+N2H22C18Br+	541.1557282229999	0.170118	0.2	7,9-Dimethyluric acid, 3,9-Dimethyluric acid	HMDB0004308, HMDB0059704	134076400	2	1
C15H23N3O4	M+H	C15H23N3O4+N2H22C18Br+H+	655.273	0.169385	0.2	Lysyl-Tyrosine	HMDB0028963	447555776	1	1
C8H15NOS2	M[M]+	C8H15NOS2+N2H22C18Br+	550.156	0.167215	0.2	Lipoamide	HMDB0000962	407888448	1	0
C12H13NO5	M+K	C12H13NO5+K+	290.043	0.166742	0.2	4-Hydroxy-3-methoxy-cinnamoylglycine	HMDB0059747	177990016	1	0
C13H24O3	M+K	C13H24O3+N2H22C18Br+K+	612.232	0.166432	0.2	11-Hydroxy-9-tridecenoic acid	HMDB0035881	2.86449e+06	1	1
C10H13N4O8P	M[M]+	C10H13N4O8P+N2H22C18Br+	693.1431884829999	0.166048	0.2	INOSINE-MONOPHOSPHATE, Inosinic acid	msmls303, HMDB0000175	129656248	2	1
C30H62NO7P	M+K	C30H62NO7P+K+	618.39	0.164583	0.2	LysoPC(22:0)	HMDB0010398	2595144448	1	0
C34H32FeN4O4	M[M]+	C34H32FeN4O4+N2H22C18Br+	959.278	0.158162	0.2	Heme	HMDB0003178	61535400	1	0
C9H16O2	M+H	C9H16O2+N2H22C18Br+H+	502.21894289100004	0.157505	0.2	cis-Ethyl 4-heptenoate, 2-Nonenoic acid, 4-Hydroxynonenal, 2-Propenyl hexanoate	HMDB0032265, HMDB0031271, HMDB0004362, HMDB0040210	1793907968	4	1
C3H5O6P	M[M]+	C3H5O6P+N2H22C18Br+	513.078	0.157462	0.2	Phosphoenolpyruvic acid	HMDB0000263	203465296	1	0
C6H10O3	M[M]+	C6H10O3+N2H22C18Br+	475.159	0.156944	0.2	3-Oxohexanoic acid, Mevalonolactone, 2-Ketohexanoic acid, 4-Acetylbutyrate, 2-Methyl-3-ketovaleric acid, 3-Methyl-2-oxovaleric acid, Ketoleucine	HMDB0010717, HMDB0006024, HMDB0001864, HMDB0061881, HMDB0000408, HMDB0000491, HMDB0000695	941137536	7	1
C7H10O6	M[M]+	C7H10O6+N2H22C18Br+	535.144	0.155979	0.2	2-O-Methylascorbic acid, 3-Dehydroquinate	HMDB0240294, HMDB0012710	57941240	2	3
C21H37NO5	M[M]+	C21H37NO5+N2H22C18Br+	728.3632613910002	0.155283	0.2	3-Hydroxy-5,8-tetradecadiencarnitine	HMDB0013332	9040329728	1	0
C18H34N2O13	M+K	C18H34N2O13+N2H22C18Br+K+	870.2658837449999	0.155134	0.2	Glucosylgalactosyl hydroxylysine	HMDB0000585	279737280	1	0
C5H14NO4P	M+Na	C5H14NO4P+Na+	206.05526561099995	0.153462	0.2	Phosphorylcholine	HMDB0001565	11799744512	1	0
C7H11N3O	M[M]+	C7H11N3O+N2H22C18Br+	498.18630007900003	0.153088	0.2	N-Acetylhistamine	HMDB0013253	61284064	1	2
C5H10O	M+K	C5H10O+N2H22C18Br+K+	470.133	0.152309	0.2	Iso-Valeraldehyde	HMDB0006478	2430044416	1	0
C11H17NO6	M+H	C11H17NO6+H+	260.113	0.152087	0.2	Fumarycarnitine	HMDB0013134	165576512	1	0
C24H49O7P	M+K	C24H49O7P+K+	519.285	0.151856	0.2	1-heneicosanoyl-glycero-3-phosphate	HMDB0062317	956107264	1	0
C44H86NO8P	M+K	C44H86NO8P+K+	826.572	0.150805	0.2	PC(14:1(9Z)/22:0), PC(20:0/16:1(9Z)), PC(22:0/14:1(9Z)), PC(22:1(13Z)/14:0), PC(18:0/18:1(9Z)), PC(18:0/18:1(11Z)), PC(20:1(11Z)/16:0), PC(18:1(11Z)/18:0), PC(14:0/22:1(13Z)), PC(16:0/20:1(11Z)), PC(18:1(9Z)/18:0), PC(16:1(9Z)/20:0)	HMDB0007919, HMDB0008266, HMDB0008526, HMDB0008558, HMDB0008038, HMDB0008037, HMDB0008298, HMDB0008069, HMDB0007887, HMDB0007978, HMDB0008102, HMDB0008010	635271296	12	0
C6H11NO2	M[M]+	C6H11NO2+N2H22C18Br+	474.17506669900007	0.149675	0.2	L-Pipecolic acid, N-Methyl proline, D-Pipecolic acid, Pipecolic acid, D-pipecolate	HMDB0000716, HMDB0094696, HMDB0005960, HMDB0000070, HMDB0062767	402667136	5	0
C15H26O	M[M]+	C15H26O+N2H22C18Br+	567.294	0.148751	0.2	Farnesol	HMDB0004305	623554048	1	1
C10H10O5	M[M]+	C10H10O5+N2H22C18Br+	555.1489115269999	0.148662	0.2	Vanilpyruvic acid	HMDB0011714	1006142336	1	1
C19H36O4	M[M]+	C19H36O4+N2H22C18Br+	673.357	0.146705	0.2	MG(16:1(9Z)/0:0/0:0), Avocadene 1-acetate, Avocadene 2-acetate, Avocadene 4-acetate, MG(0:0/16:1(9Z)/0:0)	HMDB0011565, HMDB0031043, HMDB0031044, HMDB0031045, HMDB0011534	52431376	5	1
C5H10O3	M[M]+	C5H10O3+N2H22C18Br+	463.159	0.144957	0.2	3-Hydroxy-2-methyl-[R-(R,S)]-butanoic acid, 2-Hydroxy-2-methylbutyric acid, 3-Hydroxyvaleric acid, 2-Hydroxyvaleric acid, Erythronilic acid, Methyl 3-hydroxybutyrate, 2-Hydroxy-3-methylbutyric acid, 2-Ethylhydracrylic acid, 4-Hydroxyisovaleric acid, 2-Methyl-3-hydroxybutyric acid, 5-Hydroxypentanoic acid, 3-Hydroxy-2-methyl-[S-(R,R)]-butanoic acid, 3-Hydroxyisovaleric acid	HMDB0000351, HMDB0001987, HMDB0000531, HMDB0001863, HMDB0000642, HMDB0041603, HMDB0000407, HMDB0000396, HMDB0002011, HMDB0000354, HMDB0061927, HMDB0000410, HMDB0000754	591604992	13	2
C26H43NO7S	M+H	C26H43NO7S+H+	514.283	0.144449	0.2	Sulfolithocholylglycine	HMDB0002639	2043906304	1	0
C17H34O3	M+Na	C17H34O3+Na+	309.24	0.144222	0.2	Avocadene	HMDB0031042	5772826624	1	0
C11H13NO3	M+K	C11H13NO3+K+	246.05270116899996	0.143921	0.2	N-Acetyl-L-phenylalanine, Phenylpropionylglycine	HMDB0000512, HMDB0000860	216137504	2	0
C7H14N2O4S	M+K	C7H14N2O4S+N2H22C18Br+K+	606.127	0.143497	0.2	L-Cystathionine	HMDB0000099	50973896	1	2
C15H23N3O4	M+Na	C15H23N3O4+Na+	332.15807689900004	0.143205	0.2	Lysyl-Tyrosine	HMDB0028963	3301094400	1	0
C10H16O4	M[M]+	C10H16O4+N2H22C18Br+	545.2009470989999	0.143177	0.2	cis-5-Decenedioic acid, cis-4-Decenedioic acid	HMDB0013227, HMDB0000603	373725216	2	0
C15H22O	M[M]+	C15H22O+N2H22C18Br+	563.2631534309999	0.142473	0.2	N-Octyl phenyl ketone	HMDB0094674	589374080	1	0
C20H35NO2	M+H	C20H35NO2+H+	322.27405579500004	0.142284	0.2	Alpha-Linolenoyl ethanolamide	HMDB0013624	82303728	1	0
C53H100O6	M+Na	C53H100O6+Na+	855.7412116029999	0.140108	0.2	TG(20:0/16:0/14:1(9Z)), TG(16:0/16:1(9Z)/18:0), TG(16:0/16:0/18:1(11Z)), TG(18:0/14:0/18:1(11Z)), TG(18:0/14:0/18:1(9Z)), TG(16:0/16:0/18:1(9Z)), TG(18:0/18:0/14:1(9Z))	HMDB0045532, HMDB0005374, HMDB0010416, HMDB0010428, HMDB0010429, HMDB0005360, HMDB0044753	899147	7	0
C6H12O2	M+K	C6H12O2+N2H22C18Br+K+	500.144	0.139767	0.2	Caproate (6:0), Caproic acid, (Â±)-2-Methylpentanoic acid, Isocaproic acid, 3-Methylpentanoic acid	HMDB0061883, HMDB0000535, HMDB0031580, HMDB0000689, HMDB0033774	25302282	5	2
C12H20O3	M[M]+	C12H20O3+N2H22C18Br+	557.2373326069999	0.138798	0.2	Traumatin	HMDB0037326	517839744	1	0
C21H41NO4	M+K	C21H41NO4+K+	410.26671668500006	0.138594	0.2	Tetradecanoylcarnitine	HMDB0005066	37898728	1	0
C7H12N2O3	M+H	C7H12N2O3+N2H22C18Br+H+	518.189	0.138466	0.2	Glycylproline, Prolylglycine	HMDB0000721, HMDB0011178	2280818944	2	2
C25H39NO6S	M+K	C25H39NO6S+K+	520.213	0.138282	0.2	N-Acetyl-leukotriene E4	HMDB0005084	3198337792	1	5
C19H38O	M[M]+	C19H38O+N2H22C18Br+	627.3883539430001	0.137351	0.2	2-Nonadecanone, Pristanal	HMDB0061862, HMDB0001958	113071904	2	0
C9H17NO5	M[M]+	C9H17NO5+N2H22C18Br+	564.207	0.136642	0.2	Pantothenic acid	HMDB0000210	293264672	1	0
C9H16O3	M+H	C9H16O3+N2H22C18Br+H+	518.214	0.136485	0.2	4-Hydroperoxy-2-nonenal, 9-Oxo-nonanoic acid	HMDB0060287, HMDB0094711	2846765568	2	1
C44H80NO7P	M+Na	C44H80NO7P+Na+	788.5564615829999	0.136461	0.2	PC(P-18:1(11Z)/18:3(9Z,12Z,15Z)), PC(18:3(9Z,12Z,15Z)/P-18:1(9Z)), PC(18:3(9Z,12Z,15Z)/P-18:1(11Z)), PC(P-18:1(9Z)/18:3(6Z,9Z,12Z)), PC(P-18:1(11Z)/18:3(6Z,9Z,12Z)), PC(20:4(5Z,8Z,11Z,14Z)/P-16:0), PC(o-16:1(9Z)/20:4(8Z,11Z,14Z,17Z)), PC(20:4(8Z,11Z,14Z,17Z)/P-16:0), PC(P-16:0/20:4(5Z,8Z,11Z,14Z)), PC(P-18:1(9Z)/18:3(9Z,12Z,15Z)), PC(18:3(6Z,9Z,12Z)/P-18:1(9Z)), PC(18:3(6Z,9Z,12Z)/P-18:1(11Z)), P…	HMDB0011279, HMDB0008228, HMDB0008227, HMDB0011311, HMDB0011278, HMDB0008455, HMDB0013415, HMDB0008488, HMDB0011220, HMDB0011312, HMDB0008195, HMDB0008194, HMDB0008259, HMDB0011221, HMDB0011247	408335360	15	1
C8H12O4	M+H	C8H12O4+N2H22C18Br+H+	518.177	0.136398	0.2	trans-3-Octenedioic acid, cis-4-Octenedioic acid, 2-Octenedioic acid	HMDB0013312, HMDB0004982, HMDB0000341	780505408	3	1
C15H23N5O4	M+K	C15H23N5O4+K+	376.138	0.136155	0.2	Kyotorphin, Arginyl-Tyrosine	HMDB0005768, HMDB0028721	2791495168	2	0
C27H40O11	M+Na	C27H40O11+Na+	563.246	0.13558	0.2	Tetrahydroaldosterone-3-glucuronide	HMDB0010357	328213120	1	3
C43H75O8P	M+Na	C43H75O8P+Na+	773.509	0.134517	0.2	PA(22:4(7Z,10Z,13Z,16Z)/18:1(9Z)), PA(22:2(13Z,16Z)/18:3(9Z,12Z,15Z)), PA(20:1(11Z)/20:4(5Z,8Z,11Z,14Z)), PA(20:2(11Z,14Z)/20:3(8Z,11Z,14Z)), PA(20:0/20:5(5Z,8Z,11Z,14Z,17Z)), PA(20:3(8Z,11Z,14Z)/20:2(11Z,14Z)), PA(22:2(13Z,16Z)/18:3(6Z,9Z,12Z)), PA(20:5(5Z,8Z,11Z,14Z,17Z)/20:0), PA(18:3(6Z,9Z,12Z)/22:2(13Z,16Z)), PA(18:3(9Z,12Z,15Z)/22:2(13Z,16Z)), PA(18:1(9Z)/22:4(7Z,10Z,13Z,16Z)), PA(20:4(5Z,8…	HMDB0115330, HMDB0115306, HMDB0115106, HMDB0115547, HMDB0115080, HMDB0115574, HMDB0115305, HMDB0115209, HMDB0114993, HMDB0115020, HMDB0114940, HMDB0115157	1434497024	12	1
C12H13NO5	M[M]+	C12H13NO5+N2H22C18Br+	596.1754606229999	0.133036	0.2	4-Hydroxy-3-methoxy-cinnamoylglycine	HMDB0059747	104833648	1	0
C10H9NO4	M+H	C10H9NO4+H+	208.06043420299997	0.131642	0.2	4-(2-Aminophenyl)-2,4-dioxobutanoic acid	HMDB0000978	1188933888	1	0
C23H42NO7P	M+K	C23H42NO7P+K+	514.233	0.130458	0.2	LysoPE(0:0/18:3(9Z,12Z,15Z)), LysoPE(0:0/18:3(6Z,9Z,12Z)), LysoPE(18:3(9Z,12Z,15Z)/0:0), LysoPE(18:3(6Z,9Z,12Z)/0:0)	HMDB0011479, HMDB0011478, HMDB0011509, HMDB0011508	3797982720	4	0
C10H14NO5PS	M+H	C10H14NO5PS+N2H22C18Br+H+	637.137	0.130342	0.2	Parathion	HMDB0001355	37468057600	1	2
C25H47NO5	M+H	C25H47NO5+H+	442.353	0.129916	0.2	3-Hydroxy-11Z-octadecenoylcarnitine, 3-Hydroxy-9Z-octadecenoylcarnitine, Dodecanedioylcarnitine, trans-2-Dodecenoylcarnitine, 2-Octenoylcarnitine	HMDB0013339, HMDB0013340, HMDB0013327, HMDB0013326, HMDB0013324	66552652	5	0
C20H32O	M+K	C20H32O+N2H22C18Br+K+	672.305	0.129746	0.2	All-trans-13,14-dihydroretinol	HMDB0011618	10329447424	1	0
C9H12O2	M+H	C9H12O2+N2H22C18Br+H+	498.18764276300004	0.128303	0.2	2-Propenyl 2,4-hexadienoate	HMDB0036227	54665356	1	2
C7H14O2	M[M]+	C7H14O2+N2H22C18Br+	475.195	0.127979	0.2	Heptanoic acid, Pentyl acetate, 5-Methylhexanoic acid, 2-Methylpropyl propanoate, Propyl butyrate, Methyl 4-methylpentanoate, Methyl (Â±)-2-methylpentanoate, Isopentyl acetate, Propyl 2-methylpropanoate, Ethyl pentanoate, Butyl propionate, Ethyl isovalerate, Methyl hexanoate, Ethyl 2-methylbutyrate, Isopropyl butyrate, 2-Methylhexanoic acid	HMDB0000666, HMDB0039095, HMDB0031595, HMDB0034239, HMDB0039618, HMDB0036238, HMDB0036237, HMDB0031528, HMDB0036209, HMDB0040297, HMDB0030052, HMDB0030028, HMDB0035238, HMDB0033745, HMDB0039619, HMDB0031594	500187680	16	0
C12H26	M+H	C12H26+N2H22C18Br+H+	516.307	0.12789	0.2	N-Dodecane	HMDB0031444	1258296576	1	2
C7H12O5	M[M]+	C7H12O5+N2H22C18Br+	521.1645615909999	0.127839	0.2	2-Isopropylmalic acid, 2,3-Dimethyl-3-hydroxyglutaric acid, 3-Isopropylmalate	HMDB0000402, HMDB0002025, HMDB0012156	200206752	3	4
C7H8N4O2	M+H	C7H8N4O2+N2H22C18Br+H+	526.169	0.127644	0.2	Paraxanthine	HMDB0001860	587441600	1	1
C11H24O	M+H	C11H24O+N2H22C18Br+H+	518.287	0.127474	0.2	2-Undecanol, 1-Undecanol	HMDB0030942, HMDB0013113	1900095232	2	0
C25H44NO7P	M+Na	C25H44NO7P+Na+	524.275	0.127011	0.2	LysoPE(20:4(5Z,8Z,11Z,14Z)/0:0), LysoPE(20:4(8Z,11Z,14Z,17Z)/0:0), LysoPE(0:0/20:4(8Z,11Z,14Z,17Z)), LysoPE(0:0/20:4(5Z,8Z,11Z,14Z))	HMDB0011517, HMDB0011518, HMDB0011488, HMDB0011487	1787299200	4	1
C18H36O3	M+Na	C18H36O3+Na+	323.256	0.126885	0.2	5-Hydroxyoctadecanoic acid, 13-hydroxyoctadecanoic acid, 6-Hydroxyoctadecanoic acid, 11-Hydroxyoctadecanoic acid, 12-Hydroxystearic acid, (R)-3-Hydroxy-Octadecanoic acid, 7-Hydroxyoctadecanoic acid, 8-Hydroxyoctadecanoic acid, 2-Hydroxystearic acid, 9-hydroxyoctadecanoic acid, xi-10-Hydroxyoctadecanoic acid	HMDB0112180, HMDB0061662, HMDB0112193, HMDB0112183, HMDB0061706, HMDB0010737, HMDB0112181, HMDB0112182, HMDB0062549, HMDB0061661, HMDB0037396	5104157696	11	0
C16H19N3O3	M+H	C16H19N3O3+N2H22C18Br+H+	647.247	0.126445	0.2	Prolyl-Tryptophan, Tryptophyl-Proline	HMDB0029028, HMDB0029091	94952584	2	0
C17H32O3	M[M]+	C17H32O3+N2H22C18Br+	629.331	0.125843	0.2	Muricatacin	HMDB0038685	116345776	1	3
C8H15NO3	M[M]+	C8H15NO3+N2H22C18Br+	518.2012814469999	0.124859	0.2	N-Acetylleucine, N-Acetylisoleucine, Hexanoylglycine	HMDB0011756, HMDB0061684, HMDB0000701	3034631936	3	0
C15H10O2	M+K	C15H10O2+N2H22C18Br+K+	606.128	0.124581	0.2	Flavone	HMDB0003075	50973896	1	2
C17H32O4	M[M]+	C17H32O4+N2H22C18Br+	645.3261476109999	0.124576	0.2	MG(14:1(9Z)/0:0/0:0), MG(0:0/14:1(9Z)/0:0)	HMDB0011562, HMDB0011531	26279266	2	0
C38H68NO10P	M+H	C38H68NO10P+H+	730.4653608109999	0.124354	0.2	PS(14:0/18:3(6Z,9Z,12Z)), PS(18:3(6Z,9Z,12Z)/14:0), PS(14:1(9Z)/18:2(9Z,12Z)), PS(18:2(9Z,12Z)/14:1(9Z)), PS(14:0/18:3(9Z,12Z,15Z)), PS(18:3(9Z,12Z,15Z)/14:0)	HMDB0112294, HMDB0112443, HMDB0012347, HMDB0012397, HMDB0012337, HMDB0012407	124047592	6	2
C8H16O	M[M]+	C8H16O+N2H22C18Br+	473.216	0.123137	0.2	2-Octanone, 3,4-Dimethylcyclohexanol, (R)-1-Octen-3-ol, xi-7-Octen-2-ol, (Z)-5-Octen-1-ol, trans-3-Octen-2-ol, (E)-3-Octen-1-ol, (E)-2-Octen-1-ol, Ethyl pentyl ketone, Octanal, (Z)-3-Octen-1-ol	HMDB0031294, HMDB0061912, HMDB0031299, HMDB0037181, HMDB0031298, HMDB0032450, HMDB0035768, HMDB0031296, HMDB0031295, HMDB0001140, HMDB0035231	322532096	11	0
C39H81N2O6P	M+K	C39H81N2O6P+K+	743.546	0.121664	0.2	SM(d18:0/16:0)	HMDB0010168	34185352	1	0
C43H87N2O6P	M+Na	C43H87N2O6P+Na+	781.619	0.121051	0.2	SM(d18:1/20:0)	HMDB0012102	563039936	1	1
C27H30O16	M+K	C27H30O16+K+	649.117	0.121047	0.2	Rutin	HMDB0003249	1686190976	1	0
C5H8O3	M+K	C5H8O3+N2H22C18Br+K+	500.107	0.120836	0.2	2-Methylacetoacetic acid, 3-keto-2-Methylbutyrate, Levulinic acid, alpha-Ketoisovaleric acid, Glutarate semialdehyde, 2-Oxovaleric acid	HMDB0003771, HMDB0029172, HMDB0000720, HMDB0000019, HMDB0012233, HMDB0001865	594867008	6	1
C25H36O9	M+K	C25H36O9+K+	519.1990906249999	0.120103	0.2	11-Oxo-androsterone glucuronide	HMDB0010338	563601984	1	2
C36H70O5	M+K	C36H70O5+K+	621.4854832330001	0.12008	0.2	DG(12:0/21:0/0:0), DG(16:0/17:0/0:0), DG(15:0/18:0/0:0), DG(14:0/19:0/0:0), DG(13:0/20:0/0:0)	HMDB0093111, HMDB0093648, HMDB0007071, HMDB0093387, HMDB0093265	285211584	5	0
C41H75O8P	M+K	C41H75O8P+K+	765.483	0.119492	0.2	PA(20:1(11Z)/18:2(9Z,12Z)), PA(18:3(6Z,9Z,12Z)/20:0), PA(18:0/20:3(8Z,11Z,14Z)), PA(20:0/18:3(9Z,12Z,15Z)), PA(18:3(9Z,12Z,15Z)/20:0), PA(22:2(13Z,16Z)/16:1(9Z)), PA(20:2(11Z,14Z)/18:1(9Z)), PA(16:1(9Z)/22:2(13Z,16Z)), PA(18:2(9Z,12Z)/20:1(11Z)), PA(18:1(9Z)/20:2(11Z,14Z)), PA(20:3(8Z,11Z,14Z)/18:0), PA(20:0/18:3(6Z,9Z,12Z))	HMDB0115099, HMDB0114985, HMDB0115515, HMDB0115072, HMDB0115012, HMDB0115300, HMDB0115539, HMDB0114866, HMDB0114959, HMDB0115518, HMDB0115566, HMDB0115071	700905088	12	0
C23H44NO7P	M+K	C23H44NO7P+K+	516.249	0.119485	0.2	LysoPE(0:0/18:2(9Z,12Z)), LysoPE(18:2(9Z,12Z)/0:0)	HMDB0011477, HMDB0011507	4191109888	2	0
C19H39O7P	M+K	C19H39O7P+K+	449.20649848100004	0.119239	0.2	LysoPA(16:0/0:0), LysoPA(0:0/16:0)	HMDB0007853, HMDB0007849	2399218176	2	1
C11H14N2	M[M]+	C11H14N2+N2H22C18Br+	519.2117865549999	0.118906	0.2	N-Methyltryptamine	HMDB0004370	519888128	1	3
C36H70NO10P	M+Na	C36H70NO10P+Na+	730.4629551229999	0.118108	0.2	PS(14:0/16:0), PS(15:0/15:0), PS(16:0/14:0)	HMDB0012332, HMDB0112280, HMDB0012352	127433672	3	2
C37H75N2O6P	M+Na	C37H75N2O6P+Na+	697.525	0.117769	0.2	SM(d18:1/14:0)	HMDB0012097	895282304	1	0
C48H84NO8P	M+Na	C48H84NO8P+Na+	856.5826763309999	0.117634	0.2	PC(22:2(13Z,16Z)/18:4(6Z,9Z,12Z,15Z)), PC(18:1(11Z)/22:5(7Z,10Z,13Z,16Z,19Z)), PC(22:4(7Z,10Z,13Z,16Z)/18:2(9Z,12Z)), PC(18:4(6Z,9Z,12Z,15Z)/22:2(13Z,16Z)), PC(20:4(5Z,8Z,11Z,14Z)/20:2(11Z,14Z)), PC(22:5(4Z,7Z,10Z,13Z,16Z)/18:1(11Z)), PC(22:6(4Z,7Z,10Z,13Z,16Z,19Z)/18:0), PC(20:5(5Z,8Z,11Z,14Z,17Z)/20:1(11Z)), PC(20:3(8Z,11Z,14Z)/20:3(8Z,11Z,14Z)), PC(22:5(7Z,10Z,13Z,16Z,19Z)/18:1(11Z)), PC(22:5(…	HMDB0008601, HMDB0008089, HMDB0008631, HMDB0008251, HMDB0008440, HMDB0008662, HMDB0008727, HMDB0008505, HMDB0008409, HMDB0008695, HMDB0008696, HMDB0008057, HMDB0008345, HMDB0008314, HMDB0008663, HMDB0008153, HMDB0008346, HMDB0008121, HMDB0008473, HMDB0008408, HMDB0008377, HMDB0008376, HMDB0008122, HMDB0008088	193867888	24	0
C25H38O9	M+K	C25H38O9+N2H22C18Br+K+	866.3113773929999	0.117491	0.2	11-beta-Hydroxyandrosterone-3-glucuronide	HMDB0010351	198309936	1	0
C25H40N2O6S	M+H	C25H40N2O6S+H+	497.26798460500004	0.117388	0.2	Leukotriene D4	HMDB0003080	616813568	1	0
C12H22O4	M[M]+	C12H22O4+N2H22C18Br+	575.248	0.117084	0.2	Dodecanedioic acid	HMDB0000623	306895200	1	0
C4H9NO2S	M[M]+	C4H9NO2S+N2H22C18Br+	480.13148780500006	0.11695	0.2	Methylcysteine, Homocysteine	HMDB0002108, HMDB0000742	32571686912	2	2
C44H82NO7P	M+K	C44H82NO7P+K+	806.546	0.116617	0.2	PC(18:3(9Z,12Z,15Z)/P-18:0), PC(P-18:0/18:3(6Z,9Z,12Z)), PC(P-18:1(11Z)/18:2(9Z,12Z)), PC(P-18:0/18:3(9Z,12Z,15Z)), PC(18:3(6Z,9Z,12Z)/P-18:0), PC(18:2(9Z,12Z)/P-18:1(9Z)), PC(18:2(9Z,12Z)/P-18:1(11Z)), PC(20:3(5Z,8Z,11Z)/P-16:0), PC(20:3(8Z,11Z,14Z)/P-16:0), PC(P-18:1(9Z)/18:2(9Z,12Z)), PC(P-16:0/20:3(8Z,11Z,14Z)), PC(P-16:0/20:3(5Z,8Z,11Z)), PC(o-16:0/20:4(8Z,11Z,14Z,17Z)), PC(o-18:2(9Z,12Z)/18…	HMDB0008226, HMDB0011245, HMDB0011277, HMDB0011246, HMDB0008193, HMDB0008162, HMDB0008161, HMDB0008390, HMDB0008422, HMDB0011310, HMDB0011219, HMDB0011218, HMDB0013407, HMDB0013435	712836288	14	0
C12H22O3	M+K	C12H22O3+N2H22C18Br+K+	598.217	0.114996	0.2	3-Oxododecanoic acid	HMDB0010727	794702848	1	2
C11H21N3O3	M+H	C11H21N3O3+N2H22C18Br+H+	589.262	0.11416	0.2	Lysyl-Proline	HMDB0028959	336042592	1	1
C24H48NO7P	M+Na	C24H48NO7P+Na+	516.306	0.113543	0.2	LysoPC(16:1(9Z)/0:0)	HMDB0010383	924796224	1	2
C6H8N2O4	M+H	C6H8N2O4+N2H22C18Br+H+	518.152	0.113509	0.2	Hydantoin-5-propionic acid	HMDB0001212	479670624	1	0
C10H16O3	M+K	C10H16O3+N2H22C18Br+K+	568.17	0.112604	0.2	(E)-10-Oxo-8-decenoic acid	HMDB0040883	41019332	1	1
C5H9N3O4	M+H	C5H9N3O4+N2H22C18Br+H+	521.163	0.112539	0.2	Guanidinosuccinic acid	HMDB0003157	138431648	1	4
C18H26O12	M+Na	C18H26O12+Na+	457.132	0.112352	0.2	4-Hydroxy-5-(3',4'-dihydroxyphenyl)-valeric acid-O-methyl-O-glucuronide, 4-Hydroxy-5-(3',5'-dihydroxyphenyl)-valeric acid-O-methyl-O-glucuronide	HMDB0059972, HMDB0059974	2441838592	2	1
C13H24O4	M[M]+	C13H24O4+N2H22C18Br+	589.2635473549999	0.112042	0.2	1,11-Undecanedicarboxylic acid	HMDB0002327	342114528	1	2
C48H80NO8P	M+Na	C48H80NO8P+Na+	852.5513762029999	0.111695	0.2	PC(18:2(9Z,12Z)/22:6(4Z,7Z,10Z,13Z,16Z,19Z)), PC(22:4(7Z,10Z,13Z,16Z)/18:4(6Z,9Z,12Z,15Z)), PC(22:6(4Z,7Z,10Z,13Z,16Z,19Z)/18:2(9Z,12Z)), PC(20:3(8Z,11Z,14Z)/20:5(5Z,8Z,11Z,14Z,17Z)), PC(20:5(5Z,8Z,11Z,14Z,17Z)/20:3(8Z,11Z,14Z)), PC(18:4(6Z,9Z,12Z,15Z)/22:4(7Z,10Z,13Z,16Z)), PC(20:4(5Z,8Z,11Z,14Z)/20:4(5Z,8Z,11Z,14Z))	HMDB0008156, HMDB0008634, HMDB0008730, HMDB0008412, HMDB0008508, HMDB0008252, HMDB0008443	152776176	7	1
C10H16	M+K	C10H16+N2H22C18Br+K+	520.1849951089999	0.111229	0.2	cis-Ocimene	HMDB0030088	1501389440	1	5
C19H38O2	M[M]+	C19H38O2+N2H22C18Br+	643.383	0.111063	0.2	xi-17-Methyloctadecanoic acid, 17-Methylstearate, Nonadecanoic acid, Isopropyl hexadecanoate, xi-16-Methyloctadecanoic acid, Tuberculostearic acid, Pristanic acid, Methyl stearate	HMDB0037397, HMDB0061710, HMDB0000772, HMDB0035474, HMDB0038070, HMDB0004085, HMDB0000795, HMDB0034154	49083532	8	0
C44H78NO8P	M+H	C44H78NO8P+H+	780.5537818909999	0.111044	0.2	PC(14:0/22:5(4Z,7Z,10Z,13Z,16Z)), PC(18:1(11Z)/18:4(6Z,9Z,12Z,15Z)), PC(14:0/22:5(7Z,10Z,13Z,16Z,19Z)), PC(18:3(6Z,9Z,12Z)/18:2(9Z,12Z)), PC(16:1(9Z)/20:4(5Z,8Z,11Z,14Z)), PC(18:2(9Z,12Z)/18:3(6Z,9Z,12Z)), PC(20:4(5Z,8Z,11Z,14Z)/16:1(9Z)), PC(22:4(7Z,10Z,13Z,16Z)/14:1(9Z)), PC(16:0/20:5(5Z,8Z,11Z,14Z,17Z)), PC(16:1(9Z)/20:4(8Z,11Z,14Z,17Z)), PC(20:5(5Z,8Z,11Z,14Z,17Z)/16:0), PC(20:4(8Z,11Z,14Z,17…	HMDB0007890, HMDB0008075, HMDB0007891, HMDB0008171, HMDB0008015, HMDB0008140, HMDB0008430, HMDB0008624, HMDB0007984, HMDB0008016, HMDB0008495, HMDB0008463, HMDB0008236, HMDB0007922, HMDB0008235, HMDB0008656, HMDB0008141, HMDB0008204, HMDB0008689, HMDB0008108	237679200	20	1
C12H24	M+H	C12H24+N2H22C18Br+H+	514.292	0.110773	0.2	(Z)-3-Dodecene, 3-Methyl-2-undecene (Z), 1-Dodecene, 2,2,4,6,6-Pentamethyl-3-heptene, (E)-3-Dodecene, Nonyl cyclopropane, (E)-2-Dodecene	HMDB0061820, HMDB0094667, HMDB0059874, HMDB0094665, HMDB0061821, HMDB0094666, HMDB0061819	1609232768	7	0
C26H45NO7S	M+H	C26H45NO7S+H+	516.299	0.109824	0.2	Taurohyocholate, Taurocholic acid	HMDB0011637, HMDB0000036	1198559104	2	0
C23H41NO5	M+H	C23H41NO5+H+	412.306	0.109718	0.2	3-Hydroxyhexadecadienoylcarnitine	HMDB0013335	2731832832	1	0
C7H13NO3	M+K	C7H13NO3+N2H22C18Br+K+	543.149	0.109376	0.2	Isovalerylglycine, 2-Methylbutyrylglycine, N-Acetylvaline, Valerylglycine, 3-Dehydrocarnitine	HMDB0000678, HMDB0000339, HMDB0011757, HMDB0000927, HMDB0012154	610327872	5	3
C10H16O2	M+H	C10H16O2+N2H22C18Br+H+	514.219	0.109253	0.2	2,4-Hexadienyl butyrate	HMDB0032312	3934286848	1	0
C5H10O3	M+K	C5H10O3+N2H22C18Br+K+	502.123	0.108864	0.2	3-Hydroxy-2-methyl-[R-(R,S)]-butanoic acid, 2-Hydroxy-2-methylbutyric acid, 3-Hydroxyvaleric acid, 2-Hydroxyvaleric acid, Erythronilic acid, Methyl 3-hydroxybutyrate, 2-Hydroxy-3-methylbutyric acid, 2-Ethylhydracrylic acid, 4-Hydroxyisovaleric acid, 2-Methyl-3-hydroxybutyric acid, 5-Hydroxypentanoic acid, 3-Hydroxy-2-methyl-[S-(R,R)]-butanoic acid, 3-Hydroxyisovaleric acid	HMDB0000351, HMDB0001987, HMDB0000531, HMDB0001863, HMDB0000642, HMDB0041603, HMDB0000407, HMDB0000396, HMDB0002011, HMDB0000354, HMDB0061927, HMDB0000410, HMDB0000754	210881839104	13	0
C44H88NO7P	M+Na	C44H88NO7P+Na+	796.6190618389999	0.108761	0.2	PC(P-18:0/18:0), PC(P-16:0/20:0), PC(18:0/P-18:0), PC(o-16:1(9Z)/20:0), PC(o-18:1(9Z)/18:0), PC(20:0/P-16:0)	HMDB0011241, HMDB0011215, HMDB0008061, HMDB0013414, HMDB0013427, HMDB0008291	152765344	6	2
C46H86NO7P	M+H	C46H86NO7P+H+	796.6214675269999	0.108711	0.2	PC(P-18:0/20:3(8Z,11Z,14Z)), PC(20:2(11Z,14Z)/P-18:1(11Z)), PC(P-18:0/20:3(5Z,8Z,11Z)), PC(P-18:1(11Z)/20:2(11Z,14Z)), PC(20:3(8Z,11Z,14Z)/P-18:0), PC(o-18:0/20:4(8Z,11Z,14Z,17Z)), PC(20:3(5Z,8Z,11Z)/P-18:0), PC(P-18:1(9Z)/20:2(11Z,14Z)), PC(20:2(11Z,14Z)/P-18:1(9Z))	HMDB0011252, HMDB0008359, HMDB0011251, HMDB0011283, HMDB0008423, HMDB0013420, HMDB0008391, HMDB0011316, HMDB0008360	152782560	9	2
C22H22O12	M+Na	C22H22O12+Na+	501.1	0.10868	0.2	Hesperetin 7-O-glucuronide, Hesperetin 3'-O-glucuronide	HMDB0041745, HMDB0041743	159055312	2	3
C4H8O2S	M[M]+	C4H8O2S+N2H22C18Br+	465.121	0.107931	0.2	3-Methylthiopropionic acid, Allyl methyl sulfone	HMDB0001527, HMDB0112255	19941089280	2	1
C4H10N2O2	M+K	C4H10N2O2+N2H22C18Br+K+	502.134	0.10779	0.2	L-2,4-diaminobutyric acid, 2,4-Diaminobutyric acid	HMDB0006284, HMDB0002362	76445392	2	1
C28H37ClO7	M+H	C28H37ClO7+H+	521.23	0.107609	0.2	Physalolactone C	HMDB0030142	2243483904	1	0
C26H50NO7P	M+Na	C26H50NO7P+Na+	542.322	0.107108	0.2	LysoPC(18:2(9Z,12Z))	HMDB0010386	113367928	1	1
C3H7N3O2	M[M]+	C3H7N3O2+N2H22C18Br+	462.14991457100007	0.10676	0.2	Guanidoacetic acid	HMDB0000128	47453020	1	1
C9H10O5	M[M]+	C9H10O5+N2H22C18Br+	543.1489115269999	0.106633	0.2	Vanillylmandelic acid	HMDB0000291	609439616	1	2
C26H45NO6S	M+Na	C26H45NO6S+Na+	522.286	0.105617	0.2	Taurochenodesoxycholic acid, Taurodeoxycholic acid, Tauroursodeoxycholic acid	HMDB0000951, HMDB0000896, HMDB0000874	6581467136	3	0
C11H11NO2	M[M]+	C11H11NO2+N2H22C18Br+	534.175	0.105473	0.2	Indole-3-propionic acid, Indole-3-methyl acetate	HMDB0002302, HMDB0029738	362252064	2	0
C11H22O2	M+H	C11H22O2+N2H22C18Br+H+	532.266	0.105254	0.2	xi-8-Methyldecanoic acid, 4,6-Dimethylnonanoic acid, Octyl propanoate, 1,1-Dimethylethyl heptanoic acid, Undecanoic acid, Ethyl nonanoate, Hexyl 3-methylbutanoate, Butyl heptanoate, Hexyl valerate, Hexyl 2-methylbutanoate, 2-Methylbutyl hexanoate, 9-Methyldecanoic acid, Heptyl butanoate, Methyl decanoate, Pentyl hexanoate, Nonyl acetate, Isobutyl enanthate, 3-Methylbutyl hexanoate	HMDB0038237, HMDB0002373, HMDB0034134, HMDB0094659, HMDB0000947, HMDB0040193, HMDB0032044, HMDB0041559, HMDB0062119, HMDB0039215, HMDB0059860, HMDB0034456, HMDB0034460, HMDB0033848, HMDB0036229, HMDB0040266, HMDB0034458, HMDB0033618	19722065920	18	1
C2H8NO3P	M[M]+	C2H8NO3P+N2H22C18Br+	470.12026822300004	0.105065	0.2	Ciliatine	HMDB0011747	286200864	1	0
C26H48NO7P	M+H	C26H48NO7P+H+	518.324	0.102891	0.2	LysoPC(18:3(6Z,9Z,12Z)), LysoPC(18:3(9Z,12Z,15Z))	HMDB0010387, HMDB0010388	858784000	2	1
C21H37NO4	M[M]+	C21H37NO4+N2H22C18Br+	712.368	0.102504	0.2	3,5-Tetradecadiencarnitine	HMDB0013331	2378469120	1	0
C10H20O2	M[M]+	C10H20O2+N2H22C18Br+	517.242	0.102438	0.2	4-Ethyloctanoic acid, Hexyl butyrate, 2-Methylpropyl hexanoate, Ethyl 2-ethylhexanoate, (2S)-2-Ethylhexyl acetate, Pentyl 3-methylbutanoate, Ethyl octanoate, 4-Methylnonanoic acid, 3-Methylbutyl pentanoate, 2-Methylbutyl 3-methylbutanoate, Propyl heptanoate, 2-Methylbutyl 2-methylbutanoate, Octyl acetate, 3-Methylbutyl 2-methylbutanoate, Capric acid, 1-Methylethyl heptanoic acid, Butyl hexanoate,…	HMDB0036136, HMDB0033620, HMDB0036228, HMDB0032264, HMDB0061805, HMDB0032045, HMDB0040195, HMDB0034849, HMDB0040529, HMDB0038038, HMDB0034457, HMDB0039218, HMDB0038602, HMDB0040157, HMDB0000511, HMDB0094654, HMDB0040211, HMDB0030029, HMDB0031264	4369295360	19	0
C42H82NO7P	M+H	C42H82NO7P+H+	744.5901673989999	0.102237	0.2	PC(P-16:0/18:1(11Z)), PC(P-18:1(9Z)/16:0), PC(16:1(9Z)/P-18:0), PC(P-16:0/18:1(9Z)), PC(P-18:1(11Z)/16:0), PC(O-16:0/18:2(9Z,12Z)), PC(16:0/P-18:1(9Z)), PC(P-18:0/16:1(9Z)), PC(18:1(11Z)/P-16:0), PC(16:0/P-18:1(11Z)), PC(18:1(9Z)/P-16:0)	HMDB0011209, HMDB0011305, HMDB0008028, HMDB0011210, HMDB0011272, HMDB0011151, HMDB0007997, HMDB0011240, HMDB0008093, HMDB0007996, HMDB0008126	236746912	11	0
C10H12N2O	M+H	C10H12N2O+N2H22C18Br+H+	522.199	0.101863	0.2	Cotinine, Serotonin	HMDB0001046, HMDB0000259	567898432	2	0
C42H78NO8P	M+Na	C42H78NO8P+Na+	778.536	0.101636	0.2	PC(16:0/18:3(6Z,9Z,12Z)), PC(18:3(9Z,12Z,15Z)/16:0), PC(14:0/20:3(8Z,11Z,14Z)), PC(14:1(9Z)/20:2(11Z,14Z)), PC(18:3(6Z,9Z,12Z)/16:0), PC(20:2(11Z,14Z)/14:1(9Z)), PC(14:0/20:3(5Z,8Z,11Z)), PC(16:1(9Z)/18:2(9Z,12Z)), PC(20:3(5Z,8Z,11Z)/14:0), PC(16:0/18:3(9Z,12Z,15Z)), PC(20:3(8Z,11Z,14Z)/14:0), PC(18:2(9Z,12Z)/16:1(9Z))	HMDB0007974, HMDB0008199, HMDB0007882, HMDB0007913, HMDB0008166, HMDB0008329, HMDB0007881, HMDB0008006, HMDB0008361, HMDB0007975, HMDB0008394, HMDB0008134	747059200	12	1
C21H42O3	M[M]+	C21H42O3+N2H22C18Br+	687.409	0.101088	0.2	Propylene glycol stearate	HMDB0029764	28797424	1	0
C11H20O	M+H	C11H20O+N2H22C18Br+H+	514.255	0.100509	0.2	2-Undecenal, 10-Undecen-2-one, 10-Undecenal	HMDB0040247, HMDB0033577, HMDB0031128	3717934848	3	0
C23H43NO4	M+H	C23H43NO4+H+	398.32648529100004	0.100491	0.2	trans-Hexadec-2-enoyl carnitine, 9-Hexadecenoylcarnitine	HMDB0006317, HMDB0013207	341597952	2	0
C7H14N2O3	M+H	C7H14N2O3+N2H22C18Br+H+	520.2043554469999	0.10021	0.2	Valyl-Glycine, Glycyl-Valine, N-Acetylornithine	HMDB0029127, HMDB0028854, HMDB0003357	2847874304	3	2
C12H24O11	M+Na	C12H24O11+Na+	367.12108227100003	0.100107	0.2	1-O-alpha-D-Glucopyranosyl-D-mannitol	HMDB0029911	3424856064	1	0
C39H69O8P	M+Na	C39H69O8P+Na+	719.462	0.100053	0.2	PA(18:3(9Z,12Z,15Z)/18:1(9Z)), PA(18:1(9Z)/18:3(6Z,9Z,12Z)), PA(18:1(9Z)/18:3(9Z,12Z,15Z)), PA(22:4(7Z,10Z,13Z,16Z)/14:0), PA(20:4(5Z,8Z,11Z,14Z)/16:0), PA(20:3(8Z,11Z,14Z)/16:1(9Z)), PA(18:4(6Z,9Z,12Z,15Z)/18:0), PA(16:0/20:4(5Z,8Z,11Z,14Z)), PA(16:1(9Z)/20:3(8Z,11Z,14Z)), PA(18:2(9Z,12Z)/18:2(9Z,12Z)), PA(18:3(6Z,9Z,12Z)/18:1(9Z)), PA(14:0/22:4(7Z,10Z,13Z,16Z)), PA(18:0/18:4(6Z,9Z,12Z,15Z))	HMDB0115007, HMDB0114928, HMDB0114929, HMDB0115323, HMDB0115147, HMDB0115565, HMDB0115032, HMDB0114841, HMDB0115513, HMDB0114954, HMDB0114980, HMDB0114790, HMDB0114880	26585132	13	1
C18H32O3	M[M]+	C18H32O3+N2H22C18Br+	641.331	0.0989855	0.2	(9Z,â€‹11E)-13-HODE, (10E,12Z)-9-HODE, (Z)-13-Oxo-9-octadecenoic acid, Avenoleic acid, 9,10-Epoxyoctadecenoic acid, 13-HODE, Alpha-dimorphecolic acid, 12,13-EpOME, 9-HODE, 13S-hydroxyoctadecadienoic acid	HMDB0112194, HMDB0062652, HMDB0029796, HMDB0029978, HMDB0004701, HMDB0061708, HMDB0004670, HMDB0004702, HMDB0010223, HMDB0004667	72299920	10	0
C6H7NO4	M[M]+	C6H7NO4+N2H22C18Br+	502.1335958110001	0.0989137	0.2	2-Aminomuconic acid	HMDB0001241	73804184	1	1
C43H87N2O6P	M+H	C43H87N2O6P+H+	759.6374519389999	0.0986282	0.2	SM(d18:1/20:0)	HMDB0012102	251058176	1	0
C44H72NO8P	M+Na	C44H72NO8P+Na+	796.4887759469999	0.0985564	0.2	PC(18:4(6Z,9Z,12Z,15Z)/18:4(6Z,9Z,12Z,15Z))	HMDB0008240	538221696	1	2
C21H41NO4	M+H	C21H41NO4+H+	372.31083522700004	0.0983479	0.2	Tetradecanoylcarnitine	HMDB0005066	325329024	1	0
C36H68NO10P	M+H	C36H68NO10P+H+	706.4653608109999	0.0976024	0.2	PS(14:0/16:1(9Z)), PS(14:1(9Z)/16:0), PS(16:0/14:1(9Z)), PS(16:1(9Z)/14:0)	HMDB0012333, HMDB0012343, HMDB0012353, HMDB0012363	99154944	4	0
C6H13N3O3	M[M]+	C6H13N3O3+N2H22C18Br+	520.192	0.0975855	0.2	Citrulline, Argininic acid	HMDB0000904, HMDB0003148	1639263744	2	2
C6H10N2O4	M+H	C6H10N2O4+N2H22C18Br+H+	520.1679699389999	0.0966748	0.2	Formiminoglutamic acid, N-Acetylasparagine	HMDB0000854, HMDB0006028	818951232	2	1
C34H64NO10P	M+H	C34H64NO10P+H+	678.434	0.096525	0.2	PS(14:1(9Z)/14:0), PS(14:0/14:1(9Z))	HMDB0012341, HMDB0012331	61067224	2	0
C9H18N2O4	M[M]+	C9H18N2O4+N2H22C18Br+	563.2227451629999	0.0960493	0.2	Threoninyl-Valine, Serylisoleucine, Valyl-Threonine, Leucyl-Serine, Isoleucyl-Serine, Serylleucine	HMDB0029074, HMDB0029042, HMDB0029137, HMDB0028938, HMDB0028916, HMDB0029043	28823630	6	0
C21H32O2	M+H	C21H32O2+N2H22C18Br+H+	662.3441434029999	0.0957616	0.2	Ethyltestosterone, Pregnenolone, (3beta,5alpha)-3-Hydroxypregn-16-en-20-one, 20a-Dihydroprogesterone, 5a-Pregnane-3,20-dione	HMDB0006002, HMDB0000253, HMDB0034369, HMDB0003069, HMDB0003759	2421136896	5	0
C12H26	M[M]+	C12H26+N2H22C18Br+	515.3	0.095694	0.2	N-Dodecane	HMDB0031444	197641616	1	0
C11H20O	M+K	C11H20O+N2H22C18Br+K+	552.211	0.0949534	0.2	2-Undecenal, 10-Undecen-2-one, 10-Undecenal	HMDB0040247, HMDB0033577, HMDB0031128	493701504	3	0
C5H8O3	M+H	C5H8O3+N2H22C18Br+H+	462.151	0.0934931	0.2	2-Methylacetoacetic acid, 3-keto-2-Methylbutyrate, Levulinic acid, alpha-Ketoisovaleric acid, Glutarate semialdehyde, 2-Oxovaleric acid	HMDB0003771, HMDB0029172, HMDB0000720, HMDB0000019, HMDB0012233, HMDB0001865	46575048	6	1
C15H29NO4	M+K	C15H29NO4+N2H22C18Br+K+	671.2694530050001	0.092525	0.2	L-Octanoylcarnitine	HMDB0000791	2785698048	1	0
C4H5N3O	M+H	C4H5N3O+N2H22C18Br+H+	457.147	0.0916997	0.2	Cytosine	HMDB0000630	347031296	1	1
C25H36O8	M+Na	C25H36O8+Na+	487.23023879500005	0.0905747	0.2	Testosterone glucuronide	HMDB0003193	1631739136	1	1
C10H11NO3	M[M]+	C10H11NO3+N2H22C18Br+	538.17	0.090456	0.2	2-Methylhippuric acid, Phenylacetylglycine	HMDB0011723, HMDB0000821	17118108	2	0
C7H14N2O3	M[M]+	C7H14N2O3+N2H22C18Br+	519.1965304149999	0.0902997	0.2	Valyl-Glycine, Glycyl-Valine, N-Acetylornithine	HMDB0029127, HMDB0028854, HMDB0003357	715371776	3	2
C33H66NO8P	M+H	C33H66NO8P+H+	636.46	0.0898054	0.2	PE(14:0/14:0)	HMDB0008821	36718316	1	0
C14H20N2O3S	M+K	C14H20N2O3S+N2H22C18Br+K+	680.179	0.0894235	0.2	Phenylalanyl-Methionine, Methionyl-Phenylalanine	HMDB0029001, HMDB0028980	134047280	2	3
C4H6N4O3	M+H	C4H6N4O3+N2H22C18Br+H+	504.148	0.0889497	0.2	Allantoin	HMDB0000462	34229472	1	1
C23H45NO5	M+H	C23H45NO5+H+	416.337	0.0888231	0.2	3-hydroxyhexadecanoyl carnitine, 3-Hydroxyhexadecanoylcarnitine	HMDB0061642, HMDB0013336	214119008	2	0
C40H80NO7P	M+Na	C40H80NO7P+Na+	740.5564615829999	0.0887595	0.2	PC(16:0/P-16:0), PC(14:0/P-18:0), PC(P-18:0/14:0), PC(P-16:0/16:0), PC(o-16:0/16:1(9Z))	HMDB0007994, HMDB0007896, HMDB0011236, HMDB0011206, HMDB0013404	353007104	5	1
C27H42O	M[M]+	C27H42O+N2H22C18Br+	727.42	0.0882404	0.2	Cholesta-4,6-dien-3-one, 7-Dehydrodesmosterol	HMDB0002394, HMDB0003896	118523216	2	1
C18H24O13	M+Na	C18H24O13+Na+	471.111	0.0880657	0.2	4-Hydroxy-5-(3',4',5'-trihydroxyphenyl)-valeric acid-O-methyl-O-glucuronide	HMDB0059970	1915977216	1	1
C21H42O3	M+Na	C21H42O3+Na+	365.303	0.0879533	0.2	Propylene glycol stearate	HMDB0029764	365609696	1	0
C11H14N2	M+H	C11H14N2+N2H22C18Br+H+	520.2196115869999	0.0875655	0.2	N-Methyltryptamine	HMDB0004370	2995803136	1	1
C6H12N2O4	M+H	C6H12N2O4+N2H22C18Br+H+	522.184	0.0861385	0.2	Glycyl-Threonine	HMDB0028851	437469632	1	2
C35H68NO10P	M+H	C35H68NO10P+H+	694.465	0.0848196	0.2	PS(14:0/15:0), PS(15:0/14:0)	HMDB0112273, HMDB0112320	82092144	2	0
C21H44O2	M+H	C21H44O2+N2H22C18Br+H+	674.438	0.0838223	0.2	1,21-Heneicosanediol	HMDB0031288	452583136	1	0
C8H14O4	M+H	C8H14O4+N2H22C18Br+H+	520.193	0.0837829	0.2	Ethyladipic acid, 3-Methylpimelic acid, Suberic acid, 2,4-Dimethyladipic acid	HMDB0002023, HMDB0059757, HMDB0000893, HMDB0059727	1406853760	4	2
C11H22O	M[M]+	C11H22O+N2H22C18Br+	515.2631534309999	0.0833196	0.2	2-Undecen-1-ol, 6-Undecanone, 2-Undecanone, 10-Undecen-1-ol, Undecanal	HMDB0034856, HMDB0030943, HMDB0033713, HMDB0031016, HMDB0030941	835392896	5	0
C27H46O4	M[M]+	C27H46O4+N2H22C18Br+	779.4356980590001	0.0829336	0.2	3a,7a,12a-Trihydroxy-5b-cholestan-26-al, 3alpha,7alpha-Dihydroxycoprostanic acid	HMDB0003533, HMDB0000359	225345408	2	1
C6H12O	M+H	C6H12O+N2H22C18Br+H+	446.193	0.0825907	0.2	Hexanal	HMDB0005994	7179283968	1	0
C4H7N3O	M+H	C4H7N3O+N2H22C18Br+H+	459.163	0.0824292	0.2	Creatinine	HMDB0000562	697836544	1	1
C7H13NO4	M[M]+	C7H13NO4+N2H22C18Br+	520.181	0.0823145	0.2	hydroxyvalerylglycine, N-Carboxyethyl-g-aminobutyric acid	HMDB0094717, HMDB0002201	1096915456	2	0
C31H62O	M+H	C31H62O+N2H22C18Br+H+	796.5839797430001	0.082312	0.2	Palmitone	HMDB0031036	1075787904	1	2
C15H23N3O3	M+K	C15H23N3O3+N2H22C18Br+K+	677.2337361930001	0.081706	0.2	Lysyl-Phenylalanine	HMDB0028958	18654328	1	0
C48H82NO8P	M+H	C48H82NO8P+H+	832.585	0.0811575	0.2	PC(22:6(4Z,7Z,10Z,13Z,16Z,19Z)/18:1(9Z)), PC(18:2(9Z,12Z)/22:5(4Z,7Z,10Z,13Z,16Z)), PC(18:3(6Z,9Z,12Z)/22:4(7Z,10Z,13Z,16Z)), PC(18:1(9Z)/22:6(4Z,7Z,10Z,13Z,16Z,19Z)), PC(20:5(5Z,8Z,11Z,14Z,17Z)/20:2(11Z,14Z)), PC(18:1(11Z)/22:6(4Z,7Z,10Z,13Z,16Z,19Z)), PC(20:2(11Z,14Z)/20:5(5Z,8Z,11Z,14Z,17Z)), PC(18:3(9Z,12Z,15Z)/22:4(7Z,10Z,13Z,16Z)), PC(20:4(5Z,8Z,11Z,14Z)/20:3(8Z,11Z,14Z)), PC(22:4(7Z,10Z,13…	HMDB0008729, HMDB0008154, HMDB0008186, HMDB0008123, HMDB0008506, HMDB0008090, HMDB0008347, HMDB0008219, HMDB0008442, HMDB0008632, HMDB0008633, HMDB0008410	394002080	12	2
C11H14N2O4	M+K	C11H14N2O4+N2H22C18Br+K+	622.1551515250001	0.0808333	0.2	Glycyltyrosine	HMDB0028853	285978496	1	0
C16H32O2	M+H	C16H32O2+N2H22C18Br+H+	602.3441434029999	0.0805484	0.2	Dodecyl 2-methylpropanoate, Ethyl tetradecanoate, Dodecyl butyrate, Palmitic acid, Trimethyltridecanoic acid, Isopalmitic acid, Hexyl decanoate, Butyl dodecanoate, Octyl octanoate	HMDB0036210, HMDB0034153, HMDB0032249, HMDB0000220, HMDB0002396, HMDB0031068, HMDB0032324, HMDB0032065, HMDB0033166	917049920	9	0
C7H16O	M[M]+	C7H16O+N2H22C18Br+	461.216	0.0803633	0.2	xi-3-Heptanol, (Â±)-2-Heptanol, 1-Heptanol	HMDB0031481, HMDB0033908, HMDB0031479	380030016	3	0
C6H17N3	M+K	C6H17N3+N2H22C18Br+K+	515.202	0.0801604	0.2	Norspermidine	HMDB0011634	1218069376	1	1
C20H40O	M[M]+	C20H40O+N2H22C18Br+	641.4040040070001	0.0798868	0.2	(Z)-11-Eicosen-1-ol, Thromboxane	HMDB0034933, HMDB0003208	54678788	2	0
CH5O4P	M[M]+	CH5O4P+N2H22C18Br+	457.0886337470001	0.07904	0.2	Methylphosphate	HMDB0061711	62486264	1	0
C5H13NO	M+K	C5H13NO+N2H22C18Br+K+	487.15950863300003	0.0789106	0.2	Choline	HMDB0000097	244785152	1	1
C15H30O	M+H	C15H30O+N2H22C18Br+H+	572.3335787189999	0.0787698	0.2	2-Pentadecanone, Pentadecanal	HMDB0031081, HMDB0031078	1450003456	2	0
C39H78NO8P	M+H	C39H78NO8P+H+	720.5537818909999	0.0786957	0.2	PC(15:0/16:0), PC(16:0/15:0), PE(20:0/14:0), PE(18:0/16:0), PE(14:0/20:0), PE(16:0/18:0), PE-NMe2(16:0/16:0)	HMDB0007935, HMDB0007967, HMDB0009217, HMDB0008989, HMDB0008833, HMDB0008925, HMDB0010566	284965056	7	0
C26H46NO7P	M+H	C26H46NO7P+H+	516.308	0.078186	0.2	LysoPC(18:4(6Z,9Z,12Z,15Z))	HMDB0010389	909402432	1	2
C8H16NO9P	M[M]+	C8H16NO9P+N2H22C18Br+	646.152	0.0779882	0.2	N-Acetyl-D-Glucosamine 6-Phosphate, N-Acetyl-glucosamine 1-phosphate	HMDB0001062, HMDB0001367	49013664	2	0
C20H36O5	M+H	C20H36O5+N2H22C18Br+H+	702.3601873910002	0.0777932	0.2	Prostaglandin F1a, 13,14-Dihydro PGE1	HMDB0002685, HMDB0002689	57007376	2	1
C4H7NOS	M+K	C4H7NOS+N2H22C18Br+K+	501.085	0.0775769	0.2	Homocysteine thiolactone	HMDB0002287	96122792	1	0
C27H44O	M[M]+	C27H44O+N2H22C18Br+	729.435	0.0769209	0.2	5alpha-cholest-8-en-3-one, 8-Dehydrocholesterol, Lumisterol 3, 7-Dehydrocholesterol, Tachysterol 3, Desmosterol, Vitamin D3, Zymosterol intermediate 2, Cholestenone	HMDB0062414, HMDB0002027, HMDB0006505, HMDB0000032, HMDB0006560, HMDB0002719, HMDB0000876, HMDB0006271, HMDB0000921	255312672	9	0
C5H12O7P2	M+H	C5H12O7P2+N2H22C18Br+H+	592.11	0.0769015	0.2	Isopentenyl pyrophosphate, Dimethylallylpyrophosphate	HMDB0001347, HMDB0001120	214537520	2	0
C5H8O2	M[M]+	C5H8O2+N2H22C18Br+	445.149	0.0766002	0.2	4-Pentenoic acid, 2,4-Pentanedione, 2-Pentenoic acid	HMDB0031602, HMDB0031648, HMDB0032459	402311232	3	0
C8H11NO3	M+K	C8H11NO3+N2H22C18Br+K+	553.1336878090001	0.0760429	0.2	6-Hydroxydopamine, Norepinephrine, 5-Hydroxydopamine, Pyridoxine	HMDB0001537, HMDB0000216, HMDB0004817, HMDB0000239	354523840	4	2
C10H17N3O6	M[M]+	C10H17N3O6+N2H22C18Br+	620.2078233709999	0.0759641	0.2	N2-gamma-Glutamylglutamine, N-gamma-Glutamylglutamine	HMDB0011738, HMDB0029147	316644288	2	1
C27H32O15	M+K	C27H32O15+N2H22C18Br+K+	980.2339149210002	0.0758101	0.2	(2R)-6,8-Diglucopyranosyl-4',5,7-trihydroxyflavanone	HMDB0037407	15289942	1	0
C6H10O2	M[M]+	C6H10O2+N2H22C18Br+	459.164	0.075296	0.2	Delta-Hexanolactone, trans-Hex-2-enoic acid, 3-Hexenoic acid, Methyl 4-pentenoate	HMDB0000453, HMDB0010719, HMDB0031501, HMDB0040328	743452096	4	1
C19H28O2	M[M]+	C19H28O2+N2H22C18Br+	633.305	0.0744173	0.2	Androstanedione, Dehydroepiandrosterone, Testosterone, Epitestosterone, Etiocholanedione, Dehydroandrosterone	HMDB0000899, HMDB0000077, HMDB0000234, HMDB0000628, HMDB0003769, HMDB0005962	617482048	6	0
C22H44O3	M[M]+	C22H44O3+N2H22C18Br+	701.4251333750001	0.074076	0.2	2(R)-hydroxydocosanoic acid	HMDB0061660	10873429	1	0
C16H31NO4	M+K	C16H31NO4+N2H22C18Br+K+	685.2851030690001	0.0739101	0.2	2,6 Dimethylheptanoyl carnitine, Nonanoylcarnitine	HMDB0006320, HMDB0013288	77319024	2	0
C8H14O4	M[M]+	C8H14O4+N2H22C18Br+	519.185	0.0730459	0.2	Ethyladipic acid, 3-Methylpimelic acid, Suberic acid, 2,4-Dimethyladipic acid	HMDB0002023, HMDB0059757, HMDB0000893, HMDB0059727	858354496	4	1
C14H26O4	M[M]+	C14H26O4+N2H22C18Br+	603.279	0.0725102	0.2	Tetradecanedioic acid	HMDB0000872	27090910	1	0
C19H36O2	M[M]+	C19H36O2+N2H22C18Br+	641.368	0.0717331	0.2	10Z-Nonadecenoic acid	HMDB0013622	10435743	1	0
C13H23NO4	M+K	C13H23NO4+N2H22C18Br+K+	641.2225028130001	0.0710942	0.2	2-Hexenoylcarnitine	HMDB0013161	17222438	1	0
C20H18O5	M+K	C20H18O5+N2H22C18Br+K+	722.1752182730002	0.0707249	0.2	3'-(gamma,gamma-Dimethylallyl)genistein	HMDB0037920	17732820	1	0
C5H11NO2	M+K	C5H11NO2+N2H22C18Br+K+	501.13877318900006	0.0703279	0.2	L-Valine, 5-Aminopentanoic acid, Betaine, Norvaline	HMDB0000883, HMDB0003355, HMDB0000043, HMDB0013716	775065152	4	2
C7H8O4	M[M]+	C7H8O4+N2H22C18Br+	501.138	0.0678963	0.2	2,3-Methyleneglutaric acid	HMDB0059731	775065152	1	2
C3H8O3	M[M]+	C3H8O3+N2H22C18Br+	437.143	0.0676903	0.2	Glycerol	HMDB0000131	1205270272	1	0
C22H36O2	M[M]+	C22H36O2+N2H22C18Br+	677.368	0.0651273	0.2	Adrenic acid	HMDB0002226	26375884	1	0
C20H37NO3	M+K	C20H37NO3+N2H22C18Br+K+	723.3371386410001	0.0648094	0.2	Oleoyl glycine	HMDB0013631	78074496	1	0
C34H70O	M[M]+	C34H70O+N2H22C18Br+	839.6387549670001	0.0628039	0.2	Sapiol	HMDB0033177	840281408	1	2
C24H36O5	M[M]+	C24H36O5+N2H22C18Br+	749.3523623590002	0.0624856	0.2	7a,12a-Dihydroxy-3-oxo-4-cholenoic acid	HMDB0000447	49110476	1	1
C3H8NO6P	M[M]+	C3H8NO6P+N2H22C18Br+	530.105	0.0621915	0.2	Phosphoserine	HMDB0000272	82324184	1	0
C10H7NO2	M[M]+	C10H7NO2+N2H22C18Br+	518.144	0.0620176	0.2	Quinaldic acid	HMDB0000842	238378448	1	4
C10H14N5O8P	M[M]+	C10H14N5O8P+N2H22C18Br+	708.1540875149999	0.061222	0.2	Guanosine monophosphate	HMDB0001397	16277903	1	0
C27H38O9	M+K	C27H38O9+N2H22C18Br+K+	890.3113773929999	0.0604922	0.2	11-Hydroxyprogesterone 11-glucuronide	HMDB0010364	4.46214e+06	1	0
C11H24O	M[M]+	C11H24O+N2H22C18Br+	517.2788034949999	0.060368	0.2	2-Undecanol, 1-Undecanol	HMDB0030942, HMDB0013113	139068352	2	0
C5H11NO2S	M[M]+	C5H11NO2S+N2H22C18Br+	494.14713786900006	0.0597736	0.2	L-Methionine, Racemethionine	HMDB0000696, HMDB0033951	6283852800	2	2
C13H15NO5	M+K	C13H15NO5+N2H22C18Br+K+	649.155	0.0593488	0.2	2-(2-Phenylacetoxy)propionylglycine, N-Phenylacetylglutamic acid	HMDB0059732, HMDB0059772	71134008	2	1
C29H60O	M[M]+	C29H60O+N2H22C18Br+	769.561	0.0590507	0.2	15-Nonacosanol	HMDB0033180	1296346368	1	2
C7H8O4S	M[M]+	C7H8O4S+N2H22C18Br+	533.11	0.0585143	0.2	p-Cresol sulfate	HMDB0011635	8637081600	1	5
C10H11NO2	M[M]+	C10H11NO2+N2H22C18Br+	522.175	0.0582663	0.2	5-Hydroxytryptophol	HMDB0001855	332942528	1	1
C12H25N3O3	M+K	C12H25N3O3+N2H22C18Br+K+	643.249	0.0555168	0.2	Lysyl-Isoleucine, Lysyl-Leucine	HMDB0028954, HMDB0028955	3219944192	2	0
C12H22O5	M[M]+	C12H22O5+N2H22C18Br+	591.243	0.0544446	0.2	3-Hydroxydodecanedioic acid	HMDB0000413	163424080	1	1
C16H28N4O4S	M+K	C16H28N4O4S+N2H22C18Br+K+	756.2429211430001	0.054037	0.2	Biocytin	HMDB0003134	28802244	1	0
C8H12O4	M[M]+	C8H12O4+N2H22C18Br+	517.17	0.0538142	0.2	trans-3-Octenedioic acid, cis-4-Octenedioic acid, 2-Octenedioic acid	HMDB0013312, HMDB0004982, HMDB0000341	938963584	3	0
C6H10O4	M[M]+	C6H10O4+N2H22C18Br+	491.154	0.052812	0.2	Methylglutaric acid, Dimethyl succinate, 2-Methylglutaric acid, 2,2-Dimethylsuccinic acid, Adipic acid, Monomethyl glutaric acid	HMDB0000752, HMDB0033837, HMDB0000422, HMDB0002074, HMDB0000448, HMDB0000858	32125312	6	0
C5H11NO2S	M+K	C5H11NO2S+N2H22C18Br+K+	533.111	0.0515985	0.2	L-Methionine, Racemethionine	HMDB0000696, HMDB0033951	8637081600	2	5
C4H9NO2	M[M]+	C4H9NO2+N2H22C18Br+	448.15941663500007	0.0510565	0.2	2-Aminoisobutyric acid, 3-Aminoisobutanoic acid, gamma-Aminobutyric acid, D-alpha-Aminobutyric acid, (R)-b-aminoisobutyric acid, Dimethylglycine, L-alpha-Aminobutyric acid, (S)-b-aminoisobutyric acid, N-Methylalanine	HMDB0001906, HMDB0003911, HMDB0000112, HMDB0000650, HMDB0002299, HMDB0000092, HMDB0000452, HMDB0002166, HMDB0094692	107967576	9	1
C14H18N2O5	M+K	C14H18N2O5+N2H22C18Br+K+	678.1813662730001	0.0506857	0.2	Tyrosyl-Hydroxyproline, Phenylalanyl-Glutamate, gamma-Glutamylphenylalanine	HMDB0029106, HMDB0028994, HMDB0000594	7.65199e+06	3	1
C15H31NO2	M[M]+	C15H31NO2+N2H22C18Br+	602.332	0.0504888	0.2	Decanoylcholine	HMDB0013228	305140096	1	0
C10H18O2	M[M]+	C10H18O2+N2H22C18Br+	515.2267679229999	0.0503705	0.2	Isopentyl 3-methyl-2-butenoate, cis-3-Hexenyl butyrate, 6-Decenoic acid, 2-Propenyl heptanoate, Ethyl (E)-2-octenoate, 9-Decenoic acid, trans-Dec-2-enoic acid, 3-Decenoic acid, Citronellic acid, 5-Decenoic acid, 8-Methylnonenoate, cis-4-Decenoic acid	HMDB0040530, HMDB0033377, HMDB0041012, HMDB0040208, HMDB0037497, HMDB0031003, HMDB0010726, HMDB0031002, HMDB0035837, HMDB0039768, HMDB0012183, HMDB0004980	2319234048	12	0
C12H15NO5	M+K	C12H15NO5+N2H22C18Br+K+	637.155	0.0501282	0.2	N-lactoyl-Tyrosine, N-Acetylvanilalanine	HMDB0062177, HMDB0011716	198679856	2	0
C21H39NO5	M[M]+	C21H39NO5+N2H22C18Br+	730.379	0.0496139	0.2	3-Hydroxy-cis-5-tetradecenoylcarnitine	HMDB0013330	950748928	1	0
C27H46O	M[M]+	C27H46O+N2H22C18Br+	731.4509541990001	0.0490816	0.2	5alpha-Cholestanone, Lathosterol, Cholesterol, Doristerol, 5beta-Cholestanone, 5a-Cholest-8-en-3b-ol	HMDB0000871, HMDB0001170, HMDB0000067, HMDB0029815, HMDB0011182, HMDB0006841	12927710	6	0
C20H21N3O3	M[M]+	C20H21N3O3+N2H22C18Br+	696.254	0.0485694	0.2	Tryptophyl-Phenylalanine, Phenylalanyl-Tryptophan	HMDB0029090, HMDB0029006	1240182912	2	0
C27H48O4	M[M]+	C27H48O4+N2H22C18Br+	781.4513481230001	0.0482829	0.2	5a-Cholestane-3a,7a,12a,25-tetrol, 5beta-Cholestane-3alpha,7alpha,24,26-tetrol, 27-Deoxy-5b-cyprinol, 5b-Cholestane-3a,7a,12a,23-Tetrol, 5beta-Cholestane-3alpha,7alpha,12alpha,25-tetrol	HMDB0000520, HMDB0062417, HMDB0001231, HMDB0001968, HMDB0000524	71621016	5	0
C10H12N2O	M[M]+	C10H12N2O+N2H22C18Br+	521.191	0.0480724	0.2	Cotinine, Serotonin	HMDB0001046, HMDB0000259	154312336	2	2
C8H16O3	M[M]+	C8H16O3+N2H22C18Br+	505.206	0.0480137	0.2	4-Hydroxyvalproic acid, 3-Hydroxyvalproic acid, (R)-2-Hydroxycaprylic acid, (7R)-7-hydroxyoctanoic Acid, 8-Hydroxyoctanoate, 3-Hydroxyoctanoic acid, 7-Hydroxyoctanoic acid, Hydroxyoctanoic acid	HMDB0013900, HMDB0013899, HMDB0002264, HMDB0062596, HMDB0061914, HMDB0001954, HMDB0000486, HMDB0000711	284363104	8	0
C6H14N2O2	M+K	C6H14N2O2+N2H22C18Br+K+	530.165	0.0476812	0.2	D-Lysine, L-Lysine	HMDB0003405, HMDB0000182	13790488	2	0
C28H58O	M+K	C28H58O+N2H22C18Br+K+	794.509	0.0476791	0.2	1-Octacosanol	HMDB0034380	1275394176	1	2
C15H20O	M+K	C15H20O+N2H22C18Br+K+	600.211	0.0473514	0.2	2-Hexyl-3-phenyl-2-propenal	HMDB0031736	845772608	1	2
C7H12N2O3	M[M]+	C7H12N2O3+N2H22C18Br+	517.1808803509999	0.0471089	0.2	Glycylproline, Prolylglycine	HMDB0000721, HMDB0011178	978637056	2	0
C19H28O	M+K	C19H28O+N2H22C18Br+K+	656.2738101130001	0.046969	0.2	5a-Androst-3-en-17-one	HMDB0006046	100126648	1	1
C29H58O	M+K	C29H58O+N2H22C18Br+K+	806.509	0.0469503	0.2	10-Nonacosanone	HMDB0033719	1070723136	1	1
C11H23N3O3	M[M]+	C11H23N3O3+N2H22C18Br+	590.27	0.0466791	0.2	Valyl-Lysine, Lysyl-Valine	HMDB0029132, HMDB0028964	113761008	2	2
C6H12O3	M+K	C6H12O3+N2H22C18Br+K+	516.1384388409999	0.0458577	0.2	(5R)-5-Hydroxyhexanoic acid, 2-Hydroxy-3-methylpentanoic acid, 6-Hydroxyhexanoic acid, (R)-3-Hydroxyhexanoic acid, 5-Hydroxyhexanoic acid, 3-hydroxyhexanoic acid, 2-Hydroxycaproic acid, Leucinic acid, Hydroxyisocaproic acid, 2-Ethyl-2-Hydroxybutyric acid	HMDB0000409, HMDB0000317, HMDB0012843, HMDB0010718, HMDB0000525, HMDB0061652, HMDB0001624, HMDB0000665, HMDB0000746, HMDB0001975	1908510720	10	2
C10H9NO2	M[M]+	C10H9NO2+N2H22C18Br+	520.1594166350001	0.0447332	0.2	Indoleacetic acid	HMDB0000197	465080416	1	4
C13H22O2	M[M]+	C13H22O2+N2H22C18Br+	555.258	0.0444811	0.2	Propyl 2,4-decadienoate, Methyl (2E,6Z)-dodecadienoate, Neryl propionate, 2-Propenyl cyclohexanebutanoate	HMDB0037307, HMDB0031014, HMDB0038258, HMDB0038291	103007800	4	0
C6H10O4	M+K	C6H10O4+N2H22C18Br+K+	530.118	0.0444494	0.2	Methylglutaric acid, Dimethyl succinate, 2-Methylglutaric acid, 2,2-Dimethylsuccinic acid, Adipic acid, Monomethyl glutaric acid	HMDB0000752, HMDB0033837, HMDB0000422, HMDB0002074, HMDB0000448, HMDB0000858	86727752	6	0
C5H9N3O4	M[M]+	C5H9N3O4+N2H22C18Br+	520.1553938750001	0.0422806	0.2	Guanidinosuccinic acid	HMDB0003157	481776064	1	4
C7H13NO3	M[M]+	C7H13NO3+N2H22C18Br+	504.18563138300004	0.0415661	0.2	Isovalerylglycine, 2-Methylbutyrylglycine, N-Acetylvaline, Valerylglycine, 3-Dehydrocarnitine	HMDB0000678, HMDB0000339, HMDB0011757, HMDB0000927, HMDB0012154	16629726	5	0
C12H24O	M[M]+	C12H24O+N2H22C18Br+	529.2788034949999	0.0415266	0.2	2-Dodecanone	HMDB0031019	97471728	1	0
C14H26O5	M[M]+	C14H26O5+N2H22C18Br+	619.2741120389999	0.0405465	0.2	3-Hydroxytetradecanedioic acid	HMDB0000394	96201200	1	0
C8H16N2O3	M[M]+	C8H16N2O3+N2H22C18Br+	533.2121804789999	0.03922	0.2	Leucyl-Glycine, Valyl-Alanine, N6-Acetyl-L-lysine, Isoleucyl-Glycine, Alanyl-Valine, N-Alpha-acetyllysine, Glycylleucine, Glycyl-Isoleucine	HMDB0028929, HMDB0029120, HMDB0000206, HMDB0028907, HMDB0028700, HMDB0000446, HMDB0000759, HMDB0028844	49894488	8	0
C7H7NO2	M[M]+	C7H7NO2+N2H22C18Br+	482.14376657100007	0.0391906	0.2	p-Aminobenzoic acid	HMDB0001392	20820956	1	1
C6H8N2O3	M[M]+	C6H8N2O3+N2H22C18Br+	501.15	0.0387757	0.2	Imidazolelactic acid	HMDB0002320	228025488	1	2
C20H42O	M[M]+	C20H42O+N2H22C18Br+	643.42	0.0366109	0.2	Arachidyl alcohol	HMDB0011619	18232740	1	0
C6H12O3	M[M]+	C6H12O3+N2H22C18Br+	477.175	0.0348082	0.2	(5R)-5-Hydroxyhexanoic acid, 2-Hydroxy-3-methylpentanoic acid, 6-Hydroxyhexanoic acid, (R)-3-Hydroxyhexanoic acid, 5-Hydroxyhexanoic acid, 3-hydroxyhexanoic acid, 2-Hydroxycaproic acid, Leucinic acid, Hydroxyisocaproic acid, 2-Ethyl-2-Hydroxybutyric acid	HMDB0000409, HMDB0000317, HMDB0012843, HMDB0010718, HMDB0000525, HMDB0061652, HMDB0001624, HMDB0000665, HMDB0000746, HMDB0001975	235131568	10	1
C22H32O2	M[M]+	C22H32O2+N2H22C18Br+	673.3363183710001	0.034332	0.2	Docosahexaenoic acid	HMDB0002183	226624176	1	1
C14H24O2	M[M]+	C14H24O2+N2H22C18Br+	569.274	0.0337836	0.2	Goshuyic acid, 2-Propenyl cyclohexanepentanoate, Allyl undecylenate, Neryl butyrate, Ethyl (2E,6Z)-dodecadienoate	HMDB0000560, HMDB0037814, HMDB0036424, HMDB0038259, HMDB0031015	25698222	5	0
C5H10O	M[M]+	C5H10O+N2H22C18Br+	431.169	0.0328033	0.2	Iso-Valeraldehyde	HMDB0006478	142864384	1	0
C3H5NO4	M[M]+	C3H5NO4+N2H22C18Br+	464.1179457470001	0.0317788	0.2	Aminomalonic acid	HMDB0001147	32309356	1	1
C8H14O	M[M]+	C8H14O+N2H22C18Br+	471.201	0.0299818	0.2	2-Ethyl-2-hexenal, (3xi,5Z)-1,5-Octadien-3-ol, 2-Octenal, (E)-2-octenal	HMDB0061945, HMDB0030966, HMDB0030961, HMDB0013809	127866904	4	1
C6H10N2O5	M[M]+	C6H10N2O5+N2H22C18Br+	535.1550595269999	0.0299148	0.2	Carglumic acid	HMDB0015673	9355631	1	1
C5H4N4O	M[M]+	C5H4N4O+N2H22C18Br+	481.135	0.0294616	0.2	Hypoxanthine, Allopurinol	HMDB0000157, HMDB0014581	7387262976	2	1
C5H8O5	M[M]+	C5H8O5+N2H22C18Br+	493.133	0.0283579	0.2	Ribonolactone, 3-Hydroxyglutaric acid, Citramalic acid, D-2-Hydroxyglutaric acid, L-2-Hydroxyglutaric acid	HMDB0001900, HMDB0000428, HMDB0000426, HMDB0000606, HMDB0000694	56368504	5	0
C6H5NO2	M[M]+	C6H5NO2+N2H22C18Br+	468.1281165070001	0.0281175	0.2	Nicotinic acid, Picolinic acid	HMDB0001488, HMDB0002243	52273272	2	0
C10H11NO4	M[M]+	C10H11NO4+N2H22C18Br+	554.165	0.0278324	0.2	Hydroxyphenylacetylglycine	HMDB0000735	43669776	1	0
C6H4O5	M[M]+	C6H4O5+N2H22C18Br+	501.102	0.0278311	0.2	2,5-Furandicarboxylic acid	HMDB0004812	270788256	1	2
C27H48O3	M[M]+	C27H48O3+N2H22C18Br+	765.456	0.0275038	0.2	5-b-Cholestane-3a ,7a ,12a-triol, 5beta-Cholestane-3alpha,7alpha,24-triol, 3b,5a,6b-Cholestanetriol	HMDB0001457, HMDB0062418, HMDB0003990	41567716	3	0
C5H10O2	M[M]+	C5H10O2+N2H22C18Br+	447.164	0.0270484	0.2	1-Hydroxy-2-pentanone, Ethylmethylacetic acid, Valeric acid, (S)-2-Methylbutanoic acid	HMDB0059678, HMDB0002176, HMDB0000892, HMDB0033742	49945324	4	0
C14H22O3	M[M]+	C14H22O3+N2H22C18Br+	583.2529826709999	0.0267364	0.2	Geranyl acetoacetate	HMDB0038256	62878288	1	0
C7H10O5	M[M]+	C7H10O5+N2H22C18Br+	519.1489115269999	0.0264236	0.2	2-Isopropyl-3-oxosuccinate, Shikimic acid	HMDB0012149, HMDB0003070	72739280	2	4
C8H15NO6	M[M]+	C8H15NO6+N2H22C18Br+	566.1860253069999	0.0264082	0.2	N-Acetyl-D-glucosamine, N-Acetyl-b-D-galactosamine, N-Acetylmannosamine, beta-N-Acetylglucosamine, N-Acetylgalactosamine	HMDB0000215, HMDB0000853, HMDB0001129, HMDB0000803, HMDB0000212	56462360	5	1
C7H12N2O5	M[M]+	C7H12N2O5+N2H22C18Br+	549.1707095909999	0.0261592	0.2	gamma-Glutamylglycine	HMDB0011667	25461274	1	2
C25H34O8	M[M]+	C25H34O8+N2H22C18Br+	807.3214561550001	0.0261374	0.2	6-Dehydrotestosterone glucuronide	HMDB0010337	22130228	1	0
C10H20O3	M[M]+	C10H20O3+N2H22C18Br+	533.2373326069999	0.0260381	0.2	3-Hydroxycapric acid, 9-Hydroxydecanoic acid, (R)-3-Hydroxydecanoic acid, 2-Hydroxydecanoate, Ethyl (Â±)-3-hydroxyoctanoate, xi-5-Hydroxydecanoic acid	HMDB0002203, HMDB0033201, HMDB0010725, HMDB0094656, HMDB0041600, HMDB0040329	100284320	6	0
C27H35N5O7S	M[M]+	C27H35N5O7S+N2H22C18Br+	918.322	0.0260121	0.2	Met-enkephalin	C11684	3945323	1	0
C10H16O3	M[M]+	C10H16O3+N2H22C18Br+	529.206	0.0258667	0.2	(E)-10-Oxo-8-decenoic acid	HMDB0040883	112919288	1	0
C22H45O7P	M[M]+	C22H45O7P+N2H22C18Br+	797.3863788870001	0.0258629	0.2	1-nonadecanoyl-glycero-3-phosphate	HMDB0062322	341508256	1	1
C7H7NO4	M[M]+	C7H7NO4+N2H22C18Br+	514.1335958110001	0.0252033	0.2	2-Furoylglycine	HMDB0000439	32553140	1	1
C8H14O2	M[M]+	C8H14O2+N2H22C18Br+	487.195	0.0243297	0.2	2-Methylallyl butyrate, Allyl valerate, (E)-4-Octenoic acid, 2-Octenoic acid, Ethyl (Â±)-2-methyl-4-pentenoate, trans-2-Octenoic acid, Ethyl (E)-3-hexenoate, cis-5-Octenoic acid	HMDB0036236, HMDB0032164, HMDB0039793, HMDB0000392, HMDB0029761, HMDB0001568, HMDB0032266, HMDB0032207	21665468	8	1
C31H48O6	M[M]+	C31H48O6+N2H22C18Br+	861.441	0.0230395	0.2	Fusidic Acid	HMDB0015570	244073584	1	0
C10H18O3	M[M]+	C10H18O3+N2H22C18Br+	531.2216825429999	0.022666	0.2	(E)-10-Hydroxy-8-decenoic acid, 3-Oxodecanoic acid	HMDB0039533, HMDB0010724	111367984	2	0
C24H40O3	M[M]+	C24H40O3+N2H22C18Br+	721.394	0.0224824	0.2	12b-Hydroxy-5b-cholanoic acid, Allolithocholic acid, 7a-Hydroxy-5b-cholanic acid, Lithocholic acid, Isoallolithocholic acid, Isolithocholic acid	HMDB0002431, HMDB0000381, HMDB0002492, HMDB0000761, HMDB0000713, HMDB0000717	16044636	6	0
C6H12N2O4	M[M]+	C6H12N2O4+N2H22C18Br+	521.176	0.0224152	0.2	Glycyl-Threonine	HMDB0028851	84810408	1	2
C9H18N2O3	M[M]+	C9H18N2O3+N2H22C18Br+	547.228	0.0219339	0.2	Isoleucyl-Alanine, Leucyl-Alanine, Alanyl-Isoleucine, Alanyl-Leucine	HMDB0028900, HMDB0028922, HMDB0028690, HMDB0028691	15602531	4	0
C13H22N4O8S2	M[M]+	C13H22N4O8S2+N2H22C18Br+	771.184	0.0214743	0.2	Cysteineglutathione disulfide	HMDB0000656	5.18238e+06	1	0
C10H23N3O3	M[M]+	C10H23N3O3+N2H22C18Br+	578.27	0.0205652	0.2	Hypusine	HMDB0011140	2711834368	1	0
C8H15NO3S	M[M]+	C8H15NO3S+N2H22C18Br+	550.173	0.0199242	0.2	N-Propionylmethionine	HMDB0094704	11884668	1	1
C10H12N4O5	M[M]+	C10H12N4O5+N2H22C18Br+	613.177	0.0198847	0.2	Arabinosylhypoxanthine, Inosine, Allopurinol riboside	HMDB0003040, HMDB0000195, HMDB0000481	4609284	3	0
C20H32N6O12S2	M[M]+	C20H32N6O12S2+N2H22C18Br+	957.2480509110001	0.0194489	0.2	Oxidized glutathione	HMDB0003337	50016608	1	0
C6H4O2	M[M]+	C6H4O2+N2H22C18Br+	453.117	0.0188928	0.2	Quinone	HMDB0003364	60580768	1	0
C23H48O	M[M]+	C23H48O+N2H22C18Br+	685.4666042630001	0.0183744	0.2	12-Tricosanol	HMDB0034285	31652224	1	0
C6H11NO3S	M[M]+	C6H11NO3S+N2H22C18Br+	522.142	0.0182901	0.2	N-Formyl-L-methionine	HMDB0001015	6741537280	1	3
C28H34O16	M[M]+	C28H34O16+N2H22C18Br+	971.2807731149999	0.0180841	0.2	5-Methyleriodictyol 7-[glucosyl-(1->4)-galactoside]	HMDB0040470	673626560	1	0
C20H36O2	M[M]+	C20H36O2+N2H22C18Br+	653.368	0.0180746	0.2	Eicosadienoic acid, 8Z,11Z-eicosadienoic acid	HMDB0005060, HMDB0062432	14018796	2	0
C5H6O4	M[M]+	C5H6O4+N2H22C18Br+	475.123	0.0178026	0.2	Citraconic acid, 2-Pentendioate, Mesaconic acid, Itaconic acid, Glutaconic acid, 2-Hydroxyglutaric acid lactone	HMDB0000634, HMDB0061185, HMDB0000749, HMDB0002092, HMDB0000620, HMDB0059743	43319680	6	0
C4H11O4P	M[M]+	C4H11O4P+N2H22C18Br+	499.13558393900007	0.0166428	0.2	Diethylphosphate	HMDB0012209	283686656	1	1
C21H40O4	M[M]+	C21H40O4+N2H22C18Br+	701.3887478670001	0.0163071	0.2	Stearoyllactic acid, MG(0:0/18:1(11Z)/0:0), MG(18:1(11Z)/0:0/0:0), MG(18:1(9Z)/0:0/0:0), Monooleoylglycerol, MG(0:0/18:1(9Z)/0:0)	HMDB0033372, HMDB0011536, HMDB0011566, HMDB0011567, HMDB0094684, HMDB0011537	788851136	6	0
C20H40O3	M[M]+	C20H40O3+N2H22C18Br+	673.394	0.0156314	0.2	2-hydroxyphytanic acid, 2(R)-hydroxyicosanoic acid, 3-hydroxyicosanoic Acid	HMDB0061666, HMDB0061659, HMDB0062566	108944016	3	0
C6H11O9P	M[M]+	C6H11O9P+N2H22C18Br+	603.1101570389999	0.0147975	0.2	6-Phosphonoglucono-D-lactone	HMDB0001127	6.81262e+06	1	0
C9H11N5O4	M[M]+	C9H11N5O4+N2H22C18Br+	598.1771919390001	0.0147864	0.2	Neopterin	HMDB0000845	88389616	1	0
C8H12O	M[M]+	C8H12O+N2H22C18Br+	469.185	0.014729	0.2	Methyl-1-cyclopenten-1-yl)-ethanone	HMDB0061898	44285392	1	0
C5H10O5	M[M]+	C5H10O5+N2H22C18Br+	495.149	0.0146101	0.2	D-Ribulose, 2-Deoxypentonic acid, L-Threo-2-pentulose, D-Xylose, D-Xylulose, beta-Arabinose, Arabinofuranose, L-Ribulose, D-Arabinose, L-Arabinose, D-Ribose, 2-Deoxyribonic acid	HMDB0000621, HMDB0059753, HMDB0000751, HMDB0000098, HMDB0001644, HMDB0094694, HMDB0012325, HMDB0003371, HMDB0029942, HMDB0000646, HMDB0000283, HMDB0000366	446384064	12	1
C5H4N4	M[M]+	C5H4N4+N2H22C18Br+	465.14	0.0145682	0.2	Purine	HMDB0001366	99673976	1	1
C6H5N5O	M[M]+	C6H5N5O+N2H22C18Br+	508.14549788700003	0.0140028	0.2	Pterin	HMDB0000802	4740721	1	0
C28H58O	M[M]+	C28H58O+N2H22C18Br+	755.545	0.0133733	0.2	1-Octacosanol	HMDB0034380	30166110	1	2
C8H20NO6P	M[M]+	C8H20NO6P+N2H22C18Br+	602.1989124669999	0.0125484	0.2	Glycerophosphocholine	HMDB0000086	9494693	1	1
C7H11NO5	M[M]+	C7H11NO5+N2H22C18Br+	534.16	0.0124949	0.2	N-Acetylglutamic acid, Glutarylglycine	HMDB0001138, HMDB0000590	28165500	2	1
C8H8O	M[M]+	C8H8O+N2H22C18Br+	465.154	0.0124201	0.2	Phenylacetaldehyde	HMDB0006236	24389692	1	2
C6H15O9P	M[M]+	C6H15O9P+N2H22C18Br+	607.141	0.0123523	0.2	Sorbitol-6-phosphate	HMDB0005831	383447392	1	2
C5H9NO3S	M[M]+	C5H9NO3S+N2H22C18Br+	508.12640242500004	0.0118855	0.2	Acetylcysteine	HMDB0001890	594141440	1	2
C13H21NO15S	M[M]+	C13H21NO15S+N2H22C18Br+	808.159	0.0118803	0.2	Chondroitin sulfate	HMDB0000580	154310288	1	0
C10H7NO3	M[M]+	C10H7NO3+N2H22C18Br+	534.1386811909999	0.0113746	0.2	Kynurenic acid	HMDB0000715	79373776	1	3
C15H26O2	M[M]+	C15H26O2+N2H22C18Br+	583.2893681789999	0.0112849	0.2	Geranyl 3-methylbutanoate, Geranyl valerate, Geranyl 2-methylbutyrate, Citronellyl trans-2-methyl-2-butenoate, 2-Propenyl cyclohexanehexanoate	HMDB0029350, HMDB0040281, HMDB0032291, HMDB0032209, HMDB0037195	19832544	5	0
C19H26O2	M[M]+	C19H26O2+N2H22C18Br+	631.2893681789999	0.0112845	0.2	Androstenedione	HMDB0000053	24290352	1	2
C33H66NO8P	M[M]+	C33H66NO8P+N2H22C18Br+	980.5486931789999	0.0110311	0.2	PE(14:0/14:0)	HMDB0008821	16229682	1	0
C9H14O2	M[M]+	C9H14O2+N2H22C18Br+	499.195	0.0108024	0.2	2-Nonenoic acid gamma-lactone, 4-Oxo-2-nonenal, Allyl hexenoate	HMDB0032442, HMDB0060285, HMDB0038268	220440720	3	2
C12H22O2	M[M]+	C12H22O2+N2H22C18Br+	543.258	0.0106483	0.2	Hexyl 2E-hexenoate, cis-4-Decenyl acetate, (Â±)-Citronellyl acetate, 11-Dodecenoic acid, Allyl nonanoate, Methyl 10-undecenoate, trans-Dodec-2-enoic acid, 1-Ethenylhexyl butanoate, Ethyl 2-decenoate, xi-5-Dodecanolide, 5Z-Dodecenoic acid, Rhodinyl acetate, Ethyl 4-decenoate, cis-3-Hexenyl hexanoate, Hexyl 2-methyl-4-pentenoate, 2-Hexenyl hexanoate, Citronellyl acetate	HMDB0038269, HMDB0032214, HMDB0034160, HMDB0032248, HMDB0029763, HMDB0029585, HMDB0010729, HMDB0037498, HMDB0037329, HMDB0037742, HMDB0000529, HMDB0037186, HMDB0039220, HMDB0033378, HMDB0040163, HMDB0038924, HMDB0034844	30084912	17	0
C11H14O2	M[M]+	C11H14O2+N2H22C18Br+	523.195	0.0105842	0.2	5-Phenylvaleric acid	HMDB0002043	22789756	1	2
C11H21N3O3	M[M]+	C11H21N3O3+N2H22C18Br+	588.254	0.00995066	0.2	Lysyl-Proline	HMDB0028959	406153632	1	0
C6H13NO2S	M[M]+	C6H13NO2S+N2H22C18Br+	508.16278793300006	0.00969356	0.2	S-(2-carboxypropyl)-Cysteamine, S-Methylmethionine	HMDB0002169, HMDB0038670	1481260672	2	1
C6H10O6	M[M]+	C6H10O6+N2H22C18Br+	523.144	0.0096847	0.2	2-Keto-3-deoxy-D-gluconic acid, Gluconolactone, L-Gulonolactone	HMDB0001353, HMDB0000150, HMDB0003466	148835520	3	1
C16H12O	M[M]+	C16H12O+N2H22C18Br+	565.1849031109999	0.00962406	0.2	1-Hydroxypyrene	HMDB0013139	232941872	1	2
C11H22O3	M[M]+	C11H22O3+N2H22C18Br+	547.2529826709999	0.00947286	0.2	2-Hydroxyundecanoate, 3-Hydroxynonyl acetate, 3-hydroxyundecanoic acid	HMDB0059736, HMDB0032443, HMDB0061654	33022120	3	0
C7H12O4	M[M]+	C7H12O4+N2H22C18Br+	505.17	0.0092605	0.2	Pimelic acid, 3,3-Dimethylglutaric acid, 3-Methyladipic acid, 2-Methyladipic acid, 2-Ethylglutaric acid	HMDB0000857, HMDB0002441, HMDB0000555, HMDB0029167, HMDB0059738	20004872	5	1
C6H8N2O4	M[M]+	C6H8N2O4+N2H22C18Br+	517.144	0.00841022	0.2	Hydantoin-5-propionic acid	HMDB0001212	398297280	1	1
C10H16O	M[M]+	C10H16O+N2H22C18Br+	497.216	0.00793429	0.2	cis-Citral	HMDB0035092	77750944	1	0
C5H8O	M[M]+	C5H8O+N2H22C18Br+	429.154	0.00784609	0.2	Methyl propenyl ketone, 3-Methyl-2-butenal	HMDB0001184, HMDB0012157	42321772	2	0
C11H20O4	M[M]+	C11H20O4+N2H22C18Br+	561.232	0.00779169	0.2	Undecanedioic acid, Butyl butyryllactate	HMDB0000888, HMDB0037137	37532332	2	0
C4H8O4	M[M]+	C4H8O4+N2H22C18Br+	465.138	0.00761929	0.2	Erythrose, 4-Deoxyerythronic acid, A,b-Dihydroxyisobutyric acid, L-Erythrulose, 4-Deoxythreonic acid, (S)-3,4-Dihydroxybutyric acid	HMDB0002649, HMDB0000498, HMDB0002601, HMDB0006293, HMDB0002453, HMDB0000337	59979284	6	1
