# Supplementary material for: Advanced multi-modal mass spectrometry imaging reveals functional differences of placental villous compartments at microscale resolution
Source: Nat Commun. 2025 Feb 28;16:2061. doi: 10.1038/s41467-025-57107-y (PMC11871073; doi:10.1038/s41467-025-57107-y)
Supplement: Supplementary file 7 — Supplementary Data 5 [file 41467_2025_57107_MOESM7_ESM.xlsx]

## Sheet: Supplementary Data 5
Supplementary Data 5. List of the metabolites detected and tentatively annotated from Section 4.
Formula	Adduct	Ion	m/z	MSM	FDR	Molecule Names	Molecule IDs	Total Intensity	Isomers	Isobars
C3H6O3	M[M]+	C3H6O3+N2H22C18Br+	435.128	0.993757	0.05	D-Lactic acid, L-Lactic acid, Glyceraldehyde, Hydroxypropionic acid	HMDB0001311, HMDB0000190, HMDB0001051, HMDB0000700	1184238010368	4	0
C18H36O2	M[M]+	C18H36O2+N2H22C18Br+	629.368	0.993128	0.05	Stearic acid, 16-Methylheptadecanoic acid, Ethyl hexadecanoate, Hexyl dodecanoate	HMDB0000827, HMDB0031066, HMDB0029811, HMDB0061946	31082977280	4	1
C5H7NO3	M[M]+	C5H7NO3+N2H22C18Br+	474.13868119100005	0.990148	0.05	Pyroglutamic acid, Pyrroline hydroxycarboxylic acid	HMDB0000267, HMDB0001369	91060240384	2	1
C5H9NO2	M+K	C5H9NO2+N2H22C18Br+K+	499.12312312500006	0.985866	0.05	D-Proline, L-Proline	HMDB0003411, HMDB0000162	687007072256	2	1
C7H6O4	M[M]+	C7H6O4+N2H22C18Br+	499.123	0.983363	0.05	Gentisic acid, 3,5-Dihydroxybenzoic acid, 2-Pyrocatechuic acid	HMDB0000152, HMDB0013677, HMDB0000397	687007072256	3	1
C9H21N3O	M+H	C9H21N3O+H+	188.17573872699998	0.981376	0.05	N8-Acetylspermidine, N1-Acetylspermidine	HMDB0002189, HMDB0001276	1311557156864	2	0
C4H7NO4	M[M]+	C4H7NO4+N2H22C18Br+	478.1335958110001	0.978464	0.05	Iminodiacetic acid, L-Aspartic acid, D-Aspartic acid, 1-deoxy-1-(N6-lysino)-D-fructose	HMDB0011753, HMDB0000191, HMDB0006483, HMDB0062186	34159149056	4	1
C5H9NO3	M+K	C5H9NO3+N2H22C18Br+K+	515.118	0.976773	0.05	N-Acetyl-beta-alanine, N-Acetyl-L-alanine, cis-4-Hydroxy-D-proline, L-Glutamic gamma-semialdehyde, 5-Aminolevulinic acid, Propionylglycine, 4-Hydroxyproline	HMDB0061880, HMDB0000766, HMDB0060460, HMDB0002104, HMDB0001149, HMDB0000783, HMDB0000725	217489965056	7	2
C4H8O3	M[M]+	C4H8O3+N2H22C18Br+	449.143	0.976375	0.05	(R)-3-Hydroxybutyric acid, (S)-3-Hydroxyisobutyric acid, (S)-3-Hydroxybutyric acid, (R)-3-Hydroxyisobutyric acid, 2-Hydroxybutyric acid, 3-Hydroxybutyric acid	HMDB0000011, HMDB0000023, HMDB0000442, HMDB0000336, HMDB0000008, HMDB0000357	34117699584	6	0
C7H6O5	M[M]+	C7H6O5+N2H22C18Br+	515.118	0.972394	0.05	Gallic acid, 2,4,6-Trihydroxybenzoic acid	HMDB0005807, HMDB0029649	217489965056	2	2
C15H23N3O4	M+H	C15H23N3O4+H+	310.176	0.971033	0.05	Lysyl-Tyrosine	HMDB0028963	135097384960	1	0
C9H21N3O	M[M]+	C9H21N3O+N2H22C18Br+	532.265	0.968561	0.05	N8-Acetylspermidine, N1-Acetylspermidine	HMDB0002189, HMDB0001276	14519317504	2	2
C12H13NO5	M+K	C12H13NO5+N2H22C18Br+K+	635.139	0.963472	0.05	4-Hydroxy-3-methoxy-cinnamoylglycine	HMDB0059747	27225339904	1	3
C16H32O2	M[M]+	C16H32O2+N2H22C18Br+	601.3363183709998	0.960604	0.05	Dodecyl 2-methylpropanoate, Ethyl tetradecanoate, Dodecyl butyrate, Palmitic acid, Trimethyltridecanoic acid, Isopalmitic acid, Hexyl decanoate, Butyl dodecanoate, Octyl octanoate	HMDB0036210, HMDB0034153, HMDB0032249, HMDB0000220, HMDB0002396, HMDB0031068, HMDB0032324, HMDB0032065, HMDB0033166	68230942720	9	1
C15H23N3O4	M[M]+	C15H23N3O4+N2H22C18Br+	654.265	0.953788	0.05	Lysyl-Tyrosine	HMDB0028963	13485811712	1	0
C4H6O3	M[M]+	C4H6O3+N2H22C18Br+	447.128	0.950705	0.05	2-Ketobutyric acid, Acetoacetic acid, 4-Hydroxycrotonic acid, (S)-Methylmalonic acid semialdehyde, Succinic acid semialdehyde	HMDB0000005, HMDB0000060, HMDB0003381, HMDB0002217, HMDB0001259	17037872128	5	0
C40H80NO8P	M+H	C40H80NO8P+H+	734.5694319549999	0.950631	0.05	PC(18:0/14:0), PC(16:0/16:0), PC(14:0/18:0), PE(15:0/20:0), PE(20:0/15:0)	HMDB0008031, HMDB0000564, HMDB0007871, HMDB0008899, HMDB0009219	42527662080	5	0
C6H12O6	M[M]+	C6H12O6+N2H22C18Br+	525.1594762109999	0.947502	0.05	Beta-D-Glucose, D-Fructose, Allose, D-Glucose, myo-Inositol, D-Galactose, D-Mannose, Levoinositol, L-Gulose, Beta-D-Galactose, L-Galactose, D-Tagatose, D-chiro-inositol, Alpha-D-Glucose, L-Sorbose, scyllo-Inositol	HMDB0000516, HMDB0000660, HMDB0001151, HMDB0000122, HMDB0000211, HMDB0000143, HMDB0000169, HMDB0034220, HMDB0012326, HMDB0003449, HMDB0033704, HMDB0003418, HMDB0240209, HMDB0003345, HMDB0001266, HMDB0006088	25906155520	16	4
C42H77O10P	M[M]+	C42H77O10P+	772.5248870669999	0.94062	0.05	PG(18:0/18:3(9Z,12Z,15Z)), PG(18:3(9Z,12Z,15Z)/18:0), PG(18:1(9Z)/18:2(9Z,12Z)), PG(18:2(9Z,12Z)/18:1(11Z)), PG(18:1(11Z)/18:2(9Z,12Z)), PG(18:0/18:3(6Z,9Z,12Z)), PG(16:0/20:3(5Z,8Z,11Z)), PG(18:2(9Z,12Z)/18:1(9Z)), PG(16:0/20:3(8Z,11Z,14Z)), PG(18:3(6Z,9Z,12Z)/18:0)	HMDB0010607, HMDB0010677, HMDB0010635, HMDB0010648, HMDB0010620, HMDB0010606, HMDB0010578, HMDB0010649, HMDB0010579, HMDB0010662	30207068160	10	2
C11H19NO9	M[M]+	C11H19NO9+N2H22C18Br+	654.202	0.939368	0.05	O-Acetylneuraminic acid, N-Acetylneuraminic acid, N-ACETYLNEURAMINATE	C03525, HMDB0000230, msmls367	8096452608	3	1
C14H30N4O2	M[M]+	C14H30N4O2+N2H22C18Br+	631.3329643069999	0.934632	0.05	N1,N12-Diacetylspermine	HMDB0002172	5215333376	1	3
C39H79N2O6P	M+Na	C39H79N2O6P+Na+	725.5567959309999	0.934573	0.05	SM(d18:0/16:1(9Z)), SM(d18:1/16:0)	HMDB0013464, HMDB0010169	28510345216	2	0
C40H80NO8P	M+K	C40H80NO8P+K+	772.5253134129999	0.932719	0.05	PC(18:0/14:0), PC(16:0/16:0), PC(14:0/18:0), PE(15:0/20:0), PE(20:0/15:0)	HMDB0008031, HMDB0000564, HMDB0007871, HMDB0008899, HMDB0009219	30207068160	5	2
C4H6O4	M[M]+	C4H6O4+N2H22C18Br+	463.123	0.929909	0.05	Methylmalonic acid, Succinic acid	HMDB0000202, HMDB0000254	17022411776	2	2
C41H76NO8P	M[M]+	C41H76NO8P+	741.5303067949999	0.929673	0.05	PC(18:3(6Z,9Z,12Z)/15:0), PE(16:0/20:3(8Z,11Z,14Z)), PE(18:0/18:3(9Z,12Z,15Z)), PE(20:2(11Z,14Z)/16:1(9Z)), PC(18:3(9Z,12Z,15Z)/15:0), PE(18:3(6Z,9Z,12Z)/18:0), PE(20:3(8Z,11Z,14Z)/16:0), PE(18:1(9Z)/18:2(9Z,12Z)), PC(15:0/18:3(9Z,12Z,15Z)), PC(15:0/18:3(6Z,9Z,12Z)), PE(18:3(9Z,12Z,15Z)/18:0), PE(18:2(9Z,12Z)/18:1(9Z)), PE(22:2(13Z,16Z)/14:1(9Z)), PE(18:0/18:3(6Z,9Z,12Z)), PE(16:1(9Z)/20:2(11Z,14…	HMDB0008165, HMDB0008936, HMDB0008996, HMDB0009287, HMDB0008198, HMDB0009123, HMDB0009352, HMDB0009060, HMDB0007942, HMDB0007941, HMDB0009156, HMDB0009092, HMDB0009548, HMDB0008995, HMDB0008967, HMDB0008876	26428018688	16	3
C14H26O4	M+Na	C14H26O4+N2H22C18Br+Na+	626.269	0.926132	0.05	Tetradecanedioic acid	HMDB0000872	8259251200	1	0
C39H79N2O6P	M+H	C39H79N2O6P+H+	703.5748516829999	0.925592	0.05	SM(d18:0/16:1(9Z)), SM(d18:1/16:0)	HMDB0013464, HMDB0010169	28824367104	2	1
C7H8O2	M[M]+	C7H8O2+N2H22C18Br+	469.149	0.925246	0.05	4-Hydroxybenzyl alcohol, 3-Hydroxybenzyl alcohol	HMDB0011724, HMDB0059712	10452341760	2	0
C6H14O	M[M]+	C6H14O+N2H22C18Br+	447.201	0.923694	0.05	Isohexanol, 2-Hexanol, 1-Hexanol	HMDB0059889, HMDB0061886, HMDB0012971	10574709760	3	1
C43H76NO7P	M+Na	C43H76NO7P+Na+	772.5251614549999	0.923228	0.05	PE(P-18:0/20:5(5Z,8Z,11Z,14Z,17Z))	HMDB0011387	30207068160	1	2
C39H79N2O6P	M+K	C39H79N2O6P+K+	741.5307331409999	0.918683	0.05	SM(d18:0/16:1(9Z)), SM(d18:1/16:0)	HMDB0013464, HMDB0010169	26428018688	2	3
C16H21N3O3	M[M]+	C16H21N3O3+N2H22C18Br+	648.254	0.914272	0.05	Valyl-Tryptophan, Tryptophyl-Valine	HMDB0029138, HMDB0029096	2790892288	2	1
C7H11NO3	M+Na	C7H11NO3+N2H22C18Br+Na+	525.16	0.902176	0.05	Tiglylglycine, N-Acetylproline, 3-Methylcrotonylglycine	HMDB0000959, HMDB0094701, HMDB0000459	25906155520	3	4
C18H34O4	M[M]+	C18H34O4+N2H22C18Br+	659.342	0.900973	0.05	(9xi,10xi,12xi)-9,10-Dihydroxy-12-octadecenoic acid, 9,10-DHOME, Octadecanedioic acid, 12,13-DHOME	HMDB0031679, HMDB0004704, HMDB0000782, HMDB0004705	3971312128	4	1
C4H9N3O2	M[M]+	C4H9N3O2+N2H22C18Br+	476.16556463500007	0.892637	0.05	Creatine, Beta-Guanidinopropionic acid	HMDB0000064, HMDB0013222	10112123904	2	2
C10H11NO	M+Na	C10H11NO+Na+	184.07328465499998	0.884394	0.05	Tryptophanol	HMDB0003447	117199208448	1	3
C18H34O2	M[M]+	C18H34O2+N2H22C18Br+	627.3519684349999	0.882099	0.05	Oleic acid, Elaidic acid, Ethyl 9-hexadecenoate, (Z)-13-Octadecenoic acid, cis-Vaccenic acid, Octadec-9-enoic Acid, Petroselinic acid, 7Z-octadecenoic acid, Vaccenic acid, (E)-13-Octadecenoic acid	HMDB0000207, HMDB0000573, HMDB0059871, HMDB0041480, HMDB0240219, HMDB0062703, HMDB0002080, HMDB0062242, HMDB0003231, HMDB0062218	8255228928	10	0
C42H82NO8P	M+H	C42H82NO8P+H+	760.585	0.881845	0.05	PC(16:0/18:1(11Z)), PC(20:1(11Z)/14:0), PC(16:0/18:1(9Z)), PC(16:1(9Z)/18:0), PC(18:0/16:1(9Z)), PC(18:1(11Z)/16:0), PC(18:1(9Z)/16:0), PC(14:1(9Z)/20:0), PC(14:0/20:1(11Z)), PC(20:0/14:1(9Z))	HMDB0007971, HMDB0008295, HMDB0007972, HMDB0008003, HMDB0008035, HMDB0008067, HMDB0008100, HMDB0007911, HMDB0007879, HMDB0008263	15728156672	10	0
C8H8O4	M[M]+	C8H8O4+N2H22C18Br+	513.1383468429999	0.879449	0.05	3,4-Dihydroxybenzeneacetic acid, 5-Methoxysalicylic acid, p-Hydroxymandelic acid, Homogentisic acid, 3-Hydroxymandelic acid	HMDB0001336, HMDB0001868, HMDB0000822, HMDB0000130, HMDB0000750	7231331328	5	1
C4H6O5	M[M]+	C4H6O5+N2H22C18Br+	479.118	0.877171	0.05	Malic acid	HMDB0000744	7877554176	1	1
C6H11NO2	M+K	C6H11NO2+N2H22C18Br+K+	513.1387731890001	0.873904	0.1	L-Pipecolic acid, N-Methyl proline, D-Pipecolic acid, Pipecolic acid, D-pipecolate	HMDB0000716, HMDB0094696, HMDB0005960, HMDB0000070, HMDB0062767	7231226880	5	1
C9H12O4	M[M]+	C9H12O4+	184.073	0.871688	0.05	3,4-Methylenepimelic acid	HMDB0059730	110015037440	1	3
C5H14NO4P	M+H	C5H14NO4P+H+	184.073	0.868473	0.05	Phosphorylcholine	HMDB0001565	117198774272	1	3
C15H30O2	M[M]+	C15H30O2+N2H22C18Br+	587.321	0.868412	0.05	Isopropyl_laurate, 13-Methylmyristic acid, Hexyl nonanoate, Pentyl decanoate, Methyl tetradecanoate, 3-Methylbutyl decanoate, Octyl heptanoate, Dodecyl propionate, Pentadecanoic acid, Heptyl octanoate	HMDB0059820, HMDB0061707, HMDB0032328, HMDB0037306, HMDB0030469, HMDB0038907, HMDB0036220, HMDB0032250, HMDB0000826, HMDB0036218	8088317440	10	0
C44H86NO8P	M+Na	C44H86NO8P+Na+	810.598	0.863574	0.2	PC(14:1(9Z)/22:0), PC(20:0/16:1(9Z)), PC(22:0/14:1(9Z)), PC(22:1(13Z)/14:0), PC(18:0/18:1(9Z)), PC(18:0/18:1(11Z)), PC(20:1(11Z)/16:0), PC(18:1(11Z)/18:0), PC(14:0/22:1(13Z)), PC(16:0/20:1(11Z)), PC(18:1(9Z)/18:0), PC(16:1(9Z)/20:0)	HMDB0007919, HMDB0008266, HMDB0008526, HMDB0008558, HMDB0008038, HMDB0008037, HMDB0008298, HMDB0008069, HMDB0007887, HMDB0007978, HMDB0008102, HMDB0008010	11832886272	12	1
C3H7NO2	M[M]+	C3H7NO2+N2H22C18Br+	434.14376657100007	0.852869	0.05	beta-Alanine, L-Alanine, D-Alanine, Sarcosine	HMDB0000056, HMDB0000161, HMDB0001310, HMDB0000271	18521739264	4	0
C2H8NO3P	M+H	C2H8NO3P+N2H22C18Br+H+	471.12809325500007	0.849779	0.05	Ciliatine	HMDB0011747	8332105216	1	0
C5H7NO3	M+K	C5H7NO3+N2H22C18Br+K+	513.102	0.844658	0.1	Pyroglutamic acid, Pyrroline hydroxycarboxylic acid	HMDB0000267, HMDB0001369	16248778752	2	0
C6H10O5	M[M]+	C6H10O5+N2H22C18Br+	507.149	0.84398	0.05	3-Hydroxymethylglutaric acid, 3-Hydroxyadipic acid, 3-Methyl-3-hydroxypentanedioate	HMDB0000355, HMDB0000345, HMDB0059737	8488522752	3	0
C10H10O6	M[M]+	C10H10O6+N2H22C18Br+	571.144	0.842808	0.05	Prephenate, Chorismate	HMDB0012283, HMDB0012199	11371847680	2	1
C11H9NO3	M+Na	C11H9NO3+N2H22C18Br+Na+	571.144	0.838178	0.05	Indolepyruvate	HMDB0060484	11371847680	1	1
C42H84NO8P	M+Na	C42H84NO8P+Na+	784.5826763309999	0.836593	0.2	PC(18:0/16:0), PC(14:0/20:0), PC(16:0/18:0), PC(20:0/14:0), PE(22:0/15:0), PE(15:0/22:0)	HMDB0008034, HMDB0007878, HMDB0007970, HMDB0008262, HMDB0009483, HMDB0008907	16164511744	6	1
C44H82NO8P	M+H	C44H82NO8P+H+	784.585	0.835679	0.05	PC(20:2(11Z,14Z)/16:1(9Z)), PC(18:3(6Z,9Z,12Z)/18:0), PC(18:1(9Z)/18:2(9Z,12Z)), PC(18:1(11Z)/18:2(9Z,12Z)), PC(22:2(13Z,16Z)/14:1(9Z)), PC(20:3(5Z,8Z,11Z)/16:0), PC(18:2(9Z,12Z)/18:1(9Z)), PC(18:2(9Z,12Z)/18:1(11Z)), PC(16:1(9Z)/20:2(11Z,14Z)), PC(14:1(9Z)/22:2(13Z,16Z)), PC(18:0/18:3(9Z,12Z,15Z)), PC(18:0/18:3(6Z,9Z,12Z)), PC(16:0/20:3(5Z,8Z,11Z)), PC(18:3(9Z,12Z,15Z)/18:0), PC(16:0/20:3(8Z,11Z…	HMDB0008332, HMDB0008168, HMDB0008105, HMDB0008072, HMDB0008591, HMDB0008364, HMDB0008137, HMDB0008136, HMDB0008012, HMDB0007921, HMDB0008041, HMDB0008040, HMDB0007980, HMDB0008201, HMDB0007981, HMDB0008397	16165304320	16	1
C44H79O10P	M[M]+	C44H79O10P+	798.5405371309998	0.833718	0.05	PG(20:2(11Z,14Z)/18:2(9Z,12Z)), PG(20:4(5Z,8Z,11Z,14Z)/18:0), PG(18:1(11Z)/20:3(5Z,8Z,11Z)), PG(18:1(11Z)/20:3(8Z,11Z,14Z)), PG(18:0/20:4(5Z,8Z,11Z,14Z)), PG(18:1(9Z)/20:3(5Z,8Z,11Z)), PG(16:0/22:4(7Z,10Z,13Z,16Z)), PG(18:1(9Z)/20:3(8Z,11Z,14Z))	HMDB0116577, HMDB0116607, HMDB0010623, HMDB0010624, HMDB0010610, HMDB0010638, HMDB0010581, HMDB0010639	13428271104	8	2
C8H20NO6P	M+K	C8H20NO6P+K+	296.066	0.830061	0.05	Glycerophosphocholine	HMDB0000086	33650475008	1	0
C7H8N4O2	M[M]+	C7H8N4O2+N2H22C18Br+	525.161	0.819129	0.05	Paraxanthine	HMDB0001860	25905729536	1	4
C29H57O12P	M+H	C29H57O12P+H+	629.3660406989999	0.818129	0.05	LysoPI(20:0/0:0)	HMDB0240260	31077117952	1	1
C18H32O2	M[M]+	C18H32O2+N2H22C18Br+	625.3363183709998	0.817674	0.05	5-Octadecynoic acid, Octadecadienoate, Linoelaidic acid, 6Z,9Z-octadecadienoic acid, Bovinic acid, Dihomolinoleic acid, 9E,11E-Octadecadienoic acid, 10E,12Z-Octadecadienoic acid, Linoleic acid	HMDB0031097, HMDB0062784, HMDB0006270, HMDB0062238, HMDB0003797, HMDB0061864, HMDB0005047, HMDB0005048, HMDB0000673	5063301632	9	0
C46H84NO8P	M+H	C46H84NO8P+H+	810.6007320829999	0.817364	0.05	PC(20:4(8Z,11Z,14Z,17Z)/18:0), PC(18:1(9Z)/20:3(8Z,11Z,14Z)), PC(18:1(11Z)/20:3(8Z,11Z,14Z)), PC(16:0/22:4(7Z,10Z,13Z,16Z)), PC(18:1(11Z)/20:3(5Z,8Z,11Z)), PC(20:4(5Z,8Z,11Z,14Z)/18:0), PC(20:1(11Z)/18:3(9Z,12Z,15Z)), PC(18:0/20:4(8Z,11Z,14Z,17Z)), PC(18:0/20:4(5Z,8Z,11Z,14Z)), PC(20:0/18:4(6Z,9Z,12Z,15Z)), PC(18:4(6Z,9Z,12Z,15Z)/20:0), PC(20:1(11Z)/18:3(6Z,9Z,12Z)), PC(20:3(8Z,11Z,14Z)/18:1(9Z))…	HMDB0008464, HMDB0008113, HMDB0008080, HMDB0007988, HMDB0008079, HMDB0008431, HMDB0008305, HMDB0008049, HMDB0008048, HMDB0008273, HMDB0008241, HMDB0008304, HMDB0008401, HMDB0008400, HMDB0008626, HMDB0008112, HMDB0008176, HMDB0008336, HMDB0008368, HMDB0008367, HMDB0008209, HMDB0008145	11965033472	22	1
C5H10N2O3	M[M]+	C5H10N2O3+N2H22C18Br+	491.165	0.81402	0.05	Alanylglycine, L-Glutamine, Ureidoisobutyric acid, D-Glutamine	HMDB0006899, HMDB0000641, HMDB0002031, HMDB0003423	3715245056	4	0
C45H78NO7P	M+Na	C45H78NO7P+Na+	798.5408115189999	0.813823	0.2	PE(P-18:0/22:6(4Z,7Z,10Z,13Z,16Z,19Z))	HMDB0011394	13428271104	1	2
C45H91N2O6P	M+Na	C45H91N2O6P+Na+	809.651	0.813307	0.2	SM(d18:1/22:0)	HMDB0012103	6660215808	1	0
C5H9NO4	M[M]+	C5H9NO4+N2H22C18Br+	492.1492458750001	0.803575	0.05	D-Glutamic acid, O-Acetylserine, N-Acetylserine, L-Glutamic acid, N-Methyl-D-aspartic acid	HMDB0003339, HMDB0003011, HMDB0002931, HMDB0000148, HMDB0002393	6768524288	5	1
C25H36O8	M+K	C25H36O8+N2H22C18Br+K+	848.3008127090002	0.803131	0.1	Testosterone glucuronide	HMDB0003193	2206777344	1	0
C6H9NO5	M[M]+	C6H9NO5+N2H22C18Br+	520.144	0.803076	0.05	N-Acetyl-L-aspartic acid	HMDB0000812	7005190144	1	3
C23H39NO19	M+Na	C23H39NO19+Na+	656.2008487109999	0.802033	0.2	6'-Sialyllactose, 3'-Sialyllactose	HMDB0006569, HMDB0000825	7318260736	2	1
C12H22O11	M+Na	C12H22O11+Na+	365.10543220700004	0.799435	0.2	Trehalose, Sucrose, Cellobiose, Melibiose, Turanose, D-Maltose, Maltodextrin, Lactulose, Alpha-Lactose	HMDB0000975, HMDB0000258, HMDB0000055, HMDB0000048, HMDB0011740, HMDB0000163, HMDB0037138, HMDB0000740, HMDB0000186	5543121911808	9	0
C7H8N2O2	M+Na	C7H8N2O2+N2H22C18Br+Na+	520.1444348829999	0.798239	0.2	N1-Methyl-2-pyridone-5-carboxamide, N1-Methyl-4-pyridone-3-carboxamide	HMDB0004193, HMDB0004194	7005190144	2	3
C47H95N2O6P	M+Na	C47H95N2O6P+Na+	837.682	0.796772	0.2	SM(d18:0/24:1(15Z)), SM(d18:1/24:0)	HMDB0012095, HMDB0011697	6118294528	2	0
C12H24O2	M[M]+	C12H24O2+N2H22C18Br+	545.274	0.795386	0.05	Decyl acetate, Ethyl decanoate, Octyl 2-methylpropanoate, Dodecanoic acid, Octyl butanoate, Isopropyl nonanoate, Hexyl hexanoate, Pentyl heptanoate, 2-Heptyl butyrate	HMDB0040166, HMDB0030998, HMDB0034137, HMDB0000638, HMDB0034136, HMDB0034128, HMDB0033619, HMDB0036225, HMDB0032310	1402940416	9	0
C16H32O3	M[M]+	C16H32O3+N2H22C18Br+	617.331	0.795308	0.05	2-Hydroxyhexadecanoic acid, 11-Hydroxyhexadecanoic acid, 8-Hydroxyhexadecanoic acid, (R)-3-Hydroxy-hexadecanoic acid, 5-Hydroxyhexadecanoic acid, 3-hydroxyhexadecanoic acid, 16-Hydroxy hexadecanoic acid	HMDB0031057, HMDB0112189, HMDB0112186, HMDB0010734, HMDB0112184, HMDB0061658, HMDB0006294	1061232448	7	0
C42H82NO8P	M+K	C42H82NO8P+K+	798.541	0.791776	0.05	PC(16:0/18:1(11Z)), PC(20:1(11Z)/14:0), PC(16:0/18:1(9Z)), PC(16:1(9Z)/18:0), PC(18:0/16:1(9Z)), PC(18:1(11Z)/16:0), PC(18:1(9Z)/16:0), PC(14:1(9Z)/20:0), PC(14:0/20:1(11Z)), PC(20:0/14:1(9Z))	HMDB0007971, HMDB0008295, HMDB0007972, HMDB0008003, HMDB0008035, HMDB0008067, HMDB0008100, HMDB0007911, HMDB0007879, HMDB0008263	13428271104	10	2
C14H28O2	M[M]+	C14H28O2+N2H22C18Br+	573.305	0.78578	0.05	Hexyl octanoate, Heptyl heptanoate, 10-Methyltridecanoic acid, Decyl butanoate, 12-Methyltridecanoic acid, 2,6,10-Trimethylundecanoic acid, Nonyl isovalerate, Ethyl dodecanoate, Dodecyl acetate, Myristic acid, 3-Methylbutyl nonanoate	HMDB0036216, HMDB0034461, HMDB0061781, HMDB0037312, HMDB0031072, HMDB0002221, HMDB0038034, HMDB0033788, HMDB0038969, HMDB0000806, HMDB0037495	3140959232	11	1
C18H36O3	M[M]+	C18H36O3+N2H22C18Br+	645.3625331190001	0.779883	0.05	5-Hydroxyoctadecanoic acid, 13-hydroxyoctadecanoic acid, 6-Hydroxyoctadecanoic acid, 11-Hydroxyoctadecanoic acid, 12-Hydroxystearic acid, (R)-3-Hydroxy-Octadecanoic acid, 7-Hydroxyoctadecanoic acid, 8-Hydroxyoctadecanoic acid, 2-Hydroxystearic acid, 9-hydroxyoctadecanoic acid, xi-10-Hydroxyoctadecanoic acid	HMDB0112180, HMDB0061662, HMDB0112193, HMDB0112183, HMDB0061706, HMDB0010737, HMDB0112181, HMDB0112182, HMDB0062549, HMDB0061661, HMDB0037396	887416384	11	0
C46H84NO8P	M+Na	C46H84NO8P+Na+	832.5826763309999	0.777246	0.2	PC(20:4(8Z,11Z,14Z,17Z)/18:0), PC(18:1(9Z)/20:3(8Z,11Z,14Z)), PC(18:1(11Z)/20:3(8Z,11Z,14Z)), PC(16:0/22:4(7Z,10Z,13Z,16Z)), PC(18:1(11Z)/20:3(5Z,8Z,11Z)), PC(20:4(5Z,8Z,11Z,14Z)/18:0), PC(20:1(11Z)/18:3(9Z,12Z,15Z)), PC(18:0/20:4(8Z,11Z,14Z,17Z)), PC(18:0/20:4(5Z,8Z,11Z,14Z)), PC(20:0/18:4(6Z,9Z,12Z,15Z)), PC(18:4(6Z,9Z,12Z,15Z)/20:0), PC(20:1(11Z)/18:3(6Z,9Z,12Z)), PC(20:3(8Z,11Z,14Z)/18:1(9Z))…	HMDB0008464, HMDB0008113, HMDB0008080, HMDB0007988, HMDB0008079, HMDB0008431, HMDB0008305, HMDB0008049, HMDB0008048, HMDB0008273, HMDB0008241, HMDB0008304, HMDB0008401, HMDB0008400, HMDB0008626, HMDB0008112, HMDB0008176, HMDB0008336, HMDB0008368, HMDB0008367, HMDB0008209, HMDB0008145	7076280320	22	2
C42H80NO8P	M+H	C42H80NO8P+H+	758.5694319549999	0.774644	0.05	PC(20:2(11Z,14Z)/14:0), PC(18:1(11Z)/16:1(9Z)), PC(18:1(9Z)/16:1(9Z)), PC(16:1(9Z)/18:1(11Z)), PC(14:1(9Z)/20:1(11Z)), PE(15:0/22:2(13Z,16Z)), PC(20:1(11Z)/14:1(9Z)), PC(16:0/18:2(9Z,12Z)), PE-NMe(18:1(9Z)/18:1(9Z)), PC(18:2(9Z,12Z)/16:0), PE(22:2(13Z,16Z)/15:0), PC(16:1(9Z)/18:1(9Z)), PC(14:0/20:2(11Z,14Z))	HMDB0008328, HMDB0008068, HMDB0008101, HMDB0008004, HMDB0007912, HMDB0008909, HMDB0008296, HMDB0007973, HMDB0010565, HMDB0008133, HMDB0009549, HMDB0008005, HMDB0007880	29522839552	13	0
C24H30O8	M+H	C24H30O8+H+	447.201	0.774284	0.05	Estrone glucuronide	HMDB0004483	10574598144	1	2
C44H84NO8P	M+H	C44H84NO8P+H+	786.6007320829999	0.772151	0.05	PC(14:1(9Z)/22:1(13Z)), PC(18:1(9Z)/18:1(11Z)), PC(20:2(11Z,14Z)/16:0), PC(18:2(9Z,12Z)/18:0), PC(18:0/18:2(9Z,12Z)), PC(14:0/22:2(13Z,16Z)), PC(18:1(9Z)/18:1(9Z)), PC(18:1(11Z)/18:1(9Z)), PC(16:1(9Z)/20:1(11Z)), 1,2-dioleoyl-sn-glycero-3-phosphocholine, PC(18:1(11Z)/18:1(11Z)), PC(22:1(13Z)/14:1(9Z)), PC(20:1(11Z)/16:1(9Z)), PC(22:2(13Z,16Z)/14:0), PC(16:0/20:2(11Z,14Z))	HMDB0007920, HMDB0008103, HMDB0008331, HMDB0008135, HMDB0008039, HMDB0007888, HMDB0000593, HMDB0008071, HMDB0008011, HMDB0062690, HMDB0008070, HMDB0008559, HMDB0008299, HMDB0008590, HMDB0007979	7837412864	15	0
C40H80NO8P	M+Na	C40H80NO8P+Na+	756.5513762029999	0.772056	0.2	PC(18:0/14:0), PC(16:0/16:0), PC(14:0/18:0), PE(15:0/20:0), PE(20:0/15:0)	HMDB0008031, HMDB0000564, HMDB0007871, HMDB0008899, HMDB0009219	26769809408	5	1
C41H71O8P	M+Na	C41H71O8P+Na+	745.4778769149999	0.765637	0.2	PA(16:1(9Z)/22:4(7Z,10Z,13Z,16Z)), PA(18:2(9Z,12Z)/20:3(8Z,11Z,14Z)), PA(18:3(6Z,9Z,12Z)/20:2(11Z,14Z)), PA(20:5(5Z,8Z,11Z,14Z,17Z)/18:0), PA(18:4(6Z,9Z,12Z,15Z)/20:1(11Z)), PA(22:4(7Z,10Z,13Z,16Z)/16:1(9Z)), PA(18:3(9Z,12Z,15Z)/20:2(11Z,14Z)), PA(20:1(11Z)/18:4(6Z,9Z,12Z,15Z)), PA(20:4(5Z,8Z,11Z,14Z)/18:1(9Z)), PA(20:2(11Z,14Z)/18:3(9Z,12Z,15Z)), PA(18:1(9Z)/20:4(5Z,8Z,11Z,14Z)), PA(20:2(11Z,14Z…	HMDB0114867, HMDB0115521, HMDB0115522, HMDB0116704, HMDB0115040, HMDB0115327, HMDB0115524, HMDB0115102, HMDB0115151, HMDB0115541, HMDB0114934, HMDB0115540, HMDB0114886, HMDB0115495	5671774720	14	0
C42H80NO8P	M+Na	C42H80NO8P+Na+	780.5513762029999	0.765538	0.2	PC(20:2(11Z,14Z)/14:0), PC(18:1(11Z)/16:1(9Z)), PC(18:1(9Z)/16:1(9Z)), PC(16:1(9Z)/18:1(11Z)), PC(14:1(9Z)/20:1(11Z)), PE(15:0/22:2(13Z,16Z)), PC(20:1(11Z)/14:1(9Z)), PC(16:0/18:2(9Z,12Z)), PE-NMe(18:1(9Z)/18:1(9Z)), PC(18:2(9Z,12Z)/16:0), PE(22:2(13Z,16Z)/15:0), PC(16:1(9Z)/18:1(9Z)), PC(14:0/20:2(11Z,14Z))	HMDB0008328, HMDB0008068, HMDB0008101, HMDB0008004, HMDB0007912, HMDB0008909, HMDB0008296, HMDB0007973, HMDB0010565, HMDB0008133, HMDB0009549, HMDB0008005, HMDB0007880	19149762560	13	1
C4H4O2	M[M]+	C4H4O2+N2H22C18Br+	429.117	0.763557	0.05	Furanone A	HMDB0094691	6298739712	1	0
C44H80NO8P	M+Na	C44H80NO8P+Na+	804.5513762029999	0.761331	0.2	PC(18:3(6Z,9Z,12Z)/18:1(9Z)), PC(16:1(9Z)/20:3(8Z,11Z,14Z)), PC(18:0/18:4(6Z,9Z,12Z,15Z)), PC(16:0/20:4(8Z,11Z,14Z,17Z)), PC(18:1(9Z)/18:3(6Z,9Z,12Z)), PC(18:1(11Z)/18:3(6Z,9Z,12Z)), PC(20:3(8Z,11Z,14Z)/16:1(9Z)), PC(20:3(5Z,8Z,11Z)/16:1(9Z)), PC(16:1(9Z)/20:3(5Z,8Z,11Z)), PC(22:4(7Z,10Z,13Z,16Z)/14:0), PC(14:0/22:4(7Z,10Z,13Z,16Z)), PC(18:3(9Z,12Z,15Z)/18:1(9Z)), PC(18:4(6Z,9Z,12Z,15Z)/18:0), PC…	HMDB0008170, HMDB0008014, HMDB0008042, HMDB0007983, HMDB0008106, HMDB0008073, HMDB0008398, HMDB0008365, HMDB0008013, HMDB0008623, HMDB0007889, HMDB0008203, HMDB0008234, HMDB0008202, HMDB0008074, HMDB0007982, HMDB0008462, HMDB0008169, HMDB0008429, HMDB0008107, HMDB0008138	32373309440	21	2
C46H77O10P	M[M]+	C46H77O10P+	820.5248870669999	0.759012	0.05	PG(18:1(11Z)/22:6(4Z,7Z,10Z,13Z,16Z,19Z)), PG(18:2(9Z,12Z)/22:5(4Z,7Z,10Z,13Z,16Z)), PG(18:2(9Z,12Z)/22:5(7Z,10Z,13Z,16Z,19Z)), PG(18:1(9Z)/22:6(4Z,7Z,10Z,13Z,16Z,19Z)), PG(18:3(9Z,12Z,15Z)/22:4(7Z,10Z,13Z,16Z)), PG(22:6(4Z,7Z,10Z,13Z,16Z,19Z)/18:1(9Z)), PG(20:4(5Z,8Z,11Z,14Z)/20:3(8Z,11Z,14Z)), PG(18:3(6Z,9Z,12Z)/22:4(7Z,10Z,13Z,16Z))	HMDB0010629, HMDB0010657, HMDB0010658, HMDB0010644, HMDB0010686, HMDB0116633, HMDB0116588, HMDB0010671	32304455680	8	2
C44H82NO8P	M+Na	C44H82NO8P+Na+	806.567	0.756723	0.2	PC(20:2(11Z,14Z)/16:1(9Z)), PC(18:3(6Z,9Z,12Z)/18:0), PC(18:1(9Z)/18:2(9Z,12Z)), PC(18:1(11Z)/18:2(9Z,12Z)), PC(22:2(13Z,16Z)/14:1(9Z)), PC(20:3(5Z,8Z,11Z)/16:0), PC(18:2(9Z,12Z)/18:1(9Z)), PC(18:2(9Z,12Z)/18:1(11Z)), PC(16:1(9Z)/20:2(11Z,14Z)), PC(14:1(9Z)/22:2(13Z,16Z)), PC(18:0/18:3(9Z,12Z,15Z)), PC(18:0/18:3(6Z,9Z,12Z)), PC(16:0/20:3(5Z,8Z,11Z)), PC(18:3(9Z,12Z,15Z)/18:0), PC(16:0/20:3(8Z,11Z…	HMDB0008332, HMDB0008168, HMDB0008105, HMDB0008072, HMDB0008591, HMDB0008364, HMDB0008137, HMDB0008136, HMDB0008012, HMDB0007921, HMDB0008041, HMDB0008040, HMDB0007980, HMDB0008201, HMDB0007981, HMDB0008397	12081481728	16	1
C44H77O10P	M[M]+	C44H77O10P+	796.5248870669999	0.756589	0.05	PG(18:1(9Z)/20:4(5Z,8Z,11Z,14Z)), PG(16:0/22:5(7Z,10Z,13Z,16Z,19Z)), PG(20:3(8Z,11Z,14Z)/18:2(9Z,12Z)), PG(18:1(11Z)/20:4(5Z,8Z,11Z,14Z)), PG(18:2(9Z,12Z)/20:3(8Z,11Z,14Z)), PG(20:4(5Z,8Z,11Z,14Z)/18:1(9Z)), PG(16:0/22:5(4Z,7Z,10Z,13Z,16Z)), PG(16:1(9Z)/22:4(7Z,10Z,13Z,16Z)), PG(18:2(9Z,12Z)/20:3(5Z,8Z,11Z))	HMDB0010640, HMDB0010583, HMDB0116581, HMDB0010625, HMDB0010654, HMDB0116610, HMDB0010582, HMDB0010596, HMDB0010653	23549407232	9	3
C44H80NO8P	M+H	C44H80NO8P+H+	782.5694319549999	0.753919	0.05	PC(18:3(6Z,9Z,12Z)/18:1(9Z)), PC(16:1(9Z)/20:3(8Z,11Z,14Z)), PC(18:0/18:4(6Z,9Z,12Z,15Z)), PC(16:0/20:4(8Z,11Z,14Z,17Z)), PC(18:1(9Z)/18:3(6Z,9Z,12Z)), PC(18:1(11Z)/18:3(6Z,9Z,12Z)), PC(20:3(8Z,11Z,14Z)/16:1(9Z)), PC(20:3(5Z,8Z,11Z)/16:1(9Z)), PC(16:1(9Z)/20:3(5Z,8Z,11Z)), PC(22:4(7Z,10Z,13Z,16Z)/14:0), PC(14:0/22:4(7Z,10Z,13Z,16Z)), PC(18:3(9Z,12Z,15Z)/18:1(9Z)), PC(18:4(6Z,9Z,12Z,15Z)/18:0), PC…	HMDB0008170, HMDB0008014, HMDB0008042, HMDB0007983, HMDB0008106, HMDB0008073, HMDB0008398, HMDB0008365, HMDB0008013, HMDB0008623, HMDB0007889, HMDB0008203, HMDB0008234, HMDB0008202, HMDB0008074, HMDB0007982, HMDB0008462, HMDB0008169, HMDB0008429, HMDB0008107, HMDB0008138	43300286464	21	1
C46H79O10P	M[M]+	C46H79O10P+	822.5405371309998	0.75312	0.05	PG(18:1(9Z)/22:5(7Z,10Z,13Z,16Z,19Z)), PG(22:6(4Z,7Z,10Z,13Z,16Z,19Z)/18:0), PG(20:3(8Z,11Z,14Z)/20:3(8Z,11Z,14Z)), PG(18:0/22:6(4Z,7Z,10Z,13Z,16Z,19Z)), PG(20:4(5Z,8Z,11Z,14Z)/20:2(11Z,14Z)), PG(18:1(11Z)/22:5(4Z,7Z,10Z,13Z,16Z)), PG(18:1(9Z)/22:5(4Z,7Z,10Z,13Z,16Z)), PG(18:2(9Z,12Z)/22:4(7Z,10Z,13Z,16Z)), PG(18:1(11Z)/22:5(7Z,10Z,13Z,16Z,19Z))	HMDB0010643, HMDB0116630, HMDB0116583, HMDB0010614, HMDB0116586, HMDB0010627, HMDB0010642, HMDB0010656, HMDB0010628	12025518080	9	1
C42H82NO8P	M+Na	C42H82NO8P+Na+	782.567	0.752722	0.2	PC(16:0/18:1(11Z)), PC(20:1(11Z)/14:0), PC(16:0/18:1(9Z)), PC(16:1(9Z)/18:0), PC(18:0/16:1(9Z)), PC(18:1(11Z)/16:0), PC(18:1(9Z)/16:0), PC(14:1(9Z)/20:0), PC(14:0/20:1(11Z)), PC(20:0/14:1(9Z))	HMDB0007971, HMDB0008295, HMDB0007972, HMDB0008003, HMDB0008035, HMDB0008067, HMDB0008100, HMDB0007911, HMDB0007879, HMDB0008263	42625069056	10	1
C45H76NO7P	M+Na	C45H76NO7P+Na+	796.5251614549999	0.752143	0.2	PE(P-18:1(9Z)/22:6(4Z,7Z,10Z,13Z,16Z,19Z))	HMDB0011460	23549407232	1	3
C47H88NO8P	M[M]+	C47H88NO8P+	825.6242071789999	0.751296	0.05	PE(22:2(13Z,16Z)/20:1(11Z)), PE(20:3(8Z,11Z,14Z)/22:0), PE(22:0/20:3(8Z,11Z,14Z)), PE(20:1(11Z)/22:2(13Z,16Z))	HMDB0009560, HMDB0009369, HMDB0009497, HMDB0009272	5640709120	4	3
C3H4O3	M[M]+	C3H4O3+N2H22C18Br+	433.112	0.746725	0.05	Pyruvic acid, Malonic semialdehyde	HMDB0000243, HMDB0011111	7337789440	2	0
C27H53O12P	M+H	C27H53O12P+H+	601.3347405709999	0.744425	0.05	LysoPI(18:0/0:0)	HMDB0240261	68230942720	1	2
C42H80NO8P	M+K	C42H80NO8P+K+	796.5253134129999	0.743095	0.05	PC(20:2(11Z,14Z)/14:0), PC(18:1(11Z)/16:1(9Z)), PC(18:1(9Z)/16:1(9Z)), PC(16:1(9Z)/18:1(11Z)), PC(14:1(9Z)/20:1(11Z)), PE(15:0/22:2(13Z,16Z)), PC(20:1(11Z)/14:1(9Z)), PC(16:0/18:2(9Z,12Z)), PE-NMe(18:1(9Z)/18:1(9Z)), PC(18:2(9Z,12Z)/16:0), PE(22:2(13Z,16Z)/15:0), PC(16:1(9Z)/18:1(9Z)), PC(14:0/20:2(11Z,14Z))	HMDB0008328, HMDB0008068, HMDB0008101, HMDB0008004, HMDB0007912, HMDB0008909, HMDB0008296, HMDB0007973, HMDB0010565, HMDB0008133, HMDB0009549, HMDB0008005, HMDB0007880	23549407232	13	3
C44H84NO8P	M+Na	C44H84NO8P+Na+	808.5826763309999	0.74256	0.2	PC(14:1(9Z)/22:1(13Z)), PC(18:1(9Z)/18:1(11Z)), PC(20:2(11Z,14Z)/16:0), PC(18:2(9Z,12Z)/18:0), PC(18:0/18:2(9Z,12Z)), PC(14:0/22:2(13Z,16Z)), PC(18:1(9Z)/18:1(9Z)), PC(18:1(11Z)/18:1(9Z)), PC(16:1(9Z)/20:1(11Z)), 1,2-dioleoyl-sn-glycero-3-phosphocholine, PC(18:1(11Z)/18:1(11Z)), PC(22:1(13Z)/14:1(9Z)), PC(20:1(11Z)/16:1(9Z)), PC(22:2(13Z,16Z)/14:0), PC(16:0/20:2(11Z,14Z))	HMDB0007920, HMDB0008103, HMDB0008331, HMDB0008135, HMDB0008039, HMDB0007888, HMDB0000593, HMDB0008071, HMDB0008011, HMDB0062690, HMDB0008070, HMDB0008559, HMDB0008299, HMDB0008590, HMDB0007979	9807618048	15	1
C47H95N2O6P	M+H	C47H95N2O6P+H+	815.7000521949999	0.737266	0.05	SM(d18:0/24:1(15Z)), SM(d18:1/24:0)	HMDB0012095, HMDB0011697	5684098560	2	0
C6H14N2O3	M+K	C6H14N2O3+N2H22C18Br+K+	546.1602369049999	0.736826	0.1	5-Hydroxylysine	HMDB0000450	1963544832	1	0
C7H6O4	M+Na	C7H6O4+Na+	177.016	0.733402	0.2	Gentisic acid, 3,5-Dihydroxybenzoic acid, 2-Pyrocatechuic acid	HMDB0000152, HMDB0013677, HMDB0000397	28451551232	3	0
C6H12OS	M+K	C6H12OS+N2H22C18Br+K+	516.1206807709999	0.733166	0.1	S-Methyl 3-methylthiobutyrate	HMDB0039843	58335961088	1	4
C14H27NO4	M+H	C14H27NO4+N2H22C18Br+H+	619.298	0.729781	0.05	Heptanoylcarnitine	HMDB0013238	6391279104	1	0
C28H56NO8P	M+K	C28H56NO8P+K+	604.338	0.723172	0.05	DIDECANOYL-GLYCEROPHOSPHOCHOLINE	msmls192	23759335424	1	1
C45H91N2O6P	M+H	C45H91N2O6P+H+	787.6687520669999	0.720905	0.05	SM(d18:1/22:0)	HMDB0012103	5235269632	1	0
C17H34O2	M[M]+	C17H34O2+N2H22C18Br+	615.3519684349999	0.720337	0.05	Nonyl octanoate, (S)-14-Methylhexadecanoic acid, Methyl hexadecanoic acid, 15-Methylpalmitate, Heptadecanoic acid, (Â±)-11-Methylhexadecanoic acid, Isopropyl tetradecanoate, 3-Methylbutyl dodecanoate	HMDB0034131, HMDB0031067, HMDB0061859, HMDB0061709, HMDB0002259, HMDB0040598, HMDB0040392, HMDB0037372	4673874944	8	0
C44H80NO8P	M+K	C44H80NO8P+K+	820.5253134129999	0.719018	0.05	PC(18:3(6Z,9Z,12Z)/18:1(9Z)), PC(16:1(9Z)/20:3(8Z,11Z,14Z)), PC(18:0/18:4(6Z,9Z,12Z,15Z)), PC(16:0/20:4(8Z,11Z,14Z,17Z)), PC(18:1(9Z)/18:3(6Z,9Z,12Z)), PC(18:1(11Z)/18:3(6Z,9Z,12Z)), PC(20:3(8Z,11Z,14Z)/16:1(9Z)), PC(20:3(5Z,8Z,11Z)/16:1(9Z)), PC(16:1(9Z)/20:3(5Z,8Z,11Z)), PC(22:4(7Z,10Z,13Z,16Z)/14:0), PC(14:0/22:4(7Z,10Z,13Z,16Z)), PC(18:3(9Z,12Z,15Z)/18:1(9Z)), PC(18:4(6Z,9Z,12Z,15Z)/18:0), PC…	HMDB0008170, HMDB0008014, HMDB0008042, HMDB0007983, HMDB0008106, HMDB0008073, HMDB0008398, HMDB0008365, HMDB0008013, HMDB0008623, HMDB0007889, HMDB0008203, HMDB0008234, HMDB0008202, HMDB0008074, HMDB0007982, HMDB0008462, HMDB0008169, HMDB0008429, HMDB0008107, HMDB0008138	32304455680	21	2
C46H81O10P	M[M]+	C46H81O10P+	824.5561871949999	0.713545	0.1	PG(18:0/22:5(4Z,7Z,10Z,13Z,16Z)), PG(18:1(11Z)/22:4(7Z,10Z,13Z,16Z)), PG(20:4(5Z,8Z,11Z,14Z)/20:1(11Z)), PG(18:1(9Z)/22:4(7Z,10Z,13Z,16Z)), PG(18:0/22:5(7Z,10Z,13Z,16Z,19Z))	HMDB0010612, HMDB0010626, HMDB0116585, HMDB0010641, HMDB0010613	5432757248	5	1
C5H9NO2	M[M]+	C5H9NO2+N2H22C18Br+	460.15941663500007	0.71341	0.05	D-Proline, L-Proline	HMDB0003411, HMDB0000162	3395314688	2	0
C3H8NO6P	M+H	C3H8NO6P+N2H22C18Br+H+	531.113	0.713143	0.05	Phosphoserine	HMDB0000272	7786500096	1	3
C44H82NO8P	M+K	C44H82NO8P+K+	822.541	0.710178	0.05	PC(20:2(11Z,14Z)/16:1(9Z)), PC(18:3(6Z,9Z,12Z)/18:0), PC(18:1(9Z)/18:2(9Z,12Z)), PC(18:1(11Z)/18:2(9Z,12Z)), PC(22:2(13Z,16Z)/14:1(9Z)), PC(20:3(5Z,8Z,11Z)/16:0), PC(18:2(9Z,12Z)/18:1(9Z)), PC(18:2(9Z,12Z)/18:1(11Z)), PC(16:1(9Z)/20:2(11Z,14Z)), PC(14:1(9Z)/22:2(13Z,16Z)), PC(18:0/18:3(9Z,12Z,15Z)), PC(18:0/18:3(6Z,9Z,12Z)), PC(16:0/20:3(5Z,8Z,11Z)), PC(18:3(9Z,12Z,15Z)/18:0), PC(16:0/20:3(8Z,11Z…	HMDB0008332, HMDB0008168, HMDB0008105, HMDB0008072, HMDB0008591, HMDB0008364, HMDB0008137, HMDB0008136, HMDB0008012, HMDB0007921, HMDB0008041, HMDB0008040, HMDB0007980, HMDB0008201, HMDB0007981, HMDB0008397	12025518080	16	1
C45H91N2O6P	M+K	C45H91N2O6P+K+	825.625	0.705476	0.05	SM(d18:1/22:0)	HMDB0012103	5640709120	1	3
C46H84NO8P	M+K	C46H84NO8P+K+	848.5566135409999	0.705331	0.05	PC(20:4(8Z,11Z,14Z,17Z)/18:0), PC(18:1(9Z)/20:3(8Z,11Z,14Z)), PC(18:1(11Z)/20:3(8Z,11Z,14Z)), PC(16:0/22:4(7Z,10Z,13Z,16Z)), PC(18:1(11Z)/20:3(5Z,8Z,11Z)), PC(20:4(5Z,8Z,11Z,14Z)/18:0), PC(20:1(11Z)/18:3(9Z,12Z,15Z)), PC(18:0/20:4(8Z,11Z,14Z,17Z)), PC(18:0/20:4(5Z,8Z,11Z,14Z)), PC(20:0/18:4(6Z,9Z,12Z,15Z)), PC(18:4(6Z,9Z,12Z,15Z)/20:0), PC(20:1(11Z)/18:3(6Z,9Z,12Z)), PC(20:3(8Z,11Z,14Z)/18:1(9Z))…	HMDB0008464, HMDB0008113, HMDB0008080, HMDB0007988, HMDB0008079, HMDB0008431, HMDB0008305, HMDB0008049, HMDB0008048, HMDB0008273, HMDB0008241, HMDB0008304, HMDB0008401, HMDB0008400, HMDB0008626, HMDB0008112, HMDB0008176, HMDB0008336, HMDB0008368, HMDB0008367, HMDB0008209, HMDB0008145	7960968192	22	1
C6H8O6	M[M]+	C6H8O6+N2H22C18Br+	521.128	0.705039	0.05	Ascorbic acid, D-Glucurono-6,3-lactone	HMDB0000044, HMDB0006355	5520813568	2	1
C24H50NO7P	M+H	C24H50NO7P+H+	496.33976637500007	0.704998	0.05	LysoPC(16:0)	HMDB0010382	9727011840	1	1
C23H45NO4	M+H	C23H45NO4+H+	400.34213535500004	0.703705	0.05	L-Palmitoylcarnitine	HMDB0000222	7196717568	1	0
C8H16N2O4S2	M+Na	C8H16N2O4S2+N2H22C18Br+Na+	636.141	0.702284	0.2	DL-Homocystine	HMDB0000575	9372142592	1	2
C12H15N5O3	M+H	C12H15N5O3+N2H22C18Br+H+	623.2214024790001	0.700735	0.05	Queuine	HMDB0001495	1225876736	1	0
C5H9NO4	M+K	C5H9NO4+N2H22C18Br+K+	531.1129523650001	0.700184	0.1	D-Glutamic acid, O-Acetylserine, N-Acetylserine, L-Glutamic acid, N-Methyl-D-aspartic acid	HMDB0003339, HMDB0003011, HMDB0002931, HMDB0000148, HMDB0002393	7786156032	5	3
C7H7NO3	M+Na	C7H7NO3+N2H22C18Br+Na+	521.128	0.697793	0.2	3-Hydroxyanthranilic acid	HMDB0001476	5520813568	1	1
C38H67O8P	M[M]+	C38H67O8P+	682.457	0.696846	0.1	PA(15:0/20:4(5Z,8Z,11Z,14Z)), PA(20:4(5Z,8Z,11Z,14Z)/15:0)	HMDB0114821, HMDB0115146	6288794112	2	1
C29H47NO4	M+Na	C29H47NO4+Na+	496.3397296670001	0.696507	0.2	Docosa-4,7,10,13,16-pentaenoyl carnitine, Clupanodonyl carnitine	HMDB0006321, HMDB0006496	9727011840	2	1
C37H71O8P	M+Na	C37H71O8P+Na+	697.4778769149999	0.693526	0.2	PA(20:0/14:1(9Z)), PA(20:1(11Z)/14:0), PA(16:0/18:1(9Z)), PA(18:1(9Z)/16:0), PA(16:0/18:1(11Z)), PA(18:0/16:1(9Z))	HMDB0115062, HMDB0115091, HMDB0007859, HMDB0114924, HMDB0007858, HMDB0114877	5662788608	6	0
C46H82NO8P	M+Na	C46H82NO8P+Na+	830.567	0.67842	0.2	PC(18:1(11Z)/20:4(8Z,11Z,14Z,17Z)), PC(20:5(5Z,8Z,11Z,14Z,17Z)/18:0), PC(20:4(5Z,8Z,11Z,14Z)/18:1(11Z)), PC(20:4(8Z,11Z,14Z,17Z)/18:1(9Z)), PC(20:4(5Z,8Z,11Z,14Z)/18:1(9Z)), PC(18:1(11Z)/20:4(5Z,8Z,11Z,14Z)), PC(22:5(7Z,10Z,13Z,16Z,19Z)/16:0), PC(22:4(7Z,10Z,13Z,16Z)/16:1(9Z)), PC(18:0/20:5(5Z,8Z,11Z,14Z,17Z)), PC(20:4(8Z,11Z,14Z,17Z)/18:1(11Z)), PC(22:5(4Z,7Z,10Z,13Z,16Z)/16:0), PC(16:0/22:5(4Z,…	HMDB0008082, HMDB0008497, HMDB0008432, HMDB0008466, HMDB0008433, HMDB0008081, HMDB0008692, HMDB0008627, HMDB0008050, HMDB0008465, HMDB0008659, HMDB0007989, HMDB0008115, HMDB0008177, HMDB0008210, HMDB0008369, HMDB0008242, HMDB0008114, HMDB0008337, HMDB0007990, HMDB0008338, HMDB0008146, HMDB0008021, HMDB0008139, HMDB0008402, HMDB0008306	5491153920	26	0
C48H79O10P	M[M]+	C48H79O10P+	846.5405371309998	0.676898	0.1	PG(22:6(4Z,7Z,10Z,13Z,16Z,19Z)/20:2(11Z,14Z))	HMDB0116601	5777294336	1	1
C41H71O8P	M+K	C41H71O8P+K+	761.4518141249999	0.669759	0.05	PA(16:1(9Z)/22:4(7Z,10Z,13Z,16Z)), PA(18:2(9Z,12Z)/20:3(8Z,11Z,14Z)), PA(18:3(6Z,9Z,12Z)/20:2(11Z,14Z)), PA(20:5(5Z,8Z,11Z,14Z,17Z)/18:0), PA(18:4(6Z,9Z,12Z,15Z)/20:1(11Z)), PA(22:4(7Z,10Z,13Z,16Z)/16:1(9Z)), PA(18:3(9Z,12Z,15Z)/20:2(11Z,14Z)), PA(20:1(11Z)/18:4(6Z,9Z,12Z,15Z)), PA(20:4(5Z,8Z,11Z,14Z)/18:1(9Z)), PA(20:2(11Z,14Z)/18:3(9Z,12Z,15Z)), PA(18:1(9Z)/20:4(5Z,8Z,11Z,14Z)), PA(20:2(11Z,14Z…	HMDB0114867, HMDB0115521, HMDB0115522, HMDB0116704, HMDB0115040, HMDB0115327, HMDB0115524, HMDB0115102, HMDB0115151, HMDB0115541, HMDB0114934, HMDB0115540, HMDB0114886, HMDB0115495	5425869824	14	0
C6H8O4	M[M]+	C6H8O4+N2H22C18Br+	489.138	0.669145	0.05	3-Methylglutaconic acid, 3-Hexenedioic acid, trans-2-Hexenedioic acid, (E)-2-Methylglutaconic acid	HMDB0000522, HMDB0000393, HMDB0013311, HMDB0002266	5642607616	4	0
C4H4N2	M+Na	C4H4N2+N2H22C18Br+Na+	448.123	0.668926	0.2	Pyrimidine	HMDB0003361	11511950336	1	0
C27H32O15	M+K	C27H32O15+K+	635.137	0.665976	0.05	(2R)-6,8-Diglucopyranosyl-4',5,7-trihydroxyflavanone	HMDB0037407	27225602048	1	2
C12H28N4O	M+K	C12H28N4O+N2H22C18Br+K+	628.286	0.665327	0.1	N1-ACETYLSPERMINE, N1-Acetylspermine	msmls382, HMDB0001186	2343981568	2	0
C46H82NO8P	M+H	C46H82NO8P+H+	808.585	0.66328	0.05	PC(18:1(11Z)/20:4(8Z,11Z,14Z,17Z)), PC(20:5(5Z,8Z,11Z,14Z,17Z)/18:0), PC(20:4(5Z,8Z,11Z,14Z)/18:1(11Z)), PC(20:4(8Z,11Z,14Z,17Z)/18:1(9Z)), PC(20:4(5Z,8Z,11Z,14Z)/18:1(9Z)), PC(18:1(11Z)/20:4(5Z,8Z,11Z,14Z)), PC(22:5(7Z,10Z,13Z,16Z,19Z)/16:0), PC(22:4(7Z,10Z,13Z,16Z)/16:1(9Z)), PC(18:0/20:5(5Z,8Z,11Z,14Z,17Z)), PC(20:4(8Z,11Z,14Z,17Z)/18:1(11Z)), PC(22:5(4Z,7Z,10Z,13Z,16Z)/16:0), PC(16:0/22:5(4Z,…	HMDB0008082, HMDB0008497, HMDB0008432, HMDB0008466, HMDB0008433, HMDB0008081, HMDB0008692, HMDB0008627, HMDB0008050, HMDB0008465, HMDB0008659, HMDB0007989, HMDB0008115, HMDB0008177, HMDB0008210, HMDB0008369, HMDB0008242, HMDB0008114, HMDB0008337, HMDB0007990, HMDB0008338, HMDB0008146, HMDB0008021, HMDB0008139, HMDB0008402, HMDB0008306	8612745216	26	1
C44H84NO8P	M+K	C44H84NO8P+K+	824.5566135409999	0.663179	0.05	PC(14:1(9Z)/22:1(13Z)), PC(18:1(9Z)/18:1(11Z)), PC(20:2(11Z,14Z)/16:0), PC(18:2(9Z,12Z)/18:0), PC(18:0/18:2(9Z,12Z)), PC(14:0/22:2(13Z,16Z)), PC(18:1(9Z)/18:1(9Z)), PC(18:1(11Z)/18:1(9Z)), PC(16:1(9Z)/20:1(11Z)), 1,2-dioleoyl-sn-glycero-3-phosphocholine, PC(18:1(11Z)/18:1(11Z)), PC(22:1(13Z)/14:1(9Z)), PC(20:1(11Z)/16:1(9Z)), PC(22:2(13Z,16Z)/14:0), PC(16:0/20:2(11Z,14Z))	HMDB0007920, HMDB0008103, HMDB0008331, HMDB0008135, HMDB0008039, HMDB0007888, HMDB0000593, HMDB0008071, HMDB0008011, HMDB0062690, HMDB0008070, HMDB0008559, HMDB0008299, HMDB0008590, HMDB0007979	5432757248	15	1
C6H14N2O	M[M]+	C6H14N2O+N2H22C18Br+	475.207	0.658765	0.05	N-Acetylputrescine	HMDB0002064	5393822208	1	1
C46H80NO8P	M+Na	C46H80NO8P+Na+	828.5513762029999	0.658711	0.2	PC(18:2(9Z,12Z)/20:4(8Z,11Z,14Z,17Z)), PC(22:5(4Z,7Z,10Z,13Z,16Z)/16:1(9Z)), PC(18:3(9Z,12Z,15Z)/20:3(8Z,11Z,14Z)), PC(20:5(5Z,8Z,11Z,14Z,17Z)/18:1(9Z)), PC(20:5(5Z,8Z,11Z,14Z,17Z)/18:1(11Z)), PC(20:4(8Z,11Z,14Z,17Z)/18:2(9Z,12Z)), PC(22:6(4Z,7Z,10Z,13Z,16Z,19Z)/16:0), PC(18:2(9Z,12Z)/20:4(5Z,8Z,11Z,14Z)), PC(18:4(6Z,9Z,12Z,15Z)/20:2(11Z,14Z)), PC(20:2(11Z,14Z)/18:4(6Z,9Z,12Z,15Z)), PC(20:3(8Z,11…	HMDB0008148, HMDB0008660, HMDB0008212, HMDB0008499, HMDB0008498, HMDB0008467, HMDB0008725, HMDB0008147, HMDB0008243, HMDB0008339, HMDB0008404, HMDB0008403, HMDB0008083, HMDB0008211, HMDB0008179, HMDB0007991, HMDB0008434, HMDB0008178, HMDB0008370, HMDB0008693, HMDB0008371, HMDB0008024, HMDB0008022, HMDB0008116	3955662080	24	0
C47H93N2O6P	M+Na	C47H93N2O6P+Na+	835.666	0.657577	0.2	SM(d18:1/24:1(15Z))	HMDB0012107	4487222784	1	0
C17H31NO4	M+Na	C17H31NO4+N2H22C18Br+Na+	681.3111658590001	0.654672	0.2	9-Decenoylcarnitine	HMDB0013205	634389440	1	1
C4H7NO3	M[M]+	C4H7NO3+N2H22C18Br+	462.13868119100005	0.650632	0.05	Acetylglycine, L-Aspartate-semialdehyde, L-2-Amino-3-oxobutanoic acid	HMDB0000532, HMDB0012249, HMDB0006454	3534285312	3	0
C9H20O	M[M]+	C9H20O+N2H22C18Br+	489.248	0.640196	0.05	2-Nonanol, 3-Nonanol, 1-Nonanol	HMDB0033916, HMDB0031732, HMDB0031265	3574302976	3	1
C46H82NO8P	M+K	C46H82NO8P+K+	846.541	0.63895	0.05	PC(18:1(11Z)/20:4(8Z,11Z,14Z,17Z)), PC(20:5(5Z,8Z,11Z,14Z,17Z)/18:0), PC(20:4(5Z,8Z,11Z,14Z)/18:1(11Z)), PC(20:4(8Z,11Z,14Z,17Z)/18:1(9Z)), PC(20:4(5Z,8Z,11Z,14Z)/18:1(9Z)), PC(18:1(11Z)/20:4(5Z,8Z,11Z,14Z)), PC(22:5(7Z,10Z,13Z,16Z,19Z)/16:0), PC(22:4(7Z,10Z,13Z,16Z)/16:1(9Z)), PC(18:0/20:5(5Z,8Z,11Z,14Z,17Z)), PC(20:4(8Z,11Z,14Z,17Z)/18:1(11Z)), PC(22:5(4Z,7Z,10Z,13Z,16Z)/16:0), PC(16:0/22:5(4Z,…	HMDB0008082, HMDB0008497, HMDB0008432, HMDB0008466, HMDB0008433, HMDB0008081, HMDB0008692, HMDB0008627, HMDB0008050, HMDB0008465, HMDB0008659, HMDB0007989, HMDB0008115, HMDB0008177, HMDB0008210, HMDB0008369, HMDB0008242, HMDB0008114, HMDB0008337, HMDB0007990, HMDB0008338, HMDB0008146, HMDB0008021, HMDB0008139, HMDB0008402, HMDB0008306	5777294336	26	1
C48H77O10P	M[M]+	C48H77O10P+	844.5248870669999	0.635194	0.1	PG(22:6(4Z,7Z,10Z,13Z,16Z,19Z)/20:3(8Z,11Z,14Z))	HMDB0116603	4183387136	1	1
C47H95N2O6P	M+K	C47H95N2O6P+K+	853.656	0.631544	0.05	SM(d18:0/24:1(15Z)), SM(d18:1/24:0)	HMDB0012095, HMDB0011697	5330740736	2	1
C20H32O2	M[M]+	C20H32O2+N2H22C18Br+	649.3363183709998	0.627311	0.05	Cis-8,11,14,17-Eicosatetraenoic acid, Arachidonic acid	HMDB0002177, HMDB0001043	2639977728	2	0
C30H32O7	M[M]+	C30H32O7+	504.214	0.625561	0.1	Heterophyllin	HMDB0034660	12469006336	1	2
C37H71O8P	M+K	C37H71O8P+K+	713.4518141249999	0.625319	0.05	PA(20:0/14:1(9Z)), PA(20:1(11Z)/14:0), PA(16:0/18:1(9Z)), PA(18:1(9Z)/16:0), PA(16:0/18:1(11Z)), PA(18:0/16:1(9Z))	HMDB0115062, HMDB0115091, HMDB0007859, HMDB0114924, HMDB0007858, HMDB0114877	5380133376	6	1
C49H90NO8P	M[M]+	C49H90NO8P+	851.6398572429999	0.620766	0.1	PE(22:0/22:4(7Z,10Z,13Z,16Z)), PE(22:2(13Z,16Z)/22:2(13Z,16Z)), PE(22:4(7Z,10Z,13Z,16Z)/22:0)	HMDB0009504, HMDB0009569, HMDB0009599	4029212160	3	1
C39H71O8P	M+Na	C39H71O8P+Na+	721.4778769149999	0.61402	0.2	PA(18:3(9Z,12Z,15Z)/18:0), PA(18:0/18:3(9Z,12Z,15Z)), PA(18:0/18:3(6Z,9Z,12Z)), PA(18:3(6Z,9Z,12Z)/18:0), PA(14:1(9Z)/22:2(13Z,16Z)), PA(18:2(9Z,12Z)/18:1(9Z)), PA(20:2(11Z,14Z)/16:1(9Z)), PA(16:1(9Z)/20:2(11Z,14Z)), PA(18:1(9Z)/18:2(9Z,12Z)), PA(16:0/20:3(8Z,11Z,14Z)), PA(20:3(8Z,11Z,14Z)/16:0), PA(22:2(13Z,16Z)/14:1(9Z))	HMDB0115005, HMDB0114879, HMDB0114878, HMDB0114978, HMDB0114805, HMDB0114953, HMDB0115536, HMDB0115512, HMDB0114927, HMDB0115511, HMDB0115564, HMDB0115297	3609152000	12	0
C22H22O12	M+H	C22H22O12+H+	479.118	0.603154	0.05	Hesperetin 7-O-glucuronide, Hesperetin 3'-O-glucuronide	HMDB0041745, HMDB0041743	7877554176	2	1
C46H80NO8P	M+K	C46H80NO8P+K+	844.5253134129999	0.599595	0.05	PC(18:2(9Z,12Z)/20:4(8Z,11Z,14Z,17Z)), PC(22:5(4Z,7Z,10Z,13Z,16Z)/16:1(9Z)), PC(18:3(9Z,12Z,15Z)/20:3(8Z,11Z,14Z)), PC(20:5(5Z,8Z,11Z,14Z,17Z)/18:1(9Z)), PC(20:5(5Z,8Z,11Z,14Z,17Z)/18:1(11Z)), PC(20:4(8Z,11Z,14Z,17Z)/18:2(9Z,12Z)), PC(22:6(4Z,7Z,10Z,13Z,16Z,19Z)/16:0), PC(18:2(9Z,12Z)/20:4(5Z,8Z,11Z,14Z)), PC(18:4(6Z,9Z,12Z,15Z)/20:2(11Z,14Z)), PC(20:2(11Z,14Z)/18:4(6Z,9Z,12Z,15Z)), PC(20:3(8Z,11…	HMDB0008148, HMDB0008660, HMDB0008212, HMDB0008499, HMDB0008498, HMDB0008467, HMDB0008725, HMDB0008147, HMDB0008243, HMDB0008339, HMDB0008404, HMDB0008403, HMDB0008083, HMDB0008211, HMDB0008179, HMDB0007991, HMDB0008434, HMDB0008178, HMDB0008370, HMDB0008693, HMDB0008371, HMDB0008024, HMDB0008022, HMDB0008116	4183387136	24	1
C13H25NO4	M+H	C13H25NO4+N2H22C18Br+H+	605.2822714189999	0.597041	0.05	L-Hexanoylcarnitine, Hexanoylcarnitine	HMDB0000756, HMDB0000705	4133918720	2	0
C47H93N2O6P	M+H	C47H93N2O6P+H+	813.684	0.597008	0.05	SM(d18:1/24:1(15Z))	HMDB0012107	3932054528	1	0
C13H24O2	M[M]+	C13H24O2+N2H22C18Br+	557.274	0.596194	0.05	Methyl (E)-2-dodecenoate, Citronellyl propionate, Rhodinyl propionate, Ethyl 10-undecenoate	HMDB0031028, HMDB0037226, HMDB0037187, HMDB0034286	2751701504	4	0
C14H19N3O5	M+K	C14H19N3O5+K+	348.096	0.592959	0.05	Tyrosyl-Glutamine	HMDB0029103	11686178816	1	0
C6H14N2O2	M[M]+	C6H14N2O2+N2H22C18Br+	491.202	0.592852	0.05	D-Lysine, L-Lysine	HMDB0003405, HMDB0000182	5003232256	2	0
C9H16O	M[M]+	C9H16O+N2H22C18Br+	485.216	0.5928	0.05	5-Nonen-2-one, (3Z,6Z)-3,6-Nonadien-1-ol	HMDB0034761, HMDB0030957	2863677952	2	2
C47H93N2O6P	M+K	C47H93N2O6P+K+	851.64	0.584774	0.05	SM(d18:1/24:1(15Z))	HMDB0012107	4029212160	1	1
C10H14N5O7P	M[M]+	C10H14N5O7P+N2H22C18Br+	692.159	0.577156	0.05	Adenosine monophosphate, DEOXYGUANOSINE-MONOPHOSPHATE, 3'-AMP, 2'-Deoxyguanosine 5'-monophosphate	HMDB0000045, msmls183, HMDB0003540, HMDB0001044	3025260544	4	0
C21H30O2	M[M]+	C21H30O2+N2H22C18Br+	659.321	0.573179	0.05	Progesterone	HMDB0001830	2617109504	1	1
C6H8O7	M[M]+	C6H8O7+N2H22C18Br+	537.1230907029999	0.567415	0.05	Isocitric acid, Citric acid, Diketogulonic acid	HMDB0000193, HMDB0000094, HMDB0005971	3085768448	3	1
C39H71O8P	M+K	C39H71O8P+K+	737.4518141249999	0.563413	0.05	PA(18:3(9Z,12Z,15Z)/18:0), PA(18:0/18:3(9Z,12Z,15Z)), PA(18:0/18:3(6Z,9Z,12Z)), PA(18:3(6Z,9Z,12Z)/18:0), PA(14:1(9Z)/22:2(13Z,16Z)), PA(18:2(9Z,12Z)/18:1(9Z)), PA(20:2(11Z,14Z)/16:1(9Z)), PA(16:1(9Z)/20:2(11Z,14Z)), PA(18:1(9Z)/18:2(9Z,12Z)), PA(16:0/20:3(8Z,11Z,14Z)), PA(20:3(8Z,11Z,14Z)/16:0), PA(22:2(13Z,16Z)/14:1(9Z))	HMDB0115005, HMDB0114879, HMDB0114878, HMDB0114978, HMDB0114805, HMDB0114953, HMDB0115536, HMDB0115512, HMDB0114927, HMDB0115511, HMDB0115564, HMDB0115297	3709492224	12	0
C7H7NO4	M+Na	C7H7NO4+N2H22C18Br+Na+	537.1233650910001	0.560255	0.2	2-Furoylglycine	HMDB0000439	3085768448	1	1
C5H7NO2	M+K	C5H7NO2+N2H22C18Br+K+	497.10747306100006	0.559405	0.1	1-Pyrroline-5-carboxylic acid	HMDB0001301	8708267008	1	0
C24H50NO7P	M+K	C24H50NO7P+K+	534.296	0.557809	0.05	LysoPC(16:0)	HMDB0010382	6911681024	1	1
C16H30O3	M[M]+	C16H30O3+N2H22C18Br+	615.3155829269999	0.54822	0.05	8-Oxohexadecanoic acid, 3-Oxohexadecanoic acid, 11-Oxohexadecanoic acid, 9-Oxohexadecanoic acid	HMDB0030972, HMDB0010733, HMDB0030978, HMDB0030973	572444672	4	1
C16H22O4	M+Na	C16H22O4+N2H22C18Br+Na+	646.2376665709999	0.547171	0.2	alpha-CEHC	HMDB0001518	493481312	1	1
C16H19N3O3	M[M]+	C16H19N3O3+N2H22C18Br+	646.239	0.540101	0.05	Prolyl-Tryptophan, Tryptophyl-Proline	HMDB0029028, HMDB0029091	493951680	2	1
C17H35O7P	M+K	C17H35O7P+K+	421.17519835300004	0.536162	0.05	1-tetradecanoyl-sn-glycero-3-phosphate	HMDB0062321	3426890240	1	0
C6H12O	M[M]+	C6H12O+N2H22C18Br+	445.185	0.536002	0.05	Hexanal	HMDB0005994	2570377984	1	0
C9H18O2	M+H	C9H18O2+N2H22C18Br+H+	504.23459295500004	0.53167	0.05	Pelargonic acid, 2-Methylpropyl 3-methylbutanoate, Butyl pentanoate, Octyl formate, Isopropyl hexanoate, 3-Methylbutyl 2-methylpropanoate, 4-Methyloctanoic acid, Pentyl butanoate, 1-Hydroxy-3-nonanone, xi-2-Ethylheptanoic acid, Methyl caprylate, Butyl 3-methylbutanoate, Heptyl acetate, Propyl hexanoate, 3-(Hydroxymethyl)-2-octanone, Hexyl propionate, 1-Methylbutyl butanoate, Butyl 2-methylbutanoa…	HMDB0000847, HMDB0038040, HMDB0040295, HMDB0038603, HMDB0040430, HMDB0036234, HMDB0031557, HMDB0034162, HMDB0037143, HMDB0030331, HMDB0031291, HMDB0032042, HMDB0031480, HMDB0034165, HMDB0037164, HMDB0034606, HMDB0039219, HMDB0039216	109546536960	18	0
C6H10N2O4	M[M]+	C6H10N2O4+N2H22C18Br+	519.1601449069999	0.529397	0.05	Formiminoglutamic acid, N-Acetylasparagine	HMDB0000854, HMDB0006028	3437125632	2	0
C8H20NO6P	M+Na	C8H20NO6P+Na+	280.09204504300004	0.529348	0.2	Glycerophosphocholine	HMDB0000086	19040292864	1	0
C6H6O2	M[M]+	C6H6O2+N2H22C18Br+	455.133	0.524413	0.05	Hydroquinone, Pyrocatechol	HMDB0002434, HMDB0000957	3035525120	2	1
C9H18O2	M[M]+	C9H18O2+N2H22C18Br+	503.227	0.524304	0.05	Pelargonic acid, 2-Methylpropyl 3-methylbutanoate, Butyl pentanoate, Octyl formate, Isopropyl hexanoate, 3-Methylbutyl 2-methylpropanoate, 4-Methyloctanoic acid, Pentyl butanoate, 1-Hydroxy-3-nonanone, xi-2-Ethylheptanoic acid, Methyl caprylate, Butyl 3-methylbutanoate, Heptyl acetate, Propyl hexanoate, 3-(Hydroxymethyl)-2-octanone, Hexyl propionate, 1-Methylbutyl butanoate, Butyl 2-methylbutanoa…	HMDB0000847, HMDB0038040, HMDB0040295, HMDB0038603, HMDB0040430, HMDB0036234, HMDB0031557, HMDB0034162, HMDB0037143, HMDB0030331, HMDB0031291, HMDB0032042, HMDB0031480, HMDB0034165, HMDB0037164, HMDB0034606, HMDB0039219, HMDB0039216	4978255360	18	0
C18H34O3	M[M]+	C18H34O3+N2H22C18Br+	643.347	0.522849	0.05	5-Oxooctadecanoic acid, Ricinoleic acid, 3-Oxooctadecanoic acid, 9-Oxooctadecanoic acid, 11-Oxooctadecanoic acid, 9,10-epoxyoctadecanoic acid, 10-Oxooctadecanoic acid	HMDB0034074, HMDB0034297, HMDB0010736, HMDB0030979, HMDB0030981, HMDB0061650, HMDB0030980	408828096	7	0
C40H78NO8P	M+H	C40H78NO8P+H+	732.5537818909999	0.516808	0.1	PC(14:0/18:1(9Z)), PC(16:1(9Z)/16:0), PC(14:0/18:1(11Z)), PC(18:0/14:1(9Z)), PC(14:1(9Z)/18:0), PC(16:0/16:1(9Z)), PC(18:1(11Z)/14:0), PC(18:1(9Z)/14:0), PE(20:1(11Z)/15:0), PE(15:0/20:1(11Z)), PE-NMe(16:0/18:1(9Z))	HMDB0007873, HMDB0008001, HMDB0007872, HMDB0008032, HMDB0007904, HMDB0007969, HMDB0008064, HMDB0008097, HMDB0009252, HMDB0008900, HMDB0010569	3756828672	11	0
C11H22O	M+K	C11H22O+N2H22C18Br+K+	554.2268599209999	0.515395	0.2	2-Undecen-1-ol, 6-Undecanone, 2-Undecanone, 10-Undecen-1-ol, Undecanal	HMDB0034856, HMDB0030943, HMDB0033713, HMDB0031016, HMDB0030941	3000882176	5	0
C13H16N2O4	M+H	C13H16N2O4+H+	265.118	0.51073	0.1	Acetyl-N-formyl-5-methoxykynurenamine, Phenylacetylglutamine	HMDB0004259, HMDB0006344	4483252224	2	0
C42H84NO7P	M+H	C42H84NO7P+H+	746.6058174629999	0.503017	0.1	PC(o-16:1(9Z)/18:0), PC(o-18:1(11Z)/16:0), PC(o-18:1(9Z)/16:0), PC(P-16:0/18:0)	HMDB0013412, HMDB0013424, HMDB0013426, HMDB0011208	3079972352	4	0
C4H8O2	M[M]+	C4H8O2+N2H22C18Br+	433.149	0.50233	0.05	Isobutyric acid, Butyric acid	HMDB0001873, HMDB0000039	4959616512	2	0
C7H10O7	M[M]+	C7H10O7+N2H22C18Br+	551.139	0.501951	0.05	2-Methylcitric acid, Methylisocitric acid, Homocitric acid	HMDB0000379, HMDB0006471, HMDB0003518	2352399360	3	3
C17H33O7P	M+K	C17H33O7P+K+	419.15954828900004	0.498268	0.05	1-(9Z-tetradecenoyl)-glycero-3-phosphate	HMDB0062311	2646978048	1	0
C8H9NO4	M+Na	C8H9NO4+N2H22C18Br+Na+	551.139	0.495786	0.2	4-Pyridoxic acid	HMDB0000017	2352295936	1	3
C5H8N2O2	M[M]+	C5H8N2O2+N2H22C18Br+	473.155	0.49558	0.05	Pyroglutamine, Dihydrothymine	HMDB0062558, HMDB0000079	713631616	2	0
C27H56O	M[M]+	C27H56O+N2H22C18Br+	741.5292045190001	0.49517	0.05	14-Heptacosanol	HMDB0031037	26430060544	1	2
C16H28O2	M[M]+	C16H28O2+N2H22C18Br+	597.305	0.491745	0.05	7Z,10Z-Hexadecadienoic acid, Geranyl hexanoate	HMDB0000477, HMDB0029351	2237053952	2	0
C25H49O12P	M+H	C25H49O12P+H+	573.3034404429999	0.48897	0.1	1-Palmitoylglycerophosphoinositol	HMDB0061695	2077874432	1	1
C3H4O4	M[M]+	C3H4O4+N2H22C18Br+	449.107	0.488165	0.05	Malonic acid, Hydroxypyruvic acid	HMDB0000691, HMDB0001352	140915904	2	0
C8H9NO3	M[M]+	C8H9NO3+N2H22C18Br+	512.154	0.484198	0.05	Pyridoxal	HMDB0001545	858093632	1	1
C44H86NO7P	M+Na	C44H86NO7P+Na+	794.6034117749999	0.482577	0.2	PC(P-16:0/20:1(11Z)), PC(P-18:1(11Z)/18:0), PC(20:1(11Z)/P-16:0), PC(18:1(9Z)/P-18:0), PC(18:1(11Z)/P-18:0), PC(18:0/P-18:1(9Z)), PC(P-18:1(9Z)/18:0), PC(18:0/P-18:1(11Z)), PC(o-18:0/18:2(9Z,12Z)), PC(P-18:0/18:1(9Z)), PC(o-18:1(9Z)/18:1(11Z)), PC(P-18:0/18:1(11Z))	HMDB0011216, HMDB0011274, HMDB0008324, HMDB0008127, HMDB0008094, HMDB0008063, HMDB0011307, HMDB0008062, HMDB0013418, HMDB0011243, HMDB0013428, HMDB0011242	2020392704	12	1
C18H32O16	M+Na	C18H32O16+Na+	527.1582556269999	0.477141	0.2	Raffinose, Maltotriose	HMDB0003213, HMDB0001262	25007564800	2	5
C25H47NO4	M+H	C25H47NO4+H+	426.35778541900004	0.476091	0.1	Oleoylcarnitine, 11Z-Octadecenylcarnitine, Octadecenoylcarnitine, Elaidic carnitine, 2-Hydroxyhexadecanoylcarnitine	HMDB0005065, HMDB0013338, HMDB0094687, HMDB0006464, HMDB0013337	2985102336	5	0
C6H13NO2	M[M]+	C6H13NO2+N2H22C18Br+	476.19071676300007	0.475526	0.05	L-Isoleucine, Beta-Leucine, L-Leucine, 3,3,5-triiodo-L-thyronine-beta-D-glucuronoside, L-Alloisoleucine, L-Norleucine, Aminocaproic acid, D-Leucine	HMDB0000172, HMDB0003640, HMDB0000687, HMDB0062203, HMDB0000557, HMDB0001645, HMDB0001901, HMDB0013773	586681856	8	0
C13H16N2O4	M[M]+	C13H16N2O4+N2H22C18Br+	609.2070950989998	0.473097	0.05	Acetyl-N-formyl-5-methoxykynurenamine, Phenylacetylglutamine	HMDB0004259, HMDB0006344	3385485824	2	1
C25H28O5	M+K	C25H28O5+K+	447.157	0.471852	0.1	3'-Geranyl-2',3,4,4'-tetrahydroxychalcone	HMDB0035255	7566172160	1	1
C7H15NO2	M+K	C7H15NO2+K+	184.07343661299998	0.467565	0.2	2-Aminoheptanoate, 3-Dehydroxycarnitine, Acetylcholine, 4-Trimethylammoniobutanoic acid	HMDB0094649, HMDB0006831, HMDB0000895, HMDB0001161	117198774272	4	3
C8H14O2S2	M[M]+	C8H14O2S2+N2H22C18Br+	551.1396101349999	0.464461	0.05	(R)-lipoic acid, (S)-lipoic acid	HMDB0001451, HMDB0014312	2352605696	2	2
C18H34O5	M[M]+	C18H34O5+N2H22C18Br+	675.3367122950001	0.462344	0.05	9,10,13-TriHOME, 5,8,12-Trihydroxy-9-octadecenoic acid, (9S,10E,12S,13S)-9,12,13-Trihydroxy-10-octadecenoic acid, 9,12,13-TriHOME	HMDB0004710, HMDB0030936, HMDB0038555, HMDB0004708	197915216	4	1
C4H6O2	M[M]+	C4H6O2+N2H22C18Br+	431.133	0.460645	0.05	Gamma-Butyrolactone, Isocrotonic acid, Diacetyl, But-2-enoic acid	HMDB0000549, HMDB0034439, HMDB0003407, HMDB0010720	2448535552	4	0
H3O4P	M[M]+	H3O4P+N2H22C18Br+	443.0729836830001	0.45959	0.05	Phosphate	HMDB0001429	1767307904	1	1
C10H18O3	M+H	C10H18O3+N2H22C18Br+H+	532.23	0.457559	0.1	(E)-10-Hydroxy-8-decenoic acid, 3-Oxodecanoic acid	HMDB0039533, HMDB0010724	1539415936	2	0
C6H12O2	M[M]+	C6H12O2+N2H22C18Br+	461.18	0.457496	0.05	Caproate (6:0), Caproic acid, (Â±)-2-Methylpentanoic acid, Isocaproic acid, 3-Methylpentanoic acid	HMDB0061883, HMDB0000535, HMDB0031580, HMDB0000689, HMDB0033774	3064873984	5	0
C15H23N3O4	M+K	C15H23N3O4+N2H22C18Br+K+	693.2286508130001	0.45531	0.2	Lysyl-Tyrosine	HMDB0028963	4509488128	1	0
C6H6N4O2	M+H	C6H6N4O2+N2H22C18Br+H+	512.1529885709999	0.448395	0.1	3-Methylxanthine	HMDB0001886	779723264	1	1
C4H9NO3	M[M]+	C4H9NO3+N2H22C18Br+	464.15433125500005	0.442273	0.05	L-Allothreonine, 4-Amino-3-hydroxybutyrate, L-Homoserine, L-Threonine	HMDB0004041, HMDB0061877, HMDB0000719, HMDB0000167	395271904	4	0
C12H25NO5	M+Na	C12H25NO5+Na+	286.162	0.44151	0.2	Hydroxyvalerylcarnitine	HMDB0013132	3063725056	1	0
C16H34O	M[M]+	C16H34O+N2H22C18Br+	587.357	0.438049	0.05	1,1'-Oxybisoctane, 1-Hexadecanol	HMDB0061856, HMDB0003424	2096551936	2	0
C15H32O	M[M]+	C15H32O+N2H22C18Br+	573.3414037509999	0.433732	0.05	Pentadecanol	HMDB0013299	2019798400	1	0
C9H18O	M[M]+	C9H18O+N2H22C18Br+	487.232	0.433551	0.05	(Z)-6-Nonen-1-ol, (Â±)-2,6-Dimethyl-6-hepten-1-ol, 1-Nonen-3-ol, (Z)-3-Nonen-1-ol, 2-Nonen-1-ol, (Z)-2-Nonen-1-ol, 2-Methyl-4-heptanone, Nonanal, (E)-3-Nonen-1-ol	HMDB0040581, HMDB0037304, HMDB0034152, HMDB0030959, HMDB0041498, HMDB0041499, HMDB0013821, HMDB0059835, HMDB0041601	1913076480	9	1
C5H14NO4P	M+K	C5H14NO4P+K+	222.02920282099996	0.432483	0.2	Phosphorylcholine	HMDB0001565	15915084800	1	0
C6H14N4O2	M[M]+	C6H14N4O2+N2H22C18Br+	519.2077637949999	0.431096	0.05	L-Arginine, D-Arginine	HMDB0000517, HMDB0003416	1741893248	2	2
C41H73O8P	M+Na	C41H73O8P+Na+	747.494	0.430178	0.2	PA(20:2(11Z,14Z)/18:2(9Z,12Z)), PA(18:2(9Z,12Z)/20:2(11Z,14Z)), PA(18:1(9Z)/20:3(8Z,11Z,14Z)), PA(20:1(11Z)/18:3(9Z,12Z,15Z)), PA(20:1(11Z)/18:3(6Z,9Z,12Z)), PA(16:0/22:4(7Z,10Z,13Z,16Z)), PA(18:0/20:4(5Z,8Z,11Z,14Z)), PA(18:3(9Z,12Z,15Z)/20:1(11Z)), PA(18:3(6Z,9Z,12Z)/20:1(11Z)), PA(18:4(6Z,9Z,12Z,15Z)/20:0), PA(20:3(8Z,11Z,14Z)/18:1(9Z)), PA(20:4(5Z,8Z,11Z,14Z)/18:0), PA(20:0/18:4(6Z,9Z,12Z,15Z…	HMDB0115493, HMDB0115520, HMDB0115519, HMDB0115101, HMDB0115100, HMDB0114846, HMDB0114884, HMDB0115013, HMDB0114986, HMDB0115039, HMDB0115568, HMDB0115149, HMDB0115073, HMDB0115326	1903137920	14	0
C12H23NO5	M+Na	C12H23NO5+Na+	284.147	0.427327	0.2	hydroxyisovaleroyl carnitine, 3-Hydroxyisovalerylcarnitine	HMDB0062555, HMDB0061189	12337920000	2	0
C46H84NO7P	M+H	C46H84NO7P+H+	794.6058174629999	0.42404	0.1	PC(20:3(5Z,8Z,11Z)/P-18:1(11Z)), PC(P-18:1(9Z)/20:3(5Z,8Z,11Z)), PC(P-18:1(11Z)/20:3(8Z,11Z,14Z)), PC(P-18:1(11Z)/20:3(5Z,8Z,11Z)), PC(o-18:1(9Z)/20:4(8Z,11Z,14Z,17Z)), PC(P-18:0/20:4(5Z,8Z,11Z,14Z)), PC(P-18:0/20:4(8Z,11Z,14Z,17Z)), PC(P-16:0/22:4(7Z,10Z,13Z,16Z)), PC(20:3(5Z,8Z,11Z)/P-18:1(9Z)), PC(P-18:1(9Z)/20:3(8Z,11Z,14Z)), PC(20:3(8Z,11Z,14Z)/P-18:1(11Z)), PC(20:4(8Z,11Z,14Z,17Z)/P-18:0), …	HMDB0008392, HMDB0011317, HMDB0011285, HMDB0011284, HMDB0013432, HMDB0011253, HMDB0011254, HMDB0011226, HMDB0008393, HMDB0011318, HMDB0008424, HMDB0008489, HMDB0008456, HMDB0008425, HMDB0008652	2094414208	15	1
C24H50NO7P	M+Na	C24H50NO7P+Na+	518.322	0.421706	0.2	LysoPC(16:0)	HMDB0010382	6319254528	1	1
C44H86NO6P	M+Na	C44H86NO6P+Na+	778.6084971549999	0.4216	0.2	PC(P-18:1(11Z)/P-18:0), PC(P-18:0/P-18:1(11Z)), PC(P-18:1(9Z)/P-18:0), PC(P-18:0/P-18:1(9Z))	HMDB0011299, HMDB0011267, HMDB0011332, HMDB0011268	1447321216	4	0
C8H15NO3	M+H	C8H15NO3+N2H22C18Br+H+	519.209	0.420638	0.1	N-Acetylleucine, N-Acetylisoleucine, Hexanoylglycine	HMDB0011756, HMDB0061684, HMDB0000701	1869206912	3	4
C42H84NO7P	M+Na	C42H84NO7P+Na+	768.5877617109999	0.420222	0.2	PC(o-16:1(9Z)/18:0), PC(o-18:1(11Z)/16:0), PC(o-18:1(9Z)/16:0), PC(P-16:0/18:0)	HMDB0013412, HMDB0013424, HMDB0013426, HMDB0011208	2171873280	4	1
C14H20N2O4	M[M]+	C14H20N2O4+N2H22C18Br+	625.238	0.419204	0.05	Valyl-Tyrosine, Tyrosyl-Valine	HMDB0029139, HMDB0029118	547120640	2	0
C2H8NO4P	M+H	C2H8NO4P+N2H22C18Br+H+	487.1230078750001	0.419099	0.1	O-Phosphoethanolamine	HMDB0000224	3555724800	1	2
C43H74NO7P	M+Na	C43H74NO7P+Na+	770.5095113909999	0.417843	0.2	PE(O-16:1(1Z)/22:6(4Z,7Z,10Z,13Z,16Z,19Z))	HMDB0005780	2683856896	1	2
C42H75O10P	M[M]+	C42H75O10P+	770.509	0.416329	0.2	PG(18:3(9Z,12Z,15Z)/18:1(9Z)), PG(16:1(9Z)/20:3(8Z,11Z,14Z)), PG(18:1(11Z)/18:3(9Z,12Z,15Z)), PG(18:2(9Z,12Z)/18:2(9Z,12Z)), PG(18:3(6Z,9Z,12Z)/18:1(9Z)), PG(18:1(9Z)/18:3(6Z,9Z,12Z)), PG(16:1(9Z)/20:3(5Z,8Z,11Z)), PG(20:4(5Z,8Z,11Z,14Z)/16:0), PG(18:1(11Z)/18:3(6Z,9Z,12Z)), PG(16:0/20:4(5Z,8Z,11Z,14Z)), PG(18:3(6Z,9Z,12Z)/18:1(11Z)), PG(18:1(9Z)/18:3(9Z,12Z,15Z)), PG(18:3(9Z,12Z,15Z)/18:1(11Z))	HMDB0010679, HMDB0010594, HMDB0010622, HMDB0010650, HMDB0010664, HMDB0010636, HMDB0010593, HMDB0116606, HMDB0010621, HMDB0010580, HMDB0010663, HMDB0010637, HMDB0010678	2683856896	13	2
C5H11NO2	M[M]+	C5H11NO2+N2H22C18Br+	462.17506669900007	0.413915	0.05	L-Valine, 5-Aminopentanoic acid, Betaine, Norvaline	HMDB0000883, HMDB0003355, HMDB0000043, HMDB0013716	633895360	4	0
C20H34O2	M[M]+	C20H34O2+N2H22C18Br+	651.3519684349999	0.411352	0.05	5,8,11-Eicosatrienoic acid, 11,14,17-Eicosatrienoic acid, 8,11,14-Eicosatrienoic acid	HMDB0010378, HMDB0060039, HMDB0002925	1154352128	3	1
C6H13O9P	M[M]+	C6H13O9P+N2H22C18Br+	605.1258071029999	0.408544	0.05	Galactose 1-phosphate, Myo-inositol 1-phosphate, Glucose 1-phosphate, Inositol phosphate, Mannose 6-phosphate, Fructose 6-phosphate, Glucose 6-phosphate, D-Mannose 1-phosphate, Beta-D-Glucose 6-phosphate	HMDB0000645, HMDB0000213, HMDB0001586, HMDB0002985, HMDB0001078, HMDB0000124, HMDB0001401, HMDB0006330, HMDB0003498	766731392	9	2
C2H8NO4P	M[M]+	C2H8NO4P+N2H22C18Br+	486.11518284300007	0.408131	0.05	O-Phosphoethanolamine	HMDB0000224	1031331072	1	0
C4H9NO2	M+K	C4H9NO2+N2H22C18Br+K+	487.12312312500006	0.406131	0.2	2-Aminoisobutyric acid, 3-Aminoisobutanoic acid, gamma-Aminobutyric acid, D-alpha-Aminobutyric acid, (R)-b-aminoisobutyric acid, Dimethylglycine, L-alpha-Aminobutyric acid, (S)-b-aminoisobutyric acid, N-Methylalanine	HMDB0001906, HMDB0003911, HMDB0000112, HMDB0000650, HMDB0002299, HMDB0000092, HMDB0000452, HMDB0002166, HMDB0094692	3555055104	9	2
C28H50NO7P	M+H	C28H50NO7P+H+	544.34	0.403357	0.1	LysoPC(20:4(8Z,11Z,14Z,17Z)), LysoPC(20:4(5Z,8Z,11Z,14Z))	HMDB0010396, HMDB0010395	2390179328	2	1
C33H44N4O6	M+Na	C33H44N4O6+Na+	615.3153058109999	0.401811	0.2	Mesobilirubinogen	HMDB0001898	572241600	1	1
C6H6O4	M[M]+	C6H6O4+N2H22C18Br+	487.123	0.398899	0.05	cis,cis-Muconic acid, Sumiki's acid, trans-trans-Muconic acid	HMDB0006331, HMDB0002432, HMDB0002349	3555724800	3	2
C20H40O2	M[M]+	C20H40O2+N2H22C18Br+	657.3989186270001	0.390286	0.05	3,7R,11R,15-tetramethyl-hexadecanoic acid, Arachidic acid, Ethyl stearate	HMDB0062520, HMDB0002212, HMDB0034156	130365152	3	0
C4H7NO	M+K	C4H7NO+N2H22C18Br+K+	469.11255844100003	0.388435	0.2	2-Pyrrolidinone	HMDB0002039	1691928704	1	1
C39H73O8P	M+Na	C39H73O8P+Na+	723.494	0.385379	0.2	PA(18:0/18:2(9Z,12Z)), PA(18:2(9Z,12Z)/18:0), PA(16:0/20:2(11Z,14Z)), PA(18:1(11Z)/18:1(9Z)), PA(14:0/22:2(13Z,16Z)), PA(18:1(11Z)/18:1(11Z)), PA(20:1(11Z)/16:1(9Z)), PA(18:1(9Z)/18:1(11Z)), PA(22:2(13Z,16Z)/14:0), PA(20:2(11Z,14Z)/16:0), PA(18:1(9Z)/18:1(9Z))	HMDB0007861, HMDB0114951, HMDB0115510, HMDB0007863, HMDB0116699, HMDB0007862, HMDB0115095, HMDB0007864, HMDB0115296, HMDB0115535, HMDB0007865	1724122240	11	0
C6H11NO3	M+K	C6H11NO3+N2H22C18Br+K+	529.134	0.384631	0.2	N-Propionylalanine, Isobutyrylglycine, N-Butyrylglycine	HMDB0094698, HMDB0000730, HMDB0000808	3963664128	3	2
C9H17NO4	M+H	C9H17NO4+H+	204.12303445899997	0.383857	0.1	N-lactoyl-Leucine, L-Acetylcarnitine	HMDB0062176, HMDB0000201	12667612160	2	0
C15H24O	M[M]+	C15H24O+N2H22C18Br+	565.2788034949999	0.383446	0.05	2-trans,6-trans-Farnesal, 4-Nonylphenol	HMDB0060356, HMDB0038982	1741857792	2	0
C40H78NO8P	M+K	C40H78NO8P+K+	770.51	0.382354	0.2	PC(14:0/18:1(9Z)), PC(16:1(9Z)/16:0), PC(14:0/18:1(11Z)), PC(18:0/14:1(9Z)), PC(14:1(9Z)/18:0), PC(16:0/16:1(9Z)), PC(18:1(11Z)/14:0), PC(18:1(9Z)/14:0), PE(20:1(11Z)/15:0), PE(15:0/20:1(11Z)), PE-NMe(16:0/18:1(9Z))	HMDB0007873, HMDB0008001, HMDB0007872, HMDB0008032, HMDB0007904, HMDB0007969, HMDB0008064, HMDB0008097, HMDB0009252, HMDB0008900, HMDB0010569	2683856896	11	2
C10H18O4	M[M]+	C10H18O4+N2H22C18Br+	547.217	0.382092	0.05	Sebacic acid	HMDB0000792	421307296	1	0
C4H8N2O3	M[M]+	C4H8N2O3+N2H22C18Br+	477.15	0.377185	0.05	N-Carbamoylsarcosine, Ureidopropionic acid, Glycyl-glycine, D-Asparagine, L-Asparagine	HMDB0012265, HMDB0000026, HMDB0011733, HMDB0033780, HMDB0000168	326422432	5	0
C8H8O5	M[M]+	C8H8O5+N2H22C18Br+	529.1332614629999	0.376046	0.05	3,4-Dihydroxymandelic acid	HMDB0001866	3966825472	1	2
C8H9NO4	M[M]+	C8H9NO4+N2H22C18Br+	528.149	0.374327	0.05	4-Pyridoxic acid	HMDB0000017	512593088	1	1
C6H6N4O3	M+H	C6H6N4O3+N2H22C18Br+H+	528.148	0.368291	0.1	7-Methyluric acid	HMDB0011107	495291712	1	1
C10H12N2O4	M[M]+	C10H12N2O4+N2H22C18Br+	569.176	0.367738	0.05	Hydroxykynurenine, L-3-Hydroxykynurenine, 5-Hydroxykynurenine	HMDB0000732, HMDB0011631, HMDB0012819	457397568	3	1
C46H86NO8P	M+H	C46H86NO8P+H+	812.616	0.366954	0.1	PC(20:3(8Z,11Z,14Z)/18:0), PC(20:3(5Z,8Z,11Z)/18:0), PC(18:0/20:3(8Z,11Z,14Z)), PC(18:1(11Z)/20:2(11Z,14Z)), PC(18:3(6Z,9Z,12Z)/20:0), PC(22:2(13Z,16Z)/16:1(9Z)), PC(20:0/18:3(9Z,12Z,15Z)), PC(18:0/20:3(5Z,8Z,11Z)), PC(20:2(11Z,14Z)/18:1(9Z)), PC(20:0/18:3(6Z,9Z,12Z)), PC(20:2(11Z,14Z)/18:1(11Z)), PC(20:1(11Z)/18:2(9Z,12Z)), PC(16:1(9Z)/22:2(13Z,16Z)), PC(18:3(9Z,12Z,15Z)/20:0), PC(18:2(9Z,12Z)/2…	HMDB0008399, HMDB0008366, HMDB0008047, HMDB0008078, HMDB0008175, HMDB0008594, HMDB0008272, HMDB0008046, HMDB0008335, HMDB0008271, HMDB0008334, HMDB0008303, HMDB0008020, HMDB0008208, HMDB0008144, HMDB0008111	1635294976	16	1
C3H7NO3	M[M]+	C3H7NO3+N2H22C18Br+	450.13868119100005	0.36635	0.05	D-Serine, L-Serine	HMDB0003406, HMDB0000187	1678345984	2	0
C13H26O2	M[M]+	C13H26O2+N2H22C18Br+	559.2893681789999	0.365379	0.05	3-Methylbutyl octanoate, 9-Methyldodecanoic acid, Pentyl octanoate, Methyl dodecanoate, Octyl 2-methylbutyrate, Octyl 3-methylbutanoate, Isopropyl dodecanoic acid, Tridecanoic acid, Ethyl undecanoate, Decyl propionate	HMDB0038729, HMDB0061828, HMDB0036217, HMDB0031018, HMDB0036219, HMDB0034140, HMDB0061829, HMDB0000910, HMDB0029552, HMDB0037311	513539328	10	0
C19H32O8S2	M+Na	C19H32O8S2+Na+	475.14308100700003	0.363138	0.2	5alpha-Androstan-3alpha,17beta-diol disulfate	HMDB0094682	22441472000	1	1
C3H6O4	M[M]+	C3H6O4+N2H22C18Br+	451.123	0.36305	0.05	Glyceric acid, L-Glyceric acid	HMDB0000139, HMDB0006372	708442880	2	0
C4H4O4	M[M]+	C4H4O4+N2H22C18Br+	461.107	0.361294	0.05	Maleic acid, Fumaric acid	HMDB0000176, HMDB0000134	1413913600	2	0
C44H82NO7P	M+H	C44H82NO7P+H+	768.5901673989999	0.357076	0.1	PC(18:3(9Z,12Z,15Z)/P-18:0), PC(P-18:0/18:3(6Z,9Z,12Z)), PC(P-18:1(11Z)/18:2(9Z,12Z)), PC(P-18:0/18:3(9Z,12Z,15Z)), PC(18:3(6Z,9Z,12Z)/P-18:0), PC(18:2(9Z,12Z)/P-18:1(9Z)), PC(18:2(9Z,12Z)/P-18:1(11Z)), PC(20:3(5Z,8Z,11Z)/P-16:0), PC(20:3(8Z,11Z,14Z)/P-16:0), PC(P-18:1(9Z)/18:2(9Z,12Z)), PC(P-16:0/20:3(8Z,11Z,14Z)), PC(P-16:0/20:3(5Z,8Z,11Z)), PC(o-16:0/20:4(8Z,11Z,14Z,17Z)), PC(o-18:2(9Z,12Z)/18…	HMDB0008226, HMDB0011245, HMDB0011277, HMDB0011246, HMDB0008193, HMDB0008162, HMDB0008161, HMDB0008390, HMDB0008422, HMDB0011310, HMDB0011219, HMDB0011218, HMDB0013407, HMDB0013435	1834640128	14	1
C38H76NO8P	M+H	C38H76NO8P+H+	706.5381318269999	0.356263	0.1	PE(18:0/15:0), PE-NMe(16:0/16:0), PC(16:0/14:0), PC(15:0/15:0), PE(15:0/18:0), PC(14:0/16:0)	HMDB0008988, HMDB0010567, HMDB0007965, HMDB0007934, HMDB0008892, HMDB0007869	2465841152	6	0
C10H18O2	M+H	C10H18O2+N2H22C18Br+H+	516.2345929549999	0.356154	0.1	Isopentyl 3-methyl-2-butenoate, cis-3-Hexenyl butyrate, 6-Decenoic acid, 2-Propenyl heptanoate, Ethyl (E)-2-octenoate, 9-Decenoic acid, trans-Dec-2-enoic acid, 3-Decenoic acid, Citronellic acid, 5-Decenoic acid, 8-Methylnonenoate, cis-4-Decenoic acid	HMDB0040530, HMDB0033377, HMDB0041012, HMDB0040208, HMDB0037497, HMDB0031003, HMDB0010726, HMDB0031002, HMDB0035837, HMDB0039768, HMDB0012183, HMDB0004980	79732604928	12	0
C15H20O	M[M]+	C15H20O+N2H22C18Br+	561.2475033669999	0.353266	0.05	2-Hexyl-3-phenyl-2-propenal	HMDB0031736	883038464	1	2
C9H16O4	M[M]+	C9H16O4+N2H22C18Br+	533.2009470989999	0.351152	0.05	Nonate, 3-Methylsuberic acid, 2,4-Dimethylpimelic acid, Azelaic acid	HMDB0011717, HMDB0059783, HMDB0059760, HMDB0000784	2361264640	4	0
C8H20NO6P	M+H	C8H20NO6P+H+	258.11010079500005	0.350495	0.1	Glycerophosphocholine	HMDB0000086	28812150784	1	0
C41H73O8P	M+K	C41H73O8P+K+	763.467	0.348311	0.2	PA(20:2(11Z,14Z)/18:2(9Z,12Z)), PA(18:2(9Z,12Z)/20:2(11Z,14Z)), PA(18:1(9Z)/20:3(8Z,11Z,14Z)), PA(20:1(11Z)/18:3(9Z,12Z,15Z)), PA(20:1(11Z)/18:3(6Z,9Z,12Z)), PA(16:0/22:4(7Z,10Z,13Z,16Z)), PA(18:0/20:4(5Z,8Z,11Z,14Z)), PA(18:3(9Z,12Z,15Z)/20:1(11Z)), PA(18:3(6Z,9Z,12Z)/20:1(11Z)), PA(18:4(6Z,9Z,12Z,15Z)/20:0), PA(20:3(8Z,11Z,14Z)/18:1(9Z)), PA(20:4(5Z,8Z,11Z,14Z)/18:0), PA(20:0/18:4(6Z,9Z,12Z,15Z…	HMDB0115493, HMDB0115520, HMDB0115519, HMDB0115101, HMDB0115100, HMDB0114846, HMDB0114884, HMDB0115013, HMDB0114986, HMDB0115039, HMDB0115568, HMDB0115149, HMDB0115073, HMDB0115326	1815572736	14	0
C18H38O	M[M]+	C18H38O+N2H22C18Br+	615.3883539430001	0.348164	0.05	Octadecanol	HMDB0002350	1676702080	1	0
C6H11NO4	M[M]+	C6H11NO4+N2H22C18Br+	506.1648959390001	0.342861	0.05	N-methyl-L-glutamic Acid, Acetylhomoserine, Glutamate,gamma-methyl ester, N-Acetylthreonine, Aminoadipic acid, hydroxybutyrylglycine	HMDB0062660, HMDB0029423, HMDB0061715, HMDB0062557, HMDB0000510, HMDB0094716	1467323648	6	1
C7H10N2O4	M[M]+	C7H10N2O4+N2H22C18Br+	531.1601449069999	0.33958	0.05	Pyroglutamylglycine	HMDB0061890	169645440	1	0
C42H84NO8P	M+H	C42H84NO8P+H+	762.6007320829999	0.33475	0.1	PC(18:0/16:0), PC(14:0/20:0), PC(16:0/18:0), PC(20:0/14:0), PE(22:0/15:0), PE(15:0/22:0)	HMDB0008034, HMDB0007878, HMDB0007970, HMDB0008262, HMDB0009483, HMDB0008907	1647982080	6	0
C29H46O3	M+Na	C29H46O3+Na+	465.334	0.330439	0.2	4Î±-carboxy-4Î²-methyl-5Î±-cholesta-8,24-dien-3Î²-ol	HMDB0062383	850250304	1	0
C44H86NO6P	M+K	C44H86NO6P+K+	794.5824343649999	0.328866	0.2	PC(P-18:1(11Z)/P-18:0), PC(P-18:0/P-18:1(11Z)), PC(P-18:1(9Z)/P-18:0), PC(P-18:0/P-18:1(9Z))	HMDB0011299, HMDB0011267, HMDB0011332, HMDB0011268	1199369984	4	1
C44H88NO8P	M+Na	C44H88NO8P+Na+	812.6139764589999	0.32748	0.2	PC(14:0/22:0), PC(22:0/14:0), PC(20:0/16:0), PC(18:0/18:0), PC(16:0/20:0)	HMDB0007886, HMDB0008525, HMDB0008265, HMDB0008036, HMDB0007977	1075011072	5	1
C39H73O8P	M+K	C39H73O8P+K+	739.467	0.324563	0.2	PA(18:0/18:2(9Z,12Z)), PA(18:2(9Z,12Z)/18:0), PA(16:0/20:2(11Z,14Z)), PA(18:1(11Z)/18:1(9Z)), PA(14:0/22:2(13Z,16Z)), PA(18:1(11Z)/18:1(11Z)), PA(20:1(11Z)/16:1(9Z)), PA(18:1(9Z)/18:1(11Z)), PA(22:2(13Z,16Z)/14:0), PA(20:2(11Z,14Z)/16:0), PA(18:1(9Z)/18:1(9Z))	HMDB0007861, HMDB0114951, HMDB0115510, HMDB0007863, HMDB0116699, HMDB0007862, HMDB0115095, HMDB0007864, HMDB0115296, HMDB0115535, HMDB0007865	1900936960	11	0
C5H14NO4P	M[M]+	C5H14NO4P+N2H22C18Br+	528.162	0.324517	0.05	Phosphorylcholine	HMDB0001565	5830713344	1	2
C9H10O4	M+H	C9H10O4+N2H22C18Br+H+	528.162	0.318549	0.2	Isohomovanillic acid, Hydroxyphenyllactic acid, Meta-hydroxyphenylhydracrylic Acid, Homovanillic acid, 3-(3-Hydroxyphenyl)-3-hydroxypropanoic acid	HMDB0000333, HMDB0000755, HMDB0062595, HMDB0000118, HMDB0002643	5767247872	5	2
C9H8O5	M[M]+	C9H8O5+N2H22C18Br+	541.1332614629999	0.31116	0.05	4-Hydroxy-benzenepropanedioate	HMDB0059809	1724995328	1	3
C42H82NO6P	M+Na	C42H82NO6P+Na+	750.5771970269999	0.307715	0.2	PC(P-16:0/P-18:1(9Z)), PC(P-18:1(9Z)/P-16:0), PC(P-18:1(11Z)/P-16:0), PC(P-16:0/P-18:1(11Z))	HMDB0011235, HMDB0011331, HMDB0011298, HMDB0011234	1232989184	4	0
C6H6O6	M[M]+	C6H6O6+N2H22C18Br+	519.1125260189999	0.307649	0.05	Dehydroascorbic acid, cis-Aconitic acid, trans-Aconitic acid	HMDB0001264, HMDB0000072, HMDB0000958	1482834176	3	0
C10H19N3O5	M+H	C10H19N3O5+N2H22C18Br+H+	607.2363838470001	0.305492	0.2	Aspartyllysine	HMDB0004987	878803840	1	1
C5H8O4	M[M]+	C5H8O4+N2H22C18Br+	477.138	0.305127	0.05	Methylsuccinic acid, Dimethylmalonic acid, Glutaric acid, Ethylmalonic acid, Monoethyl malonic acid, (S)-2-Acetolactate, 2-Acetolactate	HMDB0001844, HMDB0002001, HMDB0000661, HMDB0000622, HMDB0000576, HMDB0006855, HMDB0006833	16255660032	7	0
C7H6O4	M[M]+	C7H6O4+	154.026	0.303678	0.2	Gentisic acid, 3,5-Dihydroxybenzoic acid, 2-Pyrocatechuic acid	HMDB0000152, HMDB0013677, HMDB0000397	2044738048	3	1
C11H15N5O4	M+H	C11H15N5O4+N2H22C18Br+H+	627.216	0.301632	0.2	N6-Methyladenosine, 1-Methyladenosine	HMDB0004044, HMDB0003331	741460608	2	1
C43H84NO8P	M+Na	C43H84NO8P+Na+	796.5826763309999	0.301078	0.2	PC(15:0/20:1(11Z)), PE(18:1(9Z)/20:0), PC(20:1(11Z)/15:0), PE(18:1(11Z)/20:0), PE(16:0/22:1(13Z)), PE(16:1(9Z)/22:0), PE(14:0/24:1(15Z)), PE(18:0/20:1(11Z)), PE(24:1(15Z)/14:0), PE(24:0/14:1(9Z)), PE(22:1(13Z)/16:0), PE(20:1(11Z)/18:0), PE(20:0/18:1(11Z)), PE(20:0/18:1(9Z)), PE(22:0/16:1(9Z)), PE(14:1(9Z)/24:0)	HMDB0007945, HMDB0009064, HMDB0008297, HMDB0009031, HMDB0008941, HMDB0008973, HMDB0008849, HMDB0008999, HMDB0009745, HMDB0009713, HMDB0009517, HMDB0009255, HMDB0009223, HMDB0009224, HMDB0009485, HMDB0008881	848928448	16	2
C46H80NO8P	M+H	C46H80NO8P+H+	806.5694319549999	0.300767	0.1	PC(18:2(9Z,12Z)/20:4(8Z,11Z,14Z,17Z)), PC(22:5(4Z,7Z,10Z,13Z,16Z)/16:1(9Z)), PC(18:3(9Z,12Z,15Z)/20:3(8Z,11Z,14Z)), PC(20:5(5Z,8Z,11Z,14Z,17Z)/18:1(9Z)), PC(20:5(5Z,8Z,11Z,14Z,17Z)/18:1(11Z)), PC(20:4(8Z,11Z,14Z,17Z)/18:2(9Z,12Z)), PC(22:6(4Z,7Z,10Z,13Z,16Z,19Z)/16:0), PC(18:2(9Z,12Z)/20:4(5Z,8Z,11Z,14Z)), PC(18:4(6Z,9Z,12Z,15Z)/20:2(11Z,14Z)), PC(20:2(11Z,14Z)/18:4(6Z,9Z,12Z,15Z)), PC(20:3(8Z,11…	HMDB0008148, HMDB0008660, HMDB0008212, HMDB0008499, HMDB0008498, HMDB0008467, HMDB0008725, HMDB0008147, HMDB0008243, HMDB0008339, HMDB0008404, HMDB0008403, HMDB0008083, HMDB0008211, HMDB0008179, HMDB0007991, HMDB0008434, HMDB0008178, HMDB0008370, HMDB0008693, HMDB0008371, HMDB0008024, HMDB0008022, HMDB0008116	384240608	24	1
C38H66NO10P	M[M]+	C38H66NO10P+	727.4418857149999	0.290476	0.2	PS(14:1(9Z)/18:3(9Z,12Z,15Z)), PS(18:3(6Z,9Z,12Z)/14:1(9Z)), PS(14:1(9Z)/18:3(6Z,9Z,12Z)), PS(14:0/18:4(6Z,9Z,12Z,15Z)), PS(18:4(6Z,9Z,12Z,15Z)/14:0), PS(18:3(9Z,12Z,15Z)/14:1(9Z))	HMDB0012348, HMDB0112444, HMDB0112308, HMDB0112293, HMDB0112485, HMDB0012408	191352992	6	1
C43H75O8P	M+K	C43H75O8P+K+	789.483	0.287935	0.2	PA(22:4(7Z,10Z,13Z,16Z)/18:1(9Z)), PA(22:2(13Z,16Z)/18:3(9Z,12Z,15Z)), PA(20:1(11Z)/20:4(5Z,8Z,11Z,14Z)), PA(20:2(11Z,14Z)/20:3(8Z,11Z,14Z)), PA(20:0/20:5(5Z,8Z,11Z,14Z,17Z)), PA(20:3(8Z,11Z,14Z)/20:2(11Z,14Z)), PA(22:2(13Z,16Z)/18:3(6Z,9Z,12Z)), PA(20:5(5Z,8Z,11Z,14Z,17Z)/20:0), PA(18:3(6Z,9Z,12Z)/22:2(13Z,16Z)), PA(18:3(9Z,12Z,15Z)/22:2(13Z,16Z)), PA(18:1(9Z)/22:4(7Z,10Z,13Z,16Z)), PA(20:4(5Z,8…	HMDB0115330, HMDB0115306, HMDB0115106, HMDB0115547, HMDB0115080, HMDB0115574, HMDB0115305, HMDB0115209, HMDB0114993, HMDB0115020, HMDB0114940, HMDB0115157	1160420992	12	0
C45H82NO8P	M+H	C45H82NO8P+H+	796.585	0.287603	0.1	PE(18:4(6Z,9Z,12Z,15Z)/22:0), PE(20:3(5Z,8Z,11Z)/20:1(11Z)), PE(20:0/20:4(5Z,8Z,11Z,14Z)), PE(22:1(13Z)/18:3(9Z,12Z,15Z)), PE(20:1(11Z)/20:3(8Z,11Z,14Z)), PE(22:1(13Z)/18:3(6Z,9Z,12Z)), PE(22:2(13Z,16Z)/18:2(9Z,12Z)), PE(18:3(6Z,9Z,12Z)/22:1(13Z)), PE(20:3(8Z,11Z,14Z)/20:1(11Z)), PE(20:4(8Z,11Z,14Z,17Z)/20:0), PE(20:4(5Z,8Z,11Z,14Z)/20:0), PE(20:0/20:4(8Z,11Z,14Z,17Z)), PE(22:4(7Z,10Z,13Z,16Z)/18…	HMDB0009204, HMDB0009329, HMDB0009234, HMDB0009524, HMDB0009266, HMDB0009523, HMDB0009555, HMDB0009139, HMDB0009362, HMDB0009427, HMDB0009394, HMDB0009235, HMDB0009585, HMDB0009492, HMDB0009172, HMDB0009265, HMDB0009297, HMDB0009107, HMDB0009009, HMDB0008625, HMDB0007955	849563136	21	4
C40H78NO8P	M+Na	C40H78NO8P+Na+	754.536	0.285657	0.2	PC(14:0/18:1(9Z)), PC(16:1(9Z)/16:0), PC(14:0/18:1(11Z)), PC(18:0/14:1(9Z)), PC(14:1(9Z)/18:0), PC(16:0/16:1(9Z)), PC(18:1(11Z)/14:0), PC(18:1(9Z)/14:0), PE(20:1(11Z)/15:0), PE(15:0/20:1(11Z)), PE-NMe(16:0/18:1(9Z))	HMDB0007873, HMDB0008001, HMDB0007872, HMDB0008032, HMDB0007904, HMDB0007969, HMDB0008064, HMDB0008097, HMDB0009252, HMDB0008900, HMDB0010569	2050222720	11	0
C44H81O10P	M[M]+	C44H81O10P+	800.5561871949999	0.279499	0.2	PG(18:0/20:3(8Z,11Z,14Z)), PG(20:1(11Z)/18:2(9Z,12Z))	HMDB0010609, HMDB0116576	1495934208	2	3
C18H36O	M[M]+	C18H36O+N2H22C18Br+	613.373	0.279104	0.05	Oleyl alcohol, Stearaldehyde	HMDB0029632, HMDB0002384	1184179968	2	0
C29H46O3	M[M]+	C29H46O3+	442.344	0.278735	0.2	4Î±-carboxy-4Î²-methyl-5Î±-cholesta-8,24-dien-3Î²-ol	HMDB0062383	11931972608	1	0
C45H80NO7P	M+Na	C45H80NO7P+Na+	800.5564615829999	0.278296	0.2	PE(P-18:1(11Z)/22:4(7Z,10Z,13Z,16Z)), PE(22:4(7Z,10Z,13Z,16Z)/P-18:1(9Z)), PE(22:5(4Z,7Z,10Z,13Z,16Z)/P-18:0), PE(P-18:0/22:5(4Z,7Z,10Z,13Z,16Z)), PE(22:5(7Z,10Z,13Z,16Z,19Z)/P-18:0), PE(22:4(7Z,10Z,13Z,16Z)/P-18:1(11Z)), PE(P-18:1(9Z)/22:4(7Z,10Z,13Z,16Z)), PE(P-18:0/22:5(7Z,10Z,13Z,16Z,19Z))	HMDB0011424, HMDB0009612, HMDB0009643, HMDB0011392, HMDB0009676, HMDB0009611, HMDB0011457, HMDB0011393	1495934208	8	3
C18H26O2	M+H	C18H26O2+N2H22C18Br+H+	620.2971932109999	0.277857	0.2	(10Z,14E,16E)-10,14,16-Octadecatrien-12-ynoic acid	HMDB0035963	360764672	1	1
C46H84NO7P	M+Na	C46H84NO7P+Na+	816.5877617109999	0.276886	0.2	PC(20:3(5Z,8Z,11Z)/P-18:1(11Z)), PC(P-18:1(9Z)/20:3(5Z,8Z,11Z)), PC(P-18:1(11Z)/20:3(8Z,11Z,14Z)), PC(P-18:1(11Z)/20:3(5Z,8Z,11Z)), PC(o-18:1(9Z)/20:4(8Z,11Z,14Z,17Z)), PC(P-18:0/20:4(5Z,8Z,11Z,14Z)), PC(P-18:0/20:4(8Z,11Z,14Z,17Z)), PC(P-16:0/22:4(7Z,10Z,13Z,16Z)), PC(20:3(5Z,8Z,11Z)/P-18:1(9Z)), PC(P-18:1(9Z)/20:3(8Z,11Z,14Z)), PC(20:3(8Z,11Z,14Z)/P-18:1(11Z)), PC(20:4(8Z,11Z,14Z,17Z)/P-18:0), …	HMDB0008392, HMDB0011317, HMDB0011285, HMDB0011284, HMDB0013432, HMDB0011253, HMDB0011254, HMDB0011226, HMDB0008393, HMDB0011318, HMDB0008424, HMDB0008489, HMDB0008456, HMDB0008425, HMDB0008652	821490880	15	0
C25H49NO4	M+H	C25H49NO4+H+	428.37343548300004	0.275491	0.1	Stearoylcarnitine	HMDB0000848	1744864000	1	0
C11H22O2	M[M]+	C11H22O2+N2H22C18Br+	531.258	0.26275	0.05	xi-8-Methyldecanoic acid, 4,6-Dimethylnonanoic acid, Octyl propanoate, 1,1-Dimethylethyl heptanoic acid, Undecanoic acid, Ethyl nonanoate, Hexyl 3-methylbutanoate, Butyl heptanoate, Hexyl valerate, Hexyl 2-methylbutanoate, 2-Methylbutyl hexanoate, 9-Methyldecanoic acid, Heptyl butanoate, Methyl decanoate, Pentyl hexanoate, Nonyl acetate, Isobutyl enanthate, 3-Methylbutyl hexanoate	HMDB0038237, HMDB0002373, HMDB0034134, HMDB0094659, HMDB0000947, HMDB0040193, HMDB0032044, HMDB0041559, HMDB0062119, HMDB0039215, HMDB0059860, HMDB0034456, HMDB0034460, HMDB0033848, HMDB0036229, HMDB0040266, HMDB0034458, HMDB0033618	81034336	18	1
C46H93N2O6P	M+Na	C46H93N2O6P+Na+	823.666	0.262681	0.2	SM(d18:1/23:0), SM(d17:1/24:0)	HMDB0012105, HMDB0011695	620581504	2	0
C7H7NO3	M+H	C7H7NO3+N2H22C18Br+H+	499.147	0.260353	0.2	3-Hydroxyanthranilic acid	HMDB0001476	76604840	1	1
C10H17N3O6S	M[M]+	C10H17N3O6S+N2H22C18Br+	652.1798945410001	0.259869	0.05	Glutathione	HMDB0000125	1081960704	1	0
C46H86NO8P	M+Na	C46H86NO8P+Na+	834.598	0.258767	0.2	PC(20:3(8Z,11Z,14Z)/18:0), PC(20:3(5Z,8Z,11Z)/18:0), PC(18:0/20:3(8Z,11Z,14Z)), PC(18:1(11Z)/20:2(11Z,14Z)), PC(18:3(6Z,9Z,12Z)/20:0), PC(22:2(13Z,16Z)/16:1(9Z)), PC(20:0/18:3(9Z,12Z,15Z)), PC(18:0/20:3(5Z,8Z,11Z)), PC(20:2(11Z,14Z)/18:1(9Z)), PC(20:0/18:3(6Z,9Z,12Z)), PC(20:2(11Z,14Z)/18:1(11Z)), PC(20:1(11Z)/18:2(9Z,12Z)), PC(16:1(9Z)/22:2(13Z,16Z)), PC(18:3(9Z,12Z,15Z)/20:0), PC(18:2(9Z,12Z)/2…	HMDB0008399, HMDB0008366, HMDB0008047, HMDB0008078, HMDB0008175, HMDB0008594, HMDB0008272, HMDB0008046, HMDB0008335, HMDB0008271, HMDB0008334, HMDB0008303, HMDB0008020, HMDB0008208, HMDB0008144, HMDB0008111	973469568	16	1
C42H84NO8P	M+K	C42H84NO8P+K+	800.5566135409999	0.257071	0.2	PC(18:0/16:0), PC(14:0/20:0), PC(16:0/18:0), PC(20:0/14:0), PE(22:0/15:0), PE(15:0/22:0)	HMDB0008034, HMDB0007878, HMDB0007970, HMDB0008262, HMDB0009483, HMDB0008907	1495934208	6	3
C45H93N2O6P	M+Na	C45H93N2O6P+Na+	811.666	0.256672	0.2	SM(d18:0/22:0)	HMDB0012091	1214356096	1	0
C17H34O	M[M]+	C17H34O+N2H22C18Br+	599.357	0.256049	0.05	Heptadecanal, 2-Heptadecanone	HMDB0031039, HMDB0031040	1072851456	2	0
C12H22O	M[M]+	C12H22O+N2H22C18Br+	527.2631534309999	0.253282	0.05	(Z,Z)-3,6-Dodecadien-1-ol	HMDB0031102	1058407360	1	1
C41H74NO8P	M[M]+	C41H74NO8P+	739.515	0.252123	0.2	PE(18:1(9Z)/18:3(9Z,12Z,15Z)), PC(18:4(6Z,9Z,12Z,15Z)/15:0), PE(18:0/18:4(6Z,9Z,12Z,15Z)), PE(18:3(6Z,9Z,12Z)/18:1(9Z)), PE(18:2(9Z,12Z)/18:2(9Z,12Z)), PE(22:4(7Z,10Z,13Z,16Z)/14:0), PE(20:3(8Z,11Z,14Z)/16:1(9Z)), PE(18:1(9Z)/18:3(6Z,9Z,12Z)), PE(14:0/22:4(7Z,10Z,13Z,16Z)), PE(20:4(5Z,8Z,11Z,14Z)/16:0), PE(18:3(9Z,12Z,15Z)/18:1(9Z)), PE(16:0/20:4(8Z,11Z,14Z,17Z)), PE(18:4(6Z,9Z,12Z,15Z)/18:0), PC…	HMDB0009062, HMDB0008231, HMDB0008997, HMDB0009125, HMDB0009093, HMDB0009580, HMDB0009353, HMDB0009061, HMDB0008844, HMDB0009385, HMDB0009158, HMDB0008938, HMDB0009189, HMDB0007943, HMDB0008937	1739917824	15	0
C7H6O4	M+H	C7H6O4+H+	155.03388510699997	0.251683	0.1	Gentisic acid, 3,5-Dihydroxybenzoic acid, 2-Pyrocatechuic acid	HMDB0000152, HMDB0013677, HMDB0000397	1963268608	3	0
C47H94NO8P	M+Na	C47H94NO8P+Na+	854.661	0.25129	0.2	PE(20:0/22:0), PE(22:0/20:0)	HMDB0009237, HMDB0009493	2467523072	2	1
C44H82NO7P	M+Na	C44H82NO7P+Na+	790.5721116469999	0.250916	0.2	PC(18:3(9Z,12Z,15Z)/P-18:0), PC(P-18:0/18:3(6Z,9Z,12Z)), PC(P-18:1(11Z)/18:2(9Z,12Z)), PC(P-18:0/18:3(9Z,12Z,15Z)), PC(18:3(6Z,9Z,12Z)/P-18:0), PC(18:2(9Z,12Z)/P-18:1(9Z)), PC(18:2(9Z,12Z)/P-18:1(11Z)), PC(20:3(5Z,8Z,11Z)/P-16:0), PC(20:3(8Z,11Z,14Z)/P-16:0), PC(P-18:1(9Z)/18:2(9Z,12Z)), PC(P-16:0/20:3(8Z,11Z,14Z)), PC(P-16:0/20:3(5Z,8Z,11Z)), PC(o-16:0/20:4(8Z,11Z,14Z,17Z)), PC(o-18:2(9Z,12Z)/18…	HMDB0008226, HMDB0011245, HMDB0011277, HMDB0011246, HMDB0008193, HMDB0008162, HMDB0008161, HMDB0008390, HMDB0008422, HMDB0011310, HMDB0011219, HMDB0011218, HMDB0013407, HMDB0013435	987168256	14	0
C33H56O10	M+K	C33H56O10+K+	651.351	0.249879	0.2	Cholestane-3,7,12,25-tetrol-3-glucuronide	HMDB0010355	1155840000	1	1
C46H86NO8P	M+K	C46H86NO8P+K+	850.572	0.248872	0.2	PC(20:3(8Z,11Z,14Z)/18:0), PC(20:3(5Z,8Z,11Z)/18:0), PC(18:0/20:3(8Z,11Z,14Z)), PC(18:1(11Z)/20:2(11Z,14Z)), PC(18:3(6Z,9Z,12Z)/20:0), PC(22:2(13Z,16Z)/16:1(9Z)), PC(20:0/18:3(9Z,12Z,15Z)), PC(18:0/20:3(5Z,8Z,11Z)), PC(20:2(11Z,14Z)/18:1(9Z)), PC(20:0/18:3(6Z,9Z,12Z)), PC(20:2(11Z,14Z)/18:1(11Z)), PC(20:1(11Z)/18:2(9Z,12Z)), PC(16:1(9Z)/22:2(13Z,16Z)), PC(18:3(9Z,12Z,15Z)/20:0), PC(18:2(9Z,12Z)/2…	HMDB0008399, HMDB0008366, HMDB0008047, HMDB0008078, HMDB0008175, HMDB0008594, HMDB0008272, HMDB0008046, HMDB0008335, HMDB0008271, HMDB0008334, HMDB0008303, HMDB0008020, HMDB0008208, HMDB0008144, HMDB0008111	895446784	16	0
C24H50NO6P	M+K	C24H50NO6P+K+	518.301	0.246881	0.2	LysoPC(P-16:0)	HMDB0010407	1524825856	1	0
C9H11NO3	M[M]+	C9H11NO3+N2H22C18Br+	526.17	0.244505	0.05	L-Tyrosine, o-Tyrosine	HMDB0000158, HMDB0006050	555646592	2	1
C54H82O4	M+K	C54H82O4+K+	833.584	0.243689	0.2	Coenzyme Q9	HMDB0006707	3497449984	1	2
C25H49O7P	M+Na	C25H49O7P+Na+	515.311	0.242052	0.2	1-(11Z-docosenoyl)-glycero-3-phosphate	HMDB0062304	1949162240	1	0
C6H10O3	M[M]+	C6H10O3+N2H22C18Br+	475.159	0.241547	0.05	3-Oxohexanoic acid, Mevalonolactone, 2-Ketohexanoic acid, 4-Acetylbutyrate, 2-Methyl-3-ketovaleric acid, 3-Methyl-2-oxovaleric acid, Ketoleucine	HMDB0010717, HMDB0006024, HMDB0001864, HMDB0061881, HMDB0000408, HMDB0000491, HMDB0000695	1624053760	7	1
C4H8O4	M[M]+	C4H8O4+N2H22C18Br+	465.138	0.240822	0.05	Erythrose, 4-Deoxyerythronic acid, A,b-Dihydroxyisobutyric acid, L-Erythrulose, 4-Deoxythreonic acid, (S)-3,4-Dihydroxybutyric acid	HMDB0002649, HMDB0000498, HMDB0002601, HMDB0006293, HMDB0002453, HMDB0000337	96343392	6	1
C9H12NO6P	M+H	C9H12NO6P+N2H22C18Br+H+	607.1441372429999	0.240601	0.2	O-Phosphotyrosine	HMDB0006049	2716446208	1	3
C22H34O2	M[M]+	C22H34O2+N2H22C18Br+	675.3519684349999	0.233199	0.05	Docosapentaenoic acid (22n-6), Ethyl icosapentate, Docosapentaenoic acid (22n-3)	HMDB0001976, HMDB0039530, HMDB0006528	313539008	3	2
C46H84NO7P	M+K	C46H84NO7P+K+	832.5616989209999	0.233045	0.2	PC(20:3(5Z,8Z,11Z)/P-18:1(11Z)), PC(P-18:1(9Z)/20:3(5Z,8Z,11Z)), PC(P-18:1(11Z)/20:3(8Z,11Z,14Z)), PC(P-18:1(11Z)/20:3(5Z,8Z,11Z)), PC(o-18:1(9Z)/20:4(8Z,11Z,14Z,17Z)), PC(P-18:0/20:4(5Z,8Z,11Z,14Z)), PC(P-18:0/20:4(8Z,11Z,14Z,17Z)), PC(P-16:0/22:4(7Z,10Z,13Z,16Z)), PC(20:3(5Z,8Z,11Z)/P-18:1(9Z)), PC(P-18:1(9Z)/20:3(8Z,11Z,14Z)), PC(20:3(8Z,11Z,14Z)/P-18:1(11Z)), PC(20:4(8Z,11Z,14Z,17Z)/P-18:0), …	HMDB0008392, HMDB0011317, HMDB0011285, HMDB0011284, HMDB0013432, HMDB0011253, HMDB0011254, HMDB0011226, HMDB0008393, HMDB0011318, HMDB0008424, HMDB0008489, HMDB0008456, HMDB0008425, HMDB0008652	807458944	15	0
C9H16O2	M+H	C9H16O2+N2H22C18Br+H+	502.21894289100004	0.229974	0.2	cis-Ethyl 4-heptenoate, 2-Nonenoic acid, 4-Hydroxynonenal, 2-Propenyl hexanoate	HMDB0032265, HMDB0031271, HMDB0004362, HMDB0040210	1143071360	4	1
C20H29FO3	M+H	C20H29FO3+N2H22C18Br+H+	682.3139860869999	0.229255	0.2	Fluoxymesterone	HMDB0015316	95525808	1	1
C33H68O	M[M]+	C33H68O+N2H22C18Br+	825.623	0.227412	0.05	1-Tritriacontanol	HMDB0041478	5646319616	1	2
C5H8O3	M[M]+	C5H8O3+N2H22C18Br+	461.143	0.225947	0.05	2-Methylacetoacetic acid, 3-keto-2-Methylbutyrate, Levulinic acid, alpha-Ketoisovaleric acid, Glutarate semialdehyde, 2-Oxovaleric acid	HMDB0003771, HMDB0029172, HMDB0000720, HMDB0000019, HMDB0012233, HMDB0001865	1120471936	6	0
C48H90NO8P	M[M]+	C48H90NO8P+	839.6398572429999	0.224883	0.2	PC(18:1(11Z)/22:2(13Z,16Z)), PC(18:3(9Z,12Z,15Z)/22:0), PC(20:2(11Z,14Z)/20:1(11Z)), PC(20:1(11Z)/20:2(11Z,14Z)), PC(20:3(5Z,8Z,11Z)/20:0), PC(18:1(9Z)/22:2(13Z,16Z)), PC(18:3(6Z,9Z,12Z)/22:0), PC(20:0/20:3(5Z,8Z,11Z)), PC(22:2(13Z,16Z)/18:1(9Z)), PC(18:2(9Z,12Z)/22:1(13Z)), PC(22:2(13Z,16Z)/18:1(11Z)), PC(22:1(13Z)/18:2(9Z,12Z)), PC(22:0/18:3(6Z,9Z,12Z)), PC(22:0/18:3(9Z,12Z,15Z)), PC(20:3(8Z,11…	HMDB0008086, HMDB0008216, HMDB0008341, HMDB0008309, HMDB0008373, HMDB0008119, HMDB0008183, HMDB0008277, HMDB0008597, HMDB0008151, HMDB0008596, HMDB0008565, HMDB0008534, HMDB0008535, HMDB0008406, HMDB0008278	562477696	16	3
C42H82NO6P	M+K	C42H82NO6P+K+	766.5511342369999	0.22422	0.2	PC(P-16:0/P-18:1(9Z)), PC(P-18:1(9Z)/P-16:0), PC(P-18:1(11Z)/P-16:0), PC(P-16:0/P-18:1(11Z))	HMDB0011235, HMDB0011331, HMDB0011298, HMDB0011234	805039616	4	0
C22H44O2	M[M]+	C22H44O2+N2H22C18Br+	685.4302187549999	0.223573	0.05	Butyl octadecanoate, Behenic acid	HMDB0040290, HMDB0000944	31593828	2	0
C6H10O3	M+H	C6H10O3+N2H22C18Br+H+	476.167	0.222132	0.2	3-Oxohexanoic acid, Mevalonolactone, 2-Ketohexanoic acid, 4-Acetylbutyrate, 2-Methyl-3-ketovaleric acid, 3-Methyl-2-oxovaleric acid, Ketoleucine	HMDB0010717, HMDB0006024, HMDB0001864, HMDB0061881, HMDB0000408, HMDB0000491, HMDB0000695	9950931968	7	2
C10H9NO4	M[M]+	C10H9NO4+N2H22C18Br+	552.149	0.22206	0.05	4-(2-Aminophenyl)-2,4-dioxobutanoic acid	HMDB0000978	998654080	1	2
C18H34N2O13	M+H	C18H34N2O13+H+	487.213	0.220817	0.1	Glucosylgalactosyl hydroxylysine	HMDB0000585	2658869504	1	1
C44H86NO8P	M+H	C44H86NO8P+H+	788.616	0.219876	0.1	PC(14:1(9Z)/22:0), PC(20:0/16:1(9Z)), PC(22:0/14:1(9Z)), PC(22:1(13Z)/14:0), PC(18:0/18:1(9Z)), PC(18:0/18:1(11Z)), PC(20:1(11Z)/16:0), PC(18:1(11Z)/18:0), PC(14:0/22:1(13Z)), PC(16:0/20:1(11Z)), PC(18:1(9Z)/18:0), PC(16:1(9Z)/20:0)	HMDB0007919, HMDB0008266, HMDB0008526, HMDB0008558, HMDB0008038, HMDB0008037, HMDB0008298, HMDB0008069, HMDB0007887, HMDB0007978, HMDB0008102, HMDB0008010	695072896	12	0
C9H11NO2	M[M]+	C9H11NO2+N2H22C18Br+	510.17506669900007	0.218765	0.05	L-Phenylalanine	HMDB0000159	167730560	1	0
C6H8O2	M[M]+	C6H8O2+N2H22C18Br+	457.149	0.216424	0.05	(2E,4E)-2,4-Hexadienoic acid	HMDB0029581	979937792	1	1
C43H73O8P	M+K	C43H73O8P+K+	787.467	0.216055	0.2	PA(20:3(8Z,11Z,14Z)/20:3(8Z,11Z,14Z)), PA(20:5(5Z,8Z,11Z,14Z,17Z)/20:1(11Z)), PA(20:1(11Z)/20:5(5Z,8Z,11Z,14Z,17Z)), PA(20:4(5Z,8Z,11Z,14Z)/20:2(11Z,14Z)), PA(18:4(6Z,9Z,12Z,15Z)/22:2(13Z,16Z)), PA(20:2(11Z,14Z)/20:4(5Z,8Z,11Z,14Z)), PA(18:0/22:6(4Z,7Z,10Z,13Z,16Z,19Z)), PA(18:2(9Z,12Z)/22:4(7Z,10Z,13Z,16Z)), PA(22:4(7Z,10Z,13Z,16Z)/18:2(9Z,12Z)), PA(22:6(4Z,7Z,10Z,13Z,16Z,19Z)/18:0), PA(22:2(13Z…	HMDB0115497, HMDB0115210, HMDB0115108, HMDB0115498, HMDB0115047, HMDB0115548, HMDB0114893, HMDB0114967, HMDB0115331, HMDB0115406, HMDB0115307	688549120	11	0
C5H9NO3	M[M]+	C5H9NO3+N2H22C18Br+	476.15433125500005	0.214204	0.05	N-Acetyl-beta-alanine, N-Acetyl-L-alanine, cis-4-Hydroxy-D-proline, L-Glutamic gamma-semialdehyde, 5-Aminolevulinic acid, Propionylglycine, 4-Hydroxyproline	HMDB0061880, HMDB0000766, HMDB0060460, HMDB0002104, HMDB0001149, HMDB0000783, HMDB0000725	398681024	7	1
C25H45NO4	M+H	C25H45NO4+H+	424.34213535500004	0.213822	0.1	Linoelaidyl carnitine, Linoleyl carnitine	HMDB0006461, HMDB0006469	1023580928	2	0
C37H75N2O6P	M+H	C37H75N2O6P+H+	675.5435515549999	0.213753	0.1	SM(d18:1/14:0)	HMDB0012097	675217408	1	0
C44H84NO6P	M+Na	C44H84NO6P+Na+	776.5928470909998	0.213751	0.2	PC(P-18:1(9Z)/P-18:1(9Z)), PC(P-18:1(9Z)/P-18:1(11Z)), PC(P-18:1(11Z)/P-18:1(9Z)), PC(P-18:1(11Z)/P-18:1(11Z))	HMDB0011334, HMDB0011333, HMDB0011301, HMDB0011300	717778176	4	0
C27H40O11	M+Na	C27H40O11+Na+	563.246	0.211173	0.2	Tetrahydroaldosterone-3-glucuronide	HMDB0010357	786075520	1	3
C40H73O10P	M[M]+	C40H73O10P+	744.4935869389999	0.21104	0.2	PG(16:1(9Z)/18:2(9Z,12Z)), PG(18:3(9Z,12Z,15Z)/16:0), PG(16:0/18:3(6Z,9Z,12Z)), PG(18:3(6Z,9Z,12Z)/16:0), PG(16:0/18:3(9Z,12Z,15Z)), PG(18:2(9Z,12Z)/16:1(9Z))	HMDB0010590, HMDB0010675, HMDB0010576, HMDB0010660, HMDB0010577, HMDB0010646	1729249536	6	2
C41H72NO7P	M+Na	C41H72NO7P+Na+	744.4938613269999	0.210731	0.2	PE(P-16:0/20:5(5Z,8Z,11Z,14Z,17Z))	HMDB0011354	1729249536	1	2
C11H20N2O5	M[M]+	C11H20N2O5+	260.137	0.210355	0.2	gamma-Glutamylleucine, Isoleucyl-Glutamate, gamma-Glutamylisoleucine, Glutamylleucine, Glutamylisoleucine, Leucyl-Glutamate	HMDB0011171, HMDB0028906, HMDB0011170, HMDB0028823, HMDB0028822, HMDB0028928	340040320	6	0
C46H93N2O6P	M+K	C46H93N2O6P+K+	839.64	0.208912	0.2	SM(d18:1/23:0), SM(d17:1/24:0)	HMDB0012105, HMDB0011695	562477696	2	3
C12H28N4O	M+H	C12H28N4O+H+	245.234	0.208356	0.1	N1-ACETYLSPERMINE, N1-Acetylspermine	msmls382, HMDB0001186	10084530176	2	0
C46H93N2O6P	M+H	C46H93N2O6P+H+	801.684	0.207577	0.2	SM(d18:1/23:0), SM(d17:1/24:0)	HMDB0012105, HMDB0011695	620392320	2	0
C48H82NO8P	M+Na	C48H82NO8P+Na+	854.567	0.206319	0.2	PC(22:6(4Z,7Z,10Z,13Z,16Z,19Z)/18:1(9Z)), PC(18:2(9Z,12Z)/22:5(4Z,7Z,10Z,13Z,16Z)), PC(18:3(6Z,9Z,12Z)/22:4(7Z,10Z,13Z,16Z)), PC(18:1(9Z)/22:6(4Z,7Z,10Z,13Z,16Z,19Z)), PC(20:5(5Z,8Z,11Z,14Z,17Z)/20:2(11Z,14Z)), PC(18:1(11Z)/22:6(4Z,7Z,10Z,13Z,16Z,19Z)), PC(20:2(11Z,14Z)/20:5(5Z,8Z,11Z,14Z,17Z)), PC(18:3(9Z,12Z,15Z)/22:4(7Z,10Z,13Z,16Z)), PC(20:4(5Z,8Z,11Z,14Z)/20:3(8Z,11Z,14Z)), PC(22:4(7Z,10Z,13…	HMDB0008729, HMDB0008154, HMDB0008186, HMDB0008123, HMDB0008506, HMDB0008090, HMDB0008347, HMDB0008219, HMDB0008442, HMDB0008632, HMDB0008633, HMDB0008410	358601216	12	0
C12H16N2O4	M+H	C12H16N2O4+N2H22C18Br+H+	598.2149201309999	0.205811	0.2	Alanyl-Tyrosine, Phenylalanyl-Serine, Tyrosyl-Alanine, Serylphenylalanine	HMDB0028699, HMDB0029004, HMDB0029098, HMDB0029046	232290512	4	1
C43H73O8P	M+Na	C43H73O8P+Na+	771.494	0.205545	0.2	PA(20:3(8Z,11Z,14Z)/20:3(8Z,11Z,14Z)), PA(20:5(5Z,8Z,11Z,14Z,17Z)/20:1(11Z)), PA(20:1(11Z)/20:5(5Z,8Z,11Z,14Z,17Z)), PA(20:4(5Z,8Z,11Z,14Z)/20:2(11Z,14Z)), PA(18:4(6Z,9Z,12Z,15Z)/22:2(13Z,16Z)), PA(20:2(11Z,14Z)/20:4(5Z,8Z,11Z,14Z)), PA(18:0/22:6(4Z,7Z,10Z,13Z,16Z,19Z)), PA(18:2(9Z,12Z)/22:4(7Z,10Z,13Z,16Z)), PA(22:4(7Z,10Z,13Z,16Z)/18:2(9Z,12Z)), PA(22:6(4Z,7Z,10Z,13Z,16Z,19Z)/18:0), PA(22:2(13Z…	HMDB0115497, HMDB0115210, HMDB0115108, HMDB0115498, HMDB0115047, HMDB0115548, HMDB0114893, HMDB0114967, HMDB0115331, HMDB0115406, HMDB0115307	668294400	11	0
C6H11N3O3	M[M]+	C6H11N3O3+N2H22C18Br+	518.176	0.204766	0.05	2-Oxoarginine	HMDB0004225	970962496	1	1
C6H12O7	M[M]+	C6H12O7+N2H22C18Br+	541.154	0.204752	0.05	Gluconic acid, Galactonic acid, Gulonic acid	HMDB0000625, HMDB0000565, HMDB0003290	151730912	3	2
C30H50NO7P	M+Na	C30H50NO7P+Na+	590.322	0.204615	0.2	LysoPC(22:6(4Z,7Z,10Z,13Z,16Z,19Z))	HMDB0010404	2321609728	1	0
C26H43NO7S	M+H	C26H43NO7S+H+	514.283	0.202764	0.2	Sulfolithocholylglycine	HMDB0002639	1270220416	1	0
C48H82NO8P	M+K	C48H82NO8P+K+	870.541	0.201858	0.2	PC(22:6(4Z,7Z,10Z,13Z,16Z,19Z)/18:1(9Z)), PC(18:2(9Z,12Z)/22:5(4Z,7Z,10Z,13Z,16Z)), PC(18:3(6Z,9Z,12Z)/22:4(7Z,10Z,13Z,16Z)), PC(18:1(9Z)/22:6(4Z,7Z,10Z,13Z,16Z,19Z)), PC(20:5(5Z,8Z,11Z,14Z,17Z)/20:2(11Z,14Z)), PC(18:1(11Z)/22:6(4Z,7Z,10Z,13Z,16Z,19Z)), PC(20:2(11Z,14Z)/20:5(5Z,8Z,11Z,14Z,17Z)), PC(18:3(9Z,12Z,15Z)/22:4(7Z,10Z,13Z,16Z)), PC(20:4(5Z,8Z,11Z,14Z)/20:3(8Z,11Z,14Z)), PC(22:4(7Z,10Z,13…	HMDB0008729, HMDB0008154, HMDB0008186, HMDB0008123, HMDB0008506, HMDB0008090, HMDB0008347, HMDB0008219, HMDB0008442, HMDB0008632, HMDB0008633, HMDB0008410	449797568	12	0
C26H50NO7P	M+H	C26H50NO7P+H+	520.34	0.199639	0.2	LysoPC(18:2(9Z,12Z))	HMDB0010386	2150743552	1	0
C15H22O	M[M]+	C15H22O+N2H22C18Br+	563.2631534309999	0.197768	0.05	N-Octyl phenyl ketone	HMDB0094674	880513536	1	1
C41H83N2O6P	M+Na	C41H83N2O6P+Na+	753.588	0.193896	0.2	SPHINGOMYELIN, SM(d18:0/18:1(11Z)), SM(d18:0/18:1(9Z)), SM(d18:1/18:0)	msmls486, HMDB0012088, HMDB0012089, HMDB0001348	1025142144	4	0
C45H89N2O6P	M+Na	C45H89N2O6P+Na+	807.635	0.193738	0.2	SM(d18:1/22:1(13Z)), SM(d16:1/24:1(15Z))	HMDB0012104, HMDB0011694	771082176	2	0
C18H30O6	M[M]+	C18H30O6+N2H22C18Br+	687.3003267869999	0.193582	0.05	2,3-dinor-6-oxoprostaglandin F1alpha, 2,3-Dinor-TXB2, 2,3-Dinor-6-keto-prostaglandin F1 a	HMDB0062618, HMDB0002904, HMDB0002277	510369024	3	1
C12H20O2	M[M]+	C12H20O2+N2H22C18Br+	541.242	0.193452	0.05	cis-3-Hexenyl trans-2-hexenoate, Ethyl 2Z,4E-decadienoic acid, cis-3-Hexenyl cis-3-hexenoate, Allyl 3-cyclohexylpropionate, Geranyl acetate	HMDB0038280, HMDB0036599, HMDB0038270, HMDB0040206, HMDB0035157	891300480	5	0
C23H44NO7P	M+K	C23H44NO7P+K+	516.249	0.193388	0.2	LysoPE(0:0/18:2(9Z,12Z)), LysoPE(18:2(9Z,12Z)/0:0)	HMDB0011477, HMDB0011507	2885450240	2	0
C27H44O	M[M]+	C27H44O+N2H22C18Br+	729.435	0.192793	0.05	5alpha-cholest-8-en-3-one, 8-Dehydrocholesterol, Lumisterol 3, 7-Dehydrocholesterol, Tachysterol 3, Desmosterol, Vitamin D3, Zymosterol intermediate 2, Cholestenone	HMDB0062414, HMDB0002027, HMDB0006505, HMDB0000032, HMDB0006560, HMDB0002719, HMDB0000876, HMDB0006271, HMDB0000921	661486848	9	0
C9H16O2	M[M]+	C9H16O2+N2H22C18Br+	501.211	0.191334	0.05	cis-Ethyl 4-heptenoate, 2-Nonenoic acid, 4-Hydroxynonenal, 2-Propenyl hexanoate	HMDB0032265, HMDB0031271, HMDB0004362, HMDB0040210	1518632448	4	0
C43H80NO8P	M[M]+	C43H80NO8P+	769.5616069229999	0.190997	0.2	PE(20:3(5Z,8Z,11Z)/18:0), PE(22:2(13Z,16Z)/16:1(9Z)), PC(15:0/20:3(8Z,11Z,14Z)), PC(20:3(8Z,11Z,14Z)/15:0), PE(20:1(11Z)/18:2(9Z,12Z)), PE(16:1(9Z)/22:2(13Z,16Z)), PE(18:3(9Z,12Z,15Z)/20:0), PE(18:0/20:3(8Z,11Z,14Z)), PE(20:3(8Z,11Z,14Z)/18:0), PE(20:0/18:3(9Z,12Z,15Z)), PE(18:1(9Z)/20:2(11Z,14Z)), PE(20:0/18:3(6Z,9Z,12Z)), PE(20:2(11Z,14Z)/18:1(9Z)), PE(18:3(6Z,9Z,12Z)/20:0), PE(18:2(9Z,12Z)/20:…	HMDB0009321, HMDB0009551, HMDB0007948, HMDB0008396, HMDB0009258, HMDB0008975, HMDB0009163, HMDB0009002, HMDB0009354, HMDB0009227, HMDB0009066, HMDB0009226, HMDB0009290, HMDB0009130, HMDB0009098	836788352	15	3
C5H7NO5	M[M]+	C5H7NO5+N2H22C18Br+	506.12851043100005	0.190877	0.05	A-Ketoglutaric acid oxime	HMDB0002467	533360960	1	1
C38H76NO8P	M+K	C38H76NO8P+K+	744.4940132849999	0.190241	0.2	PE(18:0/15:0), PE-NMe(16:0/16:0), PC(16:0/14:0), PC(15:0/15:0), PE(15:0/18:0), PC(14:0/16:0)	HMDB0008988, HMDB0010567, HMDB0007965, HMDB0007934, HMDB0008892, HMDB0007869	1729455104	6	2
C40H74NO8P	M[M]+	C40H74NO8P+	727.515	0.189887	0.2	PC(18:3(9Z,12Z,15Z)/14:0), PC(18:2(9Z,12Z)/14:1(9Z)), PC(14:0/18:3(6Z,9Z,12Z)), PC(18:3(6Z,9Z,12Z)/14:0), PC(14:1(9Z)/18:2(9Z,12Z)), PC(14:0/18:3(9Z,12Z,15Z)), PE(15:0/20:3(8Z,11Z,14Z)), PE(20:3(8Z,11Z,14Z)/15:0)	HMDB0008196, HMDB0008131, HMDB0007875, HMDB0008163, HMDB0007907, HMDB0007876, HMDB0008903, HMDB0009351	192101920	8	1
C42H84NO7P	M+K	C42H84NO7P+K+	784.5616989209999	0.186973	0.2	PC(o-16:1(9Z)/18:0), PC(o-18:1(11Z)/16:0), PC(o-18:1(9Z)/16:0), PC(P-16:0/18:0)	HMDB0013412, HMDB0013424, HMDB0013426, HMDB0011208	706134016	4	0
C8H14N2O5	M[M]+	C8H14N2O5+N2H22C18Br+	563.1863596549999	0.18638	0.05	gamma-Glutamylalanine, Alanyl-Glutamic acid	HMDB0006248, HMDB0028686	225321440	2	2
C41H83N2O6P	M+H	C41H83N2O6P+H+	731.6061518109999	0.185937	0.2	SPHINGOMYELIN, SM(d18:0/18:1(11Z)), SM(d18:0/18:1(9Z)), SM(d18:1/18:0)	msmls486, HMDB0012088, HMDB0012089, HMDB0001348	822296704	4	0
C9H19NO2	M+H	C9H19NO2+N2H22C18Br+H+	519.2454919869999	0.18156	0.2	Butyrylcholine	HMDB0013223	6318577152	1	0
C18H35N3O4	M[M]+	C18H35N3O4+N2H22C18Br+	702.3588447069999	0.178794	0.05	Leu-Leu-Leu	HMDB0094648	24848534	1	1
C46H75O10P	M[M]+	C46H75O10P+	818.509	0.178502	0.2	PG(22:6(4Z,7Z,10Z,13Z,16Z,19Z)/18:2(9Z,12Z)), PG(18:3(6Z,9Z,12Z)/22:5(7Z,10Z,13Z,16Z,19Z)), PG(18:3(6Z,9Z,12Z)/22:5(4Z,7Z,10Z,13Z,16Z)), PG(18:3(9Z,12Z,15Z)/22:5(7Z,10Z,13Z,16Z,19Z)), PG(20:4(5Z,8Z,11Z,14Z)/20:4(5Z,8Z,11Z,14Z)), PG(18:2(9Z,12Z)/22:6(4Z,7Z,10Z,13Z,16Z,19Z)), PG(18:3(9Z,12Z,15Z)/22:5(4Z,7Z,10Z,13Z,16Z))	HMDB0116600, HMDB0010673, HMDB0010672, HMDB0010688, HMDB0116589, HMDB0010659, HMDB0010687	931610112	7	1
C13H18N2O4	M[M]+	C13H18N2O4+N2H22C18Br+	611.2227451629999	0.178334	0.05	Phenylalanyl-Threonine, Threoninyl-Phenylalanine	HMDB0029005, HMDB0029068	208780976	2	0
C39H81N2O6P	M+H	C39H81N2O6P+H+	705.591	0.177849	0.2	SM(d18:0/16:0)	HMDB0010168	47029188	1	0
C15H23N3O4	M+H	C15H23N3O4+N2H22C18Br+H+	655.273	0.175279	0.2	Lysyl-Tyrosine	HMDB0028963	496540064	1	1
C12H26	M+H	C12H26+N2H22C18Br+H+	516.307	0.175161	0.2	N-Dodecane	HMDB0031444	596522752	1	2
C12H24N2O8	M+K	C12H24N2O8+K+	363.11642362099997	0.175095	0.2	Galactosylhydroxylysine	HMDB0000600	2159347200	1	0
C12H25N5O3	M[M]+	C12H25N5O3+N2H22C18Br+	632.2918277670001	0.173444	0.1	Arginyl-Isoleucine, Leucyl-Arginine, Isoleucyl-Arginine, Arginyl-Leucine	HMDB0028712, HMDB0028923, HMDB0028901, HMDB0028713	98756208	4	2
C7H12N2O3	M+H	C7H12N2O3+N2H22C18Br+H+	518.189	0.17343	0.2	Glycylproline, Prolylglycine	HMDB0000721, HMDB0011178	2032266496	2	2
C10H10O5	M[M]+	C10H10O5+N2H22C18Br+	555.1489115269999	0.170973	0.1	Vanilpyruvic acid	HMDB0011714	1130192896	1	1
C15H26O	M[M]+	C15H26O+N2H22C18Br+	567.294	0.16925	0.1	Farnesol	HMDB0004305	637090944	1	0
C5H10O3	M[M]+	C5H10O3+N2H22C18Br+	463.159	0.166864	0.1	3-Hydroxy-2-methyl-[R-(R,S)]-butanoic acid, 2-Hydroxy-2-methylbutyric acid, 3-Hydroxyvaleric acid, 2-Hydroxyvaleric acid, Erythronilic acid, Methyl 3-hydroxybutyrate, 2-Hydroxy-3-methylbutyric acid, 2-Ethylhydracrylic acid, 4-Hydroxyisovaleric acid, 2-Methyl-3-hydroxybutyric acid, 5-Hydroxypentanoic acid, 3-Hydroxy-2-methyl-[S-(R,R)]-butanoic acid, 3-Hydroxyisovaleric acid	HMDB0000351, HMDB0001987, HMDB0000531, HMDB0001863, HMDB0000642, HMDB0041603, HMDB0000407, HMDB0000396, HMDB0002011, HMDB0000354, HMDB0061927, HMDB0000410, HMDB0000754	786425408	13	2
C16H30O2	M[M]+	C16H30O2+N2H22C18Br+	599.321	0.16664	0.1	(Z)-13-Hexadecenoic acid, Hypogeic acid, Palmitelaidic acid, Citronellyl hexanoate, Trans-Hexa-dec-2-enoic acid, Palmitoleic acid, (E)-6-Hexadecenoic acid, (E)-11-Hexadecenoic acid	HMDB0035877, HMDB0002186, HMDB0012328, HMDB0038958, HMDB0010735, HMDB0003229, HMDB0031053, HMDB0037647	852972096	8	0
C44H78NO8P	M+K	C44H78NO8P+K+	818.51	0.166086	0.2	PC(14:0/22:5(4Z,7Z,10Z,13Z,16Z)), PC(18:1(11Z)/18:4(6Z,9Z,12Z,15Z)), PC(14:0/22:5(7Z,10Z,13Z,16Z,19Z)), PC(18:3(6Z,9Z,12Z)/18:2(9Z,12Z)), PC(16:1(9Z)/20:4(5Z,8Z,11Z,14Z)), PC(18:2(9Z,12Z)/18:3(6Z,9Z,12Z)), PC(20:4(5Z,8Z,11Z,14Z)/16:1(9Z)), PC(22:4(7Z,10Z,13Z,16Z)/14:1(9Z)), PC(16:0/20:5(5Z,8Z,11Z,14Z,17Z)), PC(16:1(9Z)/20:4(8Z,11Z,14Z,17Z)), PC(20:5(5Z,8Z,11Z,14Z,17Z)/16:0), PC(20:4(8Z,11Z,14Z,17…	HMDB0007890, HMDB0008075, HMDB0007891, HMDB0008171, HMDB0008015, HMDB0008140, HMDB0008430, HMDB0008624, HMDB0007984, HMDB0008016, HMDB0008495, HMDB0008463, HMDB0008236, HMDB0007922, HMDB0008235, HMDB0008656, HMDB0008141, HMDB0008204, HMDB0008689, HMDB0008108	932025984	20	1
C11H11NO2	M[M]+	C11H11NO2+N2H22C18Br+	534.175	0.16368	0.1	Indole-3-propionic acid, Indole-3-methyl acetate	HMDB0002302, HMDB0029738	502862080	2	0
C8H15NOS2	M[M]+	C8H15NOS2+N2H22C18Br+	550.156	0.162698	0.1	Lipoamide	HMDB0000962	403100864	1	0
C41H83N2O6P	M+K	C41H83N2O6P+K+	769.562	0.160943	0.2	SPHINGOMYELIN, SM(d18:0/18:1(11Z)), SM(d18:0/18:1(9Z)), SM(d18:1/18:0)	msmls486, HMDB0012088, HMDB0012089, HMDB0001348	837016320	4	3
C17H34O3	M+Na	C17H34O3+Na+	309.24	0.159424	0.2	Avocadene	HMDB0031042	5252515328	1	0
C44H84NO6P	M+K	C44H84NO6P+K+	792.5667843009999	0.158162	0.2	PC(P-18:1(9Z)/P-18:1(9Z)), PC(P-18:1(9Z)/P-18:1(11Z)), PC(P-18:1(11Z)/P-18:1(9Z)), PC(P-18:1(11Z)/P-18:1(11Z))	HMDB0011334, HMDB0011333, HMDB0011301, HMDB0011300	639171200	4	1
C44H78NO8P	M+Na	C44H78NO8P+Na+	802.536	0.156673	0.2	PC(14:0/22:5(4Z,7Z,10Z,13Z,16Z)), PC(18:1(11Z)/18:4(6Z,9Z,12Z,15Z)), PC(14:0/22:5(7Z,10Z,13Z,16Z,19Z)), PC(18:3(6Z,9Z,12Z)/18:2(9Z,12Z)), PC(16:1(9Z)/20:4(5Z,8Z,11Z,14Z)), PC(18:2(9Z,12Z)/18:3(6Z,9Z,12Z)), PC(20:4(5Z,8Z,11Z,14Z)/16:1(9Z)), PC(22:4(7Z,10Z,13Z,16Z)/14:1(9Z)), PC(16:0/20:5(5Z,8Z,11Z,14Z,17Z)), PC(16:1(9Z)/20:4(8Z,11Z,14Z,17Z)), PC(20:5(5Z,8Z,11Z,14Z,17Z)/16:0), PC(20:4(8Z,11Z,14Z,17…	HMDB0007890, HMDB0008075, HMDB0007891, HMDB0008171, HMDB0008015, HMDB0008140, HMDB0008430, HMDB0008624, HMDB0007984, HMDB0008016, HMDB0008495, HMDB0008463, HMDB0008236, HMDB0007922, HMDB0008235, HMDB0008656, HMDB0008141, HMDB0008204, HMDB0008689, HMDB0008108	869724416	20	0
C9H8O4	M[M]+	C9H8O4+N2H22C18Br+	525.1383468429999	0.155874	0.1	4-Hydroxyphenylpyruvic acid, Monomethyl phthalate, 3-Hydroxyphenylpyruvic acid, 3-(3,5-Dihydroxyphenyl)-2-propenoic acid	HMDB0000707, HMDB0002130, HMDB0011663, HMDB0032131	224408064	4	1
C42H82NO7P	M+Na	C42H82NO7P+Na+	766.5721116469999	0.155575	0.2	PC(P-16:0/18:1(11Z)), PC(P-18:1(9Z)/16:0), PC(16:1(9Z)/P-18:0), PC(P-16:0/18:1(9Z)), PC(P-18:1(11Z)/16:0), PC(O-16:0/18:2(9Z,12Z)), PC(16:0/P-18:1(9Z)), PC(P-18:0/16:1(9Z)), PC(18:1(11Z)/P-16:0), PC(16:0/P-18:1(11Z)), PC(18:1(9Z)/P-16:0)	HMDB0011209, HMDB0011305, HMDB0008028, HMDB0011210, HMDB0011272, HMDB0011151, HMDB0007997, HMDB0011240, HMDB0008093, HMDB0007996, HMDB0008126	469911264	11	1
C10H13N4O8P	M[M]+	C10H13N4O8P+N2H22C18Br+	693.1431884829999	0.152666	0.1	INOSINE-MONOPHOSPHATE, Inosinic acid	msmls303, HMDB0000175	138175280	2	0
C34H32FeN4O4	M[M]+	C34H32FeN4O4+N2H22C18Br+	959.278	0.151427	0.1	Heme	HMDB0003178	66271952	1	0
C21H37NO5	M[M]+	C21H37NO5+N2H22C18Br+	728.3632613910002	0.151206	0.1	3-Hydroxy-5,8-tetradecadiencarnitine	HMDB0013332	5991771136	1	0
C25H36O9	M+K	C25H36O9+K+	519.1990906249999	0.149409	0.2	11-Oxo-androsterone glucuronide	HMDB0010338	470718912	1	2
C27H42O	M[M]+	C27H42O+N2H22C18Br+	727.42	0.149159	0.1	Cholesta-4,6-dien-3-one, 7-Dehydrodesmosterol	HMDB0002394, HMDB0003896	475051072	2	1
C43H71O8P	M+K	C43H71O8P+K+	785.4518141249999	0.146993	0.2	PA(18:1(9Z)/22:6(4Z,7Z,10Z,13Z,16Z,19Z)), PA(20:2(11Z,14Z)/20:5(5Z,8Z,11Z,14Z,17Z)), PA(18:3(9Z,12Z,15Z)/22:4(7Z,10Z,13Z,16Z)), PA(20:4(5Z,8Z,11Z,14Z)/20:3(8Z,11Z,14Z)), PA(22:4(7Z,10Z,13Z,16Z)/18:3(6Z,9Z,12Z)), PA(18:3(6Z,9Z,12Z)/22:4(7Z,10Z,13Z,16Z)), PA(20:3(8Z,11Z,14Z)/20:4(5Z,8Z,11Z,14Z)), PA(22:6(4Z,7Z,10Z,13Z,16Z,19Z)/18:1(9Z)), PA(20:5(5Z,8Z,11Z,14Z,17Z)/20:2(11Z,14Z)), PA(22:4(7Z,10Z,13Z…	HMDB0114943, HMDB0115550, HMDB0115021, HMDB0115499, HMDB0115332, HMDB0114994, HMDB0115575, HMDB0115408, HMDB0115587, HMDB0116707	326216128	10	0
C6H11NO2	M[M]+	C6H11NO2+N2H22C18Br+	474.17506669900007	0.146397	0.1	L-Pipecolic acid, N-Methyl proline, D-Pipecolic acid, Pipecolic acid, D-pipecolate	HMDB0000716, HMDB0094696, HMDB0005960, HMDB0000070, HMDB0062767	419798048	5	0
C43H78NO8P	M+K	C43H78NO8P+K+	806.51	0.146123	0.2	PE(20:1(11Z)/18:3(6Z,9Z,12Z)), PE(20:0/18:4(6Z,9Z,12Z,15Z)), PE(20:1(11Z)/18:3(9Z,12Z,15Z)), PE(22:4(7Z,10Z,13Z,16Z)/16:0), PE(20:3(8Z,11Z,14Z)/18:1(9Z)), PC(20:4(5Z,8Z,11Z,14Z)/15:0), PC(15:0/20:4(5Z,8Z,11Z,14Z)), PE(20:2(11Z,14Z)/18:2(9Z,12Z)), PE(18:4(6Z,9Z,12Z,15Z)/20:0), PE(18:3(9Z,12Z,15Z)/20:1(11Z)), PE(18:1(9Z)/20:3(8Z,11Z,14Z)), PE(20:4(5Z,8Z,11Z,14Z)/18:0), PE(18:1(9Z)/20:3(5Z,8Z,11Z)),…	HMDB0009259, HMDB0009228, HMDB0009260, HMDB0009583, HMDB0009356, HMDB0008428, HMDB0007949, HMDB0009291, HMDB0009196, HMDB0009164, HMDB0009068, HMDB0009387, HMDB0009067, HMDB0009003, HMDB0009131, HMDB0009420, HMDB0009099, HMDB0008943	795690176	18	1
C10H16O4	M[M]+	C10H16O4+N2H22C18Br+	545.2009470989999	0.145366	0.1	cis-5-Decenedioic acid, cis-4-Decenedioic acid	HMDB0013227, HMDB0000603	437908544	2	0
C38H76NO8P	M+Na	C38H76NO8P+Na+	728.5200760749999	0.145333	0.2	PE(18:0/15:0), PE-NMe(16:0/16:0), PC(16:0/14:0), PC(15:0/15:0), PE(15:0/18:0), PC(14:0/16:0)	HMDB0008988, HMDB0010567, HMDB0007965, HMDB0007934, HMDB0008892, HMDB0007869	1134081024	6	1
C7H8N4O3	M[M]+	C7H8N4O3+N2H22C18Br+	541.1557282229999	0.144975	0.1	7,9-Dimethyluric acid, 3,9-Dimethyluric acid	HMDB0004308, HMDB0059704	93362848	2	1
C42H78NO8P	M+K	C42H78NO8P+K+	794.51	0.144649	0.2	PC(16:0/18:3(6Z,9Z,12Z)), PC(18:3(9Z,12Z,15Z)/16:0), PC(14:0/20:3(8Z,11Z,14Z)), PC(14:1(9Z)/20:2(11Z,14Z)), PC(18:3(6Z,9Z,12Z)/16:0), PC(20:2(11Z,14Z)/14:1(9Z)), PC(14:0/20:3(5Z,8Z,11Z)), PC(16:1(9Z)/18:2(9Z,12Z)), PC(20:3(5Z,8Z,11Z)/14:0), PC(16:0/18:3(9Z,12Z,15Z)), PC(20:3(8Z,11Z,14Z)/14:0), PC(18:2(9Z,12Z)/16:1(9Z))	HMDB0007974, HMDB0008199, HMDB0007882, HMDB0007913, HMDB0008166, HMDB0008329, HMDB0007881, HMDB0008006, HMDB0008361, HMDB0007975, HMDB0008394, HMDB0008134	854902976	12	2
C41H75O8P	M+Na	C41H75O8P+Na+	749.509	0.143822	0.2	PA(20:1(11Z)/18:2(9Z,12Z)), PA(18:3(6Z,9Z,12Z)/20:0), PA(18:0/20:3(8Z,11Z,14Z)), PA(20:0/18:3(9Z,12Z,15Z)), PA(18:3(9Z,12Z,15Z)/20:0), PA(22:2(13Z,16Z)/16:1(9Z)), PA(20:2(11Z,14Z)/18:1(9Z)), PA(16:1(9Z)/22:2(13Z,16Z)), PA(18:2(9Z,12Z)/20:1(11Z)), PA(18:1(9Z)/20:2(11Z,14Z)), PA(20:3(8Z,11Z,14Z)/18:0), PA(20:0/18:3(6Z,9Z,12Z))	HMDB0115099, HMDB0114985, HMDB0115515, HMDB0115072, HMDB0115012, HMDB0115300, HMDB0115539, HMDB0114866, HMDB0114959, HMDB0115518, HMDB0115566, HMDB0115071	460447168	12	0
C44H80NO7P	M+H	C44H80NO7P+H+	766.5745173349999	0.143818	0.2	PC(P-18:1(11Z)/18:3(9Z,12Z,15Z)), PC(18:3(9Z,12Z,15Z)/P-18:1(9Z)), PC(18:3(9Z,12Z,15Z)/P-18:1(11Z)), PC(P-18:1(9Z)/18:3(6Z,9Z,12Z)), PC(P-18:1(11Z)/18:3(6Z,9Z,12Z)), PC(20:4(5Z,8Z,11Z,14Z)/P-16:0), PC(o-16:1(9Z)/20:4(8Z,11Z,14Z,17Z)), PC(20:4(8Z,11Z,14Z,17Z)/P-16:0), PC(P-16:0/20:4(5Z,8Z,11Z,14Z)), PC(P-18:1(9Z)/18:3(9Z,12Z,15Z)), PC(18:3(6Z,9Z,12Z)/P-18:1(9Z)), PC(18:3(6Z,9Z,12Z)/P-18:1(11Z)), P…	HMDB0011279, HMDB0008228, HMDB0008227, HMDB0011311, HMDB0011278, HMDB0008455, HMDB0013415, HMDB0008488, HMDB0011220, HMDB0011312, HMDB0008195, HMDB0008194, HMDB0008259, HMDB0011221, HMDB0011247	492909120	15	1
C43H71O8P	M+Na	C43H71O8P+Na+	769.4778769149999	0.143399	0.2	PA(18:1(9Z)/22:6(4Z,7Z,10Z,13Z,16Z,19Z)), PA(20:2(11Z,14Z)/20:5(5Z,8Z,11Z,14Z,17Z)), PA(18:3(9Z,12Z,15Z)/22:4(7Z,10Z,13Z,16Z)), PA(20:4(5Z,8Z,11Z,14Z)/20:3(8Z,11Z,14Z)), PA(22:4(7Z,10Z,13Z,16Z)/18:3(6Z,9Z,12Z)), PA(18:3(6Z,9Z,12Z)/22:4(7Z,10Z,13Z,16Z)), PA(20:3(8Z,11Z,14Z)/20:4(5Z,8Z,11Z,14Z)), PA(22:6(4Z,7Z,10Z,13Z,16Z,19Z)/18:1(9Z)), PA(20:5(5Z,8Z,11Z,14Z,17Z)/20:2(11Z,14Z)), PA(22:4(7Z,10Z,13Z…	HMDB0114943, HMDB0115550, HMDB0115021, HMDB0115499, HMDB0115332, HMDB0114994, HMDB0115575, HMDB0115408, HMDB0115587, HMDB0116707	1049525248	10	1
C5H9NO2	M+K	C5H9NO2+K+	154.026	0.142838	0.2	D-Proline, L-Proline	HMDB0003411, HMDB0000162	2043133952	2	1
C25H39NO6S	M+K	C25H39NO6S+K+	520.213	0.142201	0.2	N-Acetyl-leukotriene E4	HMDB0005084	2259829248	1	5
C6H9N3O2	M[M]+	C6H9N3O2+N2H22C18Br+	500.16556463500007	0.142112	0.1	L-Histidine	HMDB0000177	79622640	1	2
C36H70NO10P	M+Na	C36H70NO10P+Na+	730.4629551229999	0.141907	0.2	PS(14:0/16:0), PS(15:0/15:0), PS(16:0/14:0)	HMDB0012332, HMDB0112280, HMDB0012352	84224072	3	2
C21H42O3	M[M]+	C21H42O3+N2H22C18Br+	687.409	0.141613	0.1	Propylene glycol stearate	HMDB0029764	24014946	1	0
C7H14O2	M[M]+	C7H14O2+N2H22C18Br+	475.195	0.140794	0.1	Heptanoic acid, Pentyl acetate, 5-Methylhexanoic acid, 2-Methylpropyl propanoate, Propyl butyrate, Methyl 4-methylpentanoate, Methyl (Â±)-2-methylpentanoate, Isopentyl acetate, Propyl 2-methylpropanoate, Ethyl pentanoate, Butyl propionate, Ethyl isovalerate, Methyl hexanoate, Ethyl 2-methylbutyrate, Isopropyl butyrate, 2-Methylhexanoic acid	HMDB0000666, HMDB0039095, HMDB0031595, HMDB0034239, HMDB0039618, HMDB0036238, HMDB0036237, HMDB0031528, HMDB0036209, HMDB0040297, HMDB0030052, HMDB0030028, HMDB0035238, HMDB0033745, HMDB0039619, HMDB0031594	546751488	16	0
C8H16O	M[M]+	C8H16O+N2H22C18Br+	473.216	0.140202	0.1	2-Octanone, 3,4-Dimethylcyclohexanol, (R)-1-Octen-3-ol, xi-7-Octen-2-ol, (Z)-5-Octen-1-ol, trans-3-Octen-2-ol, (E)-3-Octen-1-ol, (E)-2-Octen-1-ol, Ethyl pentyl ketone, Octanal, (Z)-3-Octen-1-ol	HMDB0031294, HMDB0061912, HMDB0031299, HMDB0037181, HMDB0031298, HMDB0032450, HMDB0035768, HMDB0031296, HMDB0031295, HMDB0001140, HMDB0035231	367703296	11	0
C9H16O3	M[M]+	C9H16O3+N2H22C18Br+	517.206	0.139998	0.1	4-Hydroperoxy-2-nonenal, 9-Oxo-nonanoic acid	HMDB0060287, HMDB0094711	3453393152	2	0
C18H26O12	M+Na	C18H26O12+Na+	457.132	0.138753	0.2	4-Hydroxy-5-(3',4'-dihydroxyphenyl)-valeric acid-O-methyl-O-glucuronide, 4-Hydroxy-5-(3',5'-dihydroxyphenyl)-valeric acid-O-methyl-O-glucuronide	HMDB0059972, HMDB0059974	2898727424	2	1
C11H14N2	M[M]+	C11H14N2+N2H22C18Br+	519.2117865549999	0.13732	0.1	N-Methyltryptamine	HMDB0004370	421667776	1	3
C10H15N3O5	M+H	C10H15N3O5+H+	258.108	0.1364	0.2	Pyro-L-glutaminyl-L-glutamine, 5-Methylcytidine	HMDB0039229, HMDB0000982	100276096	2	0
C19H38O2	M[M]+	C19H38O2+N2H22C18Br+	643.383	0.136123	0.1	xi-17-Methyloctadecanoic acid, 17-Methylstearate, Nonadecanoic acid, Isopropyl hexadecanoate, xi-16-Methyloctadecanoic acid, Tuberculostearic acid, Pristanic acid, Methyl stearate	HMDB0037397, HMDB0061710, HMDB0000772, HMDB0035474, HMDB0038070, HMDB0004085, HMDB0000795, HMDB0034154	42304736	8	0
C45H89N2O6P	M+H	C45H89N2O6P+H+	785.653	0.135025	0.2	SM(d18:1/22:1(13Z)), SM(d16:1/24:1(15Z))	HMDB0012104, HMDB0011694	348181312	2	0
C17H32O3	M[M]+	C17H32O3+N2H22C18Br+	629.331	0.133908	0.1	Muricatacin	HMDB0038685	92680568	1	3
C41H82NO8P	M+H	C41H82NO8P+H+	748.585	0.133653	0.2	PE(18:0/18:0), PE(16:0/20:0), PC(18:0/15:0), PE(20:0/16:0), PE(14:0/22:0), PC(15:0/18:0), Phosphatidylethanolamine, PE(22:0/14:0)	HMDB0008991, HMDB0008932, HMDB0008033, HMDB0009220, HMDB0008841, HMDB0007937, HMDB0060501, HMDB0009481	784617728	8	0
C6H10O2	M[M]+	C6H10O2+N2H22C18Br+	459.164	0.131764	0.1	Delta-Hexanolactone, trans-Hex-2-enoic acid, 3-Hexenoic acid, Methyl 4-pentenoate	HMDB0000453, HMDB0010719, HMDB0031501, HMDB0040328	1022033408	4	1
C21H41NO4	M+K	C21H41NO4+K+	410.26671668500006	0.131587	0.2	Tetradecanoylcarnitine	HMDB0005066	28713596	1	0
C40H80NO7P	M+H	C40H80NO7P+H+	718.5745173349999	0.131134	0.2	PC(16:0/P-16:0), PC(14:0/P-18:0), PC(P-18:0/14:0), PC(P-16:0/16:0), PC(o-16:0/16:1(9Z))	HMDB0007994, HMDB0007896, HMDB0011236, HMDB0011206, HMDB0013404	550671104	5	0
C23H42NO7P	M+K	C23H42NO7P+K+	514.233	0.131084	0.2	LysoPE(0:0/18:3(9Z,12Z,15Z)), LysoPE(0:0/18:3(6Z,9Z,12Z)), LysoPE(18:3(9Z,12Z,15Z)/0:0), LysoPE(18:3(6Z,9Z,12Z)/0:0)	HMDB0011479, HMDB0011478, HMDB0011509, HMDB0011508	1849769472	4	0
C38H68NO10P	M+H	C38H68NO10P+H+	730.4653608109999	0.130342	0.2	PS(14:0/18:3(6Z,9Z,12Z)), PS(18:3(6Z,9Z,12Z)/14:0), PS(14:1(9Z)/18:2(9Z,12Z)), PS(18:2(9Z,12Z)/14:1(9Z)), PS(14:0/18:3(9Z,12Z,15Z)), PS(18:3(9Z,12Z,15Z)/14:0)	HMDB0112294, HMDB0112443, HMDB0012347, HMDB0012397, HMDB0012337, HMDB0012407	79312656	6	2
C5H14NO4P	M+Na	C5H14NO4P+Na+	206.05526561099995	0.129958	0.2	Phosphorylcholine	HMDB0001565	9896979456	1	0
C17H32O2	M[M]+	C17H32O2+N2H22C18Br+	613.3363183709998	0.128241	0.1	Cyclohexaneundecanoic acid, 9Z-Heptadecenoic acid, 10Z-Heptadecenoic acid, 7-Hexadecenoic acid,methyl ester, 9E-Heptadecenoic acid	HMDB0030997, HMDB0062437, HMDB0060038, HMDB0061858, HMDB0031046	278923392	5	0
C43H75O8P	M+Na	C43H75O8P+Na+	773.509	0.127673	0.2	PA(22:4(7Z,10Z,13Z,16Z)/18:1(9Z)), PA(22:2(13Z,16Z)/18:3(9Z,12Z,15Z)), PA(20:1(11Z)/20:4(5Z,8Z,11Z,14Z)), PA(20:2(11Z,14Z)/20:3(8Z,11Z,14Z)), PA(20:0/20:5(5Z,8Z,11Z,14Z,17Z)), PA(20:3(8Z,11Z,14Z)/20:2(11Z,14Z)), PA(22:2(13Z,16Z)/18:3(6Z,9Z,12Z)), PA(20:5(5Z,8Z,11Z,14Z,17Z)/20:0), PA(18:3(6Z,9Z,12Z)/22:2(13Z,16Z)), PA(18:3(9Z,12Z,15Z)/22:2(13Z,16Z)), PA(18:1(9Z)/22:4(7Z,10Z,13Z,16Z)), PA(20:4(5Z,8…	HMDB0115330, HMDB0115306, HMDB0115106, HMDB0115547, HMDB0115080, HMDB0115574, HMDB0115305, HMDB0115209, HMDB0114993, HMDB0115020, HMDB0114940, HMDB0115157	999000704	12	1
C14H26O4	M[M]+	C14H26O4+N2H22C18Br+	603.279	0.127026	0.1	Tetradecanedioic acid	HMDB0000872	40901324	1	0
C48H84NO8P	M+Na	C48H84NO8P+Na+	856.5826763309999	0.126899	0.2	PC(22:2(13Z,16Z)/18:4(6Z,9Z,12Z,15Z)), PC(18:1(11Z)/22:5(7Z,10Z,13Z,16Z,19Z)), PC(22:4(7Z,10Z,13Z,16Z)/18:2(9Z,12Z)), PC(18:4(6Z,9Z,12Z,15Z)/22:2(13Z,16Z)), PC(20:4(5Z,8Z,11Z,14Z)/20:2(11Z,14Z)), PC(22:5(4Z,7Z,10Z,13Z,16Z)/18:1(11Z)), PC(22:6(4Z,7Z,10Z,13Z,16Z,19Z)/18:0), PC(20:5(5Z,8Z,11Z,14Z,17Z)/20:1(11Z)), PC(20:3(8Z,11Z,14Z)/20:3(8Z,11Z,14Z)), PC(22:5(7Z,10Z,13Z,16Z,19Z)/18:1(11Z)), PC(22:5(…	HMDB0008601, HMDB0008089, HMDB0008631, HMDB0008251, HMDB0008440, HMDB0008662, HMDB0008727, HMDB0008505, HMDB0008409, HMDB0008695, HMDB0008696, HMDB0008057, HMDB0008345, HMDB0008314, HMDB0008663, HMDB0008153, HMDB0008346, HMDB0008121, HMDB0008473, HMDB0008408, HMDB0008377, HMDB0008376, HMDB0008122, HMDB0008088	116995608	24	0
C24H49O7P	M+K	C24H49O7P+K+	519.285	0.125005	0.2	1-heneicosanoyl-glycero-3-phosphate	HMDB0062317	492926080	1	0
C25H44NO7P	M+Na	C25H44NO7P+Na+	524.275	0.123829	0.2	LysoPE(20:4(5Z,8Z,11Z,14Z)/0:0), LysoPE(20:4(8Z,11Z,14Z,17Z)/0:0), LysoPE(0:0/20:4(8Z,11Z,14Z,17Z)), LysoPE(0:0/20:4(5Z,8Z,11Z,14Z))	HMDB0011517, HMDB0011518, HMDB0011488, HMDB0011487	838621440	4	0
C27H30O16	M+K	C27H30O16+K+	649.117	0.1234	0.2	Rutin	HMDB0003249	1818003584	1	0
C19H39O7P	M+K	C19H39O7P+K+	449.20649848100004	0.123031	0.2	LysoPA(16:0/0:0), LysoPA(0:0/16:0)	HMDB0007853, HMDB0007849	2459245824	2	1
C18H36O4	M[M]+	C18H36O4+N2H22C18Br+	661.357	0.121762	0.1	MG(0:0/15:0/0:0), MG(15:0/0:0/0:0), (9S,10S)-9,10-dihydroxyoctadecanoate, (+)-15,16-Dihydroxyoctadecanoic acid	HMDB0011532, HMDB0011563, HMDB0059633, HMDB0031008	26880998	4	0
C7H16O	M[M]+	C7H16O+N2H22C18Br+	461.216	0.117529	0.1	xi-3-Heptanol, (Â±)-2-Heptanol, 1-Heptanol	HMDB0031481, HMDB0033908, HMDB0031479	544107776	3	0
C6H13N3O3	M[M]+	C6H13N3O3+N2H22C18Br+	520.192	0.117294	0.1	Citrulline, Argininic acid	HMDB0000904, HMDB0003148	1286389760	2	2
C9H17NO5	M[M]+	C9H17NO5+N2H22C18Br+	564.207	0.114799	0.1	Pantothenic acid	HMDB0000210	270498176	1	0
C4H9NO2S	M[M]+	C4H9NO2S+N2H22C18Br+	480.13148780500006	0.112982	0.1	Methylcysteine, Homocysteine	HMDB0002108, HMDB0000742	33402544128	2	2
C27H32O15	M+Na	C27H32O15+Na+	619.163	0.111867	0.2	(2R)-6,8-Diglucopyranosyl-4',5,7-trihydroxyflavanone	HMDB0037407	103808880	1	0
C12H20O3	M[M]+	C12H20O3+N2H22C18Br+	557.2373326069999	0.111237	0.1	Traumatin	HMDB0037326	411379584	1	0
C8H15NO3	M[M]+	C8H15NO3+N2H22C18Br+	518.2012814469999	0.110608	0.1	N-Acetylleucine, N-Acetylisoleucine, Hexanoylglycine	HMDB0011756, HMDB0061684, HMDB0000701	1926681344	3	0
C29H48NO7P	M+Na	C29H48NO7P+Na+	576.306	0.108913	0.2	LysoPE(0:0/24:6(6Z,9Z,12Z,15Z,18Z,21Z)), LysoPE(24:6(6Z,9Z,12Z,15Z,18Z,21Z)/0:0)	HMDB0011499, HMDB0011529	593464640	2	0
C12H16N4O2	M[M]+	C12H16N4O2+N2H22C18Br+	593.223	0.108163	0.1	Histidylproline diketopiperazine	HMDB0002053	190675584	1	0
C6H7NO4	M[M]+	C6H7NO4+N2H22C18Br+	502.1335958110001	0.108101	0.1	2-Aminomuconic acid	HMDB0001241	67570192	1	1
C21H42O2	M[M]+	C21H42O2+N2H22C18Br+	671.4145686909999	0.10785	0.1	Heneicosanoic acid, Homophytanic acid	HMDB0002345, HMDB0002337	4183793	2	0
C12H13NO5	M[M]+	C12H13NO5+N2H22C18Br+	596.1754606229999	0.107777	0.1	4-Hydroxy-3-methoxy-cinnamoylglycine	HMDB0059747	68783624	1	0
C4H8O2S	M[M]+	C4H8O2S+N2H22C18Br+	465.121	0.104826	0.1	3-Methylthiopropionic acid, Allyl methyl sulfone	HMDB0001527, HMDB0112255	16247041024	2	2
C21H32O2	M[M]+	C21H32O2+N2H22C18Br+	661.3363183710001	0.104794	0.1	Ethyltestosterone, Pregnenolone, (3beta,5alpha)-3-Hydroxypregn-16-en-20-one, 20a-Dihydroprogesterone, 5a-Pregnane-3,20-dione	HMDB0006002, HMDB0000253, HMDB0034369, HMDB0003069, HMDB0003759	144905888	5	1
C44H72NO8P	M+Na	C44H72NO8P+Na+	796.4887759469999	0.104115	0.2	PC(18:4(6Z,9Z,12Z,15Z)/18:4(6Z,9Z,12Z,15Z))	HMDB0008240	407620096	1	0
C8H16O2	M[M]+	C8H16O2+N2H22C18Br+	489.211	0.103401	0.1	2-ethylhexanoate (isobar with 2-propylpentanoate), 3-Hydroxy-2-octanone, Isopropyl 2-methylbutanoate, 6-Methylheptanoic acid, Ethyl hexanoate, (3R,5Z)-5-Octene-1,3-diol, Propyl pentanoate, Methyl 5-methylhexanoate, 2-Ethylhexanoic acid, 2-Methylpropyl butanoate, Ethyl 4-methylpentanoate, Caprylic acid, Isopropyl 3-methylbutanoate	HMDB0062546, HMDB0032335, HMDB0039217, HMDB0031588, HMDB0040209, HMDB0030368, HMDB0040296, HMDB0031596, HMDB0031230, HMDB0034161, HMDB0032272, HMDB0000482, HMDB0032046	191294432	13	0
C9H10O5	M[M]+	C9H10O5+N2H22C18Br+	543.1489115269999	0.103304	0.1	Vanillylmandelic acid	HMDB0000291	618112512	1	1
C39H66NO8P	M+Na	C39H66NO8P+Na+	730.442	0.102613	0.2	PE(20:5(5Z,8Z,11Z,14Z,17Z)/14:1(9Z)), PE(14:1(9Z)/20:5(5Z,8Z,11Z,14Z,17Z))	HMDB0009449, HMDB0008873	33637324	2	1
C39H81N2O6P	M+Na	C39H81N2O6P+Na+	727.572	0.10193	0.2	SM(d18:0/16:0)	HMDB0010168	52319496	1	0
C12H23O14P	M+Na	C12H23O14P+Na+	445.072	0.101546	0.2	Trehalose 6-phosphate	HMDB0001124	1587853312	1	1
C2H8NO3P	M[M]+	C2H8NO3P+N2H22C18Br+	470.12026822300004	0.100069	0.1	Ciliatine	HMDB0011747	207265888	1	0
C10H20O2	M[M]+	C10H20O2+N2H22C18Br+	517.242	0.099707	0.1	4-Ethyloctanoic acid, Hexyl butyrate, 2-Methylpropyl hexanoate, Ethyl 2-ethylhexanoate, (2S)-2-Ethylhexyl acetate, Pentyl 3-methylbutanoate, Ethyl octanoate, 4-Methylnonanoic acid, 3-Methylbutyl pentanoate, 2-Methylbutyl 3-methylbutanoate, Propyl heptanoate, 2-Methylbutyl 2-methylbutanoate, Octyl acetate, 3-Methylbutyl 2-methylbutanoate, Capric acid, 1-Methylethyl heptanoic acid, Butyl hexanoate,…	HMDB0036136, HMDB0033620, HMDB0036228, HMDB0032264, HMDB0061805, HMDB0032045, HMDB0040195, HMDB0034849, HMDB0040529, HMDB0038038, HMDB0034457, HMDB0039218, HMDB0038602, HMDB0040157, HMDB0000511, HMDB0094654, HMDB0040211, HMDB0030029, HMDB0031264	4953581056	19	0
C19H36O2	M[M]+	C19H36O2+N2H22C18Br+	641.368	0.0970721	0.1	10Z-Nonadecenoic acid	HMDB0013622	9183994	1	0
C26H45NO6S	M+Na	C26H45NO6S+Na+	522.286	0.0957987	0.2	Taurochenodesoxycholic acid, Taurodeoxycholic acid, Tauroursodeoxycholic acid	HMDB0000951, HMDB0000896, HMDB0000874	5385349120	3	0
C7H8O4	M[M]+	C7H8O4+N2H22C18Br+	501.138	0.0957744	0.1	2,3-Methyleneglutaric acid	HMDB0059731	834685312	1	1
C43H87N2O6P	M+Na	C43H87N2O6P+Na+	781.619	0.095724	0.2	SM(d18:1/20:0)	HMDB0012102	317583424	1	0
C25H36O8	M+Na	C25H36O8+Na+	487.23023879500005	0.0951295	0.2	Testosterone glucuronide	HMDB0003193	1856038528	1	1
C25H42NO7P	M+Na	C25H42NO7P+Na+	522.259	0.0934598	0.2	LysoPE(20:5(5Z,8Z,11Z,14Z,17Z)/0:0), LysoPE(0:0/20:5(5Z,8Z,11Z,14Z,17Z))	HMDB0011519, HMDB0011489	13399859200	2	1
C12H24O11	M+Na	C12H24O11+Na+	367.12108227100003	0.092453	0.2	1-O-alpha-D-Glucopyranosyl-D-mannitol	HMDB0029911	3314092544	1	0
C13H24O4	M[M]+	C13H24O4+N2H22C18Br+	589.2635473549999	0.0901386	0.1	1,11-Undecanedicarboxylic acid	HMDB0002327	307062912	1	2
C7H12O5	M[M]+	C7H12O5+N2H22C18Br+	521.1645615909999	0.0881215	0.1	2-Isopropylmalic acid, 2,3-Dimethyl-3-hydroxyglutaric acid, 3-Isopropylmalate	HMDB0000402, HMDB0002025, HMDB0012156	214337088	3	2
C16H32O	M[M]+	C16H32O+N2H22C18Br+	585.3414037509999	0.0862126	0.1	Palmitaldehyde, 2-Hexadecanone	HMDB0001551, HMDB0031052	347924224	2	0
C37H75N2O6P	M+Na	C37H75N2O6P+Na+	697.525	0.0861819	0.2	SM(d18:1/14:0)	HMDB0012097	640832640	1	0
C11H21N3O4	M[M]+	C11H21N3O4+N2H22C18Br+	604.249	0.0860852	0.1	Glutaminylisoleucine, Leucyl-Glutamine, Glutaminylleucine	HMDB0028800, HMDB0028927, HMDB0028801	8862776	3	0
C43H86NO8P	M+Na	C43H86NO8P+Na+	798.598	0.0857512	0.2	PE(18:0/20:0), PE(16:0/22:0), PE(20:0/18:0), PC(20:0/15:0), PE(22:0/16:0), PC(15:0/20:0)	HMDB0008998, HMDB0008940, HMDB0009222, HMDB0008264, HMDB0009484, HMDB0007944	44192496	6	3
C10H15N3O5	M[M]+	C10H15N3O5+N2H22C18Br+	602.1972586869999	0.084926	0.1	Pyro-L-glutaminyl-L-glutamine, 5-Methylcytidine	HMDB0039229, HMDB0000982	8.30275e+06	2	0
C19H36O4	M[M]+	C19H36O4+N2H22C18Br+	673.357	0.0849212	0.1	MG(16:1(9Z)/0:0/0:0), Avocadene 1-acetate, Avocadene 2-acetate, Avocadene 4-acetate, MG(0:0/16:1(9Z)/0:0)	HMDB0011565, HMDB0031043, HMDB0031044, HMDB0031045, HMDB0011534	44195900	5	1
C7H14N2O3	M[M]+	C7H14N2O3+N2H22C18Br+	519.1965304149999	0.0849153	0.1	Valyl-Glycine, Glycyl-Valine, N-Acetylornithine	HMDB0029127, HMDB0028854, HMDB0003357	496674432	3	2
C7H11N3O	M[M]+	C7H11N3O+N2H22C18Br+	498.18630007900003	0.0833702	0.1	N-Acetylhistamine	HMDB0013253	11538428	1	0
C44H80NO7P	M+Na	C44H80NO7P+Na+	788.5564615829999	0.0833634	0.2	PC(P-18:1(11Z)/18:3(9Z,12Z,15Z)), PC(18:3(9Z,12Z,15Z)/P-18:1(9Z)), PC(18:3(9Z,12Z,15Z)/P-18:1(11Z)), PC(P-18:1(9Z)/18:3(6Z,9Z,12Z)), PC(P-18:1(11Z)/18:3(6Z,9Z,12Z)), PC(20:4(5Z,8Z,11Z,14Z)/P-16:0), PC(o-16:1(9Z)/20:4(8Z,11Z,14Z,17Z)), PC(20:4(8Z,11Z,14Z,17Z)/P-16:0), PC(P-16:0/20:4(5Z,8Z,11Z,14Z)), PC(P-18:1(9Z)/18:3(9Z,12Z,15Z)), PC(18:3(6Z,9Z,12Z)/P-18:1(9Z)), PC(18:3(6Z,9Z,12Z)/P-18:1(11Z)), P…	HMDB0011279, HMDB0008228, HMDB0008227, HMDB0011311, HMDB0011278, HMDB0008455, HMDB0013415, HMDB0008488, HMDB0011220, HMDB0011312, HMDB0008195, HMDB0008194, HMDB0008259, HMDB0011221, HMDB0011247	172965728	15	1
C20H30O2	M[M]+	C20H30O2+N2H22C18Br+	647.321	0.0819847	0.1	Eicosapentaenoic acid, Retinyl ester, Methyltestosterone	HMDB0001999, HMDB0003598, HMDB0015655	9962641	3	1
C12H26	M[M]+	C12H26+N2H22C18Br+	515.3	0.0811486	0.1	N-Dodecane	HMDB0031444	51695664	1	1
C44H88NO7P	M+Na	C44H88NO7P+Na+	796.6190618389999	0.0800667	0.2	PC(P-18:0/18:0), PC(P-16:0/20:0), PC(18:0/P-18:0), PC(o-16:1(9Z)/20:0), PC(o-18:1(9Z)/18:0), PC(20:0/P-16:0)	HMDB0011241, HMDB0011215, HMDB0008061, HMDB0013414, HMDB0013427, HMDB0008291	103278336	6	2
C11H22O	M[M]+	C11H22O+N2H22C18Br+	515.2631534309999	0.0770858	0.1	2-Undecen-1-ol, 6-Undecanone, 2-Undecanone, 10-Undecen-1-ol, Undecanal	HMDB0034856, HMDB0030943, HMDB0033713, HMDB0031016, HMDB0030941	319661312	5	0
C18H24O13	M+Na	C18H24O13+Na+	471.111	0.0762375	0.2	4-Hydroxy-5-(3',4',5'-trihydroxyphenyl)-valeric acid-O-methyl-O-glucuronide	HMDB0059970	1607159296	1	1
C27H46O4	M[M]+	C27H46O4+N2H22C18Br+	779.4356980590001	0.0761685	0.1	3a,7a,12a-Trihydroxy-5b-cholestan-26-al, 3alpha,7alpha-Dihydroxycoprostanic acid	HMDB0003533, HMDB0000359	186995600	2	0
CH5O4P	M[M]+	CH5O4P+N2H22C18Br+	457.0886337470001	0.0755856	0.1	Methylphosphate	HMDB0061711	46774568	1	0
C18H36O3	M+Na	C18H36O3+Na+	323.256	0.0748827	0.2	5-Hydroxyoctadecanoic acid, 13-hydroxyoctadecanoic acid, 6-Hydroxyoctadecanoic acid, 11-Hydroxyoctadecanoic acid, 12-Hydroxystearic acid, (R)-3-Hydroxy-Octadecanoic acid, 7-Hydroxyoctadecanoic acid, 8-Hydroxyoctadecanoic acid, 2-Hydroxystearic acid, 9-hydroxyoctadecanoic acid, xi-10-Hydroxyoctadecanoic acid	HMDB0112180, HMDB0061662, HMDB0112193, HMDB0112183, HMDB0061706, HMDB0010737, HMDB0112181, HMDB0112182, HMDB0062549, HMDB0061661, HMDB0037396	4619399168	11	0
C8H14O4	M[M]+	C8H14O4+N2H22C18Br+	519.185	0.074414	0.1	Ethyladipic acid, 3-Methylpimelic acid, Suberic acid, 2,4-Dimethyladipic acid	HMDB0002023, HMDB0059757, HMDB0000893, HMDB0059727	768500032	4	1
C6H11NO3S	M[M]+	C6H11NO3S+N2H22C18Br+	522.142	0.0737178	0.1	N-Formyl-L-methionine	HMDB0001015	6593626112	1	3
C46H90NO8P	M+Na	C46H90NO8P+Na+	838.63	0.0736725	0.2	PC(20:0/18:1(11Z)), PC(16:0/22:1(13Z)), PC(18:1(11Z)/20:0), PC(18:1(9Z)/20:0), PC(22:0/16:1(9Z)), PC(14:0/24:1(15Z)), PC(14:1(9Z)/24:0), PC(22:1(13Z)/16:0), PC(24:1(15Z)/14:0), PC(24:0/14:1(9Z)), PC(20:1(11Z)/18:0), PC(18:0/20:1(11Z)), PC(20:0/18:1(9Z)), PC(16:1(9Z)/22:0)	HMDB0008268, HMDB0007986, HMDB0008076, HMDB0008109, HMDB0008529, HMDB0007894, HMDB0007926, HMDB0008561, HMDB0008788, HMDB0008756, HMDB0008300, HMDB0008044, HMDB0008269, HMDB0008018	8776176	14	1
C5H6O4	M[M]+	C5H6O4+N2H22C18Br+	475.123	0.0729326	0.1	Citraconic acid, 2-Pentendioate, Mesaconic acid, Itaconic acid, Glutaconic acid, 2-Hydroxyglutaric acid lactone	HMDB0000634, HMDB0061185, HMDB0000749, HMDB0002092, HMDB0000620, HMDB0059743	63659032	6	0
C15H23N3O4	M+Na	C15H23N3O4+Na+	332.15807689900004	0.0716798	0.2	Lysyl-Tyrosine	HMDB0028963	3085264128	1	0
C24H48NO7P	M+Na	C24H48NO7P+Na+	516.306	0.0713141	0.2	LysoPC(16:1(9Z)/0:0)	HMDB0010383	493396992	1	3
C5H8O2	M[M]+	C5H8O2+N2H22C18Br+	445.149	0.0712574	0.1	4-Pentenoic acid, 2,4-Pentanedione, 2-Pentenoic acid	HMDB0031602, HMDB0031648, HMDB0032459	341228768	3	0
C26H50NO7P	M+Na	C26H50NO7P+Na+	542.322	0.0709315	0.2	LysoPC(18:2(9Z,12Z))	HMDB0010386	87878648	1	1
C12H22O4	M[M]+	C12H22O4+N2H22C18Br+	575.248	0.0702417	0.1	Dodecanedioic acid	HMDB0000623	208246368	1	0
C9H18N2O4	M[M]+	C9H18N2O4+N2H22C18Br+	563.2227451629999	0.0669773	0.1	Threoninyl-Valine, Serylisoleucine, Valyl-Threonine, Leucyl-Serine, Isoleucyl-Serine, Serylleucine	HMDB0029074, HMDB0029042, HMDB0029137, HMDB0028938, HMDB0028916, HMDB0029043	16362582	6	0
C10H17N3O6	M[M]+	C10H17N3O6+N2H22C18Br+	620.2078233709999	0.0668685	0.1	N2-gamma-Glutamylglutamine, N-gamma-Glutamylglutamine	HMDB0011738, HMDB0029147	331066496	2	0
C8H12O4	M[M]+	C8H12O4+N2H22C18Br+	517.17	0.0661071	0.1	trans-3-Octenedioic acid, cis-4-Octenedioic acid, 2-Octenedioic acid	HMDB0013312, HMDB0004982, HMDB0000341	838425472	3	0
C21H37NO4	M[M]+	C21H37NO4+N2H22C18Br+	712.368	0.065792	0.1	3,5-Tetradecadiencarnitine	HMDB0013331	1420881152	1	0
C7H8O4S	M[M]+	C7H8O4S+N2H22C18Br+	533.11	0.0655151	0.1	p-Cresol sulfate	HMDB0011635	7634654720	1	3
C27H44NO7P	M+Na	C27H44NO7P+Na+	548.275	0.064451	0.2	LysoPE(22:6(4Z,7Z,10Z,13Z,16Z,19Z)/0:0), LysoPE(0:0/22:6(4Z,7Z,10Z,13Z,16Z,19Z))	HMDB0011526, HMDB0011496	228858352	2	0
C6H5NO3	M[M]+	C6H5NO3+N2H22C18Br+	484.12303112700005	0.0643159	0.1	3-Hydroxypicolinic acid	HMDB0013188	33099344	1	0
C5H4N4	M[M]+	C5H4N4+N2H22C18Br+	465.14	0.0639136	0.1	Purine	HMDB0001366	126648048	1	1
C10H7NO2	M[M]+	C10H7NO2+N2H22C18Br+	518.144	0.0633264	0.1	Quinaldic acid	HMDB0000842	159523392	1	3
C28H50NO7P	M+Na	C28H50NO7P+Na+	566.322	0.0625458	0.2	LysoPC(20:4(8Z,11Z,14Z,17Z)), LysoPC(20:4(5Z,8Z,11Z,14Z))	HMDB0010396, HMDB0010395	271934720	2	0
C42H78NO8P	M+Na	C42H78NO8P+Na+	778.536	0.0624528	0.2	PC(16:0/18:3(6Z,9Z,12Z)), PC(18:3(9Z,12Z,15Z)/16:0), PC(14:0/20:3(8Z,11Z,14Z)), PC(14:1(9Z)/20:2(11Z,14Z)), PC(18:3(6Z,9Z,12Z)/16:0), PC(20:2(11Z,14Z)/14:1(9Z)), PC(14:0/20:3(5Z,8Z,11Z)), PC(16:1(9Z)/18:2(9Z,12Z)), PC(20:3(5Z,8Z,11Z)/14:0), PC(16:0/18:3(9Z,12Z,15Z)), PC(20:3(8Z,11Z,14Z)/14:0), PC(18:2(9Z,12Z)/16:1(9Z))	HMDB0007974, HMDB0008199, HMDB0007882, HMDB0007913, HMDB0008166, HMDB0008329, HMDB0007881, HMDB0008006, HMDB0008361, HMDB0007975, HMDB0008394, HMDB0008134	457045664	12	0
C5H11NO2S	M[M]+	C5H11NO2S+N2H22C18Br+	494.14713786900006	0.062389	0.1	L-Methionine, Racemethionine	HMDB0000696, HMDB0033951	6499203072	2	2
C3H8O3	M[M]+	C3H8O3+N2H22C18Br+	437.143	0.0619571	0.1	Glycerol	HMDB0000131	1207807104	1	0
C48H80NO8P	M+Na	C48H80NO8P+Na+	852.5513762029999	0.0614122	0.2	PC(18:2(9Z,12Z)/22:6(4Z,7Z,10Z,13Z,16Z,19Z)), PC(22:4(7Z,10Z,13Z,16Z)/18:4(6Z,9Z,12Z,15Z)), PC(22:6(4Z,7Z,10Z,13Z,16Z,19Z)/18:2(9Z,12Z)), PC(20:3(8Z,11Z,14Z)/20:5(5Z,8Z,11Z,14Z,17Z)), PC(20:5(5Z,8Z,11Z,14Z,17Z)/20:3(8Z,11Z,14Z)), PC(18:4(6Z,9Z,12Z,15Z)/22:4(7Z,10Z,13Z,16Z)), PC(20:4(5Z,8Z,11Z,14Z)/20:4(5Z,8Z,11Z,14Z))	HMDB0008156, HMDB0008634, HMDB0008730, HMDB0008412, HMDB0008508, HMDB0008252, HMDB0008443	97546800	7	0
C4H9NO2	M[M]+	C4H9NO2+N2H22C18Br+	448.15941663500007	0.0608733	0.1	2-Aminoisobutyric acid, 3-Aminoisobutanoic acid, gamma-Aminobutyric acid, D-alpha-Aminobutyric acid, (R)-b-aminoisobutyric acid, Dimethylglycine, L-alpha-Aminobutyric acid, (S)-b-aminoisobutyric acid, N-Methylalanine	HMDB0001906, HMDB0003911, HMDB0000112, HMDB0000650, HMDB0002299, HMDB0000092, HMDB0000452, HMDB0002166, HMDB0094692	111839536	9	1
C7H12N2O5	M[M]+	C7H12N2O5+N2H22C18Br+	549.1707095909999	0.0608358	0.1	gamma-Glutamylglycine	HMDB0011667	121331872	1	1
C18H39NO3	M+Na	C18H39NO3+Na+	340.28221479100006	0.0607368	0.2	Phytosphingosine	HMDB0004610	2619813376	1	0
C33H50O10	M+Na	C33H50O10+Na+	629.33	0.0591422	0.2	(23S)-23,25-dihdroxy-24-oxovitamine D3 23-(beta-glucuronide)	HMDB0010361	92815576	1	2
C7H13NO4	M[M]+	C7H13NO4+N2H22C18Br+	520.181	0.0574274	0.1	hydroxyvalerylglycine, N-Carboxyethyl-g-aminobutyric acid	HMDB0094717, HMDB0002201	750478528	2	0
C22H36O2	M[M]+	C22H36O2+N2H22C18Br+	677.368	0.0571971	0.1	Adrenic acid	HMDB0002226	17116566	1	0
C10H11NO3	M[M]+	C10H11NO3+N2H22C18Br+	538.17	0.0561144	0.1	2-Methylhippuric acid, Phenylacetylglycine	HMDB0011723, HMDB0000821	13404402	2	0
C17H36O2	M+Na	C17H36O2+Na+	295.26075107500003	0.0560038	0.2	1,17-Heptadecanediol	HMDB0040983	4926568960	1	0
C34H70O	M[M]+	C34H70O+N2H22C18Br+	839.6387549670001	0.0547836	0.1	Sapiol	HMDB0033177	571027328	1	3
C6H10O4	M[M]+	C6H10O4+N2H22C18Br+	491.154	0.0546369	0.1	Methylglutaric acid, Dimethyl succinate, 2-Methylglutaric acid, 2,2-Dimethylsuccinic acid, Adipic acid, Monomethyl glutaric acid	HMDB0000752, HMDB0033837, HMDB0000422, HMDB0002074, HMDB0000448, HMDB0000858	50005104	6	0
C22H32O2	M[M]+	C22H32O2+N2H22C18Br+	673.3363183710001	0.0530191	0.1	Docosahexaenoic acid	HMDB0002183	161933504	1	1
C3H5NO4	M[M]+	C3H5NO4+N2H22C18Br+	464.1179457470001	0.0513446	0.1	Aminomalonic acid	HMDB0001147	88444928	1	3
C3H7N3O2	M[M]+	C3H7N3O2+N2H22C18Br+	462.14991457100007	0.0513247	0.1	Guanidoacetic acid	HMDB0000128	40793216	1	1
C5H8O5	M[M]+	C5H8O5+N2H22C18Br+	493.133	0.0513175	0.1	Ribonolactone, 3-Hydroxyglutaric acid, Citramalic acid, D-2-Hydroxyglutaric acid, L-2-Hydroxyglutaric acid	HMDB0001900, HMDB0000428, HMDB0000426, HMDB0000606, HMDB0000694	98840992	5	0
C25H34O8	M+Na	C25H34O8+Na+	485.215	0.0511816	0.2	6-Dehydrotestosterone glucuronide	HMDB0010337	2742217216	1	1
C8H16N2O3	M[M]+	C8H16N2O3+N2H22C18Br+	533.2121804789999	0.0506886	0.1	Leucyl-Glycine, Valyl-Alanine, N6-Acetyl-L-lysine, Isoleucyl-Glycine, Alanyl-Valine, N-Alpha-acetyllysine, Glycylleucine, Glycyl-Isoleucine	HMDB0028929, HMDB0029120, HMDB0000206, HMDB0028907, HMDB0028700, HMDB0000446, HMDB0000759, HMDB0028844	109220208	8	0
C10H18O2	M[M]+	C10H18O2+N2H22C18Br+	515.2267679229999	0.0501444	0.1	Isopentyl 3-methyl-2-butenoate, cis-3-Hexenyl butyrate, 6-Decenoic acid, 2-Propenyl heptanoate, Ethyl (E)-2-octenoate, 9-Decenoic acid, trans-Dec-2-enoic acid, 3-Decenoic acid, Citronellic acid, 5-Decenoic acid, 8-Methylnonenoate, cis-4-Decenoic acid	HMDB0040530, HMDB0033377, HMDB0041012, HMDB0040208, HMDB0037497, HMDB0031003, HMDB0010726, HMDB0031002, HMDB0035837, HMDB0039768, HMDB0012183, HMDB0004980	1606973184	12	0
C19H40O3	M+Na	C19H40O3+Na+	339.287	0.0495438	0.2	1,2,4-Nonadecanetriol	HMDB0032112	2012491264	1	0
C9H18N2O3	M[M]+	C9H18N2O3+N2H22C18Br+	547.228	0.0485128	0.1	Isoleucyl-Alanine, Leucyl-Alanine, Alanyl-Isoleucine, Alanyl-Leucine	HMDB0028900, HMDB0028922, HMDB0028690, HMDB0028691	14025230	4	0
C29H60O	M[M]+	C29H60O+N2H22C18Br+	769.561	0.0477451	0.1	15-Nonacosanol	HMDB0033180	839121792	1	2
C13H22O2	M[M]+	C13H22O2+N2H22C18Br+	555.258	0.046269	0.1	Propyl 2,4-decadienoate, Methyl (2E,6Z)-dodecadienoate, Neryl propionate, 2-Propenyl cyclohexanebutanoate	HMDB0037307, HMDB0031014, HMDB0038258, HMDB0038291	117290720	4	0
C2H5O6P	M[M]+	C2H5O6P+N2H22C18Br+	501.078	0.0435613	0.1	Phosphoglycolic acid	HMDB0000816	1986718	1	0
C8H15NO6	M[M]+	C8H15NO6+N2H22C18Br+	566.1860253069999	0.0433306	0.1	N-Acetyl-D-glucosamine, N-Acetyl-b-D-galactosamine, N-Acetylmannosamine, beta-N-Acetylglucosamine, N-Acetylgalactosamine	HMDB0000215, HMDB0000853, HMDB0001129, HMDB0000803, HMDB0000212	85567568	5	2
C6H12O3	M[M]+	C6H12O3+N2H22C18Br+	477.175	0.0429138	0.1	(5R)-5-Hydroxyhexanoic acid, 2-Hydroxy-3-methylpentanoic acid, 6-Hydroxyhexanoic acid, (R)-3-Hydroxyhexanoic acid, 5-Hydroxyhexanoic acid, 3-hydroxyhexanoic acid, 2-Hydroxycaproic acid, Leucinic acid, Hydroxyisocaproic acid, 2-Ethyl-2-Hydroxybutyric acid	HMDB0000409, HMDB0000317, HMDB0012843, HMDB0010718, HMDB0000525, HMDB0061652, HMDB0001624, HMDB0000665, HMDB0000746, HMDB0001975	283900288	10	1
C8H10O3	M[M]+	C8H10O3+N2H22C18Br+	499.159	0.0429087	0.1	Hydroxytyrosol	HMDB0005784	75165872	1	1
C7H12N2O3	M[M]+	C7H12N2O3+N2H22C18Br+	517.1808803509999	0.0427175	0.1	Glycylproline, Prolylglycine	HMDB0000721, HMDB0011178	885620800	2	0
C11H24O	M[M]+	C11H24O+N2H22C18Br+	517.2788034949999	0.0408431	0.1	2-Undecanol, 1-Undecanol	HMDB0030942, HMDB0013113	23168012	2	0
C15H30O	M[M]+	C15H30O+N2H22C18Br+	571.3257536869999	0.0399221	0.1	2-Pentadecanone, Pentadecanal	HMDB0031081, HMDB0031078	74351424	2	0
C27H48O4	M[M]+	C27H48O4+N2H22C18Br+	781.4513481230001	0.0387077	0.1	5a-Cholestane-3a,7a,12a,25-tetrol, 5beta-Cholestane-3alpha,7alpha,24,26-tetrol, 27-Deoxy-5b-cyprinol, 5b-Cholestane-3a,7a,12a,23-Tetrol, 5beta-Cholestane-3alpha,7alpha,12alpha,25-tetrol	HMDB0000520, HMDB0062417, HMDB0001231, HMDB0001968, HMDB0000524	107904392	5	0
C12H24O	M[M]+	C12H24O+N2H22C18Br+	529.2788034949999	0.038409	0.1	2-Dodecanone	HMDB0031019	114114504	1	0
C3H8NO6P	M[M]+	C3H8NO6P+N2H22C18Br+	530.105	0.0381295	0.1	Phosphoserine	HMDB0000272	54393804	1	0
C15H31NO2	M[M]+	C15H31NO2+N2H22C18Br+	602.332	0.0376385	0.1	Decanoylcholine	HMDB0013228	327638528	1	0
C14H26O5	M[M]+	C14H26O5+N2H22C18Br+	619.2741120389999	0.0366496	0.1	3-Hydroxytetradecanedioic acid	HMDB0000394	75478024	1	0
C3H5O6P	M[M]+	C3H5O6P+N2H22C18Br+	513.078	0.0360276	0.1	Phosphoenolpyruvic acid	HMDB0000263	134338144	1	0
C12H22O5	M[M]+	C12H22O5+N2H22C18Br+	591.243	0.0351199	0.1	3-Hydroxydodecanedioic acid	HMDB0000413	89965704	1	1
C7H10O6	M[M]+	C7H10O6+N2H22C18Br+	535.144	0.0344556	0.1	2-O-Methylascorbic acid, 3-Dehydroquinate	HMDB0240294, HMDB0012710	28959710	2	1
C18H32O3	M[M]+	C18H32O3+N2H22C18Br+	641.331	0.0341438	0.1	(9Z,â€‹11E)-13-HODE, (10E,12Z)-9-HODE, (Z)-13-Oxo-9-octadecenoic acid, Avenoleic acid, 9,10-Epoxyoctadecenoic acid, 13-HODE, Alpha-dimorphecolic acid, 12,13-EpOME, 9-HODE, 13S-hydroxyoctadecadienoic acid	HMDB0112194, HMDB0062652, HMDB0029796, HMDB0029978, HMDB0004701, HMDB0061708, HMDB0004670, HMDB0004702, HMDB0010223, HMDB0004667	63268792	10	0
C21H39NO5	M[M]+	C21H39NO5+N2H22C18Br+	730.379	0.0338345	0.1	3-Hydroxy-cis-5-tetradecenoylcarnitine	HMDB0013330	627312768	1	0
C8H14O	M[M]+	C8H14O+N2H22C18Br+	471.201	0.0334329	0.1	2-Ethyl-2-hexenal, (3xi,5Z)-1,5-Octadien-3-ol, 2-Octenal, (E)-2-octenal	HMDB0061945, HMDB0030966, HMDB0030961, HMDB0013809	118650064	4	1
C11H23N3O3	M[M]+	C11H23N3O3+N2H22C18Br+	590.27	0.0332768	0.1	Valyl-Lysine, Lysyl-Valine	HMDB0029132, HMDB0028964	115207032	2	2
C10H16O3	M[M]+	C10H16O3+N2H22C18Br+	529.206	0.0317824	0.1	(E)-10-Oxo-8-decenoic acid	HMDB0040883	126732752	1	0
C10H12N2O	M[M]+	C10H12N2O+N2H22C18Br+	521.191	0.0310592	0.1	Cotinine, Serotonin	HMDB0001046, HMDB0000259	114964920	2	2
C10H11NO2	M[M]+	C10H11NO2+N2H22C18Br+	522.175	0.0310259	0.1	5-Hydroxytryptophol	HMDB0001855	106487824	1	1
C7H11NO3	M[M]+	C7H11NO3+N2H22C18Br+	502.16998131900004	0.0302691	0.1	Tiglylglycine, N-Acetylproline, 3-Methylcrotonylglycine	HMDB0000959, HMDB0094701, HMDB0000459	19643746	3	0
C10H18O3	M[M]+	C10H18O3+N2H22C18Br+	531.2216825429999	0.0302442	0.1	(E)-10-Hydroxy-8-decenoic acid, 3-Oxodecanoic acid	HMDB0039533, HMDB0010724	157280400	2	0
C5H10O	M[M]+	C5H10O+N2H22C18Br+	431.169	0.0287731	0.1	Iso-Valeraldehyde	HMDB0006478	104027336	1	0
C17H32O	M[M]+	C17H32O+N2H22C18Br+	597.3414037509999	0.0283155	0.1	8-Heptadecenal	HMDB0041335	58046604	1	0
C7H10O5	M[M]+	C7H10O5+N2H22C18Br+	519.1489115269999	0.0278868	0.2	2-Isopropyl-3-oxosuccinate, Shikimic acid	HMDB0012149, HMDB0003070	62849048	2	2
C10H9NO2	M[M]+	C10H9NO2+N2H22C18Br+	520.1594166350001	0.0276579	0.2	Indoleacetic acid	HMDB0000197	289563488	1	3
C5H9N3O4	M[M]+	C5H9N3O4+N2H22C18Br+	520.1553938750001	0.0269577	0.2	Guanidinosuccinic acid	HMDB0003157	299670816	1	2
C8H16O3	M[M]+	C8H16O3+N2H22C18Br+	505.206	0.026428	0.2	4-Hydroxyvalproic acid, 3-Hydroxyvalproic acid, (R)-2-Hydroxycaprylic acid, (7R)-7-hydroxyoctanoic Acid, 8-Hydroxyoctanoate, 3-Hydroxyoctanoic acid, 7-Hydroxyoctanoic acid, Hydroxyoctanoic acid	HMDB0013900, HMDB0013899, HMDB0002264, HMDB0062596, HMDB0061914, HMDB0001954, HMDB0000486, HMDB0000711	278015552	8	0
C8H14O3	M[M]+	C8H14O3+N2H22C18Br+	503.19	0.0264213	0.2	trans-4-Hydroxycyclohexylacetic acid, 3-Oxooctanoic acid, Alpha-Ketooctanoic acid, 1-Methyl-2-oxopropyl butyrate, cis-4-Hydroxycyclohexylacetic acid	HMDB0000909, HMDB0010721, HMDB0013211, HMDB0036230, HMDB0000451	51915400	5	0
C14H22O3	M[M]+	C14H22O3+N2H22C18Br+	583.2529826709999	0.0255015	0.2	Geranyl acetoacetate	HMDB0038256	56431828	1	0
C22H45O7P	M[M]+	C22H45O7P+N2H22C18Br+	797.3863788870001	0.0242369	0.2	1-nonadecanoyl-glycero-3-phosphate	HMDB0062322	186226528	1	1
C20H30O	M[M]+	C20H30O+N2H22C18Br+	631.3257536870001	0.0235731	0.2	Vitamin A, 9-cis-Retinol, 11-cis-Retinol, 13-cis Retinol	HMDB0000305, HMDB0006217, HMDB0006216, HMDB0006221	41477800	4	1
C6H15O9P	M[M]+	C6H15O9P+N2H22C18Br+	607.141	0.0235258	0.2	Sorbitol-6-phosphate	HMDB0005831	416904576	1	2
C8H12O	M[M]+	C8H12O+N2H22C18Br+	469.185	0.0228475	0.2	Methyl-1-cyclopenten-1-yl)-ethanone	HMDB0061898	80314792	1	0
C20H21N3O3	M[M]+	C20H21N3O3+N2H22C18Br+	696.254	0.0227776	0.2	Tryptophyl-Phenylalanine, Phenylalanyl-Tryptophan	HMDB0029090, HMDB0029006	792033600	2	0
C7H11NO5	M[M]+	C7H11NO5+N2H22C18Br+	534.16	0.0226519	0.2	N-Acetylglutamic acid, Glutarylglycine	HMDB0001138, HMDB0000590	42515664	2	1
C10H20O3	M[M]+	C10H20O3+N2H22C18Br+	533.2373326069999	0.0224792	0.2	3-Hydroxycapric acid, 9-Hydroxydecanoic acid, (R)-3-Hydroxydecanoic acid, 2-Hydroxydecanoate, Ethyl (Â±)-3-hydroxyoctanoate, xi-5-Hydroxydecanoic acid	HMDB0002203, HMDB0033201, HMDB0010725, HMDB0094656, HMDB0041600, HMDB0040329	95858192	6	0
C6H4O5	M[M]+	C6H4O5+N2H22C18Br+	501.102	0.0220686	0.2	2,5-Furandicarboxylic acid	HMDB0004812	186586368	1	1
C5H4N4O	M[M]+	C5H4N4O+N2H22C18Br+	481.135	0.0217015	0.2	Hypoxanthine, Allopurinol	HMDB0000157, HMDB0014581	7583529984	2	1
C7H7NO4	M[M]+	C7H7NO4+N2H22C18Br+	514.1335958110001	0.0201689	0.2	2-Furoylglycine	HMDB0000439	7116490	1	1
C10H23N3O3	M[M]+	C10H23N3O3+N2H22C18Br+	578.27	0.0195682	0.2	Hypusine	HMDB0011140	2370030848	1	0
C9H9NO3	M[M]+	C9H9NO3+N2H22C18Br+	524.154	0.0195633	0.2	Hippuric acid	HMDB0000714	151352608	1	3
C17H32O4	M[M]+	C17H32O4+N2H22C18Br+	645.3261476109999	0.0194006	0.2	MG(14:1(9Z)/0:0/0:0), MG(0:0/14:1(9Z)/0:0)	HMDB0011562, HMDB0011531	11606860	2	1
C25H34O8	M[M]+	C25H34O8+N2H22C18Br+	807.3214561550001	0.0192448	0.2	6-Dehydrotestosterone glucuronide	HMDB0010337	27482648	1	0
C19H28O2	M[M]+	C19H28O2+N2H22C18Br+	633.305	0.0185705	0.2	Androstanedione, Dehydroepiandrosterone, Testosterone, Epitestosterone, Etiocholanedione, Dehydroandrosterone	HMDB0000899, HMDB0000077, HMDB0000234, HMDB0000628, HMDB0003769, HMDB0005962	408178400	6	0
C5H10O2	M[M]+	C5H10O2+N2H22C18Br+	447.164	0.0160184	0.2	1-Hydroxy-2-pentanone, Ethylmethylacetic acid, Valeric acid, (S)-2-Methylbutanoic acid	HMDB0059678, HMDB0002176, HMDB0000892, HMDB0033742	60631856	4	0
C8H8O	M[M]+	C8H8O+N2H22C18Br+	465.154	0.0157422	0.2	Phenylacetaldehyde	HMDB0006236	40427968	1	2
C6H4O2	M[M]+	C6H4O2+N2H22C18Br+	453.117	0.01571	0.2	Quinone	HMDB0003364	74077376	1	0
C8H8O3	M[M]+	C8H8O3+N2H22C18Br+	497.143	0.0155109	0.2	3-Hydroxyphenylacetic acid, 3-Cresotinic acid, p-Hydroxyphenylacetic acid	HMDB0000440, HMDB0002390, HMDB0000020	75615760	3	1
C6H12N2O4	M[M]+	C6H12N2O4+N2H22C18Br+	521.176	0.0154056	0.2	Glycyl-Threonine	HMDB0028851	68609504	1	0
C6H10O6	M[M]+	C6H10O6+N2H22C18Br+	523.144	0.0147846	0.2	2-Keto-3-deoxy-D-gluconic acid, Gluconolactone, L-Gulonolactone	HMDB0001353, HMDB0000150, HMDB0003466	137813280	3	2
C10H11NO4	M[M]+	C10H11NO4+N2H22C18Br+	554.165	0.014431	0.2	Hydroxyphenylacetylglycine	HMDB0000735	32627622	1	0
C11H21N3O3	M[M]+	C11H21N3O3+N2H22C18Br+	588.254	0.0133932	0.2	Lysyl-Proline	HMDB0028959	528378656	1	0
C5H10O5	M[M]+	C5H10O5+N2H22C18Br+	495.149	0.0126179	0.2	D-Ribulose, 2-Deoxypentonic acid, L-Threo-2-pentulose, D-Xylose, D-Xylulose, beta-Arabinose, Arabinofuranose, L-Ribulose, D-Arabinose, L-Arabinose, D-Ribose, 2-Deoxyribonic acid	HMDB0000621, HMDB0059753, HMDB0000751, HMDB0000098, HMDB0001644, HMDB0094694, HMDB0012325, HMDB0003371, HMDB0029942, HMDB0000646, HMDB0000283, HMDB0000366	491645792	12	1
C9H11N5O4	M[M]+	C9H11N5O4+N2H22C18Br+	598.1771919390001	0.0122014	0.2	Neopterin	HMDB0000845	54467968	1	0
C6H5NO2	M[M]+	C6H5NO2+N2H22C18Br+	468.1281165070001	0.0116641	0.2	Nicotinic acid, Picolinic acid	HMDB0001488, HMDB0002243	40237888	2	0
C21H40O4	M[M]+	C21H40O4+N2H22C18Br+	701.3887478670001	0.0110929	0.2	Stearoyllactic acid, MG(0:0/18:1(11Z)/0:0), MG(18:1(11Z)/0:0/0:0), MG(18:1(9Z)/0:0/0:0), Monooleoylglycerol, MG(0:0/18:1(9Z)/0:0)	HMDB0033372, HMDB0011536, HMDB0011566, HMDB0011567, HMDB0094684, HMDB0011537	565677184	6	0
C28H34O16	M[M]+	C28H34O16+N2H22C18Br+	971.2807731149999	0.0109407	0.2	5-Methyleriodictyol 7-[glucosyl-(1->4)-galactoside]	HMDB0040470	253792096	1	0
C4H11O4P	M[M]+	C4H11O4P+N2H22C18Br+	499.13558393900007	0.0108764	0.2	Diethylphosphate	HMDB0012209	291265440	1	0
C15H24O3	M[M]+	C15H24O3+N2H22C18Br+	597.269	0.0108459	0.2	Dihydromyoporone, 3-Methyl-5-pentyl-2-furanpentanoic acid	HMDB0035729, HMDB0112086	41615984	2	0
C11H19NO4	M[M]+	C11H19NO4+N2H22C18Br+	574.227	0.0101135	0.2	Butenylcarnitine	HMDB0013126	6095096320	1	0
C28H58O	M[M]+	C28H58O+N2H22C18Br+	755.545	0.00984775	0.2	1-Octacosanol	HMDB0034380	17044388	1	1
C20H26O3	M[M]+	C20H26O3+N2H22C18Br+	659.284	0.00968114	0.2	4-oxo-Retinoic acid	HMDB0006285	41788780	1	0
C6H11O9P	M[M]+	C6H11O9P+N2H22C18Br+	603.1101570389999	0.00955606	0.2	6-Phosphonoglucono-D-lactone	HMDB0001127	4.47651e+06	1	0
C31H48O6	M[M]+	C31H48O6+N2H22C18Br+	861.441	0.00908465	0.2	Fusidic Acid	HMDB0015570	137241984	1	0
C6H13NO2S	M[M]+	C6H13NO2S+N2H22C18Br+	508.16278793300006	0.00890156	0.2	S-(2-carboxypropyl)-Cysteamine, S-Methylmethionine	HMDB0002169, HMDB0038670	1506995200	2	1
C13H21NO15S	M[M]+	C13H21NO15S+N2H22C18Br+	808.159	0.00878538	0.2	Chondroitin sulfate	HMDB0000580	115042272	1	0
C8H16NO9P	M[M]+	C8H16NO9P+N2H22C18Br+	646.152	0.00858909	0.2	N-Acetyl-D-Glucosamine 6-Phosphate, N-Acetyl-glucosamine 1-phosphate	HMDB0001062, HMDB0001367	15517655	2	0
C6H8N2O3	M[M]+	C6H8N2O3+N2H22C18Br+	501.15	0.00849437	0.2	Imidazolelactic acid	HMDB0002320	87552320	1	0
C10H7NO3	M[M]+	C10H7NO3+N2H22C18Br+	534.1386811909999	0.00841155	0.2	Kynurenic acid	HMDB0000715	59897924	1	1
C12H21NO6	M[M]+	C12H21NO6+N2H22C18Br+	620.2329754990001	0.00834517	0.2	Glutarylcarnitine	HMDB0013130	38032704	1	1
C6H12OS	M[M]+	C6H12OS+N2H22C18Br+	477.157	0.00790815	0.2	S-Methyl 3-methylthiobutyrate	HMDB0039843	1665919744	1	2
C10H12N4O5	M[M]+	C10H12N4O5+N2H22C18Br+	613.177	0.00790724	0.2	Arabinosylhypoxanthine, Inosine, Allopurinol riboside	HMDB0003040, HMDB0000195, HMDB0000481	4.61887e+06	3	0
C5H8O	M[M]+	C5H8O+N2H22C18Br+	429.154	0.00773241	0.2	Methyl propenyl ketone, 3-Methyl-2-butenal	HMDB0001184, HMDB0012157	29400384	2	0
C19H26O2	M[M]+	C19H26O2+N2H22C18Br+	631.2893681789999	0.00761749	0.2	Androstenedione	HMDB0000053	19425158	1	2
C16H12O	M[M]+	C16H12O+N2H22C18Br+	565.1849031109999	0.00737925	0.2	1-Hydroxypyrene	HMDB0013139	202026080	1	3
C8H16N2O3S	M[M]+	C8H16N2O3S+N2H22C18Br+	565.1842516489999	0.00712037	0.2	Methionyl-Alanine	HMDB0028966	208066368	1	3
C21H28O4	M[M]+	C21H28O4+N2H22C18Br+	689.295	0.00689061	0.2	11-Dehydrocorticosterone, 11-Dehydrocorticosterone	HMDB0004029, C05490	74094576	2	1
C20H37NO3	M[M]+	C20H37NO3+N2H22C18Br+	684.3734321510001	0.00621562	0.2	Oleoyl glycine	HMDB0013631	243301664	1	0
C7H8O	M[M]+	C7H8O+N2H22C18Br+	453.154	0.0060099	0.2	p-Cresol, Benzyl alcohol	HMDB0001858, HMDB0003119	27626366	2	0
C12H22O3	M[M]+	C12H22O3+N2H22C18Br+	559.2529826709999	0.00532264	0.2	3-Oxododecanoic acid	HMDB0010727	26680898	1	0
C23H42NO7P	M[M]+	C23H42NO7P+N2H22C18Br+	820.366	0.00511793	0.2	LysoPE(0:0/18:3(9Z,12Z,15Z)), LysoPE(0:0/18:3(6Z,9Z,12Z)), LysoPE(18:3(9Z,12Z,15Z)/0:0), LysoPE(18:3(6Z,9Z,12Z)/0:0)	HMDB0011479, HMDB0011478, HMDB0011509, HMDB0011508	24534086	4	0
C7H13NO3S	M[M]+	C7H13NO3S+N2H22C18Br+	536.158	0.00415676	0.2	N-Acetyl-L-methionine	HMDB0011745	76966728	1	2
C18H34O	M[M]+	C18H34O+N2H22C18Br+	611.357	0.00413751	0.2	9-Octadecenal	HMDB0030965	40360592	1	0
C6H7N5	M[M]+	C6H7N5+N2H22C18Br+	494.16623333100006	0.00389952	0.2	3-Methyladenine, 1-Methyladenine	HMDB0011600, HMDB0011599	426664640	2	0
C18H36O5	M[M]+	C18H36O5+N2H22C18Br+	677.3523623590002	0.00338442	0.2	Floionolic acid, 9,10,13-Trihydroxystearic acid	HMDB0034295, HMDB0030935	223547744	2	1
C8H15NO3S	M[M]+	C8H15NO3S+N2H22C18Br+	550.173	0.00271221	0.2	N-Propionylmethionine	HMDB0094704	138883424	1	1
C18H32O15	M[M]+	C18H32O15+N2H22C18Br+	833.2702084309999	0.00267811	0.2	2-Fucosyllactose, 3-Fucosyllactose	HMDB0002098, HMDB0002094	62436748	2	0
C4H6N2O2	M[M]+	C4H6N2O2+N2H22C18Br+	459.139	0.00237887	0.2	Dihydrouracil	HMDB0000076	13338664	1	0
C10H12O5S	M[M]+	C10H12O5S+N2H22C18Br+	589.1366327609999	0.00231278	0.2	4-phenylbutanic acid-O-sulphate	HMDB0059983	36339888	1	0
C34H70NO7P	M[M]+	C34H70NO7P+N2H22C18Br+	980.5850786869999	0.0017808	0.2	lysoPC(26:0)	HMDB0029205	737098688	1	0
C8H14O7	M[M]+	C8H14O7+N2H22C18Br+	567.1700408949999	0.00171513	0.2	Ethyl glucuronide	HMDB0010325	68258432	1	0
C23H44O4	M[M]+	C23H44O4+N2H22C18Br+	729.42	0.0016506	0.2	MG(0:0/20:1(11Z)/0:0), MG(20:1(11Z)/0:0/0:0), Tetrahydropersin	HMDB0011543, HMDB0011573, HMDB0036344	108368176	3	1
C11H20O4	M[M]+	C11H20O4+N2H22C18Br+	561.232	0.00153893	0.2	Undecanedioic acid, Butyl butyryllactate	HMDB0000888, HMDB0037137	21859970	2	0
C33H63O8P	M[M]+	C33H63O8P+N2H22C18Br+	963.5221440830001	0.00152296	0.2	PA(16:0/14:1(9Z)), PA(16:1(9Z)/14:0)	HMDB0114834, HMDB0114852	388806848	2	0
C3H7NO2S	M[M]+	C3H7NO2S+N2H22C18Br+	466.11583774100006	0.00151362	0.2	D-Cysteine, L-Cysteine	HMDB0003417, HMDB0000574	107100336	2	1
C14H30NO7P	M[M]+	C14H30NO7P+N2H22C18Br+	700.2720774069999	0.00144376	0.2	lysoPC(6:0)	HMDB0029207	18745288	1	0
C21H28O2	M[M]+	C21H28O2+N2H22C18Br+	657.305	0.0012645	0.2	16-Dehydroprogesterone	HMDB0000995	6.17779e+06	1	0
C41H66O5	M[M]+	C41H66O5+N2H22C18Br+	983.5871133190001	0.00118592	0.2	DG(18:2(9Z,12Z)/20:5(5Z,8Z,11Z,14Z,17Z)/0:0), DG(18:3(6Z,9Z,12Z)/20:4(5Z,8Z,11Z,14Z)/0:0), DG(16:1(9Z)/22:6(4Z,7Z,10Z,13Z,16Z,19Z)/0:0), DG(18:3(9Z,12Z,15Z)/20:4(5Z,8Z,11Z,14Z)/0:0), DG(18:4(6Z,9Z,12Z,15Z)/20:3(8Z,11Z,14Z)/0:0)	HMDB0007259, HMDB0007286, HMDB0007150, HMDB0007315, HMDB0007343	58050160	5	0
C4H7NOS	M[M]+	C4H7NOS+N2H22C18Br+	462.12092312100003	0.00114085	0.2	Homocysteine thiolactone	HMDB0002287	251787520	1	2
C6H8N2O4	M[M]+	C6H8N2O4+N2H22C18Br+	517.144	0.000266898	0.2	Hydantoin-5-propionic acid	HMDB0001212	313125248	1	0
C12H15NO5	M[M]+	C12H15NO5+N2H22C18Br+	598.191	0.000124797	0.2	N-lactoyl-Tyrosine, N-Acetylvanilalanine	HMDB0062177, HMDB0011716	69160768	2	0
