# Supplementary material for: Advanced multi-modal mass spectrometry imaging reveals functional differences of placental villous compartments at microscale resolution
Source: Nat Commun. 2025 Feb 28;16:2061. doi: 10.1038/s41467-025-57107-y (PMC11871073; doi:10.1038/s41467-025-57107-y)
Supplement: Supplementary file 8 — Supplementary Data 6 [file 41467_2025_57107_MOESM8_ESM.xlsx]

## Sheet: Supplementary Data 6
Supplementary Data 6. List of all detected peptides, mapped to their corresponding proteins. 14 villous regions were collected from 3 adjacent sections. Syncytiotrophoblast (STB) and core subregions were collected and processed separately.			Syncytiotrophoblast (STB) subregion														Core subregion
			Section 1				Section 2					Section 3					Section 1			Section 2					Section 3
Protein	Peptide	Redundancy	Placenta_19_R1_STB	Placenta_19_R2_STB	Placenta_19_R3_STB	Placenta_19_R5_STB	Placenta_23_R1_STB	Placenta_23_R2_STB	Placenta_23_R3_STB	Placenta_23_R4_STB	Placenta_23_R5_STB	Placenta_26_R1_STB	Placenta_26_R2_STB	Placenta_26_R3_STB	Placenta_26_R4_STB	Placenta_26_R5_STB	Placenta_19_R1_Core	Placenta_19_R2_Core	Placenta_19_R5_Core	Placenta_23_R1_Core	Placenta_23_R2_Core	Placenta_23_R3_Core	Placenta_23_R4_Core	Placenta_23_R5_Core	Placenta_26_R1_Core	Placenta_26_R2_Core	Placenta_26_R3_Core	Placenta_26_R4_Core	Placenta_26_R5_Core
sp|A0A075B6H7|KV37_HUMAN	R.LLIYGASTR.A	3			78564000
sp|A0A075B6K5|LV39_HUMAN	R.FSGSNSGNTATLTISR.A	2								4819600									12308000			4209500
sp|A0A075B6P5|KV228_HUMAN	R.FSGSGSGTDFTLK.I	9								41076000		17966000					5852700		117330000									14156000	51771000
sp|A0A075B6S2|KVD29_HUMAN	R.FSGSGSGTDFTLK.I	9								41076000		17966000					5852700		117330000									14156000	51771000
sp|A0A075B6S6|KVD30_HUMAN	R.DSGVPDR.F	2				33559000
sp|A0A075B6S6|KVD30_HUMAN	R.FSGSGSGTDFTLK.I	9								41076000		17966000					5852700		117330000									14156000	51771000
sp|A0A075B759|PAL4E_HUMAN	K.TEWLDGK.H	8				20190000								1521000
sp|A0A075B767|PAL4H_HUMAN	K.TEWLDGK.H	8				20190000								1521000
sp|A0A087WW87|KV240_HUMAN	R.FSGSGSGTDFTLK.I	9								41076000		17966000					5852700		117330000									14156000	51771000
sp|A0A0A0MRZ7|KVD26_HUMAN	R.FSGSGSGTDFTLK.I	9								41076000		17966000					5852700		117330000									14156000	51771000
sp|A0A0A0MRZ8|KVD11_HUMAN	R.LLIYDASNR.A	2								62288000						67445000					63213000		35595000			51777000
sp|A0A0A6YYL3|POTEB_HUMAN	K.DLIVMLRDTDMNK.R	5			222450000
sp|A0A0B4J1V1|HV321_HUMAN	K.NSLYLQM*NSLR.A	9																				1888500					8878100
sp|A0A0B4J1X5|HV374_HUMAN	K.NTLYLQM*NSLR.A	8			8046600	37377000					23279000	10714000							60586000								26616000		34062000
sp|A0A0B4J1X8|HV343_HUMAN	K.NSLYLQM*NSLR.A	9																				1888500					8878100
sp|A0A0B4J2A2|PAL4C_HUMAN	K.TEWLDGK.H	8				20190000								1521000
sp|A0A0C4DH25|KVD20_HUMAN	R.FSGSGSGTDFTLTISR.L	2			16106000	40440000				45996000			40330000	33420000	37708000	48817000	36068000	25070000	67854000		58950000	36150000	28023000		48806000	43217000	36670000	12607000	64860000
sp|A0A0C4DH32|HV320_HUMAN	K.NSLYLQM*NSLR.A	9																				1888500					8878100
sp|A0A0C4DH41|HV461_HUMAN	R.VTISVDTSK.N	7	53082000	38932000				30173000				21352000		27793000	33886000	78126000		27111000	117200000						47511000	63283000		17218000	55030000
sp|A0A0C4DH42|HV366_HUMAN	K.NTLYLQM*NSLR.A	8			8046600	37377000					23279000	10714000							60586000								26616000		34062000
sp|A0A0C4DH55|KVD07_HUMAN	R.LLIYGASTR.A	3			78564000
sp|A0A0J9YX57|MAB6B_HUMAN	R.YEFLWGPR.A	18	13090000			14193000				26540000			8332300	45514000	8150900	29026000
sp|A0A1B0GUS4|UB2L5_HUMAN	K.TDQVIQSLIALVNDPQPEHPLR.A	2											10756000												11824000	7698400
sp|A0A1B0GUX0|VAFNB_HUMAN	K.MLRCEWYRKYGSMVKAK.Q	1												8638100
sp|A0A1W2PRP0|FOXL3_HUMAN	K.FPYYRANQRAWQNSIR.H	1					29388000
sp|A0A2R8Y4L2|RA1L3_HUMAN	K.EDTEEHHLR.D	4	199760000	53667000		69248000	105040000		174000000	476340000		39737000	751010000	654970000	8817000	735650000					108870000	260800000	71380000	47554000	176510000
sp|A0A2R8Y4L2|RA1L3_HUMAN	K.IEVIEIM*TDR.G	3				243730000			130130000	230760000									231580000
sp|A0A2R8Y4L2|RA1L3_HUMAN	K.IEVIEIMTDR.G	3	172870000	105910000	144550000	226890000	83901000				118530000		135250000	105090000	144530000	11278000	20213000		69790000	34014000		15912000			45055000	25975000	26114000		31271000
sp|A0A2R8Y4L2|RA1L3_HUMAN	R.DYFEQYGK.I	3	292800000	75959000	173300000	316100000	135270000		120210000	165130000	145390000	118060000		263750000	179690000	274960000			146460000	31344000	94747000	31904000	36386000	20460000		86511000		25843000	61909000
sp|A0A2R8Y4L2|RA1L3_HUMAN	R.GFAFVTFDDHDSVDK.I	3					170520000	174640000		250810000			254630000	246330000		292040000	26344000				78567000				92679000			31453000
sp|A0A2R8Y4L2|RA1L3_HUMAN	R.GFGFVTYATVEEVDAAM*NAR.P	2	243530000	160870000	93652000	140510000	133630000	150670000	76075000	224090000	137660000	67770000	189480000	208560000	170240000	209370000	24707000	18463000	76150000		47657000			41442000	68449000		52324000	27644000
sp|A0A2R8Y4L2|RA1L3_HUMAN	R.GFGFVTYATVEEVDAAMNAR.P	2	104720000	40331000	59578000	84735000	44264000	23998000	11460000	60357000	62084000	31782000	54577000	25521000	65585000	70299000	5415000	19464000	31214000	17054000					17752000		9879700
sp|A0A2R8Y4L2|RA1L3_HUMAN	R.GGGFGGNDNFGR.G	2											22759000
sp|A0A2R8Y4L2|RA1L3_HUMAN	R.NQGGYGGSSSSSSYGSGR.R	2	95942000	40254000	61691000	85770000	41196000	45938000	21490000	57582000	85598000	39394000	89154000	69241000	50832000	45611000	18723000					20060000							17733000
sp|A0A2R8Y4L2|RA1L3_HUMAN	Y.ATVEEVDAAM*NAR.P	2	23606000					19099000
sp|A0A2R8Y619|H2BK1_HUMAN	K.AVTKYTSSK.-	13	36349000									30050000			23804000	19356000
sp|A0A2R8Y619|H2BK1_HUMAN	K.HAVSEGTK.A	16	88489000			112590000			64289000	144520000				175230000	70956000					23399000
sp|A0A2R8Y619|H2BK1_HUMAN	K.HAVSEGTKAVTK.Y	16													16659000	40373000
sp|A0A2R8Y619|H2BK1_HUMAN	R.LLLPGELAK.H	16	14465000000	7145500000	7760000000	11532000000	4945400000	6279700000	5110000000	8533900000	7689700000	7154200000	8663200000	10398000000	8371300000	10181000000	2945600000	3101100000	7610400000	5280300000		3172800000			3685100000	3788600000	3304100000	2586900000
sp|A0A804HLA8|GBG5B_HUMAN	K.VSQAAADLK.Q	2																				16564000			11345000	23185000
sp|A0A8I5KQE6|RPSA2_HUMAN	F.AAATGATPIAGR.F	2	13735000		16370000								10064000
sp|A0A8I5KQE6|RPSA2_HUMAN	K.FAAATGATPIAGR.F	2		114480000	106300000	236360000	137460000			148990000		66953000	165330000	152680000		145150000		42394000	86641000	60357000		33327000	41856000			80358000	44619000		59537000
sp|A0A8I5KQE6|RPSA2_HUMAN	K.SDGIYIINLK.R	2					17745000				23075000		26305000			11351000			17424000
sp|A0A8I5KQE6|RPSA2_HUMAN	R.AIVAIENPADVSVISSR.N	2	166850000	101900000	108360000	210700000	104760000	100420000	38165000	142420000	74884000		63786000	43502000	93549000	162000000	53137000	48656000	44391000	48947000	45212000	11339000	32061000	8916000	50586000		39343000	18664000	49331000
sp|A0A8I5KQE6|RPSA2_HUMAN	R.KSDGIYIINLK.R	2									48116								16585000
sp|A0A8I5KQE6|RPSA2_HUMAN	R.LLVVTDPR.A	2												452230000
sp|A0FGR8|ESYT2_HUMAN	K.VDVGQQPLR.I	1				13572000
sp|A0JP26|POTB3_HUMAN	K.DLIVMLRDTDMNK.R	5			222450000
sp|A0M8Q6|IGLC7_HUMAN	K.YAASSYLSLTPEQWK.S	6														29621000			69434000		45194000
sp|A1L0T0|HACL2_HUMAN	K.LVEGLQGQTWAPDWVEELR.E	1				12042000		12637000	11403000	16307000			16649000	21973000	16506000	27751000
sp|A1L0T0|HACL2_HUMAN	K.NAQM*AQSPILLLGGAASTLLQNR.G	1	35376000	31644000	33856000	68054000	39484000		17761000	11053000	32043000	10826000	22446000	29893000	15685000	83167000
sp|A1L0T0|HACL2_HUMAN	R.ENEDQVVK.V	1	56110000	48847000		67691000	38508000				40655000	37729000	47733000		31635000	57264000
sp|A1L0T0|HACL2_HUMAN	R.GALQAVDQLSLFR.P	1		25741000	21986000	33110000	29481000	8728200		13659000	12370000	11339000	20144000	18419000	14712000	24590000
sp|A1L0T0|HACL2_HUMAN	R.LSGTVGVAAVTAGPGLTNTVTAVK.N	1	17659000							20824000						28882000
sp|A2A368|MAGBG_HUMAN	R.YEFLWGPR.A	18	13090000			14193000				26540000			8332300	45514000	8150900	29026000
sp|A2A3K4|PTPC1_HUMAN	K.VEMWQKELNSR.D	1									41105000
sp|A2NJV5|KV229_HUMAN	R.FSGSGSGTDFTLK.I	9								41076000		17966000					5852700		117330000									14156000	51771000
sp|A4D0S4|LAMB4_HUMAN	K.HM*QLCEDYR.T	1																	3907800000
sp|A4D0S4|LAMB4_HUMAN	R.PAAM*LVER.S	2	85096000		91280000	108850000								89308000		58831000		85299000						75701000
sp|A5A3E0|POTEF_HUMAN	K.AGFAGDDAPR.A	10	3768700000	2662800000	2593000000	5277300000	2990600000	2314900000	1484900000	3131000000	2811400000	1774500000	3453400000	2502700000	2019800000	3272900000	3555800000	5102300000	11613000000	7944900000	4450500000	3468500000	2212200000	2722000000		6802900000	3625000000	2344100000	5524400000
sp|A5A3E0|POTEF_HUMAN	K.IWHHTFYNELR.V	9												64667000											31674000	66701000		34674000	58027000
sp|A5A3E0|POTEF_HUMAN	K.QEYDESGPSIVHR.K	7		183810000	186590000	533460000	533050000			302100000		498516	668460000	378170000		164090000	133370000		450110000		1914500	24579000		48706000	936210000	362650000		130020000	428220000
sp|A5A3E0|POTEF_HUMAN	K.SYELPDGQVITIGNER.F	10	2002000000	874300000	1316700000	2928700000	1762400000	735410000	751630000	1213600000	1416000000	646960000	1488300000	1263800000	1284100000	2012500000	1996800000	1527300000	6455800000	3578700000	1975400000	1551000000	1531800000	732960000	1289900000	4369200000	2046200000	942840000	2771200000
sp|A5A3E0|POTEF_HUMAN	R.AVFPSIVGR.P	10	13365000000	10560000000	10096000000	19336000000	10670000000	9965400000	5722200000	13505000000	5354700000	4825400000	16106000000	10963000000	9434900000	13565000000	16906000000	21710000000	34376000000	28596000000	15058000000	8417900000	10309000000	10535000000	18345000000	21405000000	16018000000	10744000000	23861000000
sp|A5A3E0|POTEF_HUMAN	R.AVFPSIVGRPR.H	10	441990000	299840000		1044200000	405520000	851170000		1071800000	475440000	758270000	1422900000		162580000	407320000		465310000	691170000	756620000	368790000		1223700000	1251300000	1510700000	2706000000	527290000	352580000	1034200000
sp|A5A3E0|POTEF_HUMAN	R.TTGIVM*DSGDGVTH.I	7	6980000								9819400		46357000							61791000	17813000	37513000	9928500	11256000
sp|A5A3E0|POTEF_HUMAN	Y.ELPDGQVITIGNER.F	10				40270000		35903000						8339900			24302000	65213000		34191000		35806000					11829000
sp|A5YKK6|CNOT1_HUMAN	R.EVTAAQVAR.V	1									15166000
sp|A6NCI4|VWA3A_HUMAN	R.MYERRIEWL.S	1							23905000
sp|A6NCN2|KR87P_HUMAN	K.EEINELNR.M	5				131210000
sp|A6NCN2|KR87P_HUMAN	K.EYQEVM*NSK.L	6				63892000
sp|A6NCN2|KR87P_HUMAN	K.LAELEGALQK.A	5				235700000
sp|A6NCN2|KR87P_HUMAN	K.LEAAVAQSEQQGEAALSDAR.C	4				134540000																			3654900
sp|A6NCN2|KR87P_HUMAN	R.AEAESWYR.S	5				253580000
sp|A6NCN2|KR87P_HUMAN	R.ATAENEFVALK.K	4				102190000
sp|A6NCN2|KR87P_HUMAN	R.LTAEVENAK.C	4				209870000																			17402000
sp|A6NCN2|KR87P_HUMAN	R.TKEEINELNR.M	5				120360000
sp|A6NCN2|KR87P_HUMAN	R.VLQSHISDTSVVVK.L	2				75213000
sp|A6NEC2|PSAL_HUMAN	K.IDFVGELNDK.M	2																	4473800
sp|A6NEC2|PSAL_HUMAN	K.LEAAAQVR.Q	2													16099000
sp|A6NEC2|PSAL_HUMAN	R.ETALLIDPK.N	2				24847000
sp|A6NEC2|PSAL_HUMAN	R.VALSNM*NVIDR.K	2	34131000						16946000	25953000	21953000	20186000						1436200			17871000		15968000				14728000
sp|A6NEC2|PSAL_HUMAN	R.YAAVTQFEATDAR.R	2	25914000	12202000	10065000					22794000	17574000			11027000			8578500		41487000	16665000		13947000	15508000		19951000	29494000	11796000		22755000
sp|A6NES4|MRO2A_HUMAN	R.VTIKSM*QLLFK.R	1									18487000
sp|A6NHL2|TBAL3_HUMAN	F.GGGTGSGFTSLLM*ER.L	6																	712660000						17226000
sp|A6NHL2|TBAL3_HUMAN	K.EDAANNYAR.G	8	296010000		190020000	406070000	221210000	202310000	136310000	316380000	281020000	132620000	203600000	244600000	185830000	279980000	174070000	208630000	517720000	393750000		178030000	132920000	153520000	262730000	468490000	244280000	113890000	267830000
sp|A6NHL2|TBAL3_HUMAN	K.FDLM*YAK.R	9	40729000				38151000												103980000		76669000
sp|A6NHQ2|FBLL1_HUMAN	R.IVALNAHTFLR.N	2												26645000						25186000						20869000			26510000
sp|A6NHT5|HMX3_HUMAN	A.SAAAAAAAAAAAAAK.G	1	192240000		9924800	186360000				106760000								13853000
sp|A6NIH7|U119B_HUMAN	K.PVSNFRMIERHYFREHL.L	1																										1065700
sp|A6NIZ1|RP1BL_HUMAN	K.EQGQNLAR.Q	3	97663000	72702000			68357000			72021000				60430000	47654000		57825000			77336000
sp|A6NIZ1|RP1BL_HUMAN	K.INVNEIFYDLVR.Q	3	61171000	39209000	11927000	72223000	54545000	44353000	26378000	37702000	58941000	26876000	58529000	58062000	43299000	44735000	64888000	36451000	123220000	55264000	63624000	57034000	29643000	31471000	52112000	83560000	47472000	26503000	45652000
sp|A6NIZ1|RP1BL_HUMAN	K.NGQGFALVYSITAQSTFNDLQDLR.E	3						7939400	7183800		7181700		9661400									6346700			15115000	17813000			7623700
sp|A6NIZ1|RP1BL_HUMAN	K.SALTVQFVQGIFVEK.Y	3	26635000	15072000	12896000	38530000	36315000	8107800	17957000	27015000	19344000		33734000	22107000	25346000	44028000	8276100	8405900	12633000	24212000					25981000	31741000	23731000
sp|A6NIZ1|RP1BL_HUMAN	K.YDPTIEDSYR.E	6				97332000	39079000	34957000	21530000	45342000		24235000	72175000	21786000	37378000	74854000		30451000	104810000	65788000		42183000	22236000			69996000	49573000	22156000	58259000
sp|A6NIZ1|RP1BL_HUMAN	Q.STFNDLQDLR.E	3															3640100
sp|A6NIZ1|RP1BL_HUMAN	Y.SITAQSTFNDLQDLR.E	3	18042000	9836000	16057000								9687900	12233000	4687900		28137000	11171000									8244000		21696000
sp|A6NKT7|RGPD3_HUMAN	K.IAVAVLEETTR.E	5						4747100						8650000
sp|A6NKT7|RGPD3_HUMAN	R.ATNTDLLLAYANLM*LLTLSTR.D	7												7197800
sp|A6NKT7|RGPD3_HUMAN	R.FDAEVSQWK.E	2									2644800
sp|A6NLW8|DUXA_HUMAN	-.M*AEDTYSHKMVKTNHR.R	1																										5166000
sp|A6NMY6|AXA2L_HUMAN	A.YTNFDAER.D	2																			571870000
sp|A6NMY6|AXA2L_HUMAN	K.AYTNFDAER.D	2	403320000	496900000			847116	413140000		671710000	543190000	279770000	668820000		440390000	349260000	379770000			413960000	1842300000		247930000	325350000	482950000	581030000	336470000	324350000	560390000
sp|A6NMY6|AXA2L_HUMAN	K.DIISDTSGDFR.K	2	748130000	539480000	576280000	991370000	552120000	451130000	78537000	843640000				425640000		543050000	301010000	339160000	1377800000	558040000	512860000	460890000	158950000	427980000	387100000	639300000			1483800
sp|A6NMY6|AXA2L_HUMAN	K.DIISDTSGDFRK.L	2										1605800														9888200
sp|A6NMY6|AXA2L_HUMAN	K.GLGTDEDSLIEIICSR.T	2	28932000	16699000		13098000							22277000	7231900		11896000			85715000					6114800		9948900
sp|A6NMY6|AXA2L_HUMAN	K.KELASALK.S	2																	167560000							61342000
sp|A6NMY6|AXA2L_HUMAN	K.SALSGHLETVILGLLK.T	2	32912000		1315600		144740000	36051000	44923000	49179000	18849000	853445	133900000	139260000	38492000	72419000			485500000		110120000		47129000		193120000	233750000	27272000	278960000	67016000
sp|A6NMY6|AXA2L_HUMAN	K.SLYYYIQQDTK.G	2	194910000	146980000	97673000			76175000		211070000						158090000					164720000
sp|A6NMY6|AXA2L_HUMAN	K.SYSPYDM*LESIR.K	2							72011000						85315000	148140000			594480000	111150000		90125000	61531000		122170000				130010000
sp|A6NMY6|AXA2L_HUMAN	K.SYSPYDMLESIR.K	2																	96815000									24701000
sp|A6NMY6|AXA2L_HUMAN	K.TDLEKDIISDTSGDFR.K	2			16914000	91559000				42796000									23307000			8592800
sp|A6NMY6|AXA2L_HUMAN	K.TPAQYDASELK.A	2	358970000	300980000	211840000	545680000	411380000		230100000	448760000		156150000	340030000	320670000	324940000	540810000				188980000	398150000		142580000	179970000			133900000	296840000	361100000
sp|A6NMY6|AXA2L_HUMAN	K.WISIM*TER.S	2	251610000																		308710000							51515000
sp|A6NMY6|AXA2L_HUMAN	R.DALNIETAIK.T	2	803130000	573970000	353090000	1125600000	646080000	512940000		800050000	756980000	315740000					468290000	366540000	1638200000			568650000			720190000		482500000	397100000
sp|A6NMY6|AXA2L_HUMAN	R.DALNIETAIKTK.G	2																			310790000
sp|A6NMY6|AXA2L_HUMAN	R.DLYDAGVK.R	2			447320000					817230000		265740000									517230000					694700000		384230000
sp|A6NMY6|AXA2L_HUMAN	R.DLYDAGVKR.K	2						23661000		64275000	40247000															55130000	18554000
sp|A6NMY6|AXA2L_HUMAN	R.KLM*VALAK.G	2									108540000
sp|A6NMY6|AXA2L_HUMAN	R.SEVDM*LK.I	2	804890000	596360000	595260000	1004600000	383970000					151220000	828840000		495650000	773990000			1179300000				175410000			298170000
sp|A6NMY6|AXA2L_HUMAN	R.SEVDM*LKIR.S	2																		18853000				15367000
sp|A6NMY6|AXA2L_HUMAN	R.SEVDMLK.I	2					4437500												137830000
sp|A6NMY6|AXA2L_HUMAN	R.SVPHLQKVFDR.Y	2																			216450000
sp|A6NMY6|AXA2L_HUMAN	R.TNQELQEINR.V	2	1032000000	702030000	969480000		940580000	671830000	532650000	726610000	53605000	384380000	1085100000	564110000	610860000	939840000	945510000		159140000	81211000	738400000			663440000		47068000		593100000	693680000
sp|A6NMY6|AXA2L_HUMAN	R.TNQELQEINRVYKEM*.Y	2																			56470000
sp|A6NMY6|AXA2L_HUMAN	Y.YIQQDTKGDYQK.A	2																			187060000
sp|A6NMY6|AXA2L_HUMAN	Y.YYIQQDTK.G	2																			57221000
sp|A6NMY6|AXA2L_HUMAN	Y.YYIQQDTKGDYQK.A	2																			955340000
sp|A6NNZ2|TBB8B_HUMAN	K.LAVNM*VPFPR.L	10	130770000	114050000		429240000		175930000		187680000	141310000	61121000		227430000	205470000	90462000			466050000	187010000	298850000	43656000		155110000	311020000	407430000	215520000	106460000	278730000
sp|A6NNZ2|TBB8B_HUMAN	R.FPGQLNADLR.K	10	414010000	327850000	102210000	611540000	238290000	100530000	109910000	303800000	176330000	112740000	353460000	260230000	267050000	371650000	266230000	186350000	576770000	226760000	572590000	126170000	82955000	279600000	128250000	496580000	246980000	177540000	216950000
sp|A6NNZ2|TBB8B_HUMAN	R.LHFFM*PGFAPLTSR.G	8	98395000				237180000	80786000		54401000	140260000	153800000	224680000	201000000	200580000	142860000			64527000	396800000		155280000			381540000	319180000	123950000	170050000	159980000
sp|A6NNZ2|TBB8B_HUMAN	R.YLTVAAIFR.G	3				43274000		6657600		11933000	27480000				9038600			9575300		55507000	37592000	36805000			32774000	55353000	82440000	15876000
sp|A8K2U0|A2ML1_HUMAN	H.NAYGGFSSTQDTVVALQALAK.Y	1																	20134000
sp|A8K2U0|A2ML1_HUMAN	K.ATSIVAWLAK.Q	1																	38980000
sp|A8K2U0|A2ML1_HUMAN	K.TFGTFSVEEYVLPK.F	1																	10952000
sp|A8K2U0|A2ML1_HUMAN	R.AVDESVLLLRPDR.E	1																	160380000
sp|A8K2U0|A2ML1_HUMAN	R.AVGFLEIGYQK.E	1																	70929000
sp|A8K2U0|A2ML1_HUMAN	R.LPYSVVR.N	2				320520000					281870000			177860000
sp|A8K2U0|A2ML1_HUMAN	R.LTATIFNYLK.D	1																	42695000
sp|A8K2U0|A2ML1_HUMAN	R.TFNIQSVNR.L	1																	100970000
sp|A8MTJ3|GNAT3_HUMAN	K.LLLLGAGESGK.S	10													112950000	206500000	66752000		331080000										121630000
sp|A8MTJ3|GNAT3_HUMAN	K.M*FDVGGQR.S	9			6472100	69219000	36771000	11345000	20001000	46623000	39550000	17598000	43513000		42905000	66478000	33449000	37919000	94346000	64487000	1738700	51389000	37042000	31594000	62431000	92606000	43817000	27111000	19819000
sp|A8MTJ3|GNAT3_HUMAN	R.EYQLNDSAAYYLNDLDR.I	2														11634000						2667100			2382300
sp|A8MUU1|FB5L3_HUMAN	K.TQTVCNFTDGALVQHQEWDGK.E	2								4263900
sp|A8MWD9|RUXGL_HUMAN	R.GNSIIM*LEALER.V	2	22362000			19413000		17920000			10564000		9527700			24707000
sp|A8MWD9|RUXGL_HUMAN	R.GNSIIMLEALER.V	2				15611000										12069000
sp|A8MWL6|SNG2L_HUMAN	R.FLTQPQVVAR.A	2		36425000						24797000			31049000
sp|A8MXT2|MAGBH_HUMAN	R.YEFLWGPR.A	18	13090000			14193000				26540000			8332300	45514000	8150900	29026000
sp|B0I1T2|MYO1G_HUMAN	K.YM*DINFDFK.G	2														3675000
sp|B0I1T2|MYO1G_HUMAN	R.YLGLLENVR.V	4																									32563000
sp|B2RU33|POTEC_HUMAN	K.DLIVMLRDTDMNK.R	5			222450000
sp|B2RXH8|HNRC2_HUMAN	K.GDDLQAIK.K	5		81367000			85380000
sp|B2RXH8|HNRC2_HUMAN	K.KSDVEAIFSK.Y	5											41454000	27244000		39001000
sp|B2RXH8|HNRC2_HUMAN	K.SDVEAIFSK.Y	5	150270000	81770000			88587000	63378000	57795000	110150000	95486000		99036000	103180000	68302000	142380000	6670500					17268000	17037000				26048000
sp|B2RXH8|HNRC2_HUMAN	K.VDSLLENLEK.I	5				409350000	197720000							227010000							111600000				79745000
sp|B2RXH8|HNRC2_HUMAN	R.AAVAGEDGR.M	5		569630000	560380000		156970000		252950000	558370000	164810000	433940000		207180000	480090000		258700000	242150000			150210000	173840000		169910000	236810000	222680000			218760000
sp|B2RXH8|HNRC2_HUMAN	R.VFIGNLNTLVVK.K	5	510480000	195150000		437710000	303100000	33789000	175040000	388620000	346230000	238920000	431390000	411180000	267460000	506920000	89847000	82302000	248030000	127680000	68564000	82470000	59519000			109700000	82870000	77597000	152700000
sp|B5ME19|EIFCL_HUMAN	K.ELLGQGLLLR.S	2		24608000		63184000	29563000	27557000	17268000		23358000		34028000			36618000										8212600
sp|B5ME19|EIFCL_HUMAN	K.LGSLVENNER.V	2				32370000	19416000	12237000			17972000	11682000			17045000	27013000
sp|B5ME19|EIFCL_HUMAN	K.SEQDQAENEGEDSAVLM*ER.L	2														667070
sp|B5ME19|EIFCL_HUMAN	R.FEELTNLIR.T	2													27131000
sp|B7ZAQ6|GPHRA_HUMAN	R.NVTDTDILALER.R	2								437995
sp|B7ZW38|HNRC3_HUMAN	K.GDDLQAIK.K	5		81367000			85380000
sp|B7ZW38|HNRC3_HUMAN	K.KSDVEAIFSK.Y	5											41454000	27244000		39001000
sp|B7ZW38|HNRC3_HUMAN	K.SDVEAIFSK.Y	5	150270000	81770000			88587000	63378000	57795000	110150000	95486000		99036000	103180000	68302000	142380000	6670500					17268000	17037000				26048000
sp|B7ZW38|HNRC3_HUMAN	K.VDSLLENLEK.I	5				409350000	197720000							227010000							111600000				79745000
sp|B7ZW38|HNRC3_HUMAN	R.AAVAGEDGR.M	5		569630000	560380000		156970000		252950000	558370000	164810000	433940000		207180000	480090000		258700000	242150000			150210000	173840000		169910000	236810000	222680000			218760000
sp|B7ZW38|HNRC3_HUMAN	R.VFIGNLNTLVVK.K	5	510480000	195150000		437710000	303100000	33789000	175040000	388620000	346230000	238920000	431390000	411180000	267460000	506920000	89847000	82302000	248030000	127680000	68564000	82470000	59519000			109700000	82870000	77597000	152700000
sp|B9A064|IGLL5_HUMAN	K.AGVETTKPSK.Q	2														44215000			54275000
sp|B9A064|IGLL5_HUMAN	K.YAASSYLSLTPEQWK.S	6														29621000			69434000		45194000
sp|C9JRZ8|AK1BF_HUMAN	K.TTAQVLIR.F	2	214930000		130260000		121320000	91101000	80610000	172420000		131880000		158820000	127960000	208010000	127670000		225690000	172760000	228490000	137880000	112790000			237600000	162640000		197330000
sp|E9PAV3|NACAM_HUMAN	K.IEDLSQQAQLAAAEK.F	2	4353000			8920600																				4414100
sp|E9PAV3|NACAM_HUMAN	K.NILFVITKPDVYK.S	3														6580600
sp|E9PAV3|NACAM_HUMAN	K.SPASDTYIVFGEAK.I	2																	10023000
sp|F5H284|PAL4D_HUMAN	K.TEWLDGK.H	8				20190000								1521000
sp|H3BUK9|POTB2_HUMAN	K.DLIVMLRDTDMNK.R	5			222450000
sp|L0R6Q1|S35U4_HUMAN	K.GFLAGYVVAK.L	1									8505500
sp|O00139|KIF2A_HUMAN	R.PLVETIFER.G	1											29206000		15113000
sp|O00139|KIF2A_HUMAN	R.YLENQTFR.F	1												15351000
sp|O00148|DX39A_HUMAN	K.GLAITFVSDENDAK.I	2														50664000			26331000
sp|O00148|DX39A_HUMAN	K.GSYVSIHSSGFR.D	2								1812700						14070000
sp|O00148|DX39A_HUMAN	K.ILNDVQDR.F	2					102310000														81326000
sp|O00148|DX39A_HUMAN	K.LTLHGLQQYYVK.L	2														74324000
sp|O00148|DX39A_HUMAN	R.DFLLKPELLR.A	2			94259000		65323000	66232000	87359000		149680000					187020000		30319000			113170000	48674000		9102400	65418000	110560000
sp|O00148|DX39A_HUMAN	R.ELAFQISK.E	2			53611000				31273000			38697000
sp|O00148|DX39A_HUMAN	R.FEVNVAELPEEIDISTYIEQSR.-	1	15912000	11551000							7462500		6374100
sp|O00148|DX39A_HUMAN	R.ILVATNLFGR.G	2	397930000	266390000	307600000	464300000				402940000		229160000	270410000		302470000	322450000	162950000	126120000	188070000		200020000			101960000	172140000	179610000		142000000	124360000
sp|O00151|PDLI1_HUMAN	K.QSTSFLVLQEILESEEK.G	1																		11340000						14465000
sp|O00151|PDLI1_HUMAN	K.TAASGVEANSR.P	1		5806700														7386500
sp|O00151|PDLI1_HUMAN	R.SAM*PFTASPASSTTAR.V	1	12493000													6800100	2399400		26075000
sp|O00151|PDLI1_HUMAN	R.VITNQYNNPAGLYSSENISNFNNALESK.T	1																	20100000
sp|O00151|PDLI1_HUMAN	R.VTPPEGYEVVTVFPK.-	1											8036000
sp|O00159|MYO1C_HUMAN	K.AVASEIFK.G	1																	84730000							38888000
sp|O00159|MYO1C_HUMAN	K.GEELLSPLNLEQAAYAR.D	1																							8019600				19136000
sp|O00159|MYO1C_HUMAN	K.M*SLLQLVEILQSK.E	1																	24015000							23573000	5565700
sp|O00159|MYO1C_HUMAN	K.TLFATEDALEVR.R	1	12004000	8784600	6293400		7966900		7954800	23505000			30727000	15141000			20231000	17215000	49290000	44267000		15532000	8260700	13048000		44989000	5506400		40547000
sp|O00159|MYO1C_HUMAN	K.YLGLLENLR.V	1					18183000						38582000	579450000					106380000							69327000	43744000
sp|O00159|MYO1C_HUMAN	K.YM*DVQFDFK.G	1														3675000										12613000
sp|O00159|MYO1C_HUMAN	N.AVVIVEDAK.V	1											7047300			82928000					26056000					36656000
sp|O00159|MYO1C_HUMAN	Q.NVLDTSWPTPPPALR.E	1																		15581000									11496000
sp|O00159|MYO1C_HUMAN	R.DGTIDFTPGSELLITK.A	1																	49076000		23304000				18644000
sp|O00159|MYO1C_HUMAN	R.ENLIYTYIGPVLVSVNPYR.D	1				1508700											24383000	5295400	14262000										4347200
sp|O00159|MYO1C_HUMAN	R.IDYANLTGISVSSLSDSLFVLHVQR.A	1											15829000									16359000			9497000
sp|O00159|MYO1C_HUMAN	R.LGTDEISPR.V	1	83406000		67995000	106240000	64523000	57591000	34047000	92450000	60910000	34804000	94819000	67576000		59933000			218650000	138760000	96203000	87797000	35898000		112000000	112330000
sp|O00159|MYO1C_HUMAN	R.LLSVEGSTLR.E	1														64763000						86922000							171790000
sp|O00159|MYO1C_HUMAN	R.NFHIFYQLLEGGEEETLR.R	1																							7282800
sp|O00159|MYO1C_HUMAN	R.NPQSYLYLVK.G	1																	72116000							28837000
sp|O00159|MYO1C_HUMAN	R.PQDGVAVLVR.H	1						24042000		27935000								12380000
sp|O00159|MYO1C_HUMAN	R.TFTWLVGK.I	1					14248000			19421000	16728000					19640000					30224000		12606000			59032000			29730000
sp|O00159|MYO1C_HUMAN	R.TSFLLNLR.R	1											44164000	62703000			96523000	96748000		116610000				59429000
sp|O00159|MYO1C_HUMAN	R.VGVQDFVLLENFTSEAAFIENLR.R	1		23689000	22636000	39840000							30985000				33550000	29652000					21551000
sp|O00159|MYO1C_HUMAN	R.VLQALGSEPIQYAVPVVK.Y	1																	9136600
sp|O00159|MYO1C_HUMAN	R.VNSININQGSITFAGGPGR.D	1	22152000	3450800							10592000		26946000			12271000			19191000	23660000		2320000					6293200	1223300	23960000
sp|O00160|MYO1F_HUMAN	R.LFDFLVEAINR.A	1															3984600
sp|O00161|SNP23_HUMAN	R.IEEGLDQINK.D	1									21460000												2413500		6862600	10901000
sp|O00161|SNP23_HUMAN	R.ILGLAIESQDAGIK.T	1		1943600		40722000	9530800				2460300			14479000	25902000
sp|O00186|STXB3_HUMAN	R.SAEETFQLSR.W	1		6218200												7745800										2071600
sp|O00194|RB27B_HUMAN	K.LQLWDTAGQER.F	10	195190000	120670000		1170600	183850000		148320000		143800000		322730000		176710000	222650000			180950000	15723000	91283000	71844000				7367200			918274
sp|O00203|AP3B1_HUMAN	K.EASADLSPYVR.K	1		3694900		12447000
sp|O00203|AP3B1_HUMAN	K.LEILTNLANEANISTLLR.E	1	5975000							5602600						16276000
sp|O00203|AP3B1_HUMAN	K.LLDSITVPVAR.A	1									4766000
sp|O00203|AP3B1_HUMAN	R.NVEVIELAK.E	1								29494000		9267300
sp|O00217|NDUS8_HUMAN	R.TLLWTELFR.G	1	19878000	6835600		29210000		22522000	14006000		22910000		39890000	19438000	14997000	22592000				24004000						12272000	4958600
sp|O00231|PSD11_HUMAN	K.EQSILELGSLLAK.T	1				17931000
sp|O00231|PSD11_HUMAN	K.LYDNLLEQNLIR.V	1														9588500
sp|O00231|PSD11_HUMAN	K.TGQAAELGGLLK.Y	1																								2847600
sp|O00231|PSD11_HUMAN	R.AQSLLSTDR.E	1				53768000	30476000						27202000
sp|O00231|PSD11_HUMAN	R.LVSLYFDTK.R	1	1270100																						2198900
sp|O00232|PSD12_HUMAN	R.LQEVIETLLSLEK.Q	1	23588000		26917000	33969000		18542000	15421000	33019000			34409000	19889000	21272000	35197000				13672000	15746000				17556000	27890000
sp|O00232|PSD12_HUMAN	R.M*AQLLDLSVDESEAFLSNLVVNK.T	1			4542900	13481000				7057400				5091700
sp|O00232|PSD12_HUMAN	R.TASDM*VSTSR.I	1			8246900	30582000
sp|O00233|PSMD9_HUMAN	R.SDVDLYQVR.T	1						2361200		1005600
sp|O00264|PGRC1_HUMAN	R.DFTPAELR.R	1																	54521000
sp|O00291|HIP1_HUMAN	E.ESMCQLAKDQR.K	1									55152000
sp|O00299|CLIC1_HUMAN	K.GVTFNVTTVDTK.R	1		36595000								28553000	51191000	55840000	39402000	73347000			65857000	35570000	57687000	14574000	24402000		52043000
sp|O00299|CLIC1_HUMAN	K.LAALNPESNTAGLDIFAK.F	1	27070000	14160000		39866000	24993000	15601000			30959000	18487000		24055000	31144000	34120000			77062000		38444000			11563000	32052000	24348000			29253000
sp|O00299|CLIC1_HUMAN	K.NSNPALNDNLEK.G	1		30107000			46017000	21004000				33796000		47868000	24502000		13239000		40256000		57629000						41124000
sp|O00299|CLIC1_HUMAN	K.VLDNYLTSPLPEEVDETSAEDEGVSQR.K	1	20374000	37591000	38659000	81723000	21810000	25670000	16332000	29732000	43065000	31731000	69332000	56541000	34979000	60769000	49331000	24265000	10735000		56052000	29050000	7455600	11907000	25709000	79600000	56054000		54209000
sp|O00299|CLIC1_HUMAN	R.GFTIPEAFR.G	1	784390000	888330000	528780000								453080000	653390000			426470000	825710000						247630000	685730000	426620000		468340000
sp|O00299|CLIC1_HUMAN	R.LFM*VLWLK.G	1	79904000	53341000	24272000		75972000	77949000	52972000	102030000	78890000	45721000			75129000	143740000			86138000		112510000	44255000	58046000	39273000	84902000	121570000	89030000	34988000	55582000
sp|O00299|CLIC1_HUMAN	R.YLSNAYAR.E	1	182630000			182610000				146770000	118930000	86317000	140490000			116460000		94258000	136880000		130020000	93187000			119130000		122130000
sp|O00303|EIF3F_HUMAN	K.VSADNTVGR.F	1					33480000
sp|O00303|EIF3F_HUMAN	K.YAYYDTER.I	1														6700900
sp|O00303|EIF3F_HUMAN	R.LHPVILASIVDSYER.R	1												7356200
sp|O00303|EIF3F_HUMAN	R.VIGLSSDLQQVGGASAR.I	1		11537000		42910000	17625000			16783000	23816000		28076000			29282000							2352000		14778000				9045900
sp|O00303|EIF3F_HUMAN	R.VIGTLLGTVDK.H	1				48893000							29585000		20582000
sp|O00330|ODPX_HUMAN	R.VVDDELATR.F	1					16692000							3573800		24276000
sp|O00391|QSOX1_HUMAN	Y.TAYLQRLSGLTR.E	1																			54667000
sp|O00410|IPO5_HUMAN	K.LVLEQVVTSIASVADTAEEK.F	1																								12552000
sp|O00410|IPO5_HUMAN	R.NTTAAEEAR.Q	1				11787000											6475800
sp|O00423|EMAL1_HUMAN	K.LEWVYGYR.G	4				6366900
sp|O00425|IF2B3_HUMAN	K.AIEALSGK.I	1					27954000
sp|O00425|IF2B3_HUMAN	K.ALQSGPPQSR.R	1	39285000				31405000					20322000			28612000
sp|O00425|IF2B3_HUMAN	K.FTEEIPLK.I	1	51437000	20482000	12123000					31503000		22344000		23591000		51845000
sp|O00425|IF2B3_HUMAN	K.IAPAEAPDAK.V	1	57541000	20621000	19571000	57170000	43753000			39366000	35133000	33632000	32065000	35463000	28686000	49658000
sp|O00425|IF2B3_HUMAN	K.ILAHNNFVGR.L	2													44025000	9334800
sp|O00425|IF2B3_HUMAN	K.ITISPLQELTLYNPER.T	1	25662000				22300000	14363000		25653000	16100000	28202000	29100000	20174000	12601000	25733000
sp|O00425|IF2B3_HUMAN	K.TVNELQNLSSAEVVVPR.D	1	23827000		3036800	34761000						5359100		12344000		37883000
sp|O00425|IF2B3_HUMAN	K.VAYIPDEM*AAQQNPLQQPR.G	1	35898000
sp|O00425|IF2B3_HUMAN	R.DQTPDENDQVVVK.I	1				26349000									17913000
sp|O00425|IF2B3_HUMAN	R.LLVPTQFVGAIIGK.E	1		37435000	35329000		41001000	43235000		56609000		5360900		35271000	53040000
sp|O00429|DNM1L_HUMAN	R.TLESVDPLGGLNTIDILTAIR.N	1	10124000	1414900	787554	11673000		10664000	1289800	7543800	5850000		23045000	8776500						4075600					5354000	7742900	7474500		3738700
sp|O00468|AGRIN_HUMAN	K.DFLALALLDGR.V	1																		9243400
sp|O00468|AGRIN_HUMAN	R.SIESTLDDLFR.N	1																33350000								36669000		19949000	18698000
sp|O00483|NDUA4_HUMAN	K.FYSVNVDYSK.L	1	20710000			23674000		4824800		19709000				14204000		31070000
sp|O00483|NDUA4_HUMAN	K.LGPNDQYK.F	1													168800000
sp|O00487|PSDE_HUMAN	R.AVAVVVDPIQSVK.G	1					6845200								5073000
sp|O00507|USP9Y_HUMAN	R.LQYYVPR.G	2								42277000
sp|O00515|LAD1_HUMAN	R.QVVEAAQAPIQER.L	1				5213400								1349400
sp|O00560|SDCB1_HUMAN	K.SIDNGIFVQLVQANSPASLVGLR.F	1	2637200										16258000	7350200		9809200									6687700
sp|O00560|SDCB1_HUMAN	R.ANVAVVSGAPLQGQLVAR.P	1											19455000
sp|O00560|SDCB1_HUMAN	R.PSSINYM*VAPVTGNDVGIR.R	1											1254600
sp|O00571|DDX3X_HUMAN	K.DLLDLLVEAK.Q	2	34306000	11597000	10909000	33949000	26568000	12475000	17347000	11230000	33891000	25048000	25804000	19000000	28458000										15450000	18580000	12599000
sp|O00571|DDX3X_HUMAN	K.QYPISLVLAPTR.E	2				13053000
sp|O00571|DDX3X_HUMAN	K.SPILVATAVAAR.G	2	22352000				10690000
sp|O00571|DDX3X_HUMAN	K.YLVLDEADR.M	5																											7991900
sp|O00571|DDX3X_HUMAN	R.DFLDEYIFLAVGR.V	2	13330000	7518000		18743000	15207000	10909000		22434000	16900000	6236700	28366000	20199000	14299000	24234000				12663000							12454000		9281900
sp|O00571|DDX3X_HUMAN	R.ELAVQIYEEAR.K	2				18465000	11248000	17561000		27238000	18706000			16692000	4422100	22048000	13575000			7169800			7794700	7846000		6828300		5532300	5077300
sp|O00571|DDX3X_HUMAN	R.LEQELFSGGNTGINFEK.Y	2														4974900
sp|O00571|DDX3X_HUMAN	R.M*LDM*GFEPQIR.K	4		36185000				34521000	6202800	33221000			47279000	27673000	28888000	40670000		14992000	25061000	12255000			2293700	10742000
sp|O00571|DDX3X_HUMAN	R.M*LDMGFEPQIR.K	4			5218300	5617800														1095800
sp|O00571|DDX3X_HUMAN	R.SDYDGIGSR.G	1	43884000	25653000	25571000	49627000				32891000	29275000		26630000	22940000	7594500	28024000											14170000
sp|O00571|DDX3X_HUMAN	R.SFLLDLLNATGK.D	1	43821000		12734000	34956000	34928000	11612000	32094000	35646000	31539000	11595000	32688000	9270600	22860000	41609000			29692000	19906000			9992000		7237200		10103000		20100000
sp|O00571|DDX3X_HUMAN	R.VGNLGLATSFFNER.N	1				53019000	39158000	34781000		77255000			42329000			42888000	24036000										15499000
sp|O00571|DDX3X_HUMAN	R.VGSTSENITQK.V	2	35000000	15199000		39366000	22068000	9853900	7206200	25802000		11326000	17788000	19008000	22662000	17165000
sp|O00629|IMA3_HUMAN	R.NEVVVELR.K	1												14097000		19648000
sp|O00629|IMA3_HUMAN	R.VQNTSLEAIVQNASSDNQGIQLSAVQAAR.K	1	9437000			9619800		9243400		22306000	6303300	10806000	13716000	10093000
sp|O00754|MA2B1_HUMAN	R.TFLASVQWK.E	1																			30825000
sp|O00764|PDXK_HUMAN	K.VVPLADIITPNQFEAELLSGR.K	1				5066700																				8519700
sp|O14495|PLPP3_HUMAN	K.EILSPVDIIDR.N	1																				2613900
sp|O14514|AGRB1_HUMAN	G.IAYWEPPTYIRCVSIDYRNIQM*MTR.E	1												4653700
sp|O14514|AGRB1_HUMAN	G.IAYWEPPTYIRCVSIDYRNIQMM*TR.E	1												4653700
sp|O14524|NEMP1_HUMAN	R.LLTEEEYR.I	1	17369000
sp|O14556|G3PT_HUMAN	D.VSVVDLTCR.L	2	18651000												5053000		18059000
sp|O14556|G3PT_HUMAN	K.LTGM*AFR.V	2	977910000				615070000												2019200000
sp|O14556|G3PT_HUMAN	K.LTGMAFR.V	2										38113000							971014
sp|O14579|COPE_HUMAN	R.DSIVAELDR.E	1									45310000								40254000	24563000
sp|O14617|AP3D1_HUMAN	R.ALDIDLDKPLADSEK.L	1		1193500		11982000
sp|O14618|CCS_HUMAN	R.SLIIDEGEDDLGR.G	1																1813500
sp|O14639|ABLM1_HUMAN	R.TSSESIYSR.P	1																											4234400
sp|O14662|STX16_HUMAN	R.LTDAFLLLR.N	1				19875000							14898000
sp|O14709|ZN197_HUMAN	K.FYKCDM*CCKHFNKISHLINHRR.I	1																					233812
sp|O14715|RGPD8_HUMAN	R.ATNTDLLLAYANLM*LLTLSTR.D	7												7197800
sp|O14735|CDIPT_HUMAN	R.NM*AALDAADR.A	1												99993000
sp|O14744|ANM5_HUMAN	R.VPLVAPEDLR.D	1					8654300		5272600	7935000		7421800	9760600	5827400					32472000			4153100
sp|O14745|NHRF1_HUMAN	R.EALAEAALESPR.P	1	38381000	23421000		99227000	25064000			11648000	13234000	4993700	17746000	21288000	12996000	33178000				2920500							4970300
sp|O14745|NHRF1_HUMAN	R.EALAEAALESPRPALVR.S	1										4476800			17009000
sp|O14745|NHRF1_HUMAN	R.LLVVDPETDEQLQK.L	1	27127000			31095000					12486000					15665000
sp|O14773|TPP1_HUMAN	F.LITNEIVDYISGGGFSNVFPR.P	1	16327000	13732000	4655600	15148000	38902000	13528000	4499800	10610000	10884000	15676000	27584000	27502000	6866600	16807000	9015400		4358900	7488100		8996200	6545700	4923000	817682	8775500			7490600
sp|O14773|TPP1_HUMAN	R.AYPDVAALSDGYWVVSNR.V	1		20568000			64266000	32261000	18148000	36552000			36898000	47471000	4563100	82869000			16482000			30397000	17307000
sp|O14773|TPP1_HUMAN	R.LFGGNFAHQASVAR.V	1					43032000			26576000	20619000			38346000		3899100			2655200			10313000			20088000				12439000
sp|O14773|TPP1_HUMAN	R.LYQQHGAGLFDVTR.G	1					6896900						36612000		8361300	155520000												18311000
sp|O14773|TPP1_HUMAN	R.VNTELM*K.A	1				88664000	70050000			45159000	73192000
sp|O14773|TPP1_HUMAN	R.VPIPWVSGTSASTPVFGGILSLINEHR.I	1				26983000	14461000					4304300	25183000	10268000	10410000	16170000			11120000
sp|O14773|TPP1_HUMAN	R.VVGQQGR.G	1		74474000		168670000					101680000		80881000	91323000		75338000							27265000
sp|O14776|TCRG1_HUMAN	R.EALFNEFVAAAR.K	1								88701000
sp|O14776|TCRG1_HUMAN	R.SSDVSWSDTR.R	1									1642800
sp|O14776|TCRG1_HUMAN	R.VFFYNPTTR.L	1				4962300								1586600		2521100
sp|O14782|KIF3C_HUMAN	F.EHIFTHISR.S	1																	13632000
sp|O14786|NRP1_HUMAN	R.EWIQVDLGLLR.F	1																							9646100
sp|O14787|TNPO2_HUMAN	R.ALVM*LLEVR.I	2	53947000	21499000	20256000	48574000	26481000	23554000	20448000	37836000	31429000		27245000	40555000	17080000
sp|O14818|PSA7_HUMAN	K.ALLEVVQSGGK.N	2			19802000		19521000		10126000					16315000					134560000		25781000				17117000	40875000
sp|O14818|PSA7_HUMAN	K.GSTAVGVR.G	1																								67028000
sp|O14818|PSA7_HUMAN	K.ILNPEEIEK.Y	1																	178790000
sp|O14818|PSA7_HUMAN	K.LTVEDPVTVEYITR.F	2	16178000		14312000	32685000		5872900		22679000						13031000	21773000		76193000					4752500		8289000
sp|O14818|PSA7_HUMAN	K.NYTDEAIETDDLTIK.L	1																	30918000		7219900
sp|O14818|PSA7_HUMAN	K.SVAKLQDER.T	2																			119910000
sp|O14818|PSA7_HUMAN	L.KILNPEEIEKYVAEIEK.E	1																			29115000
sp|O14818|PSA7_HUMAN	L.KILNPEEIEKYVAEIEKEK.E	1																			62621000
sp|O14818|PSA7_HUMAN	L.LEVVQSGGK.N	2																			101120000
sp|O14818|PSA7_HUMAN	M.AFAGLTADAR.I	1																			57043000
sp|O14818|PSA7_HUMAN	R.AITVFSPDGHL.F	2																			171800000
sp|O14818|PSA7_HUMAN	R.AITVFSPDGHLFQ.V	2																			151760000
sp|O14818|PSA7_HUMAN	R.AITVFSPDGHLFQVE.Y	2																			272370000
sp|O14818|PSA7_HUMAN	R.AITVFSPDGHLFQVEYAQEAVK.K	2																	21118000
sp|O14818|PSA7_HUMAN	R.RPFGISALIVGFDFDGTPR.L	1	49065000	48549000	21447000	49353000	41423000	53211000	21197000	75292000	49216000	19458000	50209000	70475000	41374000	48929000	40058000	18902000	112760000	67630000	23546000	22359000	34297000	35055000	48150000	74887000	35025000	50969000	46771000
sp|O14828|SCAM3_HUMAN	R.TAAANAAAGAAENAFR.A	1	3796700	8777000	14625000	56004000	28832000						67944000
sp|O14880|MGST3_HUMAN	K.SGLGSGPK.C	1				1579600000						41103000			47685000
sp|O14880|MGST3_HUMAN	R.IASGLGLAWIVGR.V	1	210660000	165050000		232400000	169540000	108780000	94325000	278420000	140780000	85224000	286010000	127040000	221120000	300370000	19385000		54318000	44992000	27760000	33354000	24486000	18406000	32135000	21165000	30809000	22938000
sp|O14880|MGST3_HUMAN	R.VLYAYGYYTGEPSK.R	1	103440000	55335000		76086000	51628000	27163000	20047000		60800000		53338000			68459000
sp|O14910|LIN7A_HUMAN	K.EQNSPIYISR.I	3		3670700		22604000
sp|O14950|ML12B_HUMAN	K.EAFNM*IDQNR.D	3	83011000	75827000	59376000	135420000	82767000	61627000		103390000	84720000	28448000	121600000	63235000	15031000	95125000	86713000		286030000	251680000	164900000	57557000	47503000		90062000	204440000	106470000	72130000	196550000
sp|O14950|ML12B_HUMAN	K.GNFNYIEFTR.I	2	88754000			147310000	101380000	75490000	44570000		65007000		145890000			96941000		87461000	271150000	215680000	123330000	63007000	53834000	71183000	123430000		104370000		159820000
sp|O14950|ML12B_HUMAN	K.LNGTDPEDVIR.N	3					85971000	84399000	22840000			49567000		98636000	90626000			177440000	352740000	347710000	184910000		75970000	81175000	161430000	284040000	139230000		226790000
sp|O14950|ML12B_HUMAN	R.ATSNVFAM*FDQSQIQEFK.E	3	86932000		11219000			48702000			69762000	16791000	90221000	85195000		112290000	81162000		291620000	269090000	97339000			47405000	149370000			76205000	198000000
sp|O14950|ML12B_HUMAN	R.DGFIDKEDLHDM*LASLGK.N	3																								22562000
sp|O14950|ML12B_HUMAN	R.ELLTTM*GDR.F	3	381830000	299080000	345740000	567360000	348550000		170120000	62401000	433490000	214970000	556440000	357220000	337380000	350360000	587240000	795840000	546390000	882660000	566710000	122120000	212600000	368890000	475540000	922770000	530240000	424480000	851260000
sp|O14950|ML12B_HUMAN	R.ELLTTMGDR.F	3				6253100														13789000
sp|O14950|ML12B_HUMAN	R.FTDEEVDELYR.E	2	284590000				186690000	184670000	137590000	323280000	253120000	67830000	320930000	251500000	199900000		8030700	269410000	284360000	321540000	218540000		128020000		297760000	12418000		223320000	308730000
sp|O14950|ML12B_HUMAN	R.NAFACFDEEATGTIQEDYLR.E	2				8878300							10592000							12317000					7867000	10712000			9680100
sp|O14974|MYPT1_HUMAN	R.LAYVAPTIPR.R	1											5358200															3577600
sp|O14974|MYPT1_HUMAN	R.QGVDIEAAR.K	1	19566000					11187000		24031000					10614000					23749000		11888000				13891000	11442000
sp|O14974|MYPT1_HUMAN	R.TYDETYQR.Y	1												5357100
sp|O14975|S27A2_HUMAN	R.DETLTYAQVDR.R	1		5546400		47644000		7327100					22910000
sp|O14975|S27A2_HUMAN	R.TSNTDGIDSFLDK.V	1				8518400
sp|O14979|HNRDL_HUMAN	K.DLTEYLSR.F	1	63737000	37560000	39835000	87696000				16939000	53275000
sp|O14979|HNRDL_HUMAN	K.EYFGAFGEIENIELPM*DTK.T	1				25472000
sp|O14979|HNRDL_HUMAN	K.FGEVVDCTIK.M	2	8198200			14259000
sp|O14979|HNRDL_HUMAN	K.M*FIGGLSWDTSK.K	1								9514900	5943200
sp|O14979|HNRDL_HUMAN	K.TDPVTGR.S	1														263210000
sp|O14979|HNRDL_HUMAN	K.VFVGGLSPDTSEEQIK.E	1						16934000							8192100
sp|O14979|HNRDL_HUMAN	R.GFGFVLFK.D	2	683890000	268470000	347270000	363600000	282710000		65668000	375800000	413330000	295710000	485570000	357160000	391970000	542920000	123680000	99796000	266210000	151700000	197060000	106670000	102710000		187750000	172740000	42559000	118910000	193240000
sp|O14980|XPO1_HUMAN	K.EFAGEDTSDLFLEER.E	1				11474000				3412600			5719700			37559000
sp|O14980|XPO1_HUMAN	K.LISGWVSR.S	1					30934000									26828000
sp|O14980|XPO1_HUMAN	K.YYGLQILENVIK.T	1	17044000			4922100					10210000	4480500
sp|O14980|XPO1_HUMAN	R.M*AKPEEVLVVENDQGEVVR.E	1	10858000	5887100		20096000	5971800	16794000		11288000			23300000	31014000	4057600	8666500					8709800					3949900
sp|O14980|XPO1_HUMAN	R.QLLDFSQK.L	1						21549000							23503000
sp|O14980|XPO1_HUMAN	R.SNDPQM*VAENFVPPLLDAVLIDYQR.N	1	19097000		7664800
sp|O14983|AT2A1_HUMAN	K.TASEM*VLADDNFSTIVAAVEEGR.A	2	5584800		11472000	17327000										19867000
sp|O14983|AT2A1_HUMAN	R.NAENAIEALK.E	2	23375000							27036000
sp|O14983|AT2A1_HUMAN	R.VDQSILTGESVSVIK.H	2	4340800										13714000
sp|O15020|SPTN2_HUMAN	K.DLTSVNILLK.K	2																								36509000
sp|O15020|SPTN2_HUMAN	R.ETWLSENQR.L	3																	930783	3221000
sp|O15020|SPTN2_HUMAN	R.FQIQDISVETEDNKEK.K	2																								6558700
sp|O15083|ERC2_HUMAN	R.AAILQTEVDALR.L	2	9787700			12231000	14296000
sp|O15119|TBX3_HUMAN	R.LVSGLEAKPDR.S	1														8667500
sp|O15127|SCAM2_HUMAN	R.TGASFQQAQEEFSQGIFSSR.T	1	57289000	49162000	43098000	90020000	82327000	41909000		15146000	55381000	47475000	84511000	38319000	30267000	25887000	16622000					22668000	7084700	9117700	23038000	14585000	16495000	11592000
sp|O15131|IMA6_HUMAN	K.IVQVALNGLENILR.L	3				10408000				7997300		12903000	19710000	20898000
sp|O15131|IMA6_HUMAN	R.AQIQAVIDANIFPVLIEILQK.A	2	8481300
sp|O15143|ARC1B_HUMAN	K.FAVGSGSR.V	1		64458000			65533000					27536000							975700000				102720000			369110000
sp|O15143|ARC1B_HUMAN	R.NAYVWTLK.G	1								18966000			24667000
sp|O15143|ARC1B_HUMAN	R.TWKPTLVILR.I	1					24924000		15802000	57878000				48779000		36410000						35755000			51927000		34525000	19384000	45682000
sp|O15144|ARPC2_HUMAN	-.M*ILLEVNNR.I	1								36006000
sp|O15144|ARPC2_HUMAN	K.DDDDVVIGK.V	1					6075500
sp|O15144|ARPC2_HUMAN	K.DTDAAVGDNIGYITFVLFPR.H	1				1175900											27057000			28547000	13951000			18038000	27489000		32448000	18174000	14345000
sp|O15144|ARPC2_HUMAN	K.VFM*QEFK.E	1																			45052000
sp|O15144|ARPC2_HUMAN	K.YFQFQEEGK.E	1				32216000					11688000		8030500		12257000				16571000						23784000
sp|O15144|ARPC2_HUMAN	R.DNTINLIHTFR.D	1											47768000			23624000										39603000		28400000
sp|O15144|ARPC2_HUMAN	R.IIEETLALK.F	1				149450000					93044000								126950000		116370000
sp|O15144|ARPC2_HUMAN	R.VTVVFSTVFK.D	1														31659000
sp|O15144|ARPC2_HUMAN	R.VYGSFLVNPESGYNVSLLYDLENLPASK.D	1	13904000	7122200		28384000	10478000					5895400		7394400	6113900		7310800												17386000
sp|O15145|ARPC3_HUMAN	K.DTDIVDEAIYYFK.A	1	12914000			36326000										25923000							4356400		8453000	32477000
sp|O15145|ARPC3_HUMAN	K.LIGNM*ALLPIR.S	1		37110000		105840000	68617000	53083000			35023000		39365000			59417000					47648000				80986000	104590000
sp|O15173|PGRC2_HUMAN	K.DALRDEYDDLSDLNAVQM*ESVR.E	1	7778200										4414400
sp|O15173|PGRC2_HUMAN	K.FYGPAGPYGIFAGR.D	1	83588000	24073000		52374000	9143900				36437000	52164000			44319000	22920000
sp|O15173|PGRC2_HUMAN	K.RDFSLEQLR.Q	1														41811000
sp|O15173|PGRC2_HUMAN	R.DEYDDLSDLNAVQM*ESVR.E	1		29828000	26724000				29979000						32363000	68408000
sp|O15173|PGRC2_HUMAN	R.DFSLEQLR.Q	1										138140000				287980000
sp|O15173|PGRC2_HUMAN	R.GLGAGAGAGEESPATSLPR.M	1	110450000			132730000	81062000	51562000			59462000	25569000	89545000	81345000	50238000	82670000
sp|O15173|PGRC2_HUMAN	R.ILLAVNGK.V	1	85689000							61133000			84111000	73724000
sp|O15173|PGRC2_HUMAN	R.RGLGAGAGAGEESPATSLPR.M	1	4239300			7948400		50030000	983903	2777500	28580000	2431600	82833000		6300200	1507100
sp|O15229|KMO_HUMAN	R.NFQIDVYEAR.E	1									10501000		2419000			7163800
sp|O15230|LAMA5_HUMAN	K.AIQVFLLGGSR.K	1	28175000		23144000			30352000			10166000		59114000	28189000	23149000									21253000	42474000	75707000			46599000
sp|O15230|LAMA5_HUMAN	K.AVAAEAQDTATR.V	1	68655000		31139000	61677000	58765000	40902000		71464000	44426000	27752000	73365000	36675000	23607000	38361000	27790000	37484000	48339000	79814000		45007000	9850000	26103000	36404000	79046000	35753000	22964000	59722000
sp|O15230|LAMA5_HUMAN	K.FANSPRPDLWVLER.S	2														14018000										15330000
sp|O15230|LAMA5_HUMAN	K.FYLQGPEPEPGQGTEDR.F	1								25951000	1238500					5410600									2088300
sp|O15230|LAMA5_HUMAN	K.GDTVAPGAEGLLNLRPDDFVFYVGGYPSTFTPPPLLR.F	1																											14221000
sp|O15230|LAMA5_HUMAN	K.LVGGPVAGGDPNQTIR.G	1																	6013400
sp|O15230|LAMA5_HUMAN	R.AIEASNAYSR.I	1		58351000	69978000	110920000			33658000	86852000	98337000	43554000	102240000	79188000	39254000	81185000	31386000	73484000	123920000	81253000	63179000			44811000	71835000	106590000			83113000
sp|O15230|LAMA5_HUMAN	R.DLADLAAYTALK.F	1	59898000	51492000	48852000		47857000			86297000	62715000	26096000	101950000		24016000	64730000	32367000	37287000			57804000					56674000	68667000		96907000
sp|O15230|LAMA5_HUMAN	R.DLGAPQAAAEAELAAAQR.L	1		29946000	51133000			25947000			13924000	9171400	87932000						96561000		37047000					41637000
sp|O15230|LAMA5_HUMAN	R.DTLASVFR.L	1			136890000								283340000							248820000						327370000
sp|O15230|LAMA5_HUMAN	R.EAQELNSR.N	1	140610000			100360000		54944000			106310000		153030000	123310000	51695000		87199000		147010000	90579000		80981000				153980000	118380000	41962000	141120000
sp|O15230|LAMA5_HUMAN	R.EELM*M*VLASLEQLQIR.A	1		12262000	28631000	27117000		25813000	14264000	109120000	74962000	12087000	156540000	35446000		27079000	20376000	28153000	32693000	78240000	17603000	64897000	14050000	18324000	119750000	165050000	26666000	18068000	50437000
sp|O15230|LAMA5_HUMAN	R.FFLHGVTLVPIEEFSPEFVEPR.V	1																							6899100
sp|O15230|LAMA5_HUMAN	R.FGFNPLEFENFSWR.G	1					18530000	10730000			18983000		34614000	9405500	12163000	24240000						13663000			20081000	29063000			24456000
sp|O15230|LAMA5_HUMAN	R.FGPQTLER.I	1	100620000								131510000		88132000							64752000
sp|O15230|LAMA5_HUMAN	R.FPKPPQPIILR.D	1											49705000
sp|O15230|LAMA5_HUMAN	R.FVM*YM*GSR.Q	1												20097000
sp|O15230|LAMA5_HUMAN	R.GFGEPFVLNPGTWALR.V	1	11136000		13160000	22759000	23786000	24764000		29628000	21219000		48640000	31658000	17044000	25726000		1147400	29549000	49961000	17647000	14075000		18737000	37911000	37866000	30979000	26559000	43435000
sp|O15230|LAMA5_HUMAN	R.GQLQLVEGNFR.H	1		14751000										26816000		24495000			36333000	32566000	11486000	15192000	6122400			29896000	26217000	14029000	39057000
sp|O15230|LAMA5_HUMAN	R.GYAQM*APVQPR.I	1		47901000			44983000			111090000	50206000	7418600	55553000						10675000						18812000
sp|O15230|LAMA5_HUMAN	R.IAASATCGEEAPAR.G	1	8979000			11501000					5747600		11652000	7902100		7173200				11881000
sp|O15230|LAMA5_HUMAN	R.ISFDSQISTTK.R	1					41247000			65369000	71518000		62293000	53649000	19091000				49911000		28817000						28324000		35762000
sp|O15230|LAMA5_HUMAN	R.LAASLDGAR.T	1				188150000				208890000	177200000		196340000	217470000
sp|O15230|LAMA5_HUMAN	R.LGGQAVGTR.D	1	214840000	134300000	5992300	178470000	132060000	134370000	62426000	206290000	190150000	68340000			71407000	151330000	119070000	160040000	215050000	227970000	134170000	109140000		90458000	129960000	235150000	156420000	77739000	217180000
sp|O15230|LAMA5_HUMAN	R.LGLVWAALQGAR.T	1	38594000	21417000	31035000			48432000	12150000	104920000			179770000	23269000		113250000			66964000	66468000	11246000	36388000			65730000	98057000		57962000	110840000
sp|O15230|LAMA5_HUMAN	R.LVSYSGVLFFLK.Q	1	42563000	36500000	29798000	38672000	21786000	29016000	15640000	64516000	44237000		63087000	48985000	29879000	54443000	23589000	23354000	64350000	37609000	41713000	12460000	25514000	24912000	44866000	71195000	25501000		67399000
sp|O15230|LAMA5_HUMAN	R.M*QTFSPAGSK.L	1																	13454000							59127000
sp|O15230|LAMA5_HUMAN	R.PDLWVLER.S	2											18535000							21658000
sp|O15230|LAMA5_HUMAN	R.PRPPTAVDPDAEPTLLR.E	1	7753700			139610000				50373000	68432000							3139200			5782500				17290000				101590000
sp|O15230|LAMA5_HUMAN	R.QATGDYM*GVSLR.D	1	18699000			16016000					21518000			25032000		15641000				14754000
sp|O15230|LAMA5_HUMAN	R.QM*IQETK.G	1											1936000
sp|O15230|LAMA5_HUMAN	R.VEAEGVLLDYVVLLPSAYYEAALLQLR.V	1	24828000	21980000		25813000		19523000	9194800					30216000			13902000	10453000		38047000		21459000		24172000	32644000	25027000	27789000		23295000
sp|O15230|LAMA5_HUMAN	R.VQEQLSSLWEENQALATQTR.D	1						31211000		24622000			54278000	39272000	13605000	16608000				16255000	24702000				47510000	18660000	19256000	13117000	19941000
sp|O15230|LAMA5_HUMAN	R.VQSQLQAM*QENVER.W	1			24260000	43245000	13010000			39521000	25133000					15190000			29767000								26003000
sp|O15230|LAMA5_HUMAN	R.VSSYGGTLR.Y	1	109700000		63937000	108960000	58982000			93609000	95432000			104060000	40835000				134230000	106440000	77023000	73319000				105040000
sp|O15230|LAMA5_HUMAN	R.YALVVEYANEDAR.Q	1		54321000	32026000					69736000	10266000	37981000	92285000					43403000	68492000			20994000	25387000	33190000	4619400		26131000	39661000	52534000
sp|O15231|ZN185_HUMAN	R.DLAGEEAFR.A	1																											24601000
sp|O15231|ZN185_HUMAN	R.SSAQLSDGNVGSGATGSRPEGLAAVDIGSER.G	1																							6109700		1366600
sp|O15247|CLIC2_HUMAN	R.LFM*ILWLK.G	4	90990000		44511000	124460000	113170000	95028000	75165000	96272000	107030000		99794000	27757000	117110000	83335000	23906000		36975000	96481000	63804000	21950000	61362000		112700000	60658000	24398000		155850000
sp|O15260|SURF4_HUMAN	K.QYM*QLGGR.V	1				51488000			23941000					31501000
sp|O15260|SURF4_HUMAN	K.SM*FAGVPTM*R.E	1			22370000					83025000
sp|O15260|SURF4_HUMAN	M.GQNDLM*GTAEDFADQFLR.V	1	8932700
sp|O15260|SURF4_HUMAN	R.LCLISTFLEDGIR.M	1	28984000	34156000	16169000	33337000	20300000					7850100	20352000	6489400
sp|O15260|SURF4_HUMAN	R.M*WFQWSEQR.D	1						1578000			1694500		24889000	15682000
sp|O15260|SURF4_HUMAN	R.NLALGGGLLLLLAESR.S	1	74027000	55172000	50236000	68660000	46241000	35181000	36064000	54885000	24346000	37642000	36718000	62078000		119920000		6166400	8337300	17753000		7200500					16853000
sp|O15264|MK13_HUMAN	K.ILDFGLAR.H	7																		88574000									63821000
sp|O15269|SPTC1_HUMAN	R.VVVTVEQTEEELER.A	1			16026000	19852000					8502900	1714600
sp|O15294|OGT1_HUMAN	K.AATGEEVPR.T	1													15586000	112630000
sp|O15294|OGT1_HUMAN	R.EQGNIEEAVR.L	1													4940900
sp|O15296|LX15B_HUMAN	K.DQRPLGTYPDEHFTEEAPR.R	2																	48735000
sp|O15357|SHIP2_HUMAN	R.AAAEELLAR.A	1									10638000
sp|O15371|EIF3D_HUMAN	K.LGDDIDLIVR.C	1				31459000	15301000						14454000												4735000
sp|O15371|EIF3D_HUMAN	R.GAVIATELK.N	1											11304000			5402300				2578000
sp|O15371|EIF3D_HUMAN	R.SVYSWDIVVQR.V	1	12646000			15193000				24025000	12059000		16007000	18247000		21927000
sp|O15372|EIF3H_HUMAN	R.ALLDSQFSYQHAIEESVVLIYDPIK.T	1											2925900
sp|O15400|STX7_HUMAN	R.LVAEFTTSLTNFQK.V	1					5255900									25071000
sp|O15400|STX7_HUMAN	R.NLVSWESQTQPQVQVQDEEITEDDLR.L	1										3576600	230320000			11034000
sp|O15400|STX7_HUMAN	R.TLNQLGTPQDSPELR.Q	1				15495000						16885000
sp|O15431|COPT1_HUMAN	M.FYEGLKIAR.E	1																			173360000
sp|O15442|MPPD1_HUMAN	-.M*WRSRWD.A	1			4068500
sp|O15480|MAGB3_HUMAN	R.YEFLWGPR.A	18	13090000			14193000				26540000			8332300	45514000	8150900	29026000
sp|O15511|ARPC5_HUMAN	K.ALAAGGVGSIVR.V	1				215970000				70892000			56376000	39917000					70977000		68197000			31756000		86859000			61282000
sp|O15511|ARPC5_HUMAN	K.VDVDEYDENK.F	1				5117400
sp|O15523|DDX3Y_HUMAN	K.DLLDLLVEAK.Q	2	34306000	11597000	10909000	33949000	26568000	12475000	17347000	11230000	33891000	25048000	25804000	19000000	28458000										15450000	18580000	12599000
sp|O15523|DDX3Y_HUMAN	K.QYPISLVLAPTR.E	2				13053000
sp|O15523|DDX3Y_HUMAN	K.SPILVATAVAAR.G	2	22352000				10690000
sp|O15523|DDX3Y_HUMAN	K.YLVLDEADR.M	5																											7991900
sp|O15523|DDX3Y_HUMAN	R.DFLDEYIFLAVGR.V	2	13330000	7518000		18743000	15207000	10909000		22434000	16900000	6236700	28366000	20199000	14299000	24234000				12663000							12454000		9281900
sp|O15523|DDX3Y_HUMAN	R.ELAVQIYEEAR.K	2				18465000	11248000	17561000		27238000	18706000			16692000	4422100	22048000	13575000			7169800			7794700	7846000		6828300		5532300	5077300
sp|O15523|DDX3Y_HUMAN	R.LEQELFSGGNTGINFEK.Y	2														4974900
sp|O15523|DDX3Y_HUMAN	R.M*LDM*GFEPQIR.K	4		36185000				34521000	6202800	33221000			47279000	27673000	28888000	40670000		14992000	25061000	12255000			2293700	10742000
sp|O15523|DDX3Y_HUMAN	R.M*LDMGFEPQIR.K	4			5218300	5617800														1095800
sp|O15523|DDX3Y_HUMAN	R.VGSTSENITQK.V	2	35000000	15199000		39366000	22068000	9853900	7206200	25802000		11326000	17788000	19008000	22662000	17165000
sp|O15554|KCNN4_HUMAN	K.LDALTELLSTALGPR.Q	1	5743200			5139900
sp|O43143|DHX15_HUMAN	R.DYLEAAIR.T	1												49718000	32257000
sp|O43143|DHX15_HUMAN	R.EAM*NDPLLER.Y	1						20274000							13579000
sp|O43143|DHX15_HUMAN	R.EVDDLGPEVGDIK.I	1									2410600			3998500	4464200
sp|O43143|DHX15_HUMAN	R.SLM*SADNVR.Q	1	19581000			32693000		20844000	11427000				22797000	30287000
sp|O43143|DHX15_HUMAN	R.SNLGSVVLQLK.K	1								12909000	8881800		19613000		10506000	14611000					2968000
sp|O43143|DHX15_HUMAN	R.STDFTSR.D	1				71253000					42575000			54970000
sp|O43143|DHX15_HUMAN	R.THPVEIFYTPEPER.D	1											3810200		5983200
sp|O43143|DHX15_HUMAN	R.TLATDILM*GVLK.E	1	42955000	32515000	15110000	52308000	43602000	35299000	29567000	43041000	26538000	17695000	74285000		32999000	30004000				23287000	17920000				16591000	14539000
sp|O43143|DHX15_HUMAN	R.VAAM*SVAQR.V	1											55303000									20219000				12684000
sp|O43143|DHX15_HUMAN	R.VESLLVTAISK.A	1				31162000
sp|O43143|DHX15_HUMAN	R.YGVIILDEAHER.T	1						30511000						37296000
sp|O43155|FLRT2_HUMAN	K.WKYNRGRR.K	1																							26107000
sp|O43169|CYB5B_HUMAN	K.GQEVETSVTYYR.L	1		13666000	1665500			15102000	11255000	29390000				22072000	15261000	32093000											4400900		6001700
sp|O43175|SERA_HUMAN	R.DLPLLLFR.T	1				27469000
sp|O43184|ADA12_HUMAN	K.FGFGGSTDSGPIR.Q	1														14955000
sp|O43237|DC1L2_HUMAN	K.TVLSNVQEELDR.M	1				12003000
sp|O43240|KLK10_HUMAN	R.VGDDHLLLLQGEQLRR.T	1																			29699000
sp|O43242|PSMD3_HUMAN	K.AIQLEYSEAR.R	1			1259100					8716000		5927600		3683300									2311600		7819400
sp|O43242|PSMD3_HUMAN	K.AVQGFFTSNNATR.D	1				13591000						850373
sp|O43242|PSMD3_HUMAN	K.EM*IDIYSTR.E	1				2609800				10556000	10916000	588480			1220500
sp|O43242|PSMD3_HUMAN	R.DFLLPFLEEPM*DTEADLQFRPR.T	1		17849000		22836000		26749000		23668000			16044000		13474000					20467000
sp|O43242|PSMD3_HUMAN	R.ELDTVTLEDIK.E	1														27214000
sp|O43242|PSMD3_HUMAN	R.EQQDLEFAK.E	1						16145000
sp|O43242|PSMD3_HUMAN	R.ISLADIAQK.L	1						15148000						8374200									1856400
sp|O43242|PSMD3_HUMAN	R.YLYYTGR.I	1										9477300
sp|O43278|SPIT1_HUMAN	K.YTSGFDELQR.I	1	15607000							22200000			17676000
sp|O43278|SPIT1_HUMAN	R.EGFINYLTR.E	1				177600000
sp|O43290|SNUT1_HUMAN	R.LQAQSLSTVGPR.L	1								3726700
sp|O43290|SNUT1_HUMAN	R.QLQQLQQLR.D	1												9746800
sp|O43294|TGFI1_HUMAN	K.ASATSATLELDR.L	1																	3468600
sp|O43294|TGFI1_HUMAN	R.DFLQLFAPR.C	1															29090000
sp|O43294|TGFI1_HUMAN	R.LM*ASLSDFR.V	1																	34736000	37000000
sp|O43301|HS12A_HUMAN	R.SPLTYGVGVLNR.F	2																	14486000			2251700
sp|O43390|HNRPR_HUMAN	K.AGPIWDLR.L	2			160570000		141550000								149560000				104260000		92591000
sp|O43390|HNRPR_HUMAN	K.DYAFVHFEDR.G	1	19867000	4545500						35988000				19853000	28283000	46556000				10754000						2149300
sp|O43390|HNRPR_HUMAN	K.EAAQEAVK.L	2	138790000	91199000	94557000		103730000					103810000
sp|O43390|HNRPR_HUMAN	K.ENILEEFSK.V	1											57481000		26434000	11160000
sp|O43390|HNRPR_HUMAN	K.SFSEFGK.L	1	82222000	53292000
sp|O43390|HNRPR_HUMAN	K.TKENILEEFSK.V	1	8979500
sp|O43390|HNRPR_HUMAN	K.TLIEAGLPQK.V	1	21923000							20677000
sp|O43390|HNRPR_HUMAN	K.VTEGLVDVILYHQPDDK.K	1	24298000		21561000	19291000						20534000	23996000
sp|O43390|HNRPR_HUMAN	R.DLYEDELVPLFEK.A	1	53453000	22421000	25235000		30906000	29556000	19536000	48024000	47993000	33937000	2505200	36110000	46163000	53826000			23588000
sp|O43390|HNRPR_HUMAN	R.EFNEEGALSVLQQFK.E	1				7216400				12841000				4996800
sp|O43390|HNRPR_HUMAN	R.LDEIFQTGLVAYVDLDER.A	1				6136900										14332000										11166000
sp|O43390|HNRPR_HUMAN	R.LM*M*DPLSGQNR.G	1			28855000	68754000		43142000									7645000
sp|O43390|HNRPR_HUMAN	R.NLATTVTEEILEK.S	1		68775000		130080000	100030000	98739000		148590000		111480000		113910000	114770000	151480000	23632000	28711000	56567000		68307000	23255000				43818000
sp|O43390|HNRPR_HUMAN	R.STAYEDYYYHPPPR.M	1	34204000													39786000
sp|O43390|HNRPR_HUMAN	R.TGYTLDVTTGQR.K	2	162960000		70448000	98542000	84692000	82847000	53893000	105810000		81741000	140170000	138910000	78659000	120190000	40631000	24786000	35014000	37375000	37163000	39525000	32109000		40690000	43833000		7176600	32743000
sp|O43399|TPD54_HUMAN	K.TSAALSTVGSAISR.K	1				28411000	8677900					4378800									9724000						9050200
sp|O43399|TPD54_HUMAN	K.VEEEIVTLR.Q	1			18976000		25290000												21410000							85424000
sp|O43399|TPD54_HUMAN	K.VTQSDLYK.K	1														14582000
sp|O43399|TPD54_HUMAN	R.LGLSTLGELK.Q	1									28876000			3902500
sp|O43399|TPD54_HUMAN	R.TPAVEGLTEAEEEELR.A	1					8303800																				3188200		2930000
sp|O43402|EMC8_HUMAN	R.ISASLLDSR.S	1		23558000			14855000	3399400		29373000		17801000	35843000
sp|O43423|AN32C_HUMAN	K.DLSTIEPLK.K	3										442494				10394000
sp|O43423|AN32C_HUMAN	R.VSGGLEVLAEK.C	2		21839000										65972000							46139000
sp|O43426|SYNJ1_HUMAN	K.AFQSHLKASEHAADIQM*VNFDYHQMVKGGK.A	1			21512000
sp|O43432|IF4G3_HUMAN	R.FM*LQDVIDLR.L	1	28640000	10536000		19712000		9358700		9145600		8900000			16980000	29411000
sp|O43488|ARK72_HUMAN	R.FFGNSWAETYR.N	1																		4826000					8571100
sp|O43488|ARK72_HUMAN	R.RM*DAPASAAAVR.A	1													13079000
sp|O43488|ARK72_HUMAN	R.VASVLGTM*EM*GR.R	1				17383000
sp|O43491|E41L2_HUMAN	R.EEQEYEEEVEEEPRPAAK.V	1																	5336000							5537600
sp|O43491|E41L2_HUMAN	R.IVITGDGDIDHDQALAQAIR.E	1																							8473900
sp|O43491|E41L2_HUMAN	R.VEGDNIYVR.H	1																		20603000
sp|O43525|KCNQ3_HUMAN	K.KSQKGSAFTFPSQQSPR.N	1												7806400
sp|O43617|TPPC3_HUMAN	R.LIEDFLAR.S	1				44192000
sp|O43633|CHM2A_HUMAN	R.ANIQAVSLK.I	1						6184300								13201000
sp|O43678|NDUA2_HUMAN	R.YAFGQETNVPLNNFSADQVTR.A	1	9461100												1305100
sp|O43681|GET3_HUMAN	R.LLNFPTIVER.G	1				75784000	37585000				22219000					55553000
sp|O43684|BUB3_HUMAN	K.VYTLSVSGDR.L	1								10435000			11310000		6742600	4377600
sp|O43684|BUB3_HUMAN	R.LIVGTAGR.R	1				85795000
sp|O43684|BUB3_HUMAN	R.NM*GYVQQR.R	1	13473000
sp|O43684|BUB3_HUMAN	R.VLVWDLR.N	1			25499000	55914000				55238000			24600000
sp|O43699|SIGL6_HUMAN	R.DNAAYFFR.L	1												12728000
sp|O43699|SIGL6_HUMAN	R.TTQSSVLTITPR.P	1	3820400			1102800										7177800
sp|O43707|ACTN4_HUMAN	K.ACLISLGYDVENDR.Q	1																	35335000							9686400
sp|O43707|ACTN4_HUMAN	K.AGTQIENIDEDFR.D	1	58723000			111100000		27401000	36061000	44434000	71336000			55342000		114830000		40260000	124920000		55923000	21035000	15831000		42067000	77310000	24711000	13624000	51252000
sp|O43707|ACTN4_HUMAN	K.AGTQIENIDEDFRDGLK.L	1																	48294000							33353000
sp|O43707|ACTN4_HUMAN	K.ALDFIASK.G	3	233380000	171660000		302040000	249060000		141490000	226740000	229260000	131770000				378090000			644650000							462650000		46790000
sp|O43707|ACTN4_HUMAN	K.DDPVTNLNNAFEVAEK.Y	1				4248500
sp|O43707|ACTN4_HUMAN	K.DGLAFNALIHR.H	2					68759000								49934000	54880000			56200000	54844000	36184000
sp|O43707|ACTN4_HUMAN	K.GISQEQM*QEFR.A	1	203890000	57172000		217520000	126740000	97469000	56011000	113030000		48047000	173320000		112820000	184680000	18034000			159180000	122470000		17446000	21608000		177170000	27197000		103940000
sp|O43707|ACTN4_HUMAN	K.GYEEWLLNEIR.R	3	42763000		38278000	124380000	98279000	54032000	66011000	93575000	111930000	14970000	132460000	90241000	107830000	135510000		63224000	321850000	243190000	49659000	49466000	49246000	48849000	140110000	187980000	78269000	49630000
sp|O43707|ACTN4_HUMAN	K.LASDLLEWIR.R	2	331380000	212350000	187900000	403280000		263720000	176010000	239310000	298870000	328390000	646520000	343660000	351960000	431550000	67374000	205990000	768330000	688900000	348070000	166710000	187930000	82972000	330280000	530700000	240370000	105080000	558720000
sp|O43707|ACTN4_HUMAN	K.LM*LLLEVISGER.L	4	220860000		92838000	203700000	535210000			267360000	226270000		676050000		149250000			200400000	712370000			65730000	60446000			148040000	113920000
sp|O43707|ACTN4_HUMAN	K.LMLLLEVISGER.L	4																		33583000					20097000	15110000
sp|O43707|ACTN4_HUMAN	K.LSGSNPYTTVTPQIINSK.W	1																	15588000
sp|O43707|ACTN4_HUMAN	K.LVSIGAEEIVDGNAK.M	1		45696000	63191000	85034000					106290000			52582000	73452000				150540000		54214000	23351000
sp|O43707|ACTN4_HUMAN	K.M*LDAEDIVNTAR.P	1	6630400				13792000						16558000	16297000			8632800	9026900		8097100				2292200			3160600		12347000
sp|O43707|ACTN4_HUMAN	K.M*LDAEDIVNTARPDEK.A	1		97308000				90464000		184850000		87729000			997075	132360000					140070000
sp|O43707|ACTN4_HUMAN	K.M*TLGM*IWTIILR.F	4	136850000	50118000	30832000	148520000	66445000	85311000	16465000	187930000	72189000	65869000	62498000	129060000	161940000	138170000	86979000	57435000	208410000	116050000	85775000	17474000	42374000	71194000	109720000	133130000	80291000	13669000	111050000
sp|O43707|ACTN4_HUMAN	K.NFITAEELR.R	1						121920000	127770000					168370000	87325000			114360000	288480000						74152000
sp|O43707|ACTN4_HUMAN	K.QQSNEHLR.R	1										33743000	66057000		44123000											75224000
sp|O43707|ACTN4_HUMAN	K.STLPDADR.E	1				352560000										356300000			495410000
sp|O43707|ACTN4_HUMAN	K.TIQEM*QQK.L	1	81869000	53731000	42281000	96328000	73938000			69740000	74210000	52750000			88598000	100500000			190350000	71104000						115100000			66283000
sp|O43707|ACTN4_HUMAN	K.VLAGDKNFITAEELR.R	1																							22421000				25688000
sp|O43707|ACTN4_HUMAN	K.VLAVNQENEHLM*EDYEK.L	1																							9032100
sp|O43707|ACTN4_HUMAN	R.DLLLDPAWEK.Q	4	137200000		109850000		206390000	67339000		164330000	151310000	47710000	160640000		127600000	172440000	54720000		341490000	268180000	93632000								163280000
sp|O43707|ACTN4_HUMAN	R.DYETATLSDIK.A	1	22252000										971227		10537000	32916000			61474000		37040000				25655000	67660000			19053000
sp|O43707|ACTN4_HUMAN	R.ETTDTDTADQVIASFK.V	1	97971000	123200000	62638000	188960000	77359000	54126000	68386000	90886000	97580000	47556000	122460000	85239000	18305000		36716000	68355000	243320000			10226000	9933200	17020000	57375000	101980000	45712000		86319000
sp|O43707|ACTN4_HUMAN	R.FAIQDISVEETSAK.E	4	188390000		118400000		205420000	8935900	97554000		149230000		175160000	12905000		192530000		9739300		170750000		64324000	67381000			246560000	13563000	44916000	178440000
sp|O43707|ACTN4_HUMAN	R.IAESNHIK.L	1																		99392000					97731000	89725000
sp|O43707|ACTN4_HUMAN	R.IM*SLVDPNHSGLVTFQAFIDFM*SR.E	1						12742000				37376000	50631000		207530000	24754000				204230000					192820000	127760000	8424800		1406300000
sp|O43707|ACTN4_HUMAN	R.KAGTQIENIDEDFR.D	1			8711200						11011000					27499000		5163400	32181000	19095000
sp|O43707|ACTN4_HUMAN	R.LSNRPAFM*PSEGK.M	1	58148000										74828000			90327000			123730000							114330000
sp|O43707|ACTN4_HUMAN	R.M*APYQGPDAVPGALDYK.S	1			30114000														112390000
sp|O43707|ACTN4_HUMAN	R.QFASQANVVGPWIQTK.M	1	19844000			60434000	3091900			1473100					29392000	35937000			106350000	19012000						14793000			22117000
sp|O43707|ACTN4_HUMAN	R.QGEAEFNR.I	1				438960000	281470000	229700000		267910000	223290000	174390000	158320000	229570000	204240000	263550000
sp|O43707|ACTN4_HUMAN	R.SIVDYKPNLDLLEQQHQLIQEALIFDNK.H	1													19804000										25096000	64473000
sp|O43707|ACTN4_HUMAN	R.TINEVENQILTR.D	2		430130000	287570000	594570000		302040000	222940000	241100000	333490000	123460000		287750000	241310000	370060000		319730000	521910000	452140000	242320000		145350000			148680000	255030000	168920000	369780000
sp|O43707|ACTN4_HUMAN	R.TIPWLEDR.V	1			114280000	224040000	289700000		158850000			9477000	390820000	243920000	183380000	1063800	16964000	173910000						88816000	237060000
sp|O43707|ACTN4_HUMAN	R.VEQIAAIAQELNELDYYDSHNVNTR.C	1					23478000					15147000	40532000	20983000	24582000	11803000			395820000	39590000			3393600		8605500	71883000	12117000
sp|O43707|ACTN4_HUMAN	R.VGWEQLLTTIAR.T	2	384100000	272220000	262640000	5011200	382750000	246040000	201410000	70705000	241670000	266130000	120850000	443110000	82173000	525620000	196580000	260080000	731100000	743850000	274270000	186780000	153490000	194710000	442780000	569230000	297520000	247230000	436170000
sp|O43747|AP1G1_HUMAN	R.IGYLGAM*LLLDER.Q	1										13885000
sp|O43747|AP1G1_HUMAN	R.VLAINILGR.F	1	71999000					45586000		59683000				51681000
sp|O43747|AP1G1_HUMAN	R.VLTTAGSYVR.D	1	41857000				38542000								29624000				10116000				10571000				7211500
sp|O43747|AP1G1_HUMAN	R.YVALTSLLK.T	1		12289000		26398000									3209600	20579000
sp|O43760|SNG2_HUMAN	K.DVLVGADSVR.A	1											18162000
sp|O43760|SNG2_HUMAN	R.FLTQPQVVAR.A	2		36425000						24797000			31049000
sp|O43776|SYNC_HUMAN	K.IGALEGYR.G	1				29113000					13599000	7398900	12310000			13380000
sp|O43776|SYNC_HUMAN	K.NLM*FLVLR.D	1				358506
sp|O43776|SYNC_HUMAN	R.FLTWILNR.Y	1		5222900		24355000									16275000	17243000	9460800									15323000
sp|O43776|SYNC_HUMAN	R.IFDSEEILAGYK.R	1																									227230000
sp|O43790|KRT86_HUMAN	K.AQYDDIVTR.S	2				162920000																						17020000
sp|O43790|KRT86_HUMAN	K.EEINELNR.M	5				131210000
sp|O43790|KRT86_HUMAN	K.EYQEVM*NSK.L	6				63892000
sp|O43790|KRT86_HUMAN	K.LAELEGALQK.A	5				235700000
sp|O43790|KRT86_HUMAN	K.LEAAVAQSEQQGEAALSDAR.C	4				134540000																			3654900
sp|O43790|KRT86_HUMAN	K.LGLDIEIATYR.R	6				74134000
sp|O43790|KRT86_HUMAN	K.LQFYQNR.E	3				115410000
sp|O43790|KRT86_HUMAN	R.AEAESWYR.S	5				253580000
sp|O43790|KRT86_HUMAN	R.ATAENEFVALK.K	4				102190000
sp|O43790|KRT86_HUMAN	R.FAAFIDK.V	4				408300000
sp|O43790|KRT86_HUMAN	R.FLEQQNK.A	19			4157500000	7582700000	5816900000	3367400000			3900900000	2991800000	4978900000	4398600000	4537800000	5112300000							2133100000			3097700000
sp|O43790|KRT86_HUMAN	R.KSDLEANVEALIQEIDFLR.R	3				19060000
sp|O43790|KRT86_HUMAN	R.LTAEVENAK.C	4				209870000																			17402000
sp|O43790|KRT86_HUMAN	R.TKEEINELNR.M	5				120360000
sp|O43790|KRT86_HUMAN	R.VLQSHISDTSVVVK.L	2				75213000
sp|O43795|MYO1B_HUMAN	K.IIIAEVVNK.I	1																		16249000									19474000
sp|O43795|MYO1B_HUMAN	K.LGNIEFKPESR.V	1																							13780000	54256000
sp|O43795|MYO1B_HUMAN	K.SSALVIQSYIR.G	1																							5076900
sp|O43795|MYO1B_HUMAN	K.VSTTLNVAQAYYAR.D	1																							2142600
sp|O43795|MYO1B_HUMAN	R.IFLLTNNNLLLADQK.S	1											4248200						13027000
sp|O43795|MYO1B_HUMAN	R.LEDLATLIQK.I	1																											14527000
sp|O43795|MYO1B_HUMAN	R.LFSWLVNR.I	1								36724000			23643000		9376900				25331000	56441000	35499000	31126000				44741000	35071000		37737000
sp|O43795|MYO1B_HUMAN	R.SGVEVLFNELEIPVEEYSFGR.S	1								16736000			20998000	7505800			17219000			12391000		7089500		9323100	21868000	24550000	11310000		21300000
sp|O43795|MYO1B_HUMAN	R.YLGLLENVR.V	4																									32563000
sp|O43795|MYO1B_HUMAN	R.YNYLSLDSAK.V	1																											2481700
sp|O43813|LANC1_HUMAN	K.SLAEGYFDAAGR.L	1																											5089100
sp|O43813|LANC1_HUMAN	R.LTPEFSQR.L	1																		23943000
sp|O43823|AKAP8_HUMAN	R.DRDRPKRRGFDR.F	1								5090000
sp|O43852|CALU_HUMAN	K.DGDLIATK.E	1														179650000
sp|O43852|CALU_HUMAN	K.DGFVTVDELK.D	1														17225000
sp|O43852|CALU_HUMAN	K.DIVVQETM*EDIDK.N	1										6382900
sp|O43852|CALU_HUMAN	K.DWILPSDYDHAEAEAR.H	1													9015600	5572300
sp|O43852|CALU_HUMAN	K.EEIVDKYDLFVGSQATDFGEALVR.H	1	20857000	8664400		29038000	16072000	5138600	18868000	15146000	21002000	25468000	24286000	11044000	21061000	29988000					27462000				8884800	29440000
sp|O43852|CALU_HUMAN	K.IDGDKDGFVTVDELK.D	1	24595000			22468000				14289000	20162000					18390000										12616000
sp|O43852|CALU_HUMAN	K.TFDQLTPEESK.E	1	19466000			7659000	13402000	9732000			30994000			29548000	37408000	16705000
sp|O43852|CALU_HUMAN	K.YDLFVGSQATDFGEALVR.H	1				17914000					8145700				11959000
sp|O43852|CALU_HUMAN	R.WIYEDVER.Q	1				61185000	34564000		3453900	56062000		45734000			37420000	59624000					28859000
sp|O43865|SAHH2_HUMAN	R.TPELTWER.V	2	28881000			39808000			63582000	67558000											13337000
sp|O43865|SAHH2_HUMAN	R.VVLLAEGR.L	1												21307000
sp|O43927|CXL13_HUMAN	R.CRCVQESSVFIPRRFIDR.I	1														9490200
sp|O43933|PEX1_HUMAN	R.GILLYGPPGTGK.T	2								56289000
sp|O60216|RAD21_HUMAN	R.DVIDEPIIEEPSR.L	1												26285000
sp|O60234|GMFG_HUMAN	K.LVQTAELTK.V	2	16319000		25923000				15984000	35358000				35699000	28758000		12311000				46029000				30045000	49686000
sp|O60234|GMFG_HUMAN	R.FVVYSYK.Y	1						6995900			8311500									12233000
sp|O60264|SMCA5_HUMAN	K.ESEITDEDIDGILER.G	1												3996400
sp|O60264|SMCA5_HUMAN	R.DDIENIAR.E	1			14669000						20738000
sp|O60264|SMCA5_HUMAN	R.FITDNTVEER.I	1	33324000				12586000				21437000			14245000
sp|O60264|SMCA5_HUMAN	R.LDSIVIQQGR.L	2	40142000	18723000	14327000	33465000					22509000				19013000										2103300
sp|O60264|SMCA5_HUMAN	R.LVDQNLNK.I	1										1942500	10951000			13739000
sp|O60271|JIP4_HUMAN	R.VESLESQTR.Q	1																							14139000
sp|O60282|KIF5C_HUMAN	K.LYLVDLAGSEK.V	3				5850000
sp|O60287|NPA1P_HUMAN	K.TLWRQLQSRLLST.D	1																			7290500
sp|O60313|OPA1_HUMAN	R.QQLTNTEVR.R	1				15341000	4182300				8147400		10995000
sp|O60361|NDK8_HUMAN	R.VM*LGETNPADSKPGTIR.G	3							30945000	73249000		26005000	76471000			76046000	26596000							9573800		151370000	94718000		28479000
sp|O60381|HBP1_HUMAN	K.CKRPM*NAFMLFAK.K	1																						5794300
sp|O60443|GSDME_HUMAN	R.VESQSSFGTLR.K	1				3095900
sp|O60493|SNX3_HUMAN	K.VVVPPLPGK.A	1											27835000													60341000
sp|O60493|SNX3_HUMAN	R.FTTYEIR.V	1			67009000	132700000	64549000	62266000		115210000	67298000		91854000		37423000				131340000									54065000
sp|O60493|SNX3_HUMAN	R.GDDGIFDDNFIEER.K	1	24698000	25006000	17140000	53808000	11426000	10826000		33116000			42602000		25242000		39667000	38173000	58915000	17276000	39441000	32124000	38755000	14551000	12917000	51570000	36850000	26116000	50207000
sp|O60493|SNX3_HUMAN	R.KQGLEQFINK.V	1														35663000
sp|O60493|SNX3_HUMAN	R.YSDFEWLR.S	1	20640000	15289000		40101000							53200000	32661000					43565000		40930000	46255000	44587000			43462000	34830000		31453000
sp|O60504|VINEX_HUMAN	R.DFVYPSSTR.D	1											15465000							27386000
sp|O60504|VINEX_HUMAN	R.NEDELELR.E	2																	43072000	58778000		60046000		22396000		45367000	24617000	28301000	57133000
sp|O60506|HNRPQ_HUMAN	K.AFSQFGK.L	1				35590000					23541000															14046000
sp|O60506|HNRPQ_HUMAN	K.AGPIWDLR.L	2			160570000		141550000								149560000				104260000		92591000
sp|O60506|HNRPQ_HUMAN	K.DYAFIHFDER.D	1								3219900				5484600
sp|O60506|HNRPQ_HUMAN	K.EAAQEAVK.L	2	138790000	91199000	94557000		103730000					103810000
sp|O60506|HNRPQ_HUMAN	K.EFNEDGALAVLQQFK.D	1	7788600									4219000			7160700	10482000
sp|O60506|HNRPQ_HUMAN	K.EQILEEFSK.V	1	23842000												6714000
sp|O60506|HNRPQ_HUMAN	K.LDEIYVAGLVAHSDLDER.A	1								16186000	5847000		14422000	4387100		23857000
sp|O60506|HNRPQ_HUMAN	K.LYNNHEIR.S	1											34831000
sp|O60506|HNRPQ_HUMAN	R.DLFEDELVPLFEK.A	1	82686000		32287000	43749000	162330000	20658000	12999000	47390000	22285000	24519000	43240000	34062000	20927000	34190000		13834000								17581000	11023000
sp|O60506|HNRPQ_HUMAN	R.LM*M*DPLTGLNR.G	1								12142000
sp|O60506|HNRPQ_HUMAN	R.NLANTVTEEILEK.A	1		33249000	23900000	57342000	49548000				39932000		57443000		34539000
sp|O60506|HNRPQ_HUMAN	R.TGYTLDVTTGQR.K	2	162960000		70448000	98542000	84692000	82847000	53893000	105810000		81741000	140170000	138910000	78659000	120190000	40631000	24786000	35014000	37375000	37163000	39525000	32109000		40690000	43833000		7176600	32743000
sp|O60641|AP180_HUMAN	R.FIQYLASR.N	2			90114000	567768			58504000							106030000			58481000	54643000	51006000				58090000			32837000
sp|O60641|AP180_HUMAN	R.NTLFNLSNFLDK.S	2	73283000	40697000	41478000	78621000			39930000		60802000	37259000	72128000	62491000	42551000				36121000	16193000		20953000	25495000			51617000	31208000
sp|O60645|EXOC3_HUMAN	R.EAVATAVQR.V	1	61008000	13177000				10081000			9025700	6588600	15171000
sp|O60645|EXOC3_HUMAN	R.VVVEYLR.A	1								9071800
sp|O60664|PLIN3_HUMAN	K.DTVATQLSEAVDATR.G	1					18575000	12409000	4311200	25635000	21094000		17478000	3968300	16249000								1748700		6285000	16183000
sp|O60664|PLIN3_HUMAN	K.LHQM*WLSWNQKQLQGP.E	1																								7036200
sp|O60664|PLIN3_HUMAN	K.SVVTGGVQSVM*GSR.L	1				18681000							7502300			10885000
sp|O60664|PLIN3_HUMAN	K.VSGAQEM*VSSAK.D	1										19577000
sp|O60664|PLIN3_HUMAN	R.IATSLDGFDVASVQQQR.Q	1	46416000	18570000	33233000	69724000	36705000	28265000	14938000	20472000	26679000		19947000	19042000	17280000	46360000	8100600	8655000	10144000	8278800	8990900		8666300	8439600	21700000	17258000	15291000
sp|O60664|PLIN3_HUMAN	R.LGQM*VLSGVDTVLGK.S	1										10964000														6759900
sp|O60664|PLIN3_HUMAN	R.QEQSYFVR.L	1								58530000			56711000	50418000			27796000		30907000		23002000				27233000		26997000
sp|O60664|PLIN3_HUMAN	R.TLTAAAVSGAQPILSK.L	1											17299000						12089000						12740000
sp|O60684|IMA7_HUMAN	K.IVQVALNGLENILR.L	3				10408000				7997300		12903000	19710000	20898000
sp|O60684|IMA7_HUMAN	R.AQIQAVIDANIFPVLIEILQK.A	2	8481300
sp|O60701|UGDH_HUMAN	R.VLIGGDETPEGQR.A	1	7477900			16039000	5663200				8903800			5616100		8043300		20108000	27769000	16809000				5134000			11805000
sp|O60701|UGDH_HUMAN	R.VTVVDVNESR.I	1				47847000			11568000	23339000					22402000				85161000		24150000	35678000				35143000		34028000
sp|O60716|CTND1_HUMAN	K.ALSAIADLLTNEHER.V	1										8260600
sp|O60716|CTND1_HUMAN	K.SDFQVNLNNASR.S	1								7977500															2264200
sp|O60716|CTND1_HUMAN	K.SLDNNYSTPNER.G	1											16426000	2982200
sp|O60716|CTND1_HUMAN	R.AAALVLQTIWGYK.E	1									4744000	5201100				12865000
sp|O60716|CTND1_HUMAN	R.FVGDADLER.Q	1															26510000		37825000					15005000			3378300		29990000
sp|O60716|CTND1_HUMAN	R.GYELLFQPEVVR.I	1	50309000	38290000	58470000	63779000	42317000	32670000	26099000		43721000	21692000	79891000			60928000	35452000	24195000	45879000		11035000					10085000			31021000
sp|O60716|CTND1_HUMAN	R.NLAVDAR.N	1				168520000
sp|O60716|CTND1_HUMAN	R.QDVYGPQPQVR.V	1			7645600	29802000	17807000									22913000					12324000	5511800					4047500	3610000	6022900
sp|O60716|CTND1_HUMAN	R.QPELPEVIAM*LGFR.L	1											49371000			15870000
sp|O60716|CTND1_HUMAN	R.TVQPVAM*GPDGLPVDASSVSNNYIQTLGR.D	1	13716000	21407000		35223000		10034000			6255100		7501900			24111000	8049600										8657000
sp|O60716|CTND1_HUMAN	R.VGGSSVDLHR.F	1											43234000	10244000
sp|O60716|CTND1_HUMAN	R.YRPSM*EGYR.A	1								43352000			57420000	53850000		61562000													28067000
sp|O60732|MAGC1_HUMAN	R.YEFLWGPR.A	18	13090000			14193000				26540000			8332300	45514000	8150900	29026000
sp|O60749|SNX2_HUMAN	K.HPTLLQDPDLR.Q	1																								2168400
sp|O60749|SNX2_HUMAN	K.QQQFENLDQQLR.K	1																				1356900	4062300			9820100
sp|O60749|SNX2_HUMAN	R.ALSQLAEVEEK.I	2	43724000	40314000			16469000			26994000	40145000	21157000	29598000	37419000					102910000		82849000					78125000	56172000		72198000
sp|O60749|SNX2_HUMAN	R.AVNTQALSGAGILR.M	1		28414000				29478000		35441000						33835000	50955000	56421000	60626000			63856000				53204000
sp|O60749|SNX2_HUMAN	R.EPILSSEPSPAVTPVTPTTLIAPR.I	1		6365800													18646000			26156000		29205000	21684000		20775000				28357000
sp|O60749|SNX2_HUMAN	R.QFLESSELPR.A	1				64320000					16320000											40786000			53240000				41327000
sp|O60762|DPM1_HUMAN	R.GANFLTQILLRPGASDLTGSFR.L	1	7636800			5717600		18046000			7808300	8750900	19918000	10655000	8208200
sp|O60763|USO1_HUMAN	K.IVAFENAFER.L	1	29226000							34844000			31134000		28356000
sp|O60763|USO1_HUMAN	K.SQLNSQSVEITK.L	1														7525300
sp|O60763|USO1_HUMAN	R.DSEQVAELK.Q	1	28766000				20409000			24710000					20874000											10119000
sp|O60763|USO1_HUMAN	R.EQDLQLEELR.Q	1	48523000	26843000		82174000			21142000	33576000	39157000					42505000											10158000
sp|O60763|USO1_HUMAN	R.LM*DLLADSR.E	1			45823000
sp|O60763|USO1_HUMAN	R.LSALLQETK.E	1			19060000										28138000
sp|O60763|USO1_HUMAN	R.NDGVLLLQALTR.S	1	56001000	51070000	54031000	80143000	44196000	46558000	35518000	65491000	56225000	17403000		36313000		42829000			37775000	19583000			13745000				18233000		18307000
sp|O60763|USO1_HUMAN	R.NQELLQSQLTEK.D	1	26482000			24194000		8775100			12901000					8847600
sp|O60763|USO1_HUMAN	R.VASSTLLDDR.R	1	47928000	32764000	25367000	58658000	32374000	26773000		53000000	26743000			28207000	22761000			16292000	25244000						13800000				10743000
sp|O60783|RT14_HUMAN	R.M*WRDVKRRK.M	1										1897800
sp|O60784|TOM1_HUMAN	R.AGLQSLEASGR.L	1									41899000		45675000
sp|O60784|TOM1_HUMAN	R.GSSLADQR.K	1							25940000
sp|O60784|TOM1_HUMAN	R.LEDEFDM*FALTR.G	1					28792000			29407000				23587000		29829000									2788600
sp|O60784|TOM1_HUMAN	R.SELEM*VSGNVR.V	1	22537000		27357000		15847000		23981000	29651000		8840100		11103000
sp|O60784|TOM1_HUMAN	R.SSPDLTGVVTIYEDLRR.K	1				34821000				16094000		13617000	14064000
sp|O60812|HNRC1_HUMAN	K.EAEEGEDDR.D	2		11634000	18262000	54799000	37784000		16370000		14175000		21135000	29078000	12350000	57669000	9354900
sp|O60812|HNRC1_HUMAN	K.GDDLQAIK.K	5		81367000			85380000
sp|O60812|HNRC1_HUMAN	K.KSDVEAIFSK.Y	5											41454000	27244000		39001000
sp|O60812|HNRC1_HUMAN	K.SDVEAIFSK.Y	5	150270000	81770000			88587000	63378000	57795000	110150000	95486000		99036000	103180000	68302000	142380000	6670500					17268000	17037000				26048000
sp|O60812|HNRC1_HUMAN	K.VDSLLENLEK.I	5				409350000	197720000							227010000							111600000				79745000
sp|O60812|HNRC1_HUMAN	R.AAVAGEDGR.M	5		569630000	560380000		156970000		252950000	558370000	164810000	433940000		207180000	480090000		258700000	242150000			150210000	173840000		169910000	236810000	222680000			218760000
sp|O60812|HNRC1_HUMAN	R.GDDQLELIK.D	2							12612000
sp|O60812|HNRC1_HUMAN	R.GDDQLELIKDDEK.E	2	91826000				160360000		104570000	27974000		24778000			136870000	261110000			28984000		90639000		19987000	17638000
sp|O60812|HNRC1_HUMAN	R.VFIGNLNTLVVK.K	5	510480000	195150000		437710000	303100000	33789000	175040000	388620000	346230000	238920000	431390000	411180000	267460000	506920000	89847000	82302000	248030000	127680000	68564000	82470000	59519000			109700000	82870000	77597000	152700000
sp|O60814|H2B1K_HUMAN	K.AM*GIM*NSFVNDIFER.I	14	1032700000	323750000	675480000	319200000	430000000	621650000	441750000	589270000	402240000	629610000	802140000	856870000	562360000	508000000	384750000	381570000	668260000	474350000	419450000	173250000	151370000	195820000	312430000	188380000	327560000	263500000	439260000
sp|O60814|H2B1K_HUMAN	K.AM*GIMNSFVNDIFER.I	14	1028400000	431410000	456770000	570340000	485960000	406030000	307810000	385860000	278850000	302610000	627820000	914200000	587790000	603820000	122250000	159340000	313340000	410590000	304100000	200450000	81534000	123350000	192280000	164890000	296520000	78173000	342300000
sp|O60814|H2B1K_HUMAN	K.AMGIM*NSFVNDIFER.I	14	292660000	174180000	149020000	157090000	71031000	56046000	77078000	136510000	145520000	135990000	92998000	148620000	136000000	158010000	21252000	51146000	118930000	45782000	51486000		6670100			15661000	38780000	14605000	29459000
sp|O60814|H2B1K_HUMAN	K.AMGIMNSFVNDIFER.I	14	256700000	175760000	278010000	356070000	102910000	74167000	88215000	246310000	172960000	198200000	142950000	160230000	300660000	269260000	38259000	30041000	226580000	50942000	61318000	46822000	28680000	34805000	111800000	41471000	64946000	56968000
sp|O60814|H2B1K_HUMAN	K.ESYSVYVYK.V	9	572870000	199580000	368980000	471270000	208880000		161130000	366270000			208730000	326570000	236470000	314600000	116890000	69932000	297470000	95522000	162260000		71238000	81851000					144430000
sp|O60814|H2B1K_HUMAN	K.HAVSEGTK.A	16	88489000			112590000			64289000	144520000				175230000	70956000					23399000
sp|O60814|H2B1K_HUMAN	K.HAVSEGTKAVTK.Y	16													16659000	40373000
sp|O60814|H2B1K_HUMAN	K.QVHPDTGISSK.A	15	5120100000	2398900000	1891800000	3864500000	96212000	1046600000	98576000	208820000	151030000	1835900000	223900000	242170000	2646300000	3957300000	679560000	1052200000	2329300000	1156000000	2115300000	1028100000	776860000	529110000	1329000000	1408000000	1301200000	480790000	1201400000
sp|O60814|H2B1K_HUMAN	M.GIM*NSFVNDIFER.I	14		227230000	242170000		2776900	233880000		127240000			172670000	227830000	91431000	48598000	212300000	135660000			61208000	143980000	12257000	68657000	41626000			71560000	11543000
sp|O60814|H2B1K_HUMAN	M.GIMNSFVNDIFER.I	14	31257000	134180000	283720000		140170000			114260000	14908000	145440000	84832000		126130000	33897000				17920000						37404000
sp|O60814|H2B1K_HUMAN	M.NSFVNDIFER.I	14			80040000	68184000						35292000			67092000	57491000			34735000
sp|O60814|H2B1K_HUMAN	M.PEPAKSAPAPK.K	5											4122100
sp|O60814|H2B1K_HUMAN	N.SFVNDIFER.I	14	3435600			526730000	251250000	612390000	443330000	539030000	483950000		504420000	995740000		393580000	330830000	277890000	267880000				141520000			116170000	343290000	290050000
sp|O60814|H2B1K_HUMAN	R.KESYSVYVYK.V	9								1287000		117480000			171250000									34887000	83215000
sp|O60814|H2B1K_HUMAN	R.LAHYNKR.S	15						629040000	181570000	558090000	697490000		671330000	756680000	444860000	439280000				500430000	473210000	512060000	262380000	435950000		367050000	332160000	146570000	200250000
sp|O60814|H2B1K_HUMAN	R.LLLPGELAK.H	16	14465000000	7145500000	7760000000	11532000000	4945400000	6279700000	5110000000	8533900000	7689700000	7154200000	8663200000	10398000000	8371300000	10181000000	2945600000	3101100000	7610400000	5280300000		3172800000			3685100000	3788600000	3304100000	2586900000
sp|O60831|PRAF2_HUMAN	R.ALDDFVLGSAR.L	1								7591800		3228200				2756700									2864300
sp|O60832|DKC1_HUMAN	K.APQVVAEAAK.T	1									7916900
sp|O60832|DKC1_HUMAN	R.ALETLTGALFQRPPLIAAVK.R	1								12624000					17658000	15945000
sp|O60832|DKC1_HUMAN	R.LHNAIEGGTQLSR.A	1											27933000	27340000
sp|O60884|DNJA2_HUMAN	R.ITFTGEADQAPGVEPGDIVLLLQEK.E	1									7321400					10332000
sp|O60885|BRD4_HUMAN	R.VVHIIQSR.E	3											4484900
sp|O60911|CATL2_HUMAN	F.GDMTNEEFR.Q	1																			46657000
sp|O60911|CATL2_HUMAN	F.SATGALEGQMFR.K	2																			26734000
sp|O60941|DTNB_HUMAN	R.LSTYRTACKLRFVQKRCN.L	1																						807682
sp|O75083|WDR1_HUMAN	K.VFASLPQVER.G	1																						18345000
sp|O75083|WDR1_HUMAN	K.VINSVDIK.Q	1																	57315000
sp|O75083|WDR1_HUMAN	R.DYSGQGVVK.L	1									29807000		30220000										23386000						42227000
sp|O75083|WDR1_HUMAN	R.FSPDGNR.F	1									86665000
sp|O75083|WDR1_HUMAN	R.IWDTTQK.E	1														34704000
sp|O75083|WDR1_HUMAN	R.YTSLM*LR.D	1																	84586000
sp|O75106|AOC2_HUMAN	K.AAALAHLDR.G	2																								53876000
sp|O75106|AOC2_HUMAN	R.EELTAVM*R.F	2				51340000							72514000	37596000	17711000	40910000	85981000	334140000	653730000	377210000				68000000	87895000	268390000	121300000	110900000	212230000
sp|O75116|ROCK2_HUMAN	R.GAFGEVQLVR.H	2																	16636000
sp|O75131|CPNE3_HUMAN	K.FGVYDIDNK.T	1																	27043000
sp|O75131|CPNE3_HUMAN	R.DIVQFVPFR.D	8	50295000	32085000		57842000	33752000	16793000	21694000	25206000			48367000	38251000	33187000		45634000	31115000	143730000	44437000	26004000	33073000	19862000	26993000	22281000	58506000	38304000	43662000
sp|O75131|CPNE3_HUMAN	R.QAIVNASR.L	1									32692000													19228000
sp|O75145|LIPA3_HUMAN	R.MQM*EIDQLRGRPPSSYSR.S	1																								46666000
sp|O75165|DJC13_HUMAN	R.DSLLASLLDGVR.A	1								4765200																	14034000
sp|O75167|PHAR2_HUMAN	R.TTLYSGTGLSVNR.E	1																							14982000
sp|O75197|LRP5_HUMAN	R.IERAGMDGSTRKIIVDSDIYWPNGLTIDLE.E	1					59753000
sp|O75223|GGCT_HUMAN	K.AIEPNDYTGK.V	1																			23014000
sp|O75223|GGCT_HUMAN	K.AIEPNDYTGKVSEEIEDIIKKGET.Q	1																			168170000
sp|O75223|GGCT_HUMAN	K.DVTGPDEESFLYFAYGSNLLTER.I	1																	26692000					2811400
sp|O75223|GGCT_HUMAN	K.ENGLPLEYQEK.L	1																	31454000		178530000
sp|O75223|GGCT_HUMAN	K.ENGLPLEYQEKLKAIEPNDYTGKVSEEIEDIIKKGET.Q	1																			100430000
sp|O75223|GGCT_HUMAN	K.LKAIEPNDYTGKVSEEIEDIIK.K	1																			60371000
sp|O75223|GGCT_HUMAN	K.LKAIEPNDYTGKVSEEIEDIIKK.G	1																			42198000
sp|O75223|GGCT_HUMAN	K.LKAIEPNDYTGKVSEEIEDIIKKGET.Q	1																			527140000
sp|O75223|GGCT_HUMAN	K.SNLNSLDEQEGVK.S	1									4996800								94034000
sp|O75223|GGCT_HUMAN	K.VSEEIEDIIKKGET.Q	1																			37958000
sp|O75223|GGCT_HUMAN	L.NSLDEQEGVK.S	1																			68757000
sp|O75223|GGCT_HUMAN	R.NPSAAFFCVAR.L	1																						832315
sp|O75306|NDUS2_HUMAN	R.GSGIQWDLR.K	1				22091000				21202000			27251000
sp|O75306|NDUS2_HUMAN	R.LDELEELLTNNR.I	1							3548400	6503400		6590700	7050600
sp|O75306|NDUS2_HUMAN	R.TIDIGVVTAEEALNYGFSGVM*LR.G	1		23415000		36163000	17308000	17324000	30454000	20524000	30336000	16524000	36636000	20848000	27848000	40283000											13426000
sp|O75306|NDUS2_HUMAN	R.VLFGEITR.L	1	64478000								44569000
sp|O75323|NIPS2_HUMAN	R.SGPNIYELR.S	1		27885000		64474000			7786100				37591000
sp|O75340|PDCD6_HUMAN	K.YITDWQNVFR.T	1									11593000		5176400
sp|O75340|PDCD6_HUMAN	R.LSDQFHDILIR.K	1									8484700		39364000	21242000	6553000	12976000				18825000								3995600
sp|O75340|PDCD6_HUMAN	R.SGVISDTELQQALSNGTWTPFNPVTVR.S	1											6913000
sp|O75342|LX12B_HUMAN	K.GNIYLADYR.I	1																	103820000
sp|O75342|LX12B_HUMAN	K.TTADDSLPVLLEHR.K	1																	33551000
sp|O75342|LX12B_HUMAN	R.ALSELTYDSLYLPNDFVER.G	1																	63382000
sp|O75342|LX12B_HUMAN	R.AVLLNEGGLSAK.G	1																	136150000
sp|O75342|LX12B_HUMAN	R.VATGTDLLSGTR.D	1																	191040000
sp|O75342|LX12B_HUMAN	R.VFLPGLPSYVHIPSYRPPVR.R	1																	55047000
sp|O75342|LX12B_HUMAN	R.YTVQINSIGR.A	1																	75871000
sp|O75347|TBCA_HUMAN	R.LEAAYLDLQR.I	1									5758100														902937
sp|O75348|VATG1_HUMAN	K.EEAQAEIEQYR.L	1								5640400																1804300
sp|O75367|H2AY_HUMAN	A.VLEYLTAEILELAGNAAR.D	13			11859000
sp|O75367|H2AY_HUMAN	K.AASADSTTEGTPADGFTVLSTK.S	1	16537000		12786000	49634000				8271400			37339000	28607000
sp|O75367|H2AY_HUMAN	K.AISSYFVSTM*SSSIK.T	1							2296100
sp|O75367|H2AY_HUMAN	K.EFVEAVLELR.K	1	125100000	12115000	78613000		26590000	39300000	30893000	110170000	64667000	104370000	98549000	129380000	116560000	193430000			18166000		51187000			17501000	17018000	12272000	12303000	33186000	65585000
sp|O75367|H2AY_HUMAN	K.GVTIASGGVLPNIHPELLAK.K	1	44636000		80181000	110650000		64567000		121030000	71738000		55659000	173940000	32812000					47947000
sp|O75367|H2AY_HUMAN	K.LEAIITPPPAK.K	1	18937000			62185000
sp|O75367|H2AY_HUMAN	K.QTAAQLILK.A	1	143840000		70817000										93259000	116900000					57343000					47195000
sp|O75367|H2AY_HUMAN	L.AAVLEYLTAEILELAGNAAR.D	13	26762000												28134000
sp|O75367|H2AY_HUMAN	R.HILLAVANDEELNQLLK.G	2	432390000	192500000		225970000	142050000	134670000	137460000	222240000	123980000	187370000	194310000	151600000	213430000	213030000			75222000	104380000	110090000	70426000	47526000		64629000	93711000	75150000	49230000	79436000
sp|O75367|H2AY_HUMAN	R.IGVGAPVYM*AAVLEYLTAEILELAGNAAR.D	1	24085000	14639000		28620000			14057000	13930000	19767000	14754000	16816000	22597000			3134500
sp|O75368|SH3L1_HUMAN	R.GDYDAFFEAR.E	1	28881000	15046000	19607000	48286000	9841300		7146300	32533000	22882000		36403000	29774000		32335000	16495000	39838000	38608000	51723000	25004000	22184000	22142000	15070000	22697000	35106000	34646000	21780000
sp|O75368|SH3L1_HUMAN	R.VYIASSSGSTAIK.K	1																	30011000
sp|O75369|FLNB_HUMAN	K.AEVSIQNNK.D	1																	62180000							26566000
sp|O75369|FLNB_HUMAN	K.AIVDGNLK.L	3																	203900000
sp|O75369|FLNB_HUMAN	K.DGTVTVR.Y	2																	858230000	364890000
sp|O75369|FLNB_HUMAN	K.DGTYAVTYIPDK.T	1																							2283300
sp|O75369|FLNB_HUMAN	K.DLAEDAPWK.K	3																			44691000
sp|O75369|FLNB_HUMAN	K.DQEFTVDTR.G	1																	40963000						19636000
sp|O75369|FLNB_HUMAN	K.FNDEHIPESPYLVPVIAPSDDAR.R	1																							15570000
sp|O75369|FLNB_HUMAN	K.IAGPGLGSGVR.A	1																						20249000
sp|O75369|FLNB_HUMAN	K.IFAQDGEGQR.I	1																											26049000
sp|O75369|FLNB_HUMAN	K.IQQNTFTR.W	3											29212000					74052000	234130000	147700000	50987000	51409000				127300000	38620000		73701000
sp|O75369|FLNB_HUMAN	K.NTVELLVEDK.G	1																	64440000				7447400
sp|O75369|FLNB_HUMAN	K.PGTYVIYVR.F	1								3741100										14221000			11376000		35185000	26151000	13417000		12893000
sp|O75369|FLNB_HUMAN	K.SPFEVSVDK.A	1																	99415000							27976000
sp|O75369|FLNB_HUMAN	K.SPFTVGVAAPLDLSK.I	1																	53011000						16283000	19166000			15352000
sp|O75369|FLNB_HUMAN	K.VEPAVDTSR.I	1																	108390000			27736000	20185000		85711000	83032000			49388000
sp|O75369|FLNB_HUMAN	K.VFGPGIEGK.D	1																	102850000
sp|O75369|FLNB_HUMAN	K.VLFASQEIPASPFR.V	1															5465700		33651000						4428500	9510800			24352000
sp|O75369|FLNB_HUMAN	K.VNQPASFAIR.L	1															10857000								41651000				41610000
sp|O75369|FLNB_HUMAN	K.VSYFPTVPGVYIVSTK.F	1																	19832000
sp|O75369|FLNB_HUMAN	K.VTASGPGLSSYGVPASLPVDFAIDAR.D	1											8807800				16133000		61724000	17129000		23591000			39495000	39897000	38776000		45832000
sp|O75369|FLNB_HUMAN	K.YADEEIPR.S	1											4382400														23237000		43261000
sp|O75369|FLNB_HUMAN	K.YTPTQQGNM*QVLVTYGGDPIPK.S	1																	4804400
sp|O75369|FLNB_HUMAN	R.AGGPGLER.A	2	147730000									44805000						782710000	1367200000				196170000			743230000		276580000
sp|O75369|FLNB_HUMAN	R.AGPGTLSVTIEGPSK.V	1																							129770000
sp|O75369|FLNB_HUMAN	R.DAGEGLLAVQITDQEGKPK.R	1																	61184000	10976000					28214000	23613000	9216200
sp|O75369|FLNB_HUMAN	R.EAGAGGLSIAVEGPSK.A	2																					1745800		29572000	21697000
sp|O75369|FLNB_HUMAN	R.EATTDFTVDSR.P	1					3053100		6837200	10044000			16777000	12100000	2361800	14235000	54483000	46221000	94855000	31975000		40056000	22591000		65990000	32427000			54922000
sp|O75369|FLNB_HUMAN	R.GAGIGGLGITVEGPSESK.I	1																	8196600
sp|O75369|FLNB_HUMAN	R.GDYVLAVK.W	1				8140000											12742000		68900000				3421400		23400000	19455000			28674000
sp|O75369|FLNB_HUMAN	R.GEAGVPAEFSIWTR.E	1																	74216000										30719000
sp|O75369|FLNB_HUMAN	R.IGNLQTDLSDGLR.L	1	17157000		5616100	26032000		6745500	7359600	7379800	6675800				3461700		75177000	50088000		43234000	53464000	43376000	34479000		92821000	37471000	40887000
sp|O75369|FLNB_HUMAN	R.LIALLEVLSQK.K	3		32880000	42440000	50529000		30620000	16514000	58652000	35861000	4098800	15555000		27540000	53595000	148910000	251240000	575360000	284570000	202150000	96547000	93362000	83335000	197550000	94435000	27820000		311110000
sp|O75369|FLNB_HUMAN	R.LLGWIQNK.I	3																87184000			121510000
sp|O75369|FLNB_HUMAN	R.LTVM*SLQESGLK.V	1																							6723300
sp|O75369|FLNB_HUMAN	R.LVSPGSANETSSILVESVTR.S	1															98551000		79537000		1770200	13095000		25340000	89192000		46194000		11962000
sp|O75369|FLNB_HUMAN	R.QM*QLENVSVALEFLDR.E	2	14689000		15489000	43067000	25688000	22227000	8252500	49041000	24271000	3608300	66873000	27786000	24442000	37113000	18067000	129430000	220360000	184490000	97485000	57366000	67491000	67835000	106740000	215950000	117790000	52122000	219540000
sp|O75369|FLNB_HUMAN	R.SADFVVESIGSEVGSLGFAIEGPSQAK.I	1						6911000		9517300							28016000	10446000	41464000	11446000		11351000	9634100		33185000	24035000			22265000
sp|O75369|FLNB_HUMAN	R.TFEM*SDFIVDTR.D	1			5516900	15240000							2537000				63392000	41756000	95527000		19150000	33503000	2960600	20938000	48407000	28020000	10361000	6529500	34655000
sp|O75369|FLNB_HUMAN	R.VEVGKDQEFTVDTR.G	1										508295							71820000			13514000		22630000					14471000
sp|O75369|FLNB_HUMAN	R.VGEPGQAGNPALVSAYGTGLEGGTTGIQSEFFINTTR.A	1																							10021000
sp|O75369|FLNB_HUMAN	R.VLQSFTVDSSK.A	1																	131650000	52931000
sp|O75369|FLNB_HUMAN	R.VQAQGPGLK.E	1																	126220000				17715000
sp|O75369|FLNB_HUMAN	R.YM*IGVTYGGDDIPLSPYR.I	1																	40262000						12720000				17799000
sp|O75390|CISY_HUMAN	K.GLVYETSVLDPDEGIR.F	1		20810000										18916000		10988000										27927000
sp|O75390|CISY_HUMAN	K.IVPNVLLEQGK.A	1					4554500			15898000		16594000	11670000	9285300					20890000
sp|O75390|CISY_HUMAN	R.ALGVLAQLIWSR.A	1	39037000	32447000	28380000	62437000	66694000	53114000	22853000	45169000	50650000	28693000	79724000	39264000	37155000	62681000	34262000	16735000	38272000	50785000	79160000	30801000	27638000	14977000	52506000	76981000	52083000	39078000	33986000
sp|O75390|CISY_HUMAN	R.AYAQGISR.T	1								74703000						70729000					73433000					79581000			71671000
sp|O75390|CISY_HUMAN	R.DYIWNTLNSGR.V	1					15200000	15312000		18383000				15956000
sp|O75390|CISY_HUMAN	R.VVPGYGHAVLR.K	1										6759900													19663000
sp|O75396|SC22B_HUMAN	K.ANNLSSLSK.K	1	49507000				30341000	11843000	13438000					32181000
sp|O75396|SC22B_HUMAN	K.LNEQSPTR.C	1			85044000						12066000	18863000
sp|O75396|SC22B_HUMAN	M.VLLTM*IAR.V	1								136980000			1762600	136800000	92659000
sp|O75396|SC22B_HUMAN	R.DLQQYQSQAK.Q	1		51679000		124600000			41878000		59572000					78175000										15655000
sp|O75396|SC22B_HUMAN	R.GEALSALDSK.A	1	241080000	136810000		277630000	175300000	99113000	102320000	179830000				221440000	174260000	275280000			55544000			20623000	22255000		28740000				17345000
sp|O75396|SC22B_HUMAN	R.IM*VANIEEVLQR.G	1	162640000	90430000	87758000	160580000	69759000	138540000	73246000	99669000	97625000	99392000	186740000	169090000	124140000	171570000	14704000					9024500			16417000	7316400	11678000
sp|O75396|SC22B_HUMAN	R.NLGSINTELQDVQR.I	1	177740000	122320000	119030000	201990000	193680000	90963000		131400000	175640000		158770000	193780000	130980000	78593000	19461000	27867000	42988000	23461000	27640000		20714000			28398000		11485000	13612000
sp|O75396|SC22B_HUMAN	R.RNLGSINTELQDVQR.I	1											44367000
sp|O75396|SC22B_HUMAN	R.VADGLPLAASM*QEDEQSGR.D	1	60207000	122050000	36306000		143350000	101420000	50331000	128980000		134270000	60568000	136650000						24194000			20321000
sp|O75400|PR40A_HUMAN	K.EPAFEDITLESER.K	1	606574										1313100
sp|O75436|VP26A_HUMAN	K.ELALPGELTQSR.S	1	11050000							16400000			25515000
sp|O75436|VP26A_HUMAN	K.QQEIILWR.K	1				2840200																			1510200
sp|O75436|VP26A_HUMAN	R.LFLAGYDPTPTM*R.D	1												30774000		31428000
sp|O75436|VP26A_HUMAN	R.YFLNLVLVDEEDRR.Y	1											30141000	28205000	29263000	36127000										20626000
sp|O75438|NDUB1_HUMAN	M.VNLLQIVR.D	1		6692500		26510000							19380000
sp|O75439|MPPB_HUMAN	R.AVEILADIIQNSTLGEAEIER.E	1	12483000			8700400	1721800	2655400		3252100				2635700		9623800
sp|O75439|MPPB_HUMAN	R.IDAVNAETIR.E	1	11216000		2811200	15710000		5433200			4241000
sp|O75477|ERLN1_HUMAN	K.ISEIEDAAFLAR.E	2	60544000	47861000	33724000	92050000			29556000	48521000	42704000	7702100	34113000	41495000					31784000		29145000		8803100	10780000			18986000		25179000
sp|O75477|ERLN1_HUMAN	K.SVQTTLQTDEVK.N	2			15340000	30753000			7307800		24077000	16703000		15291000	19865000	24612000			29837000		11687000				18184000				9663600
sp|O75477|ERLN1_HUMAN	R.IEVVNM*LAPYAVFDIVR.N	1	24490000	14366000	5672500	28229000	15567000	12083000		22307000	19990000	21038000	30531000	24260000	15966000	25754000
sp|O75489|NDUS3_HUMAN	K.SLVDLTAVDVPTR.Q	1	17377000	11491000		57897000		4082000					1462600						1925500
sp|O75489|NDUS3_HUMAN	R.FEIVYNLLSLR.F	1	36076000				49670000	18930000	15687000	28117000				21344000	20290000	37432000	19125000								11304000				17574000
sp|O75489|NDUS3_HUMAN	R.VVAEPVELAQEFR.K	1	29969000				20056000			25434000	6474100					13587000
sp|O75494|SRS10_HUMAN	R.DAEDALHNLDR.K	1												20102000
sp|O75494|SRS10_HUMAN	R.GFAYVQFEDVR.D	2	41724000			8319600	3994500	29152000		36443000	8619700		42259000	30188000		24234000									7574600	8022200	3493900
sp|O75494|SRS10_HUMAN	R.QIEIQFAQGDR.K	2														8026500
sp|O75494|SRS10_HUMAN	R.YGPIVDVYVPLDFYTR.R	1	21429000	19783000	11193000	28259000		14488000		25251000	12593000	29553000	15619000	19023000	18866000
sp|O75494|SRS10_HUMAN	R.YLRPPNTSLFVR.N	1	35798000								29163000
sp|O75525|KHDR3_HUMAN	K.YLPELM*AEK.D	3												23570000							24243000
sp|O75526|RMXL2_HUMAN	R.GFAFVTFESPADAK.A	4	54316000	14186000		63116000	68618000	48493000		36718000	49438000			78598000	26800000	53331000		29593000		46782000	35252000		8910700			27109000	17007000		31667000
sp|O75530|EED_HUMAN	K.SCENAIVCWKPGKM*EDDIDKIKPSESNVTILGRFDYSQCDIWYMRFSMDF.W	1												43812000
sp|O75531|BAF_HUMAN	K.AYVVLGQFLVLK.K	1	45035000			39206000		19412000			21092000	15181000	30062000	23254000	27044000	71324000							27870000			59695000
sp|O75531|BAF_HUMAN	R.DFVAEPM*GEKPVGSLAGIGEVLGK.K	1											17235000						9222900
sp|O75533|SF3B1_HUMAN	K.VGAAEIISR.I	1	51383000				21491000			36462000		22446000		30085000	26166000
sp|O75533|SF3B1_HUMAN	R.IVDDLKDEAEQYR.K	1				1625800		5364200			23967000		27045000	26228000	11699000
sp|O75533|SF3B1_HUMAN	R.LDPFADGGK.T	1									13240000
sp|O75533|SF3B1_HUMAN	R.QQAADLISR.T	1	44203000		31794000	58827000	19686000	19681000								29331000
sp|O75558|STX11_HUMAN	R.AALNEIESR.H	1	16879000												8053100	12044000
sp|O75608|LYPA1_HUMAN	R.IILGGFSQGGALSLYTALTTQQK.L	1		14895000							15989000		14082000		14618000				7059200	7403000		7307000			13117000	7922200
sp|O75618|DEDD_HUMAN	K.YLEETSIR.Y	1											2801300
sp|O75629|CREG1_HUMAN	R.FVTHVSDWGALATISTLEAVR.G	1															19935000		281100000					39040000
sp|O75635|SPB7_HUMAN	E.GTEATAATGSNIVEK.Q	1																			69826000
sp|O75635|SPB7_HUMAN	K.ADLSGIASGGR.L	1																	84792000
sp|O75635|SPB7_HUMAN	K.SYIEVTEEGTEATAATGSNIVEK.Q	1																			22256000
sp|O75635|SPB7_HUMAN	R.ADHPFLFVIR.K	1																	194760000
sp|O75635|SPB7_HUMAN	R.LGAQDDSLSQIDK.L	1																	45546000
sp|O75635|SPB7_HUMAN	R.M*VLVNAVYFK.G	2							30720000				39853000						4073500									11744000
sp|O75635|SPB7_HUMAN	R.VFSDINASHK.D	1																	65869000
sp|O75643|U520_HUMAN	K.LELSVHLQPITR.S	1											1651800		7157500
sp|O75643|U520_HUMAN	R.AIFEIVLNR.G	1	34353000	21673000	29490000			33200000		35218000			28006000	15767000	27324000	51505000						5654100
sp|O75643|U520_HUMAN	R.DIDAFWLQR.Q	1						11875000		8921400					7655500
sp|O75643|U520_HUMAN	R.EGSASTEVLR.T	1	120090000				96484000			68269000		71280000	115690000	80028000		126500000
sp|O75643|U520_HUMAN	R.ETYEVLLSFIQAALGDQPR.D	1	15620000
sp|O75643|U520_HUMAN	R.FYDDAIVSQK.K	1	8952300			15963000
sp|O75643|U520_HUMAN	R.GLIEIISNAAEYENIPIR.H	1	24748000	6838300	12668000	24051000	19180000	12462000	6362300		18638000		26237000	20622000	12786000	10977000									8079100
sp|O75643|U520_HUMAN	R.LIGLSATLPNYEDVATFLR.V	1		13901000	13973000	11367000	11810000	17159000	8208500	16919000	19498000	14905000	31757000	11166000	15420000
sp|O75643|U520_HUMAN	R.NALLQLTDSQIADVAR.F	1								11367000		5074700		20282000		665940000
sp|O75643|U520_HUMAN	R.NIEM*TQEDVR.L	1								16242000	20988000		23746000	22318000
sp|O75643|U520_HUMAN	R.TLVEDLFADK.H	1														17282000
sp|O75643|U520_HUMAN	R.VFSLSSEFK.N	1												10475000
sp|O75665|OFD1_HUMAN	K.QNHM*LNEKVKEM*SDYSLLK.E	1										1653700
sp|O75694|NU155_HUMAN	K.ELSDSVTLSSSDR.M	1										2089700
sp|O75694|NU155_HUMAN	K.ISLQAIQQLVR.K	1		6551200		18845000	8176600		11675000	17536000		14118000	22734000	25986000
sp|O75694|NU155_HUMAN	R.EVSAWATR.A	1	25862000						8043100	11261000		8207800		17579000
sp|O75694|NU155_HUMAN	R.IQLQIQETLQR.Q	1			5844200									21147000
sp|O75694|NU155_HUMAN	R.LLEVYDQLFK.S	1	36154000	23656000		25433000				33394000			19424000	17282000	27766000	30696000
sp|O75694|NU155_HUMAN	R.VASVSQNAIVSAAGNIAR.T	1	29938000			13554000					22863000			12327000	14463000	11212000
sp|O75695|XRP2_HUMAN	K.GFFLVQTK.E	1											12530000
sp|O75695|XRP2_HUMAN	R.VSTEANR.S	1		14134000
sp|O75718|CRTAP_HUMAN	R.EVLADFQR.R	1																									9850100
sp|O75746|S2512_HUMAN	K.LTVNDFVR.D	2				15641000
sp|O75746|S2512_HUMAN	R.LQVAGEITTGPR.V	2										3118900				16040000													6547300
sp|O75746|S2512_HUMAN	R.YEGFFGLYR.G	2											7184500							18081000
sp|O75781|PALM_HUMAN	K.ENAAAPSPVR.A	1																		36160000
sp|O75821|EIF3G_HUMAN	K.ELAEQLGLSTGEK.E	1					5878000
sp|O75821|EIF3G_HUMAN	R.ADDNATIR.V	1	159800000	24671000								70593000
sp|O75821|EIF3G_HUMAN	R.ETDLQELFR.P	1	13862000	16702000			16153000		10331000							27466000
sp|O75821|EIF3G_HUMAN	R.ETDLQELFRPFGSISR.I	1	35314000	26667000			32257000	30441000	12920000	50119000		43377000	50743000	31597000	26034000	25258000				12405000		5506400		8505500	19759000	18702000
sp|O75821|EIF3G_HUMAN	R.VTNLSEDTR.E	1	63851000			81107000	46443000	41230000		57902000	48330000		62744000		36452000		18235000	18881000							26327000				17872000
sp|O75822|EIF3J_HUMAN	R.DDFTEFGK.L	1				20382000
sp|O75828|CBR3_HUMAN	K.LGVTVLSR.I	1				48495000				10167000														11767000	38718000	52681000
sp|O75828|CBR3_HUMAN	R.FHQLDIDDLQSIR.A	2										25521000			32863000					6579000								22129000
sp|O75828|CBR3_HUMAN	R.GQAAVQQLQAEGLSPR.F	2	26827000	6739600		37400000	11033000											8087700			24844000						17886000		18696000
sp|O75830|SPI2_HUMAN	K.LVLVNAIYFK.G	6	20399000	19814000	30057000	25759000		37177000	39076000	52785000	43849000	52900000	48619000		37022000		55223000		165240000	43781000	49231000	46775000		30265000		55198000			76687000
sp|O75844|FACE1_HUMAN	R.IVLFDTLLEEYSVLNK.D	1	11456000			4218000										20065000
sp|O75874|IDHC_HUMAN	K.GQETSTNPIASIFAWTR.G	1																							5184200
sp|O75874|IDHC_HUMAN	K.LIFPYVELDLHSYDLGIENR.D	1	10915000			11622000	77203000			12950000	7041800		12190000		10802000	24139000			30876000						21023000	21217000
sp|O75874|IDHC_HUMAN	K.TVEAEAAHGTVTR.H	1												14498000						13222000					20989000	33868000
sp|O75874|IDHC_HUMAN	K.VEITYTPSDGTQK.V	1		5529500
sp|O75874|IDHC_HUMAN	R.ATDFVVPGPGK.V	1				85249000								15924000		51410000		37481000	106580000							101110000
sp|O75874|IDHC_HUMAN	R.LVSGWVKPIIIGR.H	1																			26285000
sp|O75874|IDHC_HUMAN	R.NILGGTVFR.E	2		419530000						530970000	364280000			375340000										185370000		389150000
sp|O75874|IDHC_HUMAN	R.SDYLNTFEFM*DK.L	1				10384000
sp|O75880|SCO1_HUMAN	R.EEVDQVAR.A	1	49212000	23712000	18611000	42580000	31781000	27627000	16560000	25594000	31334000	23014000	33153000		25893000	23979000
sp|O75914|PAK3_HUMAN	R.LLQTSNITK.L	3									12802000
sp|O75915|PRAF3_HUMAN	K.RTPM*GIVLDALEQQEEGINR.L	1				3917800						4807600
sp|O75915|PRAF3_HUMAN	R.AWDDFFPGSDR.F	1	215700000	114780000	101350000	294940000	313380000	190880000	153150000	230580000	82113000	311272	195590000		158250000	301070000			23172000	13924000		28041000		8894200	60741000	12958000
sp|O75915|PRAF3_HUMAN	R.TPM*GIVLDALEQQEEGINR.L	1	292250000	167590000	188300000	248260000	231440000	129660000	117210000	216770000	197090000	183350000	298470000	268090000	158670000	218110000	15742000					22218000	18834000		17286000	15726000	20946000		18877000
sp|O75915|PRAF3_HUMAN	R.TPMGIVLDALEQQEEGINR.L	1	24289000		9080300	35461000	7086800	28599000				51718000	34888000		17200000
sp|O75923|DYSF_HUMAN	K.EFNQFAEGK.L	1	17679000								12897000
sp|O75923|DYSF_HUMAN	K.EYSIEEIEAGR.I	1		24810000		56413000	21231000				27319000
sp|O75923|DYSF_HUMAN	K.IGETVVDLENR.L	1	58959000		7108900	75265000	10242000		17427000	33293000	36423000		17465000	30065000	17871000	55015000
sp|O75923|DYSF_HUMAN	K.ITLYDYDLLSK.D	1				19493000
sp|O75923|DYSF_HUMAN	K.LSVFAETYENETK.L	1								8145200						7297200
sp|O75923|DYSF_HUMAN	K.M*SDIYVK.G	2														21423000
sp|O75923|DYSF_HUMAN	K.NLVDPFVEVSFAGK.K	2				2805600
sp|O75923|DYSF_HUMAN	K.TQEETEDPSVIGEFK.G	1				3064700
sp|O75923|DYSF_HUMAN	K.VEDLPADDILR.V	1		28038000							17941000
sp|O75923|DYSF_HUMAN	R.DVILDDLSLTGEK.M	1	41753000		18340000	37892000	28528000			17256000					21041000	32520000
sp|O75923|DYSF_HUMAN	R.EANIYM*VPQNIKPALQR.T	1				27440000									5094100
sp|O75923|DYSF_HUMAN	R.GSQPSGELLASFELIQR.E	1	33535000			19153000
sp|O75923|DYSF_HUMAN	R.IETQNQLLGIADR.L	1	26532000	16544000		35731000	33634000	17203000	14411000				21860000			16317000	2731600
sp|O75923|DYSF_HUMAN	R.LAWFPLTR.G	1				69554000			33127000					22787000
sp|O75923|DYSF_HUMAN	R.M*DVGTIYR.E	1						17388000		25754000				21221000	21968000	28200000
sp|O75923|DYSF_HUMAN	R.SLGGEGNFNWR.F	1				65485000							35005000		10339000
sp|O75923|DYSF_HUMAN	R.TAIEILAWGLR.N	2	60264000	37652000	39018000	100010000	76648000	49481000	38393000	74783000	48877000	35636000	105430000	50389000	62486000	21676000									29330000		18162000
sp|O75923|DYSF_HUMAN	R.TDALLGEFR.M	1						63527000						75388000	54735000	74154000			30344000
sp|O75937|DNJC8_HUMAN	R.ALDVIQAGK.E	1	15897000
sp|O75947|ATP5H_HUMAN	K.AGLVDDFEK.K	1	35366000						16957000	345040000	280940000								1082100000						1366500000	1222800000
sp|O75947|ATP5H_HUMAN	K.SWNETLTSR.L	1							23404000		22738000					32884000
sp|O75947|ATP5H_HUMAN	K.VPVPEDK.Y	1		49952000											54024000
sp|O75955|FLOT1_HUMAN	K.VTGEVLDILTR.L	1																		12870000	8809700				26727000	27407000
sp|O75955|FLOT1_HUMAN	R.AQQVAVQEQEIAR.R	1				11100000													11681000	2719200	7537000					5533100			11246000
sp|O75955|FLOT1_HUMAN	R.GEAEAFAIGAR.A	1																		1925900
sp|O75955|FLOT1_HUMAN	R.VQVQVVER.A	1				30776000		20288000		22039000				20643000		17460000				39962000		22292000	18451000		42336000	36739000	27466000		50891000
sp|O75964|ATP5L_HUMAN	K.IVNSAQTGSFK.Q	1		10732000	7433200	29475000	21513000		8688200		22960000	12747000		18213000	19090000
sp|O76009|KT33A_HUMAN	K.ETMQFLNDR.L	8				32281000
sp|O76009|KT33A_HUMAN	K.QVVSSSEQLQSYQAEIIELR.R	3				64353000
sp|O76009|KT33A_HUMAN	K.TIEELQQK.I	8				92074000
sp|O76009|KT33A_HUMAN	R.DNAELENLIR.E	3				331200000
sp|O76009|KT33A_HUMAN	R.EVEQWFATQTEELNK.Q	3				20119000
sp|O76009|KT33A_HUMAN	R.LECEINTYR.G	5				181400000
sp|O76009|KT33A_HUMAN	R.LVVQIDNAK.L	3				184640000
sp|O76009|KT33A_HUMAN	R.QNQEYQVLLDVR.A	6				169380000																			3657600
sp|O76009|KT33A_HUMAN	R.SQYEALVETNR.R	2				163820000																			6316800
sp|O76009|KT33A_HUMAN	R.TVNALEIELQAQHNLR.D	4				412280000
sp|O76011|KRT34_HUMAN	K.ETMQFLNDR.L	8				32281000
sp|O76011|KRT34_HUMAN	K.TIEELQQK.I	8				92074000
sp|O76011|KRT34_HUMAN	K.YQTEQSLR.L	2				76777000
sp|O76011|KRT34_HUMAN	R.EVEQWFATQTEELNK.Q	3				20119000
sp|O76011|KRT34_HUMAN	R.LECEINTYR.G	5				181400000
sp|O76011|KRT34_HUMAN	R.LLVESDINSIR.R	1				155080000
sp|O76011|KRT34_HUMAN	R.LNVEVDTAPTVDLNQVLNETR.S	1				32053000
sp|O76011|KRT34_HUMAN	R.LVVNIDNAK.L	1				83426000
sp|O76011|KRT34_HUMAN	R.QNQEYQVLLDVR.A	6				169380000																			3657600
sp|O76011|KRT34_HUMAN	R.SQYEALVEINR.R	1				30500000
sp|O76011|KRT34_HUMAN	R.TVNALEIELQAQHNLR.D	4				412280000
sp|O76011|KRT34_HUMAN	R.YSSQLSQVQSLITNVESQLAEIR.S	3				108810000
sp|O76013|KRT36_HUMAN	G.VEADINGLR.R	12																	37662000
sp|O76013|KRT36_HUMAN	K.ETMQFLNDR.L	8				32281000
sp|O76013|KRT36_HUMAN	K.LAADDFR.A	17	12495000000			18077000000	26351000000			26955000000	19819000000	17706000000	12823000000	17228000000	16423000000	10140000			343440000000							29848000000
sp|O76013|KRT36_HUMAN	R.ENAELESR.I	2																											58102000
sp|O76013|KRT36_HUMAN	R.LVLQIDNAK.L	1				7475300
sp|O76013|KRT36_HUMAN	R.NSLESTLAETEAR.Y	1				13711000
sp|O76014|KRT37_HUMAN	K.LAADDFR.A	17	12495000000			18077000000	26351000000			26955000000	19819000000	17706000000	12823000000	17228000000	16423000000	10140000			343440000000							29848000000
sp|O76014|KRT37_HUMAN	K.TIEELQQK.I	8				92074000
sp|O76015|KRT38_HUMAN	K.ETMQFLNDR.L	8				32281000
sp|O76015|KRT38_HUMAN	K.LAADDFR.A	17	12495000000			18077000000	26351000000			26955000000	19819000000	17706000000	12823000000	17228000000	16423000000	10140000			343440000000							29848000000
sp|O76015|KRT38_HUMAN	K.TIEELQQK.I	8				92074000
sp|O76021|RL1D1_HUMAN	R.LLSSFDFFLTDAR.I	1	41056000	102460000	10759000	26764000		230550000		22107000		158070000	245480000		9912300	9831900									2868300
sp|O76024|WFS1_HUMAN	R.LNATASLEQER.S	1			11520000	23568000		9444800	1372300	7525200			18783000	9431700
sp|O76024|WFS1_HUMAN	R.QLSSETDLER.A	1				39834000					6469400
sp|O76062|ERG24_HUMAN	R.VAGLETISTATGR.K	1				6447300					1911600
sp|O76094|SRP72_HUMAN	K.ELYGQVLYR.L	1				12993000										9869100
sp|O76094|SRP72_HUMAN	K.VDVEALENSAGATYIR.K	1	1832600
sp|O94776|MTA2_HUMAN	K.QIDQFLVVAR.S	3			10389000		6761200
sp|O94788|AL1A2_HUMAN	R.VTLELGGK.N	10																	48213000
sp|O94808|GFPT2_HUMAN	R.GYDVDFPR.N	2	96115000	65258000		15241000		52546000		95029000	78365000	68288000		65942000	66539000	86588000	17496000				19661000		9941100			43880000	18513000
sp|O94808|GFPT2_HUMAN	R.QVLEELTELPVM*VELASDFLDR.N	2		22351000	15857000	38215000					26969000															24584000	6320600
sp|O94808|GFPT2_HUMAN	R.VIQQLEGAFALVFK.S	2	24269000			28490000				15758000		6336500		16952000	13875000	21786000										17112000
sp|O94826|TOM70_HUMAN	K.NVDLSTFYQNR.A	1									2067200
sp|O94832|MYO1D_HUMAN	K.YM*DINFDFK.G	2														3675000
sp|O94832|MYO1D_HUMAN	R.TLFTLEELR.A	1	13777000			18683000
sp|O94832|MYO1D_HUMAN	R.YLGLLENVR.V	4																									32563000
sp|O94854|K0754_HUMAN	R.ALLELVPWR.A	3											7771500
sp|O94854|K0754_HUMAN	R.LVLDTVNEVSR.A	2				10278000
sp|O94874|UFL1_HUMAN	K.AVFVPDIYSR.T	1	29543000
sp|O94874|UFL1_HUMAN	K.ELQELSSSIK.D	1		6036300
sp|O94874|UFL1_HUMAN	K.TYDLPGNFLTQALTQR.L	1				10899000						3855300
sp|O94874|UFL1_HUMAN	K.YGFQEQLLYSVLEELVNSGR.L	1										6630800
sp|O94874|UFL1_HUMAN	R.AQFAEATQR.L	1	46162000			50287000	28172000						25671000		20337000
sp|O94874|UFL1_HUMAN	R.GVIFTEAFVAR.H	1	32703000				18765000			14917000			19974000
sp|O94874|UFL1_HUMAN	R.LAADFQR.A	1														87528000
sp|O94874|UFL1_HUMAN	R.LAEEVNDK.L	1			15285000						26188000					34600000
sp|O94874|UFL1_HUMAN	R.SVFM*SSTTSASGTGR.K	1	4415800											6491100
sp|O94874|UFL1_HUMAN	R.TQSTWVDSFFR.Q	1				17728000		18963000			17089000		22142000	22334000	28564000
sp|O94874|UFL1_HUMAN	R.VNIVDLQQVINVDLIHIENR.I	1										8633500
sp|O94875|SRBS2_HUMAN	R.GLGDQSASR.T	1															36899000	54275000		159450000		65800000			88414000
sp|O94875|SRBS2_HUMAN	R.NEDELELR.E	2																	43072000	58778000		60046000		22396000		45367000	24617000	28301000	57133000
sp|O94875|SRBS2_HUMAN	R.PASLYQSSIDR.S	1																		8551500
sp|O94875|SRBS2_HUMAN	R.SYSSTLTDM*GR.S	1																6976000
sp|O94901|SUN1_HUMAN	R.AIVNSALK.L	1																			13744000
sp|O94905|ERLN2_HUMAN	K.ISEIEDAAFLAR.E	2	60544000	47861000	33724000	92050000			29556000	48521000	42704000	7702100	34113000	41495000					31784000		29145000		8803100	10780000			18986000		25179000
sp|O94905|ERLN2_HUMAN	K.LALQQDLTSM*APGLVIQAVR.V	1			5579900	23392000					12916000		15280000	10732000	22768000	34332000									15396000	7587700
sp|O94905|ERLN2_HUMAN	K.LSFGLEDEPLETATK.E	1	9077900							13414000				11235000
sp|O94905|ERLN2_HUMAN	K.QFEGLADK.L	1	3698400
sp|O94905|ERLN2_HUMAN	K.SVQTTLQTDEVK.N	2			15340000	30753000			7307800		24077000	16703000		15291000	19865000	24612000			29837000		11687000				18184000				9663600
sp|O94905|ERLN2_HUMAN	K.VAQVAEITYGQK.V	1				3717000						3218300
sp|O94905|ERLN2_HUMAN	R.IEVVNFLVPNAVYDIVK.N	1				9719200							19213000	19478000	6528200	12566000
sp|O94906|PRP6_HUMAN	K.AAVELEEPEDAR.I	1						786995
sp|O94906|PRP6_HUMAN	R.AAELETDIR.A	1				20403000			4203300	10851000			11325000			12165000
sp|O94906|PRP6_HUMAN	R.ESLEALLQR.A	1				17417000		6003000
sp|O94919|ENDD1_HUMAN	R.DRIPVYSAFR.A	1											6644500
sp|O94919|ENDD1_HUMAN	R.FATLYSTR.D	1				15971000							21074000
sp|O94921|CDK14_HUMAN	K.LADFGLAR.A	14							5824400		22841000									5404500
sp|O94964|SOGA1_HUMAN	K.VHSRIERPCCSPKYGSPK.L	1						24974000
sp|O94973|AP2A2_HUMAN	K.FVNLFPEVKPTIQDVLR.S	1																								11264000
sp|O94973|AP2A2_HUMAN	K.QIGYLFISVLVNSNSELIR.L	2	11108000	12395000		13799000	9225400																5472000
sp|O94973|AP2A2_HUMAN	K.TSVSLAVSR.L	1													10624000	12256000				8245700
sp|O94973|AP2A2_HUMAN	K.VGGYILGEFGNLIAGDPR.S	2	38447000	17729000		59105000				46179000	34991000			20952000	36396000	24793000										24610000
sp|O94973|AP2A2_HUMAN	R.ALLLSTYIK.F	2				38399000							45319000
sp|O94973|AP2A2_HUMAN	R.DDVQGYAAK.T	2		35841000		66176000	39531000		13158000		34762000				32992000	37545000		13809000
sp|O94973|AP2A2_HUMAN	R.GLAVFISDIR.N	2		60871000		68621000	71450000		30113000	60466000	28938000	43863000	45345000			63928000	36456000	42992000	49552000	46596000	23884000			15876000			16324000	30869000	32163000
sp|O94973|AP2A2_HUMAN	R.IAGDYVSEEVWYR.V	2					5002200	10028000		13004000	4081000			13887000	18263000					3035300		1753900					2391900		2405700
sp|O94973|AP2A2_HUMAN	R.LSTVASTDILATVLEEM*PPFPER.E	1	29499000	25108000	27457000	67789000		26266000	20665000	35813000	37115000	21239000	33278000	54290000	40220000	63465000		35318000					35459000	10837000	38346000	37110000			26338000
sp|O94973|AP2A2_HUMAN	R.M*FIFYGNK.T	1													3615400
sp|O94973|AP2A2_HUMAN	R.NADVELQQR.A	2	128500000	102510000		206470000	129070000	90784000		132180000	106430000		134080000	79829000	86294000	120940000	159680000			112680000			71698000	39486000	151170000	156540000	59959000
sp|O94973|AP2A2_HUMAN	R.VIQIVINR.D	1				52987000		10233000		42018000			37319000		27679000
sp|O94973|AP2A2_HUMAN	R.YGGTFQNVSVQLPITLNK.F	1																								9557800
sp|O94979|SC31A_HUMAN	K.EVVIAQNDK.H	1														8384000
sp|O94979|SC31A_HUMAN	K.LVTFENVR.M	1	60463000			64134000								21610000		46356000			24478000
sp|O94979|SC31A_HUMAN	K.TTFEDLIQR.C	1	25274000							12316000	10303000				17966000	26743000
sp|O94979|SC31A_HUMAN	K.VNFEDDSR.G	1	32087000	8890100		34840000			5127500	19068000	19345000	4275200	22187000		13581000	20152000
sp|O94979|SC31A_HUMAN	K.VVLTQANK.L	1													20397000	29751000
sp|O94979|SC31A_HUMAN	K.YLELLGYR.K	1				124160000	49873000			99363000																233570000
sp|O94979|SC31A_HUMAN	R.ATVWDLR.K	1					55553000			60282000		34222000		44283000					30970000
sp|O94979|SC31A_HUMAN	R.EQTLSPTITSGLHNIAR.S	1																								2093100
sp|O94979|SC31A_HUMAN	R.ISVYSIM*GGSTDGLR.Q	1		2540200					713497				3871000						653843
sp|O94979|SC31A_HUMAN	R.M*ADAIILAIAGGQELLAR.T	1	81312000	50698000	40380000	84981000	64772000	56756000	30691000	76378000	50892000	27688000	76790000	44345000	66396000	41314000	29144000	31937000	39069000	27612000	32748000	22448000	21235000	25737000	32268000	30201000	31312000		35175000
sp|O94979|SC31A_HUMAN	R.NPAVLSAASFDGR.I	1			40282000		33332000							36402000		34298000		22965000	16952000			4219600	9281900	11440000				2507900
sp|O94988|FA13A_HUMAN	K.ILENYNTLFEVEYTENDHLRCENLARLIIVKEVYYK.N	1													55547000
sp|O94992|HEXI1_HUMAN	R.AENLQLLTENELHR.Q	1						5581400						5843200
sp|O95136|S1PR2_HUMAN	K.ETLETQETTSR.Q	1														6452900
sp|O95168|NDUB4_HUMAN	R.EYLLQYNDPNRR.G	1								5403600			14074000
sp|O95218|ZRAB2_HUMAN	R.ENVEYIER.E	1		3933100			9250100	14705000		12508000						12574000
sp|O95218|ZRAB2_HUMAN	R.TGYGGGFNER.E	1	16187000
sp|O95222|OR6A2_HUMAN	M.EWRNHSGR.V	1																		1664300
sp|O95232|LC7L3_HUMAN	R.YLQSLLAEVER.R	1														12204000
sp|O95292|VAPB_HUMAN	K.GPFTDVVTTNLK.L	2										49626000		10679000
sp|O95292|VAPB_HUMAN	R.LQGEVQR.L	1												54056000
sp|O95302|FKBP9_HUMAN	R.ISQSGDFLR.Y	1																19603000
sp|O95336|6PGL_HUMAN	R.LLTVPFEK.H	1	6348800																						13559000
sp|O95340|PAPS2_HUMAN	R.M*IAGANFYIVGR.D	1																					10123000
sp|O95359|TACC2_HUMAN	K.EVVDAGLVGLER.Q	1								10485000	4707300	3924800			5248600
sp|O95359|TACC2_HUMAN	R.ANAEIAQVR.G	1				49496000	21403000					10421000
sp|O95359|TACC2_HUMAN	R.LEFDYSEDK.S	1				7450900
sp|O95359|TACC2_HUMAN	R.M*ESFLTLESEK.S	1								1165900
sp|O95359|TACC2_HUMAN	R.REPAPNAPGDIAAAFPAER.D	1								21301000		3977300	17447000		7373500	15951000
sp|O95372|LYPA2_HUMAN	R.FGALTAEK.L	1				51337000											2707300
sp|O95373|IPO7_HUMAN	K.AIFQTIQNR.N	1	21814000					12058000	4144800		19833000	16524000
sp|O95373|IPO7_HUMAN	R.GTM*DPALR.E	1			17852000			34829000			28931000			26602000
sp|O95379|TFIP8_HUMAN	K.SIATTLIDDTSSEVLDELYR.V	1	675249	957057		4211500		3908800		15355000	5463000	8610200		3573300	5619200	7361600	6007800		16556000	2890100	9193300	5245600		1193200	6074200	14479000	1588000		8664000
sp|O95394|AGM1_HUMAN	R.AFVRPSGTEDVVR.V	1	25967000			24810000		12589000		26440000	9501400	17782000	22000000	21450000	2339800	23211000		3484200	53049000	23213000			18073000	16754000		7910100	7296200		39984000
sp|O95394|AGM1_HUMAN	R.M*GLLAVLR.S	1																	43183000
sp|O95394|AGM1_HUMAN	R.VISTTDAER.Q	1			19598000					46316000	25372000	23083000	29531000				28734000	32844000	54885000	37556000			21158000	16758000	38585000	33262000			35764000
sp|O95394|AGM1_HUMAN	R.VLIDISEK.E	1																	33908000
sp|O95399|UTS2_HUMAN	R.LTPEELER.A	1	1639800000		503730000			897890000				1077000000	1303900000		926550000							312390000						131000000
sp|O95425|SVIL_HUMAN	K.RRSRNTAVEQRLRR.L	1										21558000
sp|O95433|AHSA1_HUMAN	K.LDGEASINNR.K	1							1086200							7615900
sp|O95447|LCA5L_HUMAN	K.KHTWNASLFNSQIHMIAQR.R	1							3624100
sp|O95479|G6PE_HUMAN	R.EITTLVSR.V	2	5052700
sp|O95479|G6PE_HUMAN	R.TSFYEEYGVIR.D	1											1258000												4945600
sp|O95486|SC24A_HUMAN	R.DALVNAVIDSLSAYR.S	1	14642000		7592700	15337000
sp|O95487|SC24B_HUMAN	R.SVSSSLSDAR.D	1											11407000
sp|O95487|SC24B_HUMAN	R.VSVFQTQLPSLGAGLLQSR.E	1	10803000										13992000	14644000
sp|O95622|ADCY5_HUMAN	D.FAMKLM*DQMK.Y	1																	2142300
sp|O95626|AN32D_HUMAN	K.DLSTIEPLK.K	3										442494				10394000
sp|O95626|AN32D_HUMAN	K.DLSTIEPLKK.L	2								13109000
sp|O95678|K2C75_HUMAN	D.LDSIIAEVK.A	8																	395740000
sp|O95678|K2C75_HUMAN	K.AQYEDIANR.S	2	3026600000		1512300000	3827200000	79229000	1679900000		2224700000	2147000000	1902200000	2486800000	1808500000	2085600000			54886000	68742000
sp|O95678|K2C75_HUMAN	K.DVDAAYM*NK.V	6					83018000			66090000				32022000	52115000				239600000					394200000		218690000		1318400000	529600000
sp|O95678|K2C75_HUMAN	K.DVDAAYMNK.V	6					42321000								82243000				571570000					235900000		23575000		885240000	582450000
sp|O95678|K2C75_HUMAN	K.EQIKTLNNK.F	12					95399000		48333000										167160000				22879000	316670000
sp|O95678|K2C75_HUMAN	K.EQIKTLNNKFA.S	12																			15881000
sp|O95678|K2C75_HUMAN	K.EQIKTLNNKFASFIDK.V	12																			59762000
sp|O95678|K2C75_HUMAN	K.EQIKTLNNKFASFIDKVR.F	12																			1535900000
sp|O95678|K2C75_HUMAN	K.EQIKTLNNKFASFIDKVRF.L	12																			773840000
sp|O95678|K2C75_HUMAN	K.FASFIDKVR.F	19	155350000	116020000	52553000	116280000	399880000		172440000			72556000	238110000	199030000					2992700000		80748000			605470000		259630000		124040000
sp|O95678|K2C75_HUMAN	K.KDVDAAYM*NK.V	6																	146220000									418750000	190820000
sp|O95678|K2C75_HUMAN	K.KDVDAAYMNK.V	6													5240600
sp|O95678|K2C75_HUMAN	K.LALDVEIATYR.K	9	300060000	2814000000	723350000	50684000	1362500000		468940000	3521900000	145720000	975830000	49774000	1278100000	1860200000	185730000	7604400000		50403000000	53153000	211050000		1534300000	3319300000		3324400000	389750000	13670000000	3705500000
sp|O95678|K2C75_HUMAN	K.LLEGEECR.I	11		166290000	139630000														6366900000					879510000
sp|O95678|K2C75_HUMAN	K.TLNNKFASFIDK.V	12																	1325700000					254020000
sp|O95678|K2C75_HUMAN	K.TLNNKFASFIDKVR.F	12																			26366000
sp|O95678|K2C75_HUMAN	K.YEDEINK.H	12	160710000	265170000		196060000	521850000	65950000	214260000	971700000	152260000		126930000	400110000	381990000	266050000			8971200000					887880000	33481000	191450000	58359000	6462200000
sp|O95678|K2C75_HUMAN	K.YEDEINKR.T	11	800420000	2021300000	1210700000	1230500000	2376000000	344050000	115220000	14380000000	1195800000	493350000	658270000	1368400000	3150800000	1641600000	1458700000		72728000000	228010000	1707500000	67390000	82541000	15043000000	191290000	3055200000	213070000	61248000000	1625000000
sp|O95678|K2C75_HUMAN	K.YEELQVTAGR.H	3					62707000			225850000													261390000			86341000	47831000	2449900000	2353300000
sp|O95678|K2C75_HUMAN	L.ALDVEIATYR.K	10																	72773000
sp|O95678|K2C75_HUMAN	L.DLDSIIAEVK.A	8																	799270000									52581000
sp|O95678|K2C75_HUMAN	L.SM*DNNRNLDLDSIIAEVK.A	6																										25794000
sp|O95678|K2C75_HUMAN	N.LDLDSIIAEVK.A	8								26230000		7311300					36547000		495040000					90403000				86775000
sp|O95678|K2C75_HUMAN	R.AEAESWYQTK.Y	4								106860000					2643300
sp|O95678|K2C75_HUMAN	R.AEAESWYQTKYEELQVTAGR.H	3																											1756700
sp|O95678|K2C75_HUMAN	R.FLEQQNK.A	19			4157500000	7582700000	5816900000	3367400000			3900900000	2991800000	4978900000	4398600000	4537800000	5112300000							2133100000			3097700000
sp|O95678|K2C75_HUMAN	R.FLEQQNKVLETK.W	7																						29158000
sp|O95678|K2C75_HUMAN	R.GELALKDAR.A	3		48311000	58994000	73967000	152900000			107750000				49773000	8220400				287300000					81579000				57157000
sp|O95678|K2C75_HUMAN	R.KLLEGEECR.I	10		80498000			56797000			303970000		124020000		104920000					1366300000					221890000		43453000		1740100000
sp|O95678|K2C75_HUMAN	R.NLDLDSIIAEVK.A	7	260100000	226960000	22382000	449380000	2208200000	27861000	930790000	4395700000	670220000	1832200000	279260000	1149700000	2612900000	45147000	7222100000	59755000	67414000000	57565000	478980000	50224000	563280000	14529000000	224400000	4626800000	296240000	15755000000	3561300000
sp|O95678|K2C75_HUMAN	R.NLDLDSIIAEVKAQ.Y	7																			20757000
sp|O95678|K2C75_HUMAN	R.NLDLDSIIAEVKAQY.E	7																			188400000
sp|O95678|K2C75_HUMAN	R.SRAEAESWYQTK.Y	4																					15699000					151730000
sp|O95678|K2C75_HUMAN	R.TAAENEFVALK.K	1				102190000
sp|O95716|RAB3D_HUMAN	K.LQIWDTAGQER.F	20	195190000	120670000		1170600	183850000		148320000		143800000		322730000		176710000	222650000			180950000	15723000	91283000	71844000				7367200			918274
sp|O95741|CPNE6_HUMAN	R.DIVQFVPFR.D	8	50295000	32085000		57842000	33752000	16793000	21694000	25206000			48367000	38251000	33187000		45634000	31115000	143730000	44437000	26004000	33073000	19862000	26993000	22281000	58506000	38304000	43662000
sp|O95758|PTBP3_HUMAN	K.VTNLLM*LK.G	2				81005000						21712000
sp|O95758|PTBP3_HUMAN	R.EGQEDQGLTK.D	2	154940000	78101000		188760000		71987000		160300000	127950000		122360000	121170000		109710000		24848000		47770000			23004000
sp|O95777|LSM8_HUMAN	R.GDNVAVIGEIDEETDSALDLGNIR.A	1	6520800										8167600
sp|O95777|LSM8_HUMAN	R.TVAVITSDGR.M	1				38807000	16287000																					13523000	16393000
sp|O95777|LSM8_HUMAN	R.VFSSSQGVEQVVLGLYIVR.G	1									259800000		19398000
sp|O95782|AP2A1_HUMAN	K.FFQPTEM*AAQDFFQR.W	1				10695000						6323400			10679000	21773000
sp|O95782|AP2A1_HUMAN	K.GPGAGSALDDGR.R	1		4834500
sp|O95782|AP2A1_HUMAN	K.LLGFGSALLDNVDPNPENFVGAGIIQTK.A	1	10329000	6511600		9083300	14614000								15596000
sp|O95782|AP2A1_HUMAN	K.QIGYLFISVLVNSNSELIR.L	2	11108000	12395000		13799000	9225400																5472000
sp|O95782|AP2A1_HUMAN	K.VGGYILGEFGNLIAGDPR.S	2	38447000	17729000		59105000				46179000	34991000			20952000	36396000	24793000										24610000
sp|O95782|AP2A1_HUMAN	R.ALLLSTYIK.F	2				38399000							45319000
sp|O95782|AP2A1_HUMAN	R.AVEYLTLSSVASTDVLATVLEEM*PPFPER.E	1	14586000	11633000	7873600	28870000	14803000				8577800		10874000	19003000	12551000	35053000			3810300							9177900
sp|O95782|AP2A1_HUMAN	R.DDVQGYAAK.T	2		35841000		66176000	39531000		13158000		34762000				32992000	37545000		13809000
sp|O95782|AP2A1_HUMAN	R.DFLTPPLLSVR.F	1						39325000
sp|O95782|AP2A1_HUMAN	R.EM*GEAFAADIPR.I	1	49061000	35920000		76043000	53339000	25546000	21020000	34151000	39268000	41262000	57783000			59284000		6835400				2801500	2448600			2994400
sp|O95782|AP2A1_HUMAN	R.GLAVFISDIR.N	2		60871000		68621000	71450000		30113000	60466000	28938000	43863000	45345000			63928000	36456000	42992000	49552000	46596000	23884000			15876000			16324000	30869000	32163000
sp|O95782|AP2A1_HUMAN	R.IAGDYVSEEVWYR.V	2					5002200	10028000		13004000	4081000			13887000	18263000					3035300		1753900					2391900		2405700
sp|O95782|AP2A1_HUMAN	R.IVSSASTDLQDYTYYFVPAPWLSVK.L	1											3730600		8795700
sp|O95782|AP2A1_HUMAN	R.LEPNAQAQM*YR.L	1									52013000
sp|O95782|AP2A1_HUMAN	R.M*YLFYGNK.T	1	16798000
sp|O95782|AP2A1_HUMAN	R.MYLFYGNK.T	1													3615400
sp|O95782|AP2A1_HUMAN	R.NADVELQQR.A	2	128500000	102510000		206470000	129070000	90784000		132180000	106430000		134080000	79829000	86294000	120940000	159680000			112680000			71698000	39486000	151170000	156540000	59959000
sp|O95782|AP2A1_HUMAN	R.VLQIVTNR.D	1		42746000								552918	89703000	90128000	39389000	75982000
sp|O95782|AP2A1_HUMAN	R.YGGAPQALTLK.L	1									16917000		27033000
sp|O95782|AP2A1_HUMAN	R.YLETADYAIR.E	1	46906000		13436000	60795000	55287000			50874000	30069000	15192000		29359000		13419000
sp|O95793|STAU1_HUMAN	R.ILQNEPLPER.L	1											15274000
sp|O95810|CAVN2_HUMAN	K.EELPDENK.S	1																	75609000
sp|O95810|CAVN2_HUMAN	K.GIQNDLTK.L	1																							41294000	48882000
sp|O95810|CAVN2_HUMAN	K.VSPLTFGR.K	1																	59306000
sp|O95810|CAVN2_HUMAN	R.DNSQVNAVTVLTLLDK.L	1																10424000	38043000						23905000
sp|O95810|CAVN2_HUMAN	R.YEGSYALTSEEAER.S	1															2738600		10508000				1154900	11260000	8496100	7874200	8678900		5509500
sp|O95816|BAG2_HUMAN	R.EELNLTANR.L	1											10079000						9792300			4911800
sp|O95816|BAG2_HUMAN	R.LLESLDQLELR.V	1				8313700				25763000	5686400					16448000			23714000
sp|O95817|BAG3_HUMAN	K.ELLALDSVDPEGR.A	1					15274000				4117100		10663000
sp|O95817|BAG3_HUMAN	R.TEAAAAAPQR.S	1	86510000	33992000	31076000	50820000	41736000	27646000	28504000	24405000	29059000	11012000		32867000	8729300
sp|O95831|AIFM1_HUMAN	K.SATEQSGTGIR.S	1					24033000								8918900
sp|O95831|AIFM1_HUMAN	K.TGGLEIDSDFGGFR.V	1		10673000			14477000		4565900							24196000
sp|O95831|AIFM1_HUMAN	K.VVQLDVR.D	1								37226000
sp|O95831|AIFM1_HUMAN	R.ISGLGLTPEQK.Q	1					7564100
sp|O95831|AIFM1_HUMAN	R.VNAELQAR.S	1	72172000	39949000		79833000	33164000	30739000		45811000	40819000		44228000	45962000	25883000	50011000							11310000				9039400
sp|O95833|CLIC3_HUMAN	K.DFAPGSQLPILLYDSDAK.T	1	22628000												27281000	38181000
sp|O95833|CLIC3_HUMAN	K.GVPFTLTTVDTR.R	1			39927000		43822000	22091000	44523000	78083000		19846000	47409000		39308000	99589000
sp|O95833|CLIC3_HUMAN	K.NPVPAQDEALYQQLLR.A	1	50749000	8626800	19512000	60225000						18044000				30156000
sp|O95833|CLIC3_HUMAN	K.TDTLQIEDFLEETLGPPDFPSLAPR.Y	1	36902000	28050000	24167000	51699000		29045000	21354000		30841000	37752000	31386000	34992000		53842000									14675000	17582000	5816000
sp|O95833|CLIC3_HUMAN	R.LFM*VLLLK.G	1	119030000	65880000			79931000			96941000			71982000		124280000	171540000										36281000
sp|O95833|CLIC3_HUMAN	R.QAPIPAELR.G	1									145930000
sp|O95833|CLIC3_HUMAN	R.YLDSAM*QEK.E	1				61926000
sp|O95834|EMAL2_HUMAN	K.LEWVYGYR.G	4				6366900
sp|O95834|EMAL2_HUMAN	K.LQEVEVPEDFGPVR.T	1	1914000			15298000			1409500	6333000	4759600		8263600		11346000											1959200
sp|O95834|EMAL2_HUMAN	K.QITSADAVR.N	1			12732000		16040000		12352000			10516000		12007000	11919000	18318000
sp|O95834|EMAL2_HUMAN	R.GRPVPM*M*IPDELAPTYSLDTR.S	1							2511000	13656000	5024000					7090100
sp|O95834|EMAL2_HUMAN	R.TVAEGHGDTLYVGTTR.N	1																							8050100
sp|O95837|GNA14_HUMAN	K.M*VDVGGQR.S	6					36421000						112870000	86610000								36310000
sp|O95837|GNA14_HUMAN	R.FVFAAVK.D	3			21633000		46896000		16515000						78819000	24883000									23281000
sp|O95837|GNA14_HUMAN	R.VPTTGIIEYPFDLENIIFR.M	2	15997000		12841000	24327000			8745000		16078000		39577000	27645000		38612000		8106500				10895000
sp|O95865|DDAH2_HUMAN	R.GAEIVADTFR.D	1				36031000				26428000					17615000										31101000	26798000
sp|O95865|DDAH2_HUMAN	R.IVEIGDENATLDGTDVLFTGR.E	1	25539000	16898000	19619000	29573000	25880000	16951000	3168000	20195000	14211000	15793000	33699000	13601000	5328700	27859000	30591000	27467000	46208000	31288000		16753000	12099000	22411000	23936000	45039000	23227000	35994000	48928000
sp|O95870|ABHGA_HUMAN	R.QLANYNFDFR.S	1		3507600						10090000			14038000			7795500
sp|O95881|TXD12_HUMAN	K.DEDFSPDGGYIPR.I	1									3360400
sp|O95881|TXD12_HUMAN	R.LTGDAFR.K	1				90619000
sp|O96000|NDUBA_HUMAN	K.AFDLIVDRPVTLVR.E	1				32757000				26314000	34621000		45024000			40949000										19132000
sp|O96008|TOM40_HUMAN	K.FVNWQVDGEYR.G	1								6429700
sp|O96019|ACL6A_HUMAN	K.LIANNTTVER.R	1	13028000			9479100
sp|P00156|CYB_HUMAN	R.DVNYGWIIR.Y	1											185890000		196900000
sp|P00167|CYB5_HUMAN	R.EQAGGDATENFEDVGHSTDAR.E	1																							10800000
sp|P00325|ADH1B_HUMAN	R.IIAVDINK.D	3																		16658000
sp|P00326|ADH1G_HUMAN	R.IIAVDINK.D	3																		16658000
sp|P00338|LDHA_HUMAN	K.DLADELALVDVIEDK.L	1	21895000	26431000	18387000	37215000	33621000	12405000	15206000	48597000	28730000	52629000	28377000	28951000	30772000	63525000	17298000	24562000	99093000	43096000	68609000	31989000	38814000	20734000	65262000	120570000	71442000		61186000
sp|P00338|LDHA_HUMAN	K.DQLIYNLLK.E	1				25246000									35546000	43843000			127550000	24923000	81111000				77106000
sp|P00338|LDHA_HUMAN	K.DYNVTANSK.L	1	31495000			31703000	14026000	15327000	15787000	15032000	27767000	14915000	22512000			24355000			95911000		114660000		11904000	17808000
sp|P00338|LDHA_HUMAN	K.FIIPNVVK.Y	1																	201480000
sp|P00338|LDHA_HUMAN	K.ITVVGVGAVGM*ACAISILMK.D	1			9065200
sp|P00338|LDHA_HUMAN	K.ITVVGVGAVGMACAISILM*K.D	1			45481000													10390000
sp|P00338|LDHA_HUMAN	K.ITVVGVGAVGMACAISILMK.D	1			47589000													29751000
sp|P00338|LDHA_HUMAN	K.QVVESAYEVIK.L	1																	40038000		30201000					53801000	6975400
sp|P00338|LDHA_HUMAN	K.SADTLWGIQK.E	1	11728000							19827000					19931000				47736000				16643000			51299000
sp|P00338|LDHA_HUMAN	K.VTLTSEEEAR.L	1	78876000	62242000	56619000	109960000					92841000	64536000		78441000					238660000		160950000		86752000	96784000		213730000
sp|P00338|LDHA_HUMAN	R.VIGSGCNLDSAR.F	4	39497000			25404000															21300000		3960400	18737000	14781000	44143000			24396000
sp|P00352|AL1A1_HUMAN	R.IFVEESIYDEFVR.R	1																21617000											1382300000
sp|P00352|AL1A1_HUMAN	R.VTLELGGK.N	10																	48213000
sp|P00367|DHE3_HUMAN	K.M*VEGFFDR.G	2					24426000				52525000	38210000	20995000	56805000		78328000
sp|P00367|DHE3_HUMAN	K.NYTDNELEK.I	1																			18529000
sp|P00367|DHE3_HUMAN	K.YNLGLDLR.T	2											53915000			47436000	12390000				33405000			11095000	33564000
sp|P00367|DHE3_HUMAN	R.DDGSWEVIEGYR.A	2	22465000	5465800		37030000	27397000	18613000	9845100	18817000	3615900		27233000			24562000		5208800	11399000		12197000				22567000	14437000			15186000
sp|P00367|DHE3_HUMAN	R.EDDPNFFK.M	2							10266000																9599700
sp|P00367|DHE3_HUMAN	R.NIM*VIPDLYLNAGGVTVSYFEWLK.N	1																									2711100
sp|P00367|DHE3_HUMAN	R.TAAYVNAIEK.V	2		20891000	17636000				20121000	38384000						43116000			35995000		40577000					36408000
sp|P00367|DHE3_HUMAN	R.YSTDVSVDEVK.A	2	33668000	10819000	21354000	58080000	33153000		11954000	28622000	25181000		15359000	11786000	17464000	39502000		13120000		2011000				11044000	7977200	3680700			26117000
sp|P00387|NB5R3_HUMAN	K.DILLRPELEELR.N	1			79849000									29387000		169860000	54161000		2396100	130060000		58318000			105740000	168920000
sp|P00387|NB5R3_HUMAN	K.GFVDLVIK.V	1												15985000		42232000
sp|P00387|NB5R3_HUMAN	K.M*SQYLESM*QIGDTIEFR.G	1														38370000													7617500
sp|P00387|NB5R3_HUMAN	R.APEAWDYGQGFVNEEM*IR.D	1											9304600
sp|P00387|NB5R3_HUMAN	R.EIISHDTR.R	1										6995400
sp|P00387|NB5R3_HUMAN	R.GPSGLLVYQGK.G	1	69650000	8900500	37469000	78080000	52872000		26827000		54036000	31558000				63860000		13116000	92290000		51673000	26572000	11828000			64396000
sp|P00387|NB5R3_HUMAN	R.IDGNLVVR.P	1	174000000	126460000	131490000	205400000							168990000				106360000		125480000		84707000	94100000			88343000	78875000		86821000
sp|P00387|NB5R3_HUMAN	R.IDGNLVVRPYTPISSDDDK.G	1																								2406600			2848800
sp|P00387|NB5R3_HUMAN	R.STPAITLESPDIK.Y	1			21278000			27257000					40204000		24361000	41521000				48833000	18569000	13054000				50134000
sp|P00390|GSHR_HUMAN	K.ALLTPVAIAAGR.K	1																								17646000
sp|P00390|GSHR_HUMAN	R.SVIVGAGYIAVEM*AGILSALGSK.T	1																							6295500	14967000
sp|P00403|COX2_HUMAN	R.ILYM*TDEVNDPSLTIK.S	1	10104000	3884400		11534000							9858800	6095100												1443000
sp|P00403|COX2_HUMAN	R.LNQTTFTATR.P	1	46152000		31486000	47818000								27320000									7647000
sp|P00403|COX2_HUMAN	R.VVLPIEAPIR.M	1																					14277000
sp|P00441|SODC_HUMAN	R.HVGDLGNVTADK.D	1																	78117000		242200000
sp|P00450|CERU_HUMAN	R.EYTDASFTNR.K	1			7352200	27119000		4767000						5952000	7911000	21612000	12816000		7458700		21986000	28969000			26033000	33552000		9719400	26485000
sp|P00450|CERU_HUMAN	R.QSEDSTFYLGER.T	1																			6645200						2894100
sp|P00450|CERU_HUMAN	R.QYTDSTFR.V	1																	43139000		52179000
sp|P00488|F13A_HUMAN	F.GGWQAVDSTPQENSDGM*YR.C	1																					11016000
sp|P00488|F13A_HUMAN	F.VFAEVNSDLIYITAK.K	1																					8384400						7464100
sp|P00488|F13A_HUMAN	F.YVQIDFSR.P	1																				46838000	23228000
sp|P00488|F13A_HUMAN	K.DGTHVVENVDATHIGK.L	1																		29515000						28834000
sp|P00488|F13A_HUMAN	K.EAVLIQAGEYM*GQLLEQASLHFFVTAR.I	1																		16133000						43515000	24162000
sp|P00488|F13A_HUMAN	K.EREEYVLNDIGVIFYGEVNDIK.T	1		35999000		36936000	27364000	19299000	9999100	46208000	20389000		39854000	28175000	27192000	60315000		54868000	124610000		177120000		192310000	48017000	77935000	236200000	129260000		97637000
sp|P00488|F13A_HUMAN	K.ETFDVTLEPLSFK.K	1	18770000	42839000	47492000	88980000	48527000	26466000					51037000		52885000	96968000	63695000	69643000	201180000	174870000	265770000	143260000	190850000		124390000	395950000		61211000	153330000
sp|P00488|F13A_HUMAN	K.FQEGQEEER.L	1	163760000	253930000	198260000	358690000	153780000	121570000		258010000	83194000	34168000	226330000	140330000	144600000	124650000	408510000	498420000	484910000	749300000	747340000	650600000	519390000	435660000	490310000	1576600000	700400000	307020000	618640000
sp|P00488|F13A_HUMAN	K.GTYIPVPIVSELQSGK.W	1		54248000		68018000				54044000							47781000		154330000		176040000					343420000	141670000		132860000
sp|P00488|F13A_HUMAN	K.KETFDVTLEPLSFK.K	1			6311300		30759000									36987000			95649000						28100000	294430000			60911000
sp|P00488|F13A_HUMAN	K.KPLNTEGVM*K.S	1																				155130000			69425000	554840000	190010000
sp|P00488|F13A_HUMAN	K.LIASM*SSDSLR.H	1				125950000									55040000		216430000	266660000			385330000	310340000	344730000			589430000			302070000
sp|P00488|F13A_HUMAN	K.LIASMSSDSLR.H	1																		11542000					18475000
sp|P00488|F13A_HUMAN	K.QIGGDGM*M*DITDTYK.F	1		22545000														45631000	40731000		122160000		120490000		45270000	239300000			75547000
sp|P00488|F13A_HUMAN	K.STVLTIPEIIIK.V	1					89727000			145310000				135580000		226190000			389980000							1188600000		180040000	323920000
sp|P00488|F13A_HUMAN	R.AQM*DLSGR.G	1	394770000	570220000	138640000	234580000	360200000	279250000		448250000	161010000		374900000	345960000							1016400000							641010000	1163500000
sp|P00488|F13A_HUMAN	R.AQMDLSGR.G	1																		58556000					49503000	36361000
sp|P00488|F13A_HUMAN	R.AVPPNNSNAAEDDLPTVELQGVVPR.G	1	315650000	250600000	69752000		44399000	220360000		103590000			206560000	29393000	9629000	249010000	476530000	573540000	420300000	392130000	557710000	748700000	1056200000	170490000	526380000	409590000	615390000		207030000
sp|P00488|F13A_HUMAN	R.EEYVLNDIGVIFYGEVNDIK.T	1	11220000	35916000	51841000	64617000	16597000	18910000	9540400	29688000	25371000	12707000	38385000	27165000	34801000	64019000	60217000	98903000	33918000	190520000	57221000	150730000	132250000	113460000	43197000	176930000	204500000	17168000	149120000
sp|P00488|F13A_HUMAN	R.EEYVLNDIGVIFYGEVNDIKTR.S	1															11467000	15866000		35882000		21802000	25573000	12509000		18689000	25322000
sp|P00488|F13A_HUMAN	R.GQSFYVQIDFSR.P	1																				61812000	5104300	10572000	8403300	40390000	166310000	10529000	47627000
sp|P00488|F13A_HUMAN	R.GTQVVGSDM*TVTVEFTNPLK.E	1																						3191800	33262000	53924000			102530000
sp|P00488|F13A_HUMAN	R.GVNLQEFLNVTSVHLFK.E	1		22411000		32225000	33176000	16033000		26608000			41259000	33699000	22721000	48456000	15613000	25788000	54621000	263550000	197680000	139370000	120790000	34507000	176390000	885900000	177500000	107660000	88736000
sp|P00488|F13A_HUMAN	R.HVYGELDVQIQR.R	1												22877000						243530000		44640000				33880000	195140000	233100000	102860000
sp|P00488|F13A_HUMAN	R.IVTNYFSAHDNDANLQM*DIFLEEDGNVNSK.L	1																		20697000					10690000	52790000	21646000
sp|P00488|F13A_HUMAN	R.KLIASM*SSDSLR.H	1														8520000					37954000					83854000	41758000		23713000
sp|P00488|F13A_HUMAN	R.LALETALM*YGAK.K	1					68530000		10223000		41868000		92099000	66135000		73690000	119250000	187750000	197960000		359210000	212390000	477960000	151360000	223200000		336180000	134170000	256150000
sp|P00488|F13A_HUMAN	R.LALETALMYGAK.K	1																		15251000
sp|P00488|F13A_HUMAN	R.LSIQSSPK.C	1	139710000			294970000	137350000			226990000			157340000						524480000	828860000			740470000	388460000	448860000	931460000	562370000	283050000
sp|P00488|F13A_HUMAN	R.M*YVAVWTPYGVLR.T	1		121730000	83008000	131400000	156110000	99864000		208380000	21168000		200400000	73929000	67925000	198070000	270400000	230620000	139220000	732150000	302770000	493960000	961680000	443610000		580920000	826780000	354570000	443810000
sp|P00488|F13A_HUMAN	R.NVWVHLDGPGVTR.P	1												11210000		13631000				155760000			65488000		96293000	80053000	86741000	110810000	47653000
sp|P00488|F13A_HUMAN	R.RAVPPNNSNAAEDDLPTVELQGVVPR.G	1																					2479600
sp|P00488|F13A_HUMAN	R.RGQSFYVQIDFSR.P	1																		17473000			70001000		112790000	73520000	125070000		5522900
sp|P00488|F13A_HUMAN	R.SNVDM*DFEVENAVLGK.D	1		40925000	19247000	9778000	14155000			39218000			25712000	22253000		42699000	79880000	92974000	78221000	74937000	97366000	73709000			47758000	124900000		40225000	58691000
sp|P00488|F13A_HUMAN	R.SNVDMDFEVENAVLGK.D	1																							8415900
sp|P00488|F13A_HUMAN	R.SSENPVR.Y	1				709700000	362430000							358260000	253540000	435650000
sp|P00488|F13A_HUMAN	R.SWSYGQFEDGILDTCLYVM*DR.A	1																								10555000
sp|P00488|F13A_HUMAN	R.VEYVIGR.Y	1	602450000				487090000							559430000		764660000			1587100000
sp|P00488|F13A_HUMAN	R.VGSAM*VNAK.D	1	170430000	324270000	214350000	365990000	222710000		33146000	308080000	109010000			197740000			509630000	646000000		1085700000	806870000	897510000	908140000		580250000		987140000	209360000	645240000
sp|P00488|F13A_HUMAN	R.VGSAMVNAK.D	1																					3747100		26418000
sp|P00488|F13A_HUMAN	W.TGSVDILLEYR.S	1																36994000					40521000				68406000
sp|P00488|F13A_HUMAN	Y.GVPPSAWTGSVDILLEYR.S	1																		102430000		83296000	62303000		28415000	32908000	71321000	71712000	68670000
sp|P00488|F13A_HUMAN	Y.LSANITFYTGVPK.A	1																								68336000
sp|P00491|PNPH_HUMAN	D.YGEIPNFPRSTVPGHAGR.L	1																			27833000
sp|P00491|PNPH_HUMAN	K.FEVGDIM*LIR.D	1	55152000		38295000	112310000						54387000	28655000		54402000	92970000									8858400			17327000
sp|P00491|PNPH_HUMAN	K.LEQFVSILM*ASIPLPDK.A	1	20974000			23765000							10740000	10612000	17732000	34128000					21598000					15597000
sp|P00491|PNPH_HUMAN	K.LGADAVGM*STVPEVIVAR.H	1	32382000				27007000				26090000														19625000	20768000
sp|P00491|PNPH_HUMAN	K.LTQAQIFDYGEIPNFPR.S	1																							20443000	30112000
sp|P00491|PNPH_HUMAN	K.VIM*DYESLEK.A	1			32920000						61912000			42768000	81657000								4358500		55113000
sp|P00491|PNPH_HUMAN	L.VVTNAAGGLNPK.F	1																			118040000
sp|P00491|PNPH_HUMAN	R.DHINLPGFSGQNPLR.G	1					7850900	19077000	7571200	12093000		66543000			97809000
sp|P00491|PNPH_HUMAN	R.FPAM*SDAYDR.T	1	21622000			77863000		10474000			10547000		19001000
sp|P00491|PNPH_HUMAN	R.LVFGFLNGR.A	1	126230000	92644000	59330000	184580000				158580000	51285000		90734000	99973000	101440000				56164000	50523000					89325000		52696000	49875000
sp|P00491|PNPH_HUMAN	R.VFGFSLITNK.V	1	130970000	106620000	88482000		69536000	41272000	70028000	175490000		114030000		5926500	113960000				57839000				1496000	12290000	17293000	129790000
sp|P00491|PNPH_HUMAN	R.VFHLLGVDTLVVTNAAGGLNPK.F	1					17051000					26554000	26461000	14653000	26299000	22654000									22049000			20521000
sp|P00505|AATM_HUMAN	R.DAGM*QLQGYR.Y	1	22280000			36402000	13731000			18659000		12933000		19882000	13136000	16771000											10458000
sp|P00505|AATM_HUMAN	R.FVTVQTISGTGALR.I	1	52769000	47886000			42341000	37373000		72480000		15142000	38437000		51284000	44498000	10554000	41781000	56423000	38434000			35225000	27769000		57296000	37687000
sp|P00505|AATM_HUMAN	R.IAAAILNTPDLR.K	1	64065000	45843000	54994000	127390000	74995000	46551000	48159000	77140000	88790000	6489100	77079000	61829000	46144000	79172000	49005000		84675000		54952000	39338000	37595000		78910000	59032000	50038000	24262000	45694000
sp|P00505|AATM_HUMAN	R.IGASFLQR.F	1												109720000
sp|P00533|EGFR_HUMAN	K.EISDGDVIISGNK.N	1				20443000
sp|P00533|EGFR_HUMAN	K.GM*NYLEDR.R	1				12770000										12589000
sp|P00533|EGFR_HUMAN	K.GSTAENAEYLR.V	1				31327000					20262000
sp|P00533|EGFR_HUMAN	K.ITDFGLAK.L	1								25862000					24863000
sp|P00533|EGFR_HUMAN	K.TIQEVAGYVLIALNTVER.I	1	40827000		18215000	30397000
sp|P00533|EGFR_HUMAN	R.ELVEPLTPSGEAPNQALLR.I	1		30584000	14641000	21701000	45038000	8455700			11415000		46191000
sp|P00533|EGFR_HUMAN	R.IPLENLQIIR.G	1	191380000	119500000	127500000	158940000		94875000	95773000	156710000			189220000	128260000		174490000
sp|P00533|EGFR_HUMAN	R.NYDLSFLK.T	1	62766000	32290000		56273000	8164100	15245000		6514200	38875000			2301400	24000000
sp|P00533|EGFR_HUMAN	R.YLVIQGDER.M	1				111050000							82731000		58328000
sp|P00558|PGK1_HUMAN	K.AGGFLM*K.K	1																	90481000
sp|P00558|PGK1_HUMAN	K.ALESPERPFLAILGGAK.V	1										14308000		124660000	124860000										190630000
sp|P00558|PGK1_HUMAN	K.ALM*DEVVK.A	1		29639000	7988400	51124000	38390000		19567000	39249000				30133000	14196000	48756000			104220000	46843000	97389000			20801000	72340000	109640000	40147000
sp|P00558|PGK1_HUMAN	K.ELNYFAK.A	1												54805000
sp|P00558|PGK1_HUMAN	K.IQLINNM*LDK.V	1	58175000												43924000
sp|P00558|PGK1_HUMAN	K.ITLPVDFVTADK.F	1	92550000	78500000	59486000	104070000	102310000	25083000	58083000	58845000	59207000			65915000	78782000	171060000	46010000	63294000	268860000	77498000	146780000	63693000			44749000	147930000	75117000	33203000	98839000
sp|P00558|PGK1_HUMAN	K.ITLPVDFVTADKFDENAK.T	1				32248000				41915000	27766000			17821000		37693000					38972000					124180000
sp|P00558|PGK1_HUMAN	K.LGDVYVNDAFGTAHR.A	2	33775000			15362000			15036000	28302000	15640000				33703000				33285000	52484000	29841000				55704000	54596000	31428000		25905000
sp|P00558|PGK1_HUMAN	K.NNQITNNQR.I	1	25675000			16797000				24720000									105770000						44710000	79660000
sp|P00558|PGK1_HUMAN	K.QIVWNGPVGVFEWEAFAR.G	1						10729000		8765900	4657600		8738000	11950000		10668000									23642000	9763900	14774000
sp|P00558|PGK1_HUMAN	K.VLNNM*EIGTSLFDEEGAK.I	1																	53514000						7804900
sp|P00558|PGK1_HUMAN	K.VSHVSTGGGASLELLEGK.I	2	8499100		150610000										19758000	16928000		20486000			21764000
sp|P00558|PGK1_HUMAN	K.YAEAVTR.A	1	167440000	107940000	104920000	228710000			65773000	86349000	103310000	69247000			93642000	128330000	104870000		418100000	183830000	187700000	123510000	110420000	103990000	120790000	220980000		76665000
sp|P00558|PGK1_HUMAN	K.YSLEPVAVELK.S	1				62871000		23441000	25562000							51210000					74723000								41338000
sp|P00558|PGK1_HUMAN	R.AHSSM*VGVNLPQK.A	1																								8142900
sp|P00558|PGK1_HUMAN	R.VDFNVPM*K.K	2	43994000		27865000			32791000			54343000								149420000						78864000		86183000
sp|P00558|PGK1_HUMAN	Y.SLEPVAVELK.S	1								17500000																			24972000
sp|P00734|THRB_HUMAN	R.ELLESYIDGR.I	1								6057800						23627000									5333300
sp|P00738|HPT_HUMAN	K.DIAPTLTLYVGK.K	2		40039000		22579000
sp|P00738|HPT_HUMAN	K.VTSIQDWVQK.T	1									20935000				20333000											15109000
sp|P00738|HPT_HUMAN	R.TEGDGVYTLNDK.K	2									6868000					13400000
sp|P00738|HPT_HUMAN	R.TEGDGVYTLNNEK.Q	1		9953700				6485300			2599400				11058000	27742000										10005000
sp|P00738|HPT_HUMAN	R.VGYVSGWGR.N	1					20173000			54859000			27614000		64394000	94757000										38514000
sp|P00739|HPTR_HUMAN	K.DIAPTLTLYVGK.K	2		40039000		22579000
sp|P00739|HPTR_HUMAN	R.TEGDGVYTLNDK.K	2									6868000					13400000
sp|P00751|CFAB_HUMAN	K.DISEVVTPR.F	1																	51162000
sp|P00846|ATP6_HUMAN	R.LITTQQWLIK.L	1											29179000
sp|P00915|CAH1_HUMAN	K.ESISVSSEQLAQFR.S	1														9665100
sp|P00915|CAH1_HUMAN	K.VLDALQAIK.T	1		12840000																	15419000
sp|P00915|CAH1_HUMAN	K.YSSLAEAASK.A	1													8257800
sp|P00918|CAH2_HUMAN	K.AVQQPDGLAVLGIFLK.V	1														26566000										5784700
sp|P00918|CAH2_HUMAN	K.SADFTNFDPR.G	1			5212800											41961000
sp|P00918|CAH2_HUMAN	K.VVDVLDSIK.T	1														55777000										21225000
sp|P00966|ASSY_HUMAN	K.GQVYILGR.E	1	27531000							30793000			24660000	1388200												20413000
sp|P00966|ASSY_HUMAN	K.VFIEDVSR.E	1										11251000		28619000
sp|P00966|ASSY_HUMAN	R.M*PEFYNR.F	1														5513400
sp|P01008|ANT3_HUMAN	K.LPGIVAEGR.D	1									13991000																24506000
sp|P01008|ANT3_HUMAN	R.EVPLNTIIFM*GR.V	1	74161000			74393000		19254000			46015000		32373000		35753000	69550000	37047000	40314000		25909000	21794000	66297000		21295000		27926000	61998000	20222000
sp|P01008|ANT3_HUMAN	R.IEDGFSLK.E	1												5841400
sp|P01008|ANT3_HUMAN	R.ITDVIPSEAINELTVLVLVNTIYFK.G	1																											18875000
sp|P01008|ANT3_HUMAN	R.VAEGTQVLELPFK.G	1				21853000										27236000			36716000										21861000
sp|P01009|A1AT_HUMAN	A.EDPQGDAAQK.T	1	42594000	21594000	22369000	36434000	20072000					24129000	27905000	30502000	28888000	49772000									28485000		29178000		39490000
sp|P01009|A1AT_HUMAN	E.AFTVNFGDTEEAK.K	1																	25422000
sp|P01009|A1AT_HUMAN	F.TVNFGDTEEAK.K	1											29121000	41563000			55488000							32965000				37187000	56214000
sp|P01009|A1AT_HUMAN	K.AVLTIDEK.G	2										213520000	3300300											238730000
sp|P01009|A1AT_HUMAN	K.DTEEEDFHVDQVTTVK.V	1			22124000			32522000		44691000					65851000				70558000						109620000			59858000	59449000
sp|P01009|A1AT_HUMAN	K.ELDRDTVFALVNYIFFK.G	1	59003000	15911000		28504000	41388000	24918000	30188000	119950000	84159000		68650000	49974000		80538000			190520000	73968000	87895000	36095000	41796000	53908000	115450000	169760000	44772000		88805000
sp|P01009|A1AT_HUMAN	K.FLENEDR.R	1								446570000				527450000
sp|P01009|A1AT_HUMAN	K.FLENEDRR.S	1								306270000			179200000	134420000								183430000
sp|P01009|A1AT_HUMAN	K.FNKPFVFLM*IEQNTK.S	1																			64416000					98384000			311440000
sp|P01009|A1AT_HUMAN	K.GTEAAGAM*FLEAIPM*SIPPEVK.F	1																	355450000
sp|P01009|A1AT_HUMAN	K.ITPNLAEFAFSLYR.Q	1		21021000		79186000		34541000		102960000	59686000	72558000	69934000	26980000	38786000	27362000		15804000	44536000	25570000	40214000	34514000	69205000	59134000	89175000	145160000	59088000		19632000
sp|P01009|A1AT_HUMAN	K.IVDLVKELDR.D	1																	17172000
sp|P01009|A1AT_HUMAN	K.KQINDYVEK.G	1										25554000
sp|P01009|A1AT_HUMAN	K.LQHLENELTHDIITK.F	1														69526000					9779800
sp|P01009|A1AT_HUMAN	K.LSITGTYDLK.S	1	228370000		145870000		172870000		131390000		290460000	151440000	203380000		262870000	452100000		151820000	831510000		506800000	219820000	257410000					115620000
sp|P01009|A1AT_HUMAN	K.LSITGTYDLKSVLGQLGITK.V	1																											14500000
sp|P01009|A1AT_HUMAN	K.LSSWVLLM*K.Y	1					76314000	49811000		21180000	56005000		38048000					39899000	258040000	90051000	190110000		37129000		1422200	202820000		46575000
sp|P01009|A1AT_HUMAN	K.LYHSEAFTVNFGDTEEAK.K	1						10616000					23450000												20578000
sp|P01009|A1AT_HUMAN	K.QINDYVEK.G	1		147080000	132240000	229950000	134730000	81677000		171390000			133300000				89299000	137330000		172240000	333360000	186870000		106250000	215970000	379290000	181240000	83049000	247580000
sp|P01009|A1AT_HUMAN	K.SPLFM*GK.V	1	149310000	124000000	90126000					141570000	158060000				172210000	260130000			570150000						172590000	358850000	120200000
sp|P01009|A1AT_HUMAN	K.SVLGQLGITK.V	1	576290000	400300000				253200000		540440000					535990000				2052800000			400980000	520860000	263980000					746610000
sp|P01009|A1AT_HUMAN	K.VFSNGADLSGVTEEAPLK.L	1	55447000			12765000				49689000	48477000	22964000	40268000	45246000	58865000	99744000		27886000	144400000	36962000	90941000			25996000	66459000	93252000	42684000
sp|P01009|A1AT_HUMAN	K.VVNPTQK.-	2	500210000	378620000	323030000	545460000	356670000	244480000		461830000	484260000	262930000	243250000	437060000	451280000	770500000		210630000	1427000000	288300000	907590000	298090000			519730000	859780000	428580000		692900000
sp|P01009|A1AT_HUMAN	N.LAEFAFSLYR.Q	1	150140000	124830000	148880000	123030000	70382000	98478000	56483000	148420000	111850000	82950000		121360000	121710000	253250000	200270000	170720000	170060000	146530000	172380000	222130000	187250000		190560000	195290000	69368000	130580000	347300000
sp|P01009|A1AT_HUMAN	R.DTVFALVNYIFFK.G	1	29576000				37500000		18790000					37079000		76276000		38501000		38089000		34736000	56501000	38234000			59962000
sp|P01009|A1AT_HUMAN	R.TLNQPDSQLQLTTGNGLFLSEGLK.L	1	116590000	72246000	60005000	86021000	98323000	30992000	42901000	81576000	75499000	63437000	70161000	87767000	80118000	136130000	65462000	83079000	190670000	84288000		82487000	89227000	59962000	138050000	156010000	78311000	32916000	174680000
sp|P01011|AACT_HUMAN	K.ADLSGITGAR.N	1			12630000			35372000		55905000	67974000					91023000					81503000		60348000						95452000
sp|P01011|AACT_HUMAN	K.ITLLSALVETR.T	1	67547000	37982000	50179000		27728000	43214000			70447000		61295000		28379000	121910000	52605000	30757000	233100000	28517000	74308000		29858000		102770000	18532000	81736000	47945000	141250000
sp|P01011|AACT_HUMAN	R.EIGELYLPK.F	1			42974000	68928000													123130000						38841000	52462000		5495700
sp|P01011|AACT_HUMAN	R.FNRPFLM*IIVPTDTQNIFFM*SK.V	1																											25459000
sp|P01011|AACT_HUMAN	R.LYGSEAFATDFQDSAAAK.K	1				9586900				6413100	2902100								17630000							5843100	6975800		7303800
sp|P01011|AACT_HUMAN	R.NLAVSQVVHK.A	1														34696000
sp|P01019|ANGT_HUMAN	K.ALQDQLVLVAAK.L	1		8699700	6318400	22416000			7438900	22767000				12949000					86227000		34221000						15789000
sp|P01019|ANGT_HUMAN	K.QPFVQGLALYTPVVLPR.S	1																							17528000
sp|P01019|ANGT_HUMAN	K.VLSALQAVQGLLVAQGR.A	1			33490000				14815000				30978000	36229000	30250000	76447000	18457000		75763000	21474000			25962000	9768000	45760000	60019000		15866000
sp|P01019|ANGT_HUMAN	R.FM*QAVTGWK.T	1									12605000					13498000
sp|P01019|ANGT_HUMAN	R.SLDFTELDVAAEK.I	1	17897000	24824000		39262000		20897000	9944000	24089000	60174000		35609000	28052000	20366000	53009000		18267000	85366000	12991000	44181000	27154000	19099000		44837000	48454000	33145000		43224000
sp|P01019|ANGT_HUMAN	R.VGEVLNSIFFELEADER.E	1	17961000	32652000		40279000	16670000	15622000	4248000	28038000	26862000	3989900	48001000	27711000	24146000	79746000	37486000	26117000	41878000		36936000	31766000	19498000	17678000	9435800	28423000	37667000	24142000	48290000
sp|P01023|A2MG_HUMAN	F.FVELTM*PYSVIR.G	2		48068000																			34153000
sp|P01023|A2MG_HUMAN	K.AIGYLNTGYQR.Q	1			18153000		10450000	18301000		28746000			21502000		26609000	72497000			149280000	34652000	92041000					55278000
sp|P01023|A2MG_HUMAN	K.ATVLNYLPK.C	2														225930000			322450000										49622000
sp|P01023|A2MG_HUMAN	K.DM*YSFLEDM*GLK.A	1																	36569000
sp|P01023|A2MG_HUMAN	K.DTVIKPLLVEPEGLEK.E	1													22396000	29548000			132160000		74807000					88594000			54449000
sp|P01023|A2MG_HUMAN	K.FQVDNNNR.L	1	56477000			63646000													269220000		151100000					144550000
sp|P01023|A2MG_HUMAN	K.GPTQEFK.K	1	29464000
sp|P01023|A2MG_HUMAN	K.LPPNVVEESAR.A	1																	209300000							189920000			131690000
sp|P01023|A2MG_HUMAN	K.M*VSGFIPLKPTVK.M	2																								75097000
sp|P01023|A2MG_HUMAN	K.NEDSLVFVQTDK.S	1	14855000	15767000		20795000				23263000	13224000		5360400	12662000	9476200				112940000	14988000				11496000					50488000
sp|P01023|A2MG_HUMAN	K.QFSFPLSSEPFQGSYK.V	1																	27843000
sp|P01023|A2MG_HUMAN	K.SDIAPVAR.L	1	72751000		48928000				11099000	83941000		32576000				173720000			362540000	86267000			103980000			179030000
sp|P01023|A2MG_HUMAN	K.SLNEEAVK.K	1			22253000			10712000											179560000		101480000
sp|P01023|A2MG_HUMAN	K.YGAATFTR.T	2	68455000					52453000	25607000	11164000			50131000		65544000	174680000	52493000		330040000		140760000
sp|P01023|A2MG_HUMAN	R.AFQPFFVELTM*PYSVIR.G	2	14610000	15907000	20659000	29832000		14908000		20176000	14043000			6080200	10651000	43297000			43249000	10427000	61286000		41198000	23622000	10820000	42682000	17785000		43586000
sp|P01023|A2MG_HUMAN	R.AVDQSVLLM*KPDAELSASSVYNLLPEK.D	1														31539000					20704000					11010000	12084000		26370000
sp|P01023|A2MG_HUMAN	R.AYIFIDEAHITQALIWLSQR.Q	1																							9130100	12979000
sp|P01023|A2MG_HUMAN	R.IAQWQSFQLEGGLK.Q	1														33771000			37937000		37321000				8990700	37602000			38769000
sp|P01023|A2MG_HUMAN	R.LLIYAVLPTGDVIGDSAK.Y	1	25377000	38403000	25822000	34926000	13076000	19566000		33166000	31461000	19903000	27862000	22628000	39576000	86882000	41446000	50696000	118320000	35647000	80501000	24543000	50745000	32790000	36183000		70673000		111270000
sp|P01023|A2MG_HUMAN	R.LLLQQVSLPELPGEYSM*K.V	1													46546000	107390000		61905000	186480000								120010000		151310000
sp|P01023|A2MG_HUMAN	R.NQGNTWLTAFVLK.T	2						11501000			14339000		21977000		12452000				49585000	18612000	42358000	11974000			26021000	51974000	27143000		30790000
sp|P01023|A2MG_HUMAN	R.NQGNTWLTAFVLKTFAQAR.A	2																		6588900
sp|P01023|A2MG_HUMAN	R.QGIPFFGQVR.L	1																	134750000
sp|P01023|A2MG_HUMAN	R.QTVSWAVTPK.S	1			2120100	37692000				37090000	26287000							12409000			94163000		46530000
sp|P01023|A2MG_HUMAN	R.SASNM*AIVDVK.M	1	14682000	22932000		25493000				18716000			18345000		18614000	68250000		7634300	32277000		67720000					60908000	45016000		79639000
sp|P01023|A2MG_HUMAN	R.SSGSLLNNAIK.G	2		52711000			41151000				44063000		21683000	29494000		128830000	40114000		248200000		144240000		47377000						125130000
sp|P01023|A2MG_HUMAN	R.VGFYESDVM*GR.G	1																		68072000	157250000			81209000				9020300
sp|P01023|A2MG_HUMAN	R.VSVQLEASPAFLAVPVEK.E	1					8511000				15281000						22001000				36774000					34257000	30084000		84761000
sp|P01023|A2MG_HUMAN	R.VTAAPQSVCALR.A	1																	34166000				10279000		4921700
sp|P01024|CO3_HUMAN	F.VIFGIQDGEQR.I	1														4849400
sp|P01024|CO3_HUMAN	F.VLISLQEAK.D	1														30261000
sp|P01024|CO3_HUMAN	K.AGDFLEANYM*NLQR.S	1											3875700
sp|P01024|CO3_HUMAN	K.DFDFVPPVVR.W	1														96640000		25439000	113180000		57715000		35585000		80030000		33595000	30482000
sp|P01024|CO3_HUMAN	K.DSCVGSLVVK.S	1																	34179000
sp|P01024|CO3_HUMAN	K.DYAGVFSDAGLTFTSSSGQQTAQR.A	1														23348000										10340000	10717000		8419500
sp|P01024|CO3_HUMAN	K.ENEGFTVTAEGK.G	1														43675000
sp|P01024|CO3_HUMAN	K.EYVLPSFEVIVEPTEK.F	1																	36880000
sp|P01024|CO3_HUMAN	K.FYYIYNEK.G	1												10886000
sp|P01024|CO3_HUMAN	K.GYTQQLAFR.Q	1	23441000		25235000	6528500		17878000		25652000	24611000		22468000	25314000	16771000	34426000					33795000	19231000	15336000	2028000	38078000	22665000	16207000		34347000
sp|P01024|CO3_HUMAN	K.IWDVVEK.A	1				8726300
sp|P01024|CO3_HUMAN	K.KQELSEAEQATR.T	1	15665000			16493000								24307000		43595000									26385000	40270000
sp|P01024|CO3_HUMAN	K.QELSEAEQATR.T	1	6013900	13373000		19323000		10026000		9957900	17545000	6719300	9955100	11149000		27562000						5874200							17909000
sp|P01024|CO3_HUMAN	K.QLANGVDR.Y	1										20532000
sp|P01024|CO3_HUMAN	K.RIPIEDGSGEVVLSR.K	1						446000000		712230000						36274000			656520000				1487200				5865600
sp|P01024|CO3_HUMAN	K.SGSDEVQVGQQR.T	1	28586000	49885000		36945000	31411000		23959000	36573000	47607000		41874000	23611000	49759000	77840000	22357000		109790000		70207000	40537000		16931000	51682000	73687000	30569000		54228000
sp|P01024|CO3_HUMAN	K.SSLSVPYVIVPLK.T	1										15015000				47271000			53328000
sp|P01024|CO3_HUMAN	K.TGLQEVEVK.A	1																	117590000		45191000	18525000				54508000			32272000
sp|P01024|CO3_HUMAN	K.TIYTPGSTVLYR.I	1							19967000
sp|P01024|CO3_HUMAN	K.VLLDGVQNPR.A	1	20925000	17659000				2539800								79513000										27084000	24765000		50072000
sp|P01024|CO3_HUMAN	K.VQLSNDFDEYIM*AIEQTIK.S	1		2453900		15310000	10896000	6586600		17551000	18561000	14667000		28966000	23201000	60506000			54295000		13119000	7517200				25001000	21532000		25672000
sp|P01024|CO3_HUMAN	K.VTIKPAPETEK.R	1																	117080000		78072000
sp|P01024|CO3_HUMAN	K.VVLVSLQSGYLFIQTDK.T	1																							10427000
sp|P01024|CO3_HUMAN	L.SITTDFIPSFR.L	1		10775000																									20653000
sp|P01024|CO3_HUMAN	R.AVLYNYR.Q	1								150590000							45896000				113480000
sp|P01024|CO3_HUMAN	R.AYYENSPQQVFSTEFEVK.E	1																	17056000
sp|P01024|CO3_HUMAN	R.EPGQDLVVLPLSITTDFIPSFR.L	1	32927000	36947000	21926000	37218000						54572000					20676000	22994000				30116000	24905000		83458000
sp|P01024|CO3_HUMAN	R.EVVADSVWVDVK.D	1														2509300									3899600		3018600
sp|P01024|CO3_HUMAN	R.ILLQGTPVAQM*TEDAVDAER.L	1	45524000		61705000	106060000			41500000			24666000	14149000				52464000		124290000		31905000	25627000			31215000				107900000
sp|P01024|CO3_HUMAN	R.IPIEDGSGEVVLSR.K	1							42062000					63734000				43592000	111010000		53808000	58298000	28058000					39310000
sp|P01024|CO3_HUMAN	R.LPYSVVR.N	2				320520000					281870000			177860000
sp|P01024|CO3_HUMAN	R.LVAYYTLIGASGQR.E	1	31270000	90495000		118890000	71682000	78367000	17565000	125650000	79936000	74773000	105990000	35288000		148880000		23147000	129390000	35560000	79125000		55877000	35116000	147650000	97660000	20123000	18396000	109390000
sp|P01024|CO3_HUMAN	R.NTLIIYLDK.V	1		32588000						43409000	44888000		39130000	30390000								25347000				47732000	32449000		28005000
sp|P01024|CO3_HUMAN	R.QPSSAFAAFVK.R	1									29091000								47200000						35900000
sp|P01024|CO3_HUMAN	R.SNLDEDIIAEENIVSR.S	1	34579000	26129000	36466000	9188400		33349000		61305000	21176000		20563000	15745000	56240000	69795000	16885000	8723900	87384000		41209000		20512000		39641000	28823000			82787000
sp|P01024|CO3_HUMAN	R.SYTVAIAGYALAQM*GR.L	1													14141000	32937000									13253000	15395000
sp|P01024|CO3_HUMAN	R.TELRPGETLNVNFLLR.M	1	146380000	69163000		121060000	95711000	99650000	52046000	114920000		109820000	140500000	52155000	114380000	198970000	50347000	73784000	213140000	61479000	121880000		74439000	55836000	139520000	97202000	119370000	26432000	137900000
sp|P01024|CO3_HUMAN	R.TVM*VNIENPEGIPVK.Q	1	5940200	10369000							24599000		11089000						44588000		23301000					18265000
sp|P01024|CO3_HUMAN	R.VPVAVQGEDTVQSLTQGDGVAK.L	1								21485000					14509000										23724000				23194000
sp|P01024|CO3_HUMAN	R.VVLVAVDK.G	1																			65785000						16924000
sp|P01024|CO3_HUMAN	R.YYGGGYGSTQATFM*VFQALAQYQK.D	1										11433000
sp|P01024|CO3_HUMAN	R.YYTYLIM*NK.G	1	3099900					5737900		19913000			5659300						54486000		15263000				24277000	23058000			19427000
sp|P01036|CYTS_HUMAN	K.ATEDEYYR.R	2	84454000				11354000
sp|P01036|CYTS_HUMAN	R.EQTFGGVNYFFDVEVGR.T	1	30066000
sp|P01036|CYTS_HUMAN	R.IIPGGIYDADLNDEWVQR.A	1	113390000
sp|P01037|CYTN_HUMAN	R.IIPGGIYNADLNDEWVQR.A	1	80594000
sp|P01037|CYTN_HUMAN	R.QQTVGGVNYFFDVEVGR.T	1	41899000
sp|P01040|CYTA_HUMAN	-.M*IPGGLSEAKPATPEIQEIVDKVKPQLEEK.T	1																			222380000
sp|P01040|CYTA_HUMAN	E.IVDKVKPQLEEK.T	1																			702450000
sp|P01040|CYTA_HUMAN	K.LEAVQYK.T	1								127800000									1638400000
sp|P01040|CYTA_HUMAN	K.PATPEIQEIVDK.V	1																	483760000
sp|P01040|CYTA_HUMAN	K.SLPGQNEDLVLTGYQVDK.N	1																	194280000
sp|P01040|CYTA_HUMAN	K.TNETYGK.L	1																	411080000
sp|P01040|CYTA_HUMAN	K.TNETYGKLE.A	1																			101540000
sp|P01040|CYTA_HUMAN	K.TNETYGKLEAVQYK.T	1																			108200000
sp|P01040|CYTA_HUMAN	K.TQVVAGTNYYIK.V	1								61091000														21547000
sp|P01040|CYTA_HUMAN	K.VKPQLEEK.T	1								189700000
sp|P01040|CYTA_HUMAN	L.VLTGYQVDKNK.D	1																			192660000
sp|P01040|CYTA_HUMAN	M.IPGGLSEAKPATPEIQEIVDK.V	1																	157930000
sp|P01040|CYTA_HUMAN	M.IPGGLSEAKPATPEIQEIVDKVKPQLE.E	1																			401390000
sp|P01040|CYTA_HUMAN	M.IPGGLSEAKPATPEIQEIVDKVKPQLEEK.T	1						109010000													3895600000
sp|P01042|KNG1_HUMAN	K.YFIDFVAR.E	1														44568000
sp|P01042|KNG1_HUMAN	R.QVVAGLNFR.I	1	23262000					35239000										30309000											64195000
sp|P01042|KNG1_HUMAN	R.VQVVAGK.K	1																								97967000
sp|P01111|RASN_HUMAN	K.YDPTIEDSYR.E	6				97332000	39079000	34957000	21530000	45342000		24235000	72175000	21786000	37378000	74854000		30451000	104810000	65788000		42183000	22236000			69996000	49573000	22156000	58259000
sp|P01111|RASN_HUMAN	R.QGVEDAFYTLVR.E	2											7513200
sp|P01112|RASH_HUMAN	K.YDPTIEDSYR.E	6				97332000	39079000	34957000	21530000	45342000		24235000	72175000	21786000	37378000	74854000		30451000	104810000	65788000		42183000	22236000			69996000	49573000	22156000	58259000
sp|P01112|RASH_HUMAN	R.QGVEDAFYTLVR.E	2											7513200
sp|P01116|RASK_HUMAN	K.YDPTIEDSYR.E	6				97332000	39079000	34957000	21530000	45342000		24235000	72175000	21786000	37378000	74854000		30451000	104810000	65788000		42183000	22236000			69996000	49573000	22156000	58259000
sp|P01210|PENK_HUMAN	R.YGGFMKRYGGFMK.K	1												20122000
sp|P01241|SOMA_HUMAN	K.DLEEGIQTLM*GR.L	3	807390000	436370000	293810000	1200200000	613150000	427930000	726650000	424750000	867200000	470040000	680670000	641420000	1068200000	1126400000	25544000	32512000		63316000	298370000	61831000	73658000	63911000		320680000
sp|P01241|SOMA_HUMAN	K.DLEEGIQTLMGR.L	3	201720000	36566000	108790000	270350000	139130000	58100000	75334000	85796000	60250000	242030000	182950000	123650000	54456000	203520000				10487000	21745000				95817000	31922000
sp|P01241|SOMA_HUMAN	K.DM*DKVETFLR.I	5	55449000			626500000	160780000				56948000	113120000	189180000			15254000					103160000		21959000
sp|P01241|SOMA_HUMAN	K.DMDKVETFLR.I	5											18745000
sp|P01241|SOMA_HUMAN	K.NYGLLYCFR.K	4	193870000			301710000	125140000		102640000	78082000			130060000		159190000						57964000
sp|P01241|SOMA_HUMAN	R.KDM*DKVETFLR.I	5								17174000			31218000
sp|P01242|SOM2_HUMAN	K.DM*DKVETFLR.I	5	55449000			626500000	160780000				56948000	113120000	189180000			15254000					103160000		21959000
sp|P01242|SOM2_HUMAN	K.DMDKVETFLR.I	5											18745000
sp|P01242|SOM2_HUMAN	K.NYGLLYCFR.K	4	193870000			301710000	125140000		102640000	78082000			130060000		159190000						57964000
sp|P01242|SOM2_HUMAN	R.KDM*DKVETFLR.I	5								17174000			31218000
sp|P01591|IGJ_HUMAN	R.SSEDPNEDIVER.N	1	36871000											9611900
sp|P01614|KVD40_HUMAN	R.FSGSGSGTDFTLK.I	9								41076000		17966000					5852700		117330000									14156000	51771000
sp|P01615|KVD28_HUMAN	R.FSGSGSGTDFTLK.I	9								41076000		17966000					5852700		117330000									14156000	51771000
sp|P01619|KV320_HUMAN	R.FSGSGSGTDFTLTISR.L	2			16106000	40440000				45996000			40330000	33420000	37708000	48817000	36068000	25070000	67854000		58950000	36150000	28023000		48806000	43217000	36670000	12607000	64860000
sp|P01619|KV320_HUMAN	R.LLIYGASSR.A	1	116330000									59617000													98117000
sp|P01624|KV315_HUMAN	R.LLIYGASTR.A	3			78564000
sp|P01700|LV147_HUMAN	K.SGTSASLAISGLR.S	1	14709000			158830000		6444500		20036000						23342000			234880000		585960000			4422300		345890000	18386000		25947000
sp|P01762|HV311_HUMAN	K.NSLYLQM*NSLR.A	9																				1888500					8878100
sp|P01763|HV348_HUMAN	K.NSLYLQM*NSLR.A	9																				1888500					8878100
sp|P01764|HV323_HUMAN	K.NTLYLQM*NSLR.A	8			8046600	37377000					23279000	10714000							60586000								26616000		34062000
sp|P01766|HV313_HUMAN	K.NSLYLQM*NSLR.A	9																				1888500					8878100
sp|P01767|HV353_HUMAN	K.NTLYLQM*NSLR.A	8			8046600	37377000					23279000	10714000							60586000								26616000		34062000
sp|P01768|HV330_HUMAN	K.NTLYLQM*NSLR.A	8			8046600	37377000					23279000	10714000							60586000								26616000		34062000
sp|P01772|HV333_HUMAN	K.NTLYLQM*NSLR.A	8			8046600	37377000					23279000	10714000							60586000								26616000		34062000
sp|P01780|HV307_HUMAN	K.NSLYLQM*NSLR.A	9																				1888500					8878100
sp|P01782|HV309_HUMAN	K.NSLYLQM*NSLR.A	9																				1888500					8878100
sp|P01824|HV439_HUMAN	R.VTISVDTSK.N	7	53082000	38932000				30173000				21352000		27793000	33886000	78126000		27111000	117200000						47511000	63283000		17218000	55030000
sp|P01825|HV459_HUMAN	R.VTISVDTSK.N	7	53082000	38932000				30173000				21352000		27793000	33886000	78126000		27111000	117200000						47511000	63283000		17218000	55030000
sp|P01833|PIGR_HUMAN	K.NADLQVLKPEPELVYEDLR.G	1																										5696500
sp|P01833|PIGR_HUMAN	K.VYTVDLGR.T	1	25116000				10052000																					47097000
sp|P01833|PIGR_HUMAN	R.ASVDSGSSEEQGGSSR.A	1																7017200
sp|P01833|PIGR_HUMAN	R.LVSLTLNLVTR.A	1																										46593000
sp|P01834|IGKC_HUMAN	K.DSTYSLSSTLTLSK.A	1			63488000					111810000				114880000		176100000			315190000		205740000	89402000				16723000		67602000	152030000
sp|P01834|IGKC_HUMAN	K.SGTASVVCLLNNFYPR.E	1														61996000					18692000
sp|P01834|IGKC_HUMAN	K.VDNALQSGNSQESVTEQDSK.D	1	176370000	109160000	101280000	25971000	14038000	63061000		169810000	121880000	73361000	109010000		174520000	283350000	35625000	70336000	80564000	81320000	259790000	90050000	91457000	55493000	178270000	39535000	114840000	70662000	192500000
sp|P01834|IGKC_HUMAN	N.SQESVTEQDSK.D	1	11148000	7917700			10980000								29641000				23662000				14271000					21166000
sp|P01834|IGKC_HUMAN	R.TVAAPSVFIFPPSDEQLK.S	1	6582500			181630000			18737000	156070000	31731000	22627000		114360000	34041000	362940000			524280000		36704000	50766000			467860000	265590000	376370000		306390000
sp|P01857|IGHG1_HUMAN	K.DYFPEPVTVSWN.S	4														86764000			68248000
sp|P01857|IGHG1_HUMAN	K.FNWYVDGVEVHNAK.T	3						28610000					97007000	35516000	77437000	93489000			47320000	32290000						100920000		40747000	46721000
sp|P01857|IGHG1_HUMAN	K.GFYPSDIAVEWESNGQPENNYK.T	2																	57522000						60975000
sp|P01857|IGHG1_HUMAN	K.GPSVFPLAPSSK.S	1			205270000			92056000									114890000		1495600000		642760000		246090000						620720000
sp|P01857|IGHG1_HUMAN	K.NQVSLTCLVK.G	4												25874000		78818000			286410000		90085000	25812000							53927000
sp|P01857|IGHG1_HUMAN	K.STSGGTAALGCLVK.D	2	21974000	18594000		47586000								17369000								27153000	26967000		64611000
sp|P01857|IGHG1_HUMAN	K.TTPPVLDSDGSFFLYSK.L	1		87214000	64405000	138270000	96659000	59914000	60547000	162250000	108900000		115040000	105970000	143880000	222800000	47701000	48178000	501530000	85084000	296820000	72044000	71607000	46538000	157940000	253950000	130830000	59767000	221420000
sp|P01857|IGHG1_HUMAN	R.EPQVYTLPPSR.D	3	151830000	59338000	64949000	228460000	35213000	52838000	29470000	176400000	28944000	54822000	130270000	49446000	79871000	154820000	114180000	61978000	729040000	44491000	356000000	85754000	49524000	68296000	187180000	187740000	136590000	31309000	253400000
sp|P01857|IGHG1_HUMAN	R.VVSVLTVLHQDWLNGK.E	3	57638000			18000000	52212000		28889000	117840000	22822000	20174000	108500000	48758000	82077000	113100000			104790000	75445000		28470000	22590000		119760000	99035000	48031000	50580000	121420000
sp|P01859|IGHG2_HUMAN	K.DYFPEPVTVSWN.S	4														86764000			68248000
sp|P01859|IGHG2_HUMAN	K.FNWYVDGVEVHNAK.T	3						28610000					97007000	35516000	77437000	93489000			47320000	32290000						100920000		40747000	46721000
sp|P01859|IGHG2_HUMAN	K.NQVSLTCLVK.G	4												25874000		78818000			286410000		90085000	25812000							53927000
sp|P01859|IGHG2_HUMAN	R.EPQVYTLPPSR.D	3	151830000	59338000	64949000	228460000	35213000	52838000	29470000	176400000	28944000	54822000	130270000	49446000	79871000	154820000	114180000	61978000	729040000	44491000	356000000	85754000	49524000	68296000	187180000	187740000	136590000	31309000	253400000
sp|P01859|IGHG2_HUMAN	R.STSESTAALGCLVK.D	2	12637000	12107000									6805400			17305000			59727000			6847500			10327000	12442000
sp|P01859|IGHG2_HUMAN	R.VVSVLTVVHQDWLNGK.E	1																							29048000
sp|P01860|IGHG3_HUMAN	K.DYFPEPVTVSWN.S	4														86764000			68248000
sp|P01860|IGHG3_HUMAN	K.NQVSLTCLVK.G	4												25874000		78818000			286410000		90085000	25812000							53927000
sp|P01860|IGHG3_HUMAN	K.STSGGTAALGCLVK.D	2	21974000	18594000		47586000								17369000								27153000	26967000		64611000
sp|P01860|IGHG3_HUMAN	R.EPQVYTLPPSR.D	3	151830000	59338000	64949000	228460000	35213000	52838000	29470000	176400000	28944000	54822000	130270000	49446000	79871000	154820000	114180000	61978000	729040000	44491000	356000000	85754000	49524000	68296000	187180000	187740000	136590000	31309000	253400000
sp|P01860|IGHG3_HUMAN	R.VVSVLTVLHQDWLNGK.E	3	57638000			18000000	52212000		28889000	117840000	22822000	20174000	108500000	48758000	82077000	113100000			104790000	75445000		28470000	22590000		119760000	99035000	48031000	50580000	121420000
sp|P01861|IGHG4_HUMAN	K.DYFPEPVTVSWN.S	4														86764000			68248000
sp|P01861|IGHG4_HUMAN	K.FNWYVDGVEVHNAK.T	3						28610000					97007000	35516000	77437000	93489000			47320000	32290000						100920000		40747000	46721000
sp|P01861|IGHG4_HUMAN	K.GFYPSDIAVEWESNGQPENNYK.T	2																	57522000						60975000
sp|P01861|IGHG4_HUMAN	K.NQVSLTCLVK.G	4												25874000		78818000			286410000		90085000	25812000							53927000
sp|P01861|IGHG4_HUMAN	R.STSESTAALGCLVK.D	2	12637000	12107000									6805400			17305000			59727000			6847500			10327000	12442000
sp|P01861|IGHG4_HUMAN	R.VVSVLTVLHQDWLNGK.E	3	57638000			18000000	52212000		28889000	117840000	22822000	20174000	108500000	48758000	82077000	113100000			104790000	75445000		28470000	22590000		119760000	99035000	48031000	50580000	121420000
sp|P01871|IGHM_HUMAN	K.ESGPTTYK.V	1														39751000
sp|P01871|IGHM_HUMAN	K.QVGSGVTTDQVQAEAK.E	1														11045000
sp|P01871|IGHM_HUMAN	K.VSVFVPPR.D	1				8002700				21353000						56690000
sp|P01871|IGHM_HUMAN	R.DGFFGNPR.K	1									40537000
sp|P01871|IGHM_HUMAN	R.QIQVSWLR.E	1	5651900													23571000
sp|P01876|IGHA1_HUMAN	K.SAVQGPPER.D	2								186710000
sp|P01876|IGHA1_HUMAN	K.TPLTATLSK.S	1																									36505000
sp|P01876|IGHA1_HUMAN	K.YLTWASR.Q	2					57511000					20322000																98168000
sp|P01876|IGHA1_HUMAN	L.SVTWSESGQGVTAR.N	1														2777000
sp|P01876|IGHA1_HUMAN	R.QEPSQGTTTFAVTSILR.V	1	47862000			16572000	10172000	8499400		14937000	42592000	14324000		35246000		64929000							6663200		25366000	25664000	73253000
sp|P01876|IGHA1_HUMAN	R.VAAEDWK.K	2	73311000				40961000
sp|P01876|IGHA1_HUMAN	R.WLQGSQELPR.E	2	99615000				4762300				83485000		2063100		37590000	62230000											5312700	95080000
sp|P01877|IGHA2_HUMAN	K.SAVQGPPER.D	2								186710000
sp|P01877|IGHA2_HUMAN	K.YLTWASR.Q	2					57511000					20322000																98168000
sp|P01877|IGHA2_HUMAN	R.VAAEDWK.K	2	73311000				40961000
sp|P01877|IGHA2_HUMAN	R.WLQGSQELPR.E	2	99615000				4762300				83485000		2063100		37590000	62230000											5312700	95080000
sp|P01889|HLAB_HUMAN	R.DGEDQTQDTELVETR.P	4																20305000	31304000		16696000		9518400		13551000		16149000	14665000	15858000
sp|P01889|HLAB_HUMAN	R.DGEDQTQDTELVETRPAGDR.T	1															2457500	11144000	11354000						24638000				16653000
sp|P01889|HLAB_HUMAN	R.FDSDAASPR.E	2		18865000	29882000		18441000			17022000			22441000			14869000	68849000	81709000	65932000		36952000	63245000		40252000	55037000	64519000	57810000	73859000
sp|P01889|HLAB_HUMAN	R.FISVGYVDDTQFVR.F	4															14390000			30747000	9778300	10219000				53563000	12595000	30341000	27501000
sp|P01893|HLAH_HUMAN	R.DGEDQTQDTELVETR.P	4																20305000	31304000		16696000		9518400		13551000		16149000	14665000	15858000
sp|P01893|HLAH_HUMAN	R.DGEDQTQDTELVETRPAGDGTFQK.W	3																	4565400	9861900						24531000
sp|P01893|HLAH_HUMAN	R.FISVGYVDDTQFVR.F	4															14390000			30747000	9778300	10219000				53563000	12595000	30341000	27501000
sp|P02008|HBAZ_HUMAN	K.ISTQADTIGTETLER.L	1	7319900	5148500				3268300																					9015700
sp|P02008|HBAZ_HUMAN	K.LRVDPVNFK.L	2				292050000			36250000		120210000		305940000		151240000				96657000	45364000	365350000					625860000
sp|P02008|HBAZ_HUMAN	K.VVAAVGDAVK.S	1									9536300
sp|P02008|HBAZ_HUMAN	R.VDPVNFK.L	2	26021000000	25784000000	20208000000	18220000000	13109000000	2983200	6351000000	22813000000	14695000000	9444400	13797000000	12795000000	30953000	29319000000	12162000000	957009	8656900000	7275000000	24866000000	7618200000	4870000000	2403400000	10701000000	19968000	11592000000		6802700
sp|P02042|HBD_HUMAN	F.SDGLAHLDNLK.G	2													251020000										29696000
sp|P02042|HBD_HUMAN	K.EFTPQM*QAAYQK.V	1														26190000
sp|P02042|HBD_HUMAN	K.KVLGAFSDGLAHLDNLK.G	2											17357000			69981000										95571000
sp|P02042|HBD_HUMAN	K.LHVDPENFR.L	2			681280000				47457000						246320000
sp|P02042|HBD_HUMAN	K.TAVNALWGK.V	1					54194000	34680000	4748400			29371000	36382000	30991000	120610000	197790000					72774000
sp|P02042|HBD_HUMAN	K.VLGAFSDGLAHLDNLK.G	2	1126700000	526130000	711740000	703100000	785250000	640310000	259660000	50307000	316290000		1041100000	877060000	1940400000	3116000000	82065000		202050000	844726	3889300				786880000		194110000	319560000	230480000
sp|P02042|HBD_HUMAN	K.VNVDAVGGEALGR.L	1		204770000	225740000	152090000	59068000		43915000	145380000	260870000	47763000	93660000	76866000		407080000	49050000		35635000	44298000	144720000				61826000	199020000	36775000	64570000	95097000
sp|P02042|HBD_HUMAN	K.VVAGVANALAH.K	2			86670000	39363000			10073000		65814000	41155000		66237000	146600000	112090000					49976000				71796000	80592000			48967000
sp|P02042|HBD_HUMAN	K.VVAGVANALAHK.Y	2		426250000	871330000			625530000	286180000	62961000	882360000	475550000		752570000	1283100000				352670000		1227100000		93247000			1262000000	187480000	304640000	281810000
sp|P02042|HBD_HUMAN	M.VHLTPEEK.S	2	649490000		570760000	448590000				446910000	519300000		703610000	603430000							1823300000				586510000		433940000
sp|P02042|HBD_HUMAN	R.FFESFGDLSSPDAVM*GNPK.V	1	41848000				13134000	12846000		12632000	36179000				47592000	104050000					22883000
sp|P02042|HBD_HUMAN	R.LLGNVLVCVLAR.N	1	6354900	27741000												49867000										17458000
sp|P02042|HBD_HUMAN	R.LLVVYPW.T	5														219180000
sp|P02042|HBD_HUMAN	R.LLVVYPWTQR.F	5	45806000000	41531000000	33174000000	38347000000	32409000000	42629000000	24643000000	58544000000	4039100000	33273000000	30466000000	51994000000	54191000000	79240000000	17263000000	16817000000	15646000000	28541000000	47497000000	28672000000	15768000000	8231600000	37491000000	60493000000	31313000000	20282000000	71937000000
sp|P02042|HBD_HUMAN	V.AGVANALAHK.Y	2																								29323000
sp|P02100|HBE_HUMAN	K.LHVDPENFK.L	3	13086000				31309000					288220000		51889000	2390800	43724000
sp|P02100|HBE_HUMAN	R.LLVVYPW.T	5														219180000
sp|P02100|HBE_HUMAN	R.LLVVYPWTQR.F	5	45806000000	41531000000	33174000000	38347000000	32409000000	42629000000	24643000000	58544000000	4039100000	33273000000	30466000000	51994000000	54191000000	79240000000	17263000000	16817000000	15646000000	28541000000	47497000000	28672000000	15768000000	8231600000	37491000000	60493000000	31313000000	20282000000	71937000000
sp|P02452|CO1A1_HUMAN	A.GPAGPVGPVGAR.G	1																	18279000
sp|P02452|CO1A1_HUMAN	K.DGEAGAQGPPGPAGPAGER.G	1					23231000			84972000	31612000				32916000		162180000	489480000	1881800000	442180000	244210000		142800000	117620000		584440000		203340000	352050000
sp|P02452|CO1A1_HUMAN	K.GDAGPAGPK.G	1		164990000	86767000	367750000	170730000							104620000	117980000				9540600000	979320000	2075500000				681660000	1661200000	443660000		543710000
sp|P02452|CO1A1_HUMAN	K.GEAGPQGPR.G	1	2904000	571250000	812210000	1071500000	524320000	465660000	194820000	1259500000	1060800000	125400000	1037400000	893790000	774290000	1175100000	1492000000	6257600000	16126000000	6863800000	4621600000	5463200000	2203000000	2193100000	4717500000	8958800000	3502400000	3206200000	5275800000
sp|P02452|CO1A1_HUMAN	K.GESGPSGPAGPTGAR.G	1	528880000	188800000	304270000	359230000	203200000		67256000		362160000	17890000	293900000	357740000	229980000	546670000	1530400000	2285200000	7284800000	2823000000	1811100000		452970000	493960000	1540100000	2256400000	995220000	870550000	1256200000
sp|P02452|CO1A1_HUMAN	K.GETGEQGDR.G	1																50229000	202250000
sp|P02452|CO1A1_HUMAN	K.NGDDGEAGKPGR.P	1																		118210000
sp|P02452|CO1A1_HUMAN	K.QGPSGASGER.G	1	1135300000	420880000	592820000	904700000	419230000	398960000	140090000	1130600000	916220000	161190000	1237300000	874760000	869100000	1188900000	2596500000	4925600000		5429100000	4599000000	4416600000	2912600000	2131700000	5325000000	9355600000	2952100000	3123700000	4787000000
sp|P02452|CO1A1_HUMAN	K.SGDRGETGPAGPAGPVGPVGAR.G	1	413820000	145750000	84344000	299430000		202260000			469190000	22308000	643130000	477980000	194470000		524140000	1671300000	6825500000	1406200000	1990800000	2806400000	1675600000	1521900000	5375900000	6638700000	826680000	644690000	2392000000
sp|P02452|CO1A1_HUMAN	K.STGGISVPGPM*GPSGPR.G	1														200720000	195230000	575270000	2964200000	814920000	947570000	1590000000		467730000	938220000	2646400000	447190000	299290000	1000000000
sp|P02452|CO1A1_HUMAN	R.GDKGETGEQGDR.G	1																110430000	367930000
sp|P02452|CO1A1_HUMAN	R.GETGPAGPAGPVGPVGAR.G	1	1417200000	131780000	1141600000	1471000000	699210000			1924900000	1337400000	213790000	1978600000	227240000	1091000000	1944200000	6749500000	9379900000	15313000000	12405000000	4556900000	8698100000	3106400000	3493300000	6899800000	10080000000	5791900000	6832100000	9668600000
sp|P02452|CO1A1_HUMAN	R.GETGPAGR.P	1											861540000						11928000000		3275000000							3023800000
sp|P02452|CO1A1_HUMAN	R.GFSGLDGAK.G	1	609770000		405980000		295160000	241950000			517030000		614160000		382650000		28871000	2479400000	8649400000	91878000	2506300000		1171900000	1376200000	2655700000	4362600000	1522100000	38558000	2644200000
sp|P02452|CO1A1_HUMAN	R.GFSGLDGAKG.D	1																50510000				41434000
sp|P02452|CO1A1_HUMAN	R.GFSGLDGAKGDAGPAGPK.G	1																								15658000
sp|P02452|CO1A1_HUMAN	R.GPAGPQGPR.G	1	4918500000	2044900000	3683800000	4785200000	1830100000	1992500000		4254100000	3098700000		5138400000	3863600000	2921000000	4166100000	15889000000	22274000000	36577000000	24357000000	13561000000	21038000000	7241400000	9298500000	18781000000	23814000000	14715000000	12939000000	17462000000
sp|P02452|CO1A1_HUMAN	R.GPPGSAGAPGK.D	1																	11675000000
sp|P02452|CO1A1_HUMAN	R.GSEGPQGVR.G	1	4411400000			4020800000		10732000	5368500	4111400000							13594000000	20114000000	32501000000	15488000000	13261000	19351000000	23399000	8773900000	21501000000	20648000000		11749000000	18424000000
sp|P02452|CO1A1_HUMAN	R.GVPGPPGAVGPAGK.D	1																282880000	718660000
sp|P02461|CO3A1_HUMAN	K.GDAGQPGEK.G	1																	201260000
sp|P02461|CO3A1_HUMAN	K.GDKGEPGGPGADGVPGK.D	1																	439590000
sp|P02461|CO3A1_HUMAN	K.GEPGGPGADGVPGK.D	1																	58857000
sp|P02461|CO3A1_HUMAN	K.GESGKPGANGLSGER.G	1																		18558000						86293000
sp|P02461|CO3A1_HUMAN	K.NGETGPQGPPGPTGPGGDK.G	1																	219090000	20765000								2952200
sp|P02461|CO3A1_HUMAN	R.DGNPGSDGLPGR.D	1																		42551000
sp|P02461|CO3A1_HUMAN	R.GPVGPSGPPGK.D	1		410710000		764680000	375020000			1006800000			861870000	743510000			2418000000	3505300000	9085400000	4231100000	3852500000		1627700000		3622300000	5740100000	2343700000	2156100000	3053600000
sp|P02462|CO4A1_HUMAN	K.ILYHGYSLLYVQGNER.A	1																								27977000
sp|P02462|CO4A1_HUMAN	N.AYSFWLATIER.S	1											14566000	16281000		15149000									19282000	24159000	31200000
sp|P02462|CO4A1_HUMAN	Q.DLGTAGSCLR.K	2																									28880000
sp|P02462|CO4A1_HUMAN	R.GDPGTPGVPGK.D	1																	496340000	158960000									166480000
sp|P02462|CO4A1_HUMAN	R.GTCNYYANAYSFWLATIER.S	1	3609300			16586000	18250000	13196000	11940000	29469000			34335000	12701000		14482000			62718000		54441000	16209000	18354000	52966000	45862000	99270000	119280000		77119000
sp|P02462|CO4A1_HUMAN	R.NDYSYWLSTPEPM*PM*SM*APITGENIRPF.I	1					22444000						46535000	35340000		22160000			34193000	78764000	28842000			26782000	59157000	51961000	87534000		91844000
sp|P02462|CO4A1_HUMAN	R.NDYSYWLSTPEPM*PM*SM*APITGENIRPFISR.C	1																							11338000
sp|P02462|CO4A1_HUMAN	Y.SFWLATIER.S	1											25771000		45585000
sp|P02462|CO4A1_HUMAN	Y.SLLYVQGNER.A	1									190340000						269530000
sp|P02511|CRYAB_HUMAN	F.YLRPPSFLR.A	1							53441000						69757000	211820000
sp|P02511|CRYAB_HUMAN	R.APSWFDTGLSEM*R.L	1	75443000								56614000				66899000	55756000
sp|P02511|CRYAB_HUMAN	R.EEKPAVTAAPK.K	1				132050000	97921000	42647000			133400000	110390000		127080000		184620000
sp|P02511|CRYAB_HUMAN	R.FSVNLDVK.H	1	87426000			100900000		46886000			73310000		62579000	74538000	69263000	135940000									20393000
sp|P02511|CRYAB_HUMAN	R.IPADVDPLTITSSLSSDGVLTVNGPR.K	1		54969000	43398000	91872000	79906000	64731000	32323000		19360000	21997000		68698000		3876200			33951000			10447000
sp|P02511|CRYAB_HUMAN	R.KQVSGPER.T	1										61726000
sp|P02511|CRYAB_HUMAN	R.QDEHGFISR.E	1										59008000			47707000
sp|P02533|K1C14_HUMAN	C.GIGGGIGGGSSR.I	2																										193830000
sp|P02533|K1C14_HUMAN	C.RAPSTYGGGLSVSSSR.F	1																										49330000
sp|P02533|K1C14_HUMAN	D.AAPGVDLSR.I	3																										218520000
sp|P02533|K1C14_HUMAN	D.NARLAADDFR.L	10																			105470000
sp|P02533|K1C14_HUMAN	F.AGGDGLLVGSEK.V	2																										78841000
sp|P02533|K1C14_HUMAN	F.SSGSQSSRDVTSSSR.Q	1						50379000
sp|P02533|K1C14_HUMAN	F.SSSSSSFGSGFGGGYGGGLGAGLGGGFGGGFAGGDGLLVGSEK.V	1																										24342000
sp|P02533|K1C14_HUMAN	G.VEADINGLR.R	12																	37662000
sp|P02533|K1C14_HUMAN	I.LQIDNARLAADDFR.L	7																			161390000
sp|P02533|K1C14_HUMAN	K.ASLENSLEETK.G	2			3077200		327010000		11533000	731060000		14576000					21894000							550690000			24095000	6259100000	2109500000
sp|P02533|K1C14_HUMAN	K.ASLENSLEETKGR.Y	2								51007000									31050000							14439000		55970000
sp|P02533|K1C14_HUMAN	K.DAEEWFFTK.T	1					91410000			761340000					217430000		48853000		485960000							148420000
sp|P02533|K1C14_HUMAN	K.DAEEWFFTKTEELNR.E	1																										20784000
sp|P02533|K1C14_HUMAN	K.DYSPYFK.T	2			19294000							11428000					48942000		299950000				42247000			197890000		3004400000	2174800000
sp|P02533|K1C14_HUMAN	K.DYSPYFKTIEDLR.N	2								21861000														35896000
sp|P02533|K1C14_HUMAN	K.GSCGIGGGIGGGSSR.I	2																	169680000					189220000				2616900000
sp|P02533|K1C14_HUMAN	K.ILTATVDNANVLLQIDNAR.L	1		88903000	56719000		593590000		43868000	1125400000	5604900	138870000	8624900	34617000	691990000	32291000	196220000		998940000		19462000			1170900000	4013300	363750000	11462000	6663900000	1003200000
sp|P02533|K1C14_HUMAN	K.IRDWYQR.Q	3								1162200000					21568000								66545000					12440000000	2111800000
sp|P02533|K1C14_HUMAN	K.KNHEEEM*NALR.G	2																										428830000	58407000
sp|P02533|K1C14_HUMAN	K.KNHEEEMNALR.G	2																										144920000
sp|P02533|K1C14_HUMAN	K.LAADDFR.A	17	12495000000			18077000000	26351000000			26955000000	19819000000	17706000000	12823000000	17228000000	16423000000	10140000			343440000000							29848000000
sp|P02533|K1C14_HUMAN	K.NHEEEM*NALR.G	2										9054500							323440000				25711000					103280000
sp|P02533|K1C14_HUMAN	K.NHEEEMNALR.G	2								182960000					81958000				220970000									1213800000	159680000
sp|P02533|K1C14_HUMAN	K.TEELNREVATN.S	2																	127490000
sp|P02533|K1C14_HUMAN	K.TRLEQEIATYR.R	6					146290000			981090000				33857000	517260000				496250000							341790000		6543600000	2119300000
sp|P02533|K1C14_HUMAN	K.VM*DVHDGK.V	1																										430870000
sp|P02533|K1C14_HUMAN	K.VTM*QNLNDR.L	7			4909100000	666360000	3883100000		852180000	2392400000		50852000	819780000	2991400000	1400700000	92487000	4440700000	37044000	2848500000	300480000		84259000	284470000	10783000000	210540000	69978000	682090000	21701000000	2323800000
sp|P02533|K1C14_HUMAN	K.VTMQNLNDR.L	7		1707000000	2558800000	383770000	787690000		180200000	3761700	578250000	809340000	158570000	7168500			3247000000		63973000000		425640000		55767000	4625900000		1560900000	57829000	2411600000	2148300000
sp|P02533|K1C14_HUMAN	K.VVSTHEQVLR.T	1								34670000													14580000					164710000
sp|P02533|K1C14_HUMAN	K.YETELNLR.M	1					463180000			1790500000			24971000	84141000	621690000								38989000	1259400000		553180000		6424400000	1199900000
sp|P02533|K1C14_HUMAN	L.ASYLDKVR.A	7																	28320000
sp|P02533|K1C14_HUMAN	L.EEANADLEVK.I	4																										52275000
sp|P02533|K1C14_HUMAN	L.IGSVEEQLAQLR.C	3								29723000									18416000					14733000					33468000
sp|P02533|K1C14_HUMAN	L.QIDNARLAADDFR.L	7																			111370000
sp|P02533|K1C14_HUMAN	L.SVEADINGLR.R	7																	194520000
sp|P02533|K1C14_HUMAN	M.DAAPGVDLSR.I	3																			261580000
sp|P02533|K1C14_HUMAN	M.DAAPGVDLSRILNEMR.D	3																			31828000
sp|P02533|K1C14_HUMAN	M.QLAQIQEM*IGSVEEQLAQLR.C	1																										11949000
sp|P02533|K1C14_HUMAN	R.ADLEM*QIESLK.E	1																	48841000									289360000	12277000
sp|P02533|K1C14_HUMAN	R.ADLEM*QIESLKEELAYLK.K	1																						280640000		85358000		1529800000	212600000
sp|P02533|K1C14_HUMAN	R.ADLEMQIESLK.E	1								49940000									38303000									226920000	55682000
sp|P02533|K1C14_HUMAN	R.ADLEMQIESLKEELAYLK.K	1					36793000			238110000					117820000				208210000					57079000				899230000	506290000
sp|P02533|K1C14_HUMAN	R.ALEEANADLEVK.I	4		43143000	61711000		345590000			1487900000		101690000			554640000				645430000		23165000		95916000	1353300000			34314000	11006000000	1815800000
sp|P02533|K1C14_HUMAN	R.APSTYGGGLSVSSSR.F	1		68960000	67924000		652320000		41325000	4631500				23496000					337580000							403000000		5062000000
sp|P02533|K1C14_HUMAN	R.CEM*EQQNQEYK.I	2																										62103000
sp|P02533|K1C14_HUMAN	R.CEMEQQNQEYK.I	2																										34929000
sp|P02533|K1C14_HUMAN	R.DVTSSSRQIR.T	1						108830000
sp|P02533|K1C14_HUMAN	R.EVATNSELVQSGK.S	2	6483900		77319000	18543000	418350000		36329000	68381000				33852000	546980000		52414000		431160000					644110000		340900000		7722700000	1115600000
sp|P02533|K1C14_HUMAN	R.EVATNSELVQSGKSEISELR.R	2					55743000			58333000					58434000				28480000							19914000		43620000
sp|P02533|K1C14_HUMAN	R.GQVGGDVNVEM*DAAPGVDLSR.I	1							26560000	283920000					388570000				355710000					348740000		62828000		2618900000	262830000
sp|P02533|K1C14_HUMAN	R.GQVGGDVNVEMDAAPGVDLSR.I	1					13682000			67153000					4047800				17505000					61513000				492670000	98442000
sp|P02533|K1C14_HUMAN	R.ISSVLAGGSCR.A	2		19901000						313950000																		1648400000
sp|P02533|K1C14_HUMAN	R.KDAEEWFFTK.T	1													51270000				29720000									529560000
sp|P02533|K1C14_HUMAN	R.LASYLDKVR.A	7		67799000	1100500000	568890000				793030000			185610000	226370000		219350000	728900000		10772000000		2334200000						64643000	903000000
sp|P02533|K1C14_HUMAN	R.LASYLDKVRA.L	7																									51895000
sp|P02533|K1C14_HUMAN	R.LEQEIATYR.H	8			1232600000	2309500000				7237000	1480000000							7449900	1138100000		37800000			949680
sp|P02533|K1C14_HUMAN	R.LLEGEDAHLSSSQFSSGSQSSR.D	1			35314000		617380000		8121000	1131800000		1064300		6352800	1038600000		21586000		205920000				12390000	852640000		254480000		5184200000	778870000
sp|P02533|K1C14_HUMAN	R.LLEGEDAHLSSSQFSSGSQSSRD.V	1																										40724000	5512600
sp|P02533|K1C14_HUMAN	R.M*SVEADINGLR.R	2	467600000	265250000	289210000	532150000	709200000	325120000	464030000	582100000		281490000	274400000		609100000	483940000	42969000		277910000	3489700		15438000			33214000	192990000	16712000	1265100000	222540000
sp|P02533|K1C14_HUMAN	R.M*SVEADINGLRR.V	2										92672000			8741700													75219000
sp|P02533|K1C14_HUMAN	R.MSVEADINGLR.R	2								53341000									28324000									21075000
sp|P02533|K1C14_HUMAN	R.NKILTATVDNANVLLQIDNAR.L	1								698650000
sp|P02533|K1C14_HUMAN	R.QFTSSSSM*K.G	2					103070000			174360000					55065000									256540000				1970000000	229420000
sp|P02533|K1C14_HUMAN	R.QFTSSSSM*KG.S	2																										75835000
sp|P02533|K1C14_HUMAN	R.QFTSSSSMK.G	2																						66741000
sp|P02533|K1C14_HUMAN	R.RLLEGEDAHLSSSQFSSGSQSSR.D	1								119030000					73108000									76941000				634500000	67780000
sp|P02533|K1C14_HUMAN	R.RTM*QNLEIELQSQLSM*K.A	1																										22562000
sp|P02533|K1C14_HUMAN	R.RVLDELTLAR.A	5		149080000								37280000	185520000		188600000	118400000			77444000									825430000	361000000
sp|P02533|K1C14_HUMAN	R.TKYETELNLR.M	1																										65614000	99306000
sp|P02533|K1C14_HUMAN	R.TM*QNLEIELQSQLSM*K.A	1					43171000			176320000									20198000					21475000				1741900000	92039000
sp|P02533|K1C14_HUMAN	R.TM*QNLEIELQSQLSMK.A	1																										501230000
sp|P02533|K1C14_HUMAN	R.TMQNLEIELQSQLSM*K.A	1					84293000			167260000					118860000				163770000									1429600000	208970000
sp|P02533|K1C14_HUMAN	R.TMQNLEIELQSQLSMK.A	1								29729000																		222940000	33468000
sp|P02533|K1C14_HUMAN	R.VLDELTLAR.A	5			2025200000	4597100000		2589300000	2842100000	5043200000	3206400000		1353200000						2305700000					4471000000
sp|P02533|K1C14_HUMAN	R.YCM*QLAQIQEM*IGSVEEQLAQLR.C	1					15926000			29545000					20316000									25322000		15872000		101200000	20266000
sp|P02533|K1C14_HUMAN	R.YCM*QLAQIQEMIGSVEEQLAQLR.C	1					22766000			68768000														70369000				67627000
sp|P02533|K1C14_HUMAN	R.YCMQLAQIQEM*IGSVEEQLAQLR.C	1																	15859000
sp|P02533|K1C14_HUMAN	T.VDNANVLLQIDNAR.L	1			21149000
sp|P02538|K2C6A_HUMAN	A.AENEFVTLK.K	4																	339550000
sp|P02538|K2C6A_HUMAN	A.EVKAQYEEIAQR.S	4																			152900000
sp|P02538|K2C6A_HUMAN	D.LDSIIAEVK.A	8																	395740000
sp|P02538|K2C6A_HUMAN	D.LDSIIAEVKAQYEEIAQR.S	4																			749650000
sp|P02538|K2C6A_HUMAN	D.LVEDFKNKYEDEINKR.T	3																			151270000
sp|P02538|K2C6A_HUMAN	H.ISDTSVVLSMDNNR.N	4																										13791000	17348000
sp|P02538|K2C6A_HUMAN	K.ADTLTDEINFLR.A	3					90461000			371150000		29818000			85067000		48363000						259250000	773010000		44135000	78100000	2884500000	2717900000
sp|P02538|K2C6A_HUMAN	K.AQYEEIAQR.S	6		1865900000	3596600000	222090000	379010000				360410000	896040000	99763000		368640000		5356000000		72984000000					352660000				4216000000	2649100000
sp|P02538|K2C6A_HUMAN	K.AQYEEIAQRS.K	6																	120210000
sp|P02538|K2C6A_HUMAN	K.DVDAAYM*NK.V	6					83018000			66090000				32022000	52115000				239600000					394200000		218690000		1318400000	529600000
sp|P02538|K2C6A_HUMAN	K.DVDAAYMNK.V	6					42321000								82243000				571570000					235900000		23575000		885240000	582450000
sp|P02538|K2C6A_HUMAN	K.EQIKTLNNK.F	12					95399000		48333000										167160000				22879000	316670000
sp|P02538|K2C6A_HUMAN	K.EQIKTLNNKFA.S	12																			15881000
sp|P02538|K2C6A_HUMAN	K.EQIKTLNNKFASFIDK.V	12																			59762000
sp|P02538|K2C6A_HUMAN	K.EQIKTLNNKFASFIDKVR.F	12																			1535900000
sp|P02538|K2C6A_HUMAN	K.EQIKTLNNKFASFIDKVRF.L	12																			773840000
sp|P02538|K2C6A_HUMAN	K.EYQELM*NVK.L	4	1210500000	742580000		1545300000		469260000	579440000	1122700000	993580000	572030000	1109600000	826980000	1018600000	1660500000				30043000									269100000
sp|P02538|K2C6A_HUMAN	K.EYQELM*NVKLALDVEIATYR.K	3															21759000
sp|P02538|K2C6A_HUMAN	K.EYQELMNVK.L	4								50702000					11508000								9077400	55906000				549610000	626840000
sp|P02538|K2C6A_HUMAN	K.FASFIDKVR.F	19	155350000	116020000	52553000	116280000	399880000		172440000			72556000	238110000	199030000					2992700000		80748000			605470000		259630000		124040000
sp|P02538|K2C6A_HUMAN	K.KDVDAAYM*NK.V	6																	146220000									418750000	190820000
sp|P02538|K2C6A_HUMAN	K.KDVDAAYMNK.V	6													5240600
sp|P02538|K2C6A_HUMAN	K.KQCANLQAAIADAEQR.G	2																										180180000	16416000
sp|P02538|K2C6A_HUMAN	K.KYEDEINK.R	11															101010000		2672400000					365280000				254900000
sp|P02538|K2C6A_HUMAN	K.KYEDEINKR.T	10		66017000	81726000		117680000			1535800000	57596000	65419000			149690000		411510000		14934000000					4560500000		682510000		2287700000	176630000
sp|P02538|K2C6A_HUMAN	K.LALDVEIATYR.K	9	300060000	2814000000	723350000	50684000	1362500000		468940000	3521900000	145720000	975830000	49774000	1278100000	1860200000	185730000	7604400000		50403000000	53153000	211050000		1534300000	3319300000		3324400000	389750000	13670000000	3705500000
sp|P02538|K2C6A_HUMAN	K.LEGLEDALQK.A	3					89029000			199310000					22614000								117780000	411940000		77655000	70475000	2725800000	2421600000
sp|P02538|K2C6A_HUMAN	K.LLEGEECR.I	11		166290000	139630000														6366900000					879510000
sp|P02538|K2C6A_HUMAN	K.NKYEDEINK.H	7	145740000	184470000						1765000000	212840000		206290000	418030000		236300000			1775800000					2161800000			58687000	10125000000
sp|P02538|K2C6A_HUMAN	K.NKYEDEINKR.T	6		168560000			1045200000	139180000	263640000	7882000000	616230000	153100000	674660000	1337600000	1656400000	442160000	496450000		15362000000	50927000	304100000	31985000	122770000	9536700000	69817000	1748100000	152090000	35357000000	3692500000
sp|P02538|K2C6A_HUMAN	K.QCANLQAAIADAEQR.G	2																						14341000				153420000	129460000
sp|P02538|K2C6A_HUMAN	K.QEIAEINR.M	3					235040000			277380000							82936000						308430000	791170000			130280000	1152300000	2321100000
sp|P02538|K2C6A_HUMAN	K.RTAAENEFVTLK.K	4																										8109600	73918000
sp|P02538|K2C6A_HUMAN	K.TLNNKFASFIDK.V	12																	1325700000					254020000
sp|P02538|K2C6A_HUMAN	K.TLNNKFASFIDKVR.F	12																			26366000
sp|P02538|K2C6A_HUMAN	K.VELQAKADTLTDEINFLR.A	3																					7672700
sp|P02538|K2C6A_HUMAN	K.VLETKWTLLQEQGTK.T	1																										19173000
sp|P02538|K2C6A_HUMAN	K.WTLLQEQGTK.T	4				16609000	157890000			372830000				26788000	218740000													2723000000	1335200000
sp|P02538|K2C6A_HUMAN	K.WTLLQEQGTKTVR.Q	4																										19567000
sp|P02538|K2C6A_HUMAN	K.YEDEINK.H	12	160710000	265170000		196060000	521850000	65950000	214260000	971700000	152260000		126930000	400110000	381990000	266050000			8971200000					887880000	33481000	191450000	58359000	6462200000
sp|P02538|K2C6A_HUMAN	K.YEDEINKR.T	11	800420000	2021300000	1210700000	1230500000	2376000000	344050000	115220000	14380000000	1195800000	493350000	658270000	1368400000	3150800000	1641600000	1458700000		72728000000	228010000	1707500000	67390000	82541000	15043000000	191290000	3055200000	213070000	61248000000	1625000000
sp|P02538|K2C6A_HUMAN	K.YEELQVTAGR.H	3					62707000			225850000													261390000			86341000	47831000	2449900000	2353300000
sp|P02538|K2C6A_HUMAN	K.YQELMNVK.L	9																	61420000
sp|P02538|K2C6A_HUMAN	K.YTTTSSSSR.K	3																										369760000	319080000
sp|P02538|K2C6A_HUMAN	L.ALDVEIATYR.K	10																	72773000
sp|P02538|K2C6A_HUMAN	L.DLDSIIAEVK.A	8																	799270000									52581000
sp|P02538|K2C6A_HUMAN	L.DSIIAEVKAQYEEIAQR.S	4																			1002500000
sp|P02538|K2C6A_HUMAN	L.SM*DNNRNLDLDSIIAEVK.A	6																										25794000
sp|P02538|K2C6A_HUMAN	L.SSVGGGSSTIK.Y	3						76558000
sp|P02538|K2C6A_HUMAN	L.VEDFKNKYEDEINKR.T	3																			73481000
sp|P02538|K2C6A_HUMAN	N.LDLDSIIAEVK.A	8								26230000		7311300					36547000		495040000					90403000				86775000
sp|P02538|K2C6A_HUMAN	N.LQAAIADAEQR.G	3					4857900																					86653000
sp|P02538|K2C6A_HUMAN	N.SARLPGVSR.S	3						621850000
sp|P02538|K2C6A_HUMAN	R.AEAESWYQTK.Y	4								106860000					2643300
sp|P02538|K2C6A_HUMAN	R.AEAESWYQTKYEELQVTAGR.H	3																											1756700
sp|P02538|K2C6A_HUMAN	R.AIGGGLSSVGGGSSTIK.Y	2						144050000		89653000													210310000	272480000		17699000		841490000	839260000
sp|P02538|K2C6A_HUMAN	R.AIGGGLSSVGGGSSTIKYTTTSSSSR.K	2																										15533000
sp|P02538|K2C6A_HUMAN	R.ALYDAELSQM*QTHISDTSVVLSM*DNNR.N	3																						33880000				83158000	12098000
sp|P02538|K2C6A_HUMAN	R.ALYDAELSQM*QTHISDTSVVLSMDNNR.N	3																						17748000				60025000	60188000
sp|P02538|K2C6A_HUMAN	R.ALYDAELSQMQTHISDTSVVLSM*DNNR.N	3								31232000																		115020000	227000000
sp|P02538|K2C6A_HUMAN	R.ALYDAELSQMQTHISDTSVVLSMDNNR.N	3								27904000														14069000				96269000	180610000
sp|P02538|K2C6A_HUMAN	R.FLEQQNK.A	19			4157500000	7582700000	5816900000	3367400000			3900900000	2991800000	4978900000	4398600000	4537800000	5112300000							2133100000			3097700000
sp|P02538|K2C6A_HUMAN	R.FLEQQNKVLETK.W	7																						29158000
sp|P02538|K2C6A_HUMAN	R.GFSANSAR.L	3																						217780000				344620000
sp|P02538|K2C6A_HUMAN	R.GM*QDLVEDFK.N	1					54199000																				37193000	335860000	488320000
sp|P02538|K2C6A_HUMAN	R.GMQDLVEDFK.N	1								135750000														81620000				318970000
sp|P02538|K2C6A_HUMAN	R.GSGGLGGACGGAGFGSR.S	3					23125000																					294430000	171790000
sp|P02538|K2C6A_HUMAN	R.ISIGGGSCAISGGYGSR.A	3								48623000													75725000	161120000			11110000		332520000
sp|P02538|K2C6A_HUMAN	R.KLLEGEECR.I	10		80498000			56797000			303970000		124020000		104920000					1366300000					221890000		43453000		1740100000
sp|P02538|K2C6A_HUMAN	R.NLDLDSIIAEVK.A	7	260100000	226960000	22382000	449380000	2208200000	27861000	930790000	4395700000	670220000	1832200000	279260000	1149700000	2612900000	45147000	7222100000	59755000	67414000000	57565000	478980000	50224000	563280000	14529000000	224400000	4626800000	296240000	15755000000	3561300000
sp|P02538|K2C6A_HUMAN	R.NLDLDSIIAEVKAQ.Y	7																			20757000
sp|P02538|K2C6A_HUMAN	R.NLDLDSIIAEVKAQY.E	7																			188400000
sp|P02538|K2C6A_HUMAN	R.NLDLDSIIAEVKAQYEEIAQR.S	4	7183200	49891000	23618000	11954000	20739000		51356000	32057000	20081000				21089000		264040000		7540800		419650000		28204000	285750000		115420000	11955000	24243000	8813400
sp|P02538|K2C6A_HUMAN	R.NTKQEIAEINR.M	3																											72296000
sp|P02538|K2C6A_HUMAN	R.QLDSIVGER.G	3				132710000	1739400000		205620000	820430000	478920000			242050000	1303200000		495150000		3465500000				13712000	2988700000		1509300000		3919800000
sp|P02538|K2C6A_HUMAN	R.QNLEPLFEQYINNLR.R	4		144680000	114530000		1138200000		100810000	1363800000	214600000	125010000		234120000	865160000		355800000		1986900000	82981000	44408000		12754000	2532100000	54230000	754490000	184780000	3753600000	2390000000
sp|P02538|K2C6A_HUMAN	R.SEIDHVKK.Q	3																										292400000	204940000
sp|P02538|K2C6A_HUMAN	R.SGFSSVSVSR.S	1					312850000	174740000									9148100						682240000	422320000				11897000
sp|P02538|K2C6A_HUMAN	R.SLYGLGGSK.R	3					155050000			118410000													679774					2492500000	2516600000
sp|P02538|K2C6A_HUMAN	R.SLYGLGGSKR.I	3						28970000															19229000	82012000
sp|P02538|K2C6A_HUMAN	R.SRAEAESWYQTK.Y	4																					15699000					151730000
sp|P02538|K2C6A_HUMAN	R.TAAENEFVTLK.K	4					245010000					25939000		9366600						17412000			412130000	1003100000		97714000		2743300000
sp|P02538|K2C6A_HUMAN	S.SVGGGSSTIK.Y	3						192730000
sp|P02538|K2C6A_HUMAN	T.LKKDVDAAYMNKVELQAKADTLTDEINFLR.A	3																						3789000
sp|P02538|K2C6A_HUMAN	W.TLLQEQGTK.T	4																										88214000
sp|P02538|K2C6A_HUMAN	Y.GSGLGVGGGFSSSSGR.A	2						40455000
sp|P02538|K2C6A_HUMAN	Y.SYGSGLGVGGGFSSSSGR.A	2																											6837000
sp|P02545|LMNA_HUMAN	K.AAYEAELGDAR.K	1	1944300000	1117400000	1245600000	1092600000	1148600000	1118400000	488440000	1230700000	1082000000	920200000	1250100000	1324900000	545150000		489240000	353410000		524230000	349510000	366630000			394030000	562950000	539890000	443540000	711270000
sp|P02545|LMNA_HUMAN	K.AGQVVTIWAAGAGATHSPPTDLVWK.A	1	58630000										42229000		35507000	36527000
sp|P02545|LMNA_HUMAN	K.AQNTWGCGNSLR.T	1										7247400		3533500
sp|P02545|LMNA_HUMAN	K.ASASGSGAQVGGPISSGSSASSVTVTR.S	1			54172000			43467000	41429000		49423000		66924000						51839000	33590000	27915000	6525900			17917000	29134000			21423000
sp|P02545|LMNA_HUMAN	K.DLEALLNSK.E	1			192800000	252180000	141700000				162970000			54720000		234040000			133640000	36406000		19010000			17593000
sp|P02545|LMNA_HUMAN	K.EAALSTALSEK.R	1	1079300000		517530000		551560000			730740000	822770000	573510000	678610000	827000000			46329000	76348000	374810000	181540000	152480000		46793000	50195000	146840000		78908000	83032000	118660000
sp|P02545|LMNA_HUMAN	K.EAALSTALSEKR.T	1	21537000				20749000							19868000		26418000
sp|P02545|LMNA_HUMAN	K.EDLQELNDR.L	1	1040600000	485310000	499300000	830480000	521250000	422750000	391320000	506680000	564800000	289890000	545470000	747330000	556690000	800490000	69861000		286090000	210660000	158720000	101640000	37657000	42075000	126890000	167700000	112610000	70387000	128520000
sp|P02545|LMNA_HUMAN	K.EELDFQK.N	1								317990000		227060000							203130000
sp|P02545|LMNA_HUMAN	K.EGDLIAAQAR.L	1	754210000			714600000		482040000		476550000	493670000		531210000	639060000	461900000	505750000		99752000							117550000		87967000
sp|P02545|LMNA_HUMAN	K.KEGDLIAAQAR.L	1	720520000	343620000			385330000	310410000	261880000	502790000	37631000	406850000	503560000	550190000	565970000	606520000			271000000	137050000	110950000					159130000	62180000	83983000	87345000
sp|P02545|LMNA_HUMAN	K.KQLQDEM*LR.R	1					158080000	132460000		256510000		184710000	234250000	285850000		296310000
sp|P02545|LMNA_HUMAN	K.KQLQDEMLR.R	1									29226000	31081000
sp|P02545|LMNA_HUMAN	K.LALDM*EIHAYR.K	1	410710000	180250000	223230000	320980000	367040000	240810000		267270000	347710000	133410000	348900000	387800000		436020000			63900000	28203000	82648000					86945000
sp|P02545|LMNA_HUMAN	K.LALDMEIHAYR.K	1								120860000		4545100	89844000		215890000	105230000				23533000								26863000
sp|P02545|LMNA_HUMAN	K.LEAALGEAK.K	1					825740000					1151000000	1028000000		12180000
sp|P02545|LMNA_HUMAN	K.LEAALGEAKK.Q	1										10588000
sp|P02545|LMNA_HUMAN	K.LLEGEEER.L	3	939790000	518930000	937211			493550000	387670000	728440000	333860000	710670000		787350000	753480000	808860000			260350000	231170000	179820000			71909000	194790000		124620000
sp|P02545|LMNA_HUMAN	K.LRDLEDSLAR.E	1	722320000	310200000		907120000	558750000	509190000		738670000			751910000		1200000000		60046000	66255000				43999000			82444000	169540000	52214000		27046000
sp|P02545|LMNA_HUMAN	K.NIYSEELR.E	1	1279300000	563180000		964580000	688660000			739130000	782940000			998630000	843810000			66133000	279770000		202840000	117580000				265540000
sp|P02545|LMNA_HUMAN	K.QLQDEM*LR.R	1	200780000	123690000				136810000				116830000	160030000			200990000
sp|P02545|LMNA_HUMAN	K.QLQDEMLR.R	1	53030000			62646000	28256000	19791000		48314000	31406000	68570000	34617000		67473000					9592900
sp|P02545|LMNA_HUMAN	K.RQNGDDPLLTYR.F	1											23094000		46497000
sp|P02545|LMNA_HUMAN	K.SNEDQSM*GNWQIK.R	1	61453000		48844000	100180000		631818		98811000			92812000	106080000		126190000			23729000	25931000	19293000					26840000
sp|P02545|LMNA_HUMAN	K.SNEDQSMGNWQIK.R	1														6456000
sp|P02545|LMNA_HUMAN	K.TYSAKLDNAR.Q	1											29216000
sp|P02545|LMNA_HUMAN	R.AQHEDQVEQYK.K	1	492460000			278460000	322110000	253850000	249840000	314360000	338100000	270930000	370670000	466400000	527850000	389730000						53698000			96453000	117290000	60763000
sp|P02545|LMNA_HUMAN	R.AQHEDQVEQYKK.E	1						63991000					46681000		83638000
sp|P02545|LMNA_HUMAN	R.ASSHSSQTQGGGSVTK.K	1	287370000	82529000	77721000	111490000	113520000	163910000			61663000
sp|P02545|LMNA_HUMAN	R.DLEDSLAR.E	1				1511900000										345177
sp|P02545|LMNA_HUMAN	R.EVSGIKAAYEAELGDAR.K	1						25829000		20603000						10356000
sp|P02545|LMNA_HUMAN	R.IDSLSAQLSQLQK.Q	1		371850000	598110000	910120000	442060000	475800000	482890000	420640000	508570000	382180000	857790000	930530000		871080000		85197000	214300000	215870000			51495000			117240000	93706000		112340000
sp|P02545|LMNA_HUMAN	R.ITESEEVVSR.E	1	1315700000	2277600	1431700000	2061900000	511120000	1580300000	960720000	866170000	1727000000	1445400000	1717100000	1578400000	1579700000	1726100000	217230000	321560000	452670000		322520000	359370000	135390000	173060000	371210000			240120000	356130000
sp|P02545|LMNA_HUMAN	R.KLESTESR.S	1	184040000		84010000	153430000		110180000	67639000	131830000	140980000	114410000	141730000	153480000	83395000	133310000				31683000
sp|P02545|LMNA_HUMAN	R.KLLEGEEER.L	3	582930000				242090000		129980000	318270000		374990000		531500000	217780000	353410000				137200000	128610000	20544000				31319000		74838000	92502000
sp|P02545|LMNA_HUMAN	R.KTLDSVAK.E	1	144310000			105880000						110170000	124090000		93016000	63071000
sp|P02545|LMNA_HUMAN	R.LADALQELR.A	1	3118500000		2211100000	2966400000		2252200000	1518100000	2368100000	2036500000	2691800000			1199000000	2475300000			683650000		367630000	384880000				522920000	425370000	487770000
sp|P02545|LMNA_HUMAN	R.LKDLEALLNSK.E	1					671540000	62892000								11896000			25033000							6377800
sp|P02545|LMNA_HUMAN	R.LQEKEDLQELNDR.L	1	205470000				72113000	187090000	43124000	244030000		486600000							45255000				16602000		50955000			19089000
sp|P02545|LMNA_HUMAN	R.LQLELSKVR.E	1							22149000							35723000
sp|P02545|LMNA_HUMAN	R.LQTM*KEELDFQK.N	1		154460000			168810000		98541000		282310000	3010100	1352600	181060000	231140000	361400000			109000000		51295000								55651000
sp|P02545|LMNA_HUMAN	R.LQTMKEELDFQK.N	1											8074200		19781000
sp|P02545|LMNA_HUMAN	R.LSPSPTSQR.S	1	1478900000		1064900000	1404400000	906640000				1008300000	830860000		1368600000	919440000		214810000	316680000	504560000	501680000	265270000			163420000	340350000	369410000	246100000	281750000	331290000
sp|P02545|LMNA_HUMAN	R.LVEIDNGK.Q	1	501830000				286160000			475600000			413590000	431060000					85750000	86283000	65257000				63132000
sp|P02545|LMNA_HUMAN	R.LVEIDNGKQR.E	1									7806400
sp|P02545|LMNA_HUMAN	R.M*QQQLDEYQELLDIK.L	1	362170000		100850000	330820000	230130000	173460000	180920000	256790000	267030000		250680000	384790000	259120000	417690000	16702000	29685000	94124000	77048000	69457000		16607000		73984000	83507000	49851000		47273000
sp|P02545|LMNA_HUMAN	R.MQQQLDEYQELLDIK.L	1									21941000	22527000				13927000
sp|P02545|LMNA_HUMAN	R.NSNLVGAAHEELQQSR.I	1	1139000000	300240000	508770000	675980000	699570000	807720000	620700000	656180000	1523900	433400000	720590000	814930000	834480000	697690000			122070000	321480000	194530000	156250000	61985000	61419000	247770000	184190000	125950000	174050000	59814000
sp|P02545|LMNA_HUMAN	R.QNGDDPLLTYR.F	1			75101000			187580000	52701000	158610000	211850000	163550000		262500000		142360000				64935000
sp|P02545|LMNA_HUMAN	R.RVDAENR.L	1	134150000			184850000	54858000
sp|P02545|LMNA_HUMAN	R.SGAQASSTPLSPTR.I	1			993320000					994610000		930530000				1142800000			304290000		173530000						171360000	218740000	224950000
sp|P02545|LMNA_HUMAN	R.SLETENAGLR.L	1	890866			2720600000	1539700000	2041500000	1159200000	1772400000	1924500000		2063000000	2243000000	35431000	1913900000	552920000						191610000
sp|P02545|LMNA_HUMAN	R.SSFSQHAR.T	1	37900000	143900000	129060000	505940000	331470000	553220000	318310000	496400000	41515000	380970000	77612000	718530000	293470000	593120000				224880000	114800000	52989000	51714000	55528000	149540000	162190000	115320000	132990000	154130000
sp|P02545|LMNA_HUMAN	R.SVGGSGGGSFGDNLVTR.S	1		253760000	355820000	416830000	389420000		308170000	481810000	462640000	333180000	518970000	558640000	357570000	534460000	51780000	95801000	120030000	135640000	51207000		34751000		78999000	104730000	80576000	77531000	75884000
sp|P02545|LMNA_HUMAN	R.TALINSTGEEVAM*R.K	1	724730000	354990000	395980000				370700000	416160000	510410000	304290000	368310000	321260000		447070000	85625000		99669000	147350000	78149000				79106000	108440000	91181000
sp|P02545|LMNA_HUMAN	R.TALINSTGEEVAMR.K	1	135750000	49231000	83079000		44454000		23826000	84185000	85292000	184060000		74479000	93686000	110300000				20533000
sp|P02545|LMNA_HUMAN	R.TLEGELHDLR.G	1		127290000			1063900000		1029800000	608730000	1118000000	457490000	1500700000	375190000		773090000				278670000			49835000		198510000
sp|P02545|LMNA_HUMAN	R.VAVEEVDEEGK.F	1	980590000	456150000	614820000	978550000	592170000	531080000	492790000	787460000		589210000	736330000	797250000	699250000	1002100000		135050000	330210000	187040000	194770000	144680000	48331000	77818000					142940000
sp|P02545|LMNA_HUMAN	R.VAVEEVDEEGKFVR.L	1	220350000			293220000	156180000	285490000		11956000	240220000	10118000	269320000		248730000				19100000	83398000	54397000		43619000		80623000				35715000
sp|P02545|LMNA_HUMAN	S.SASSVTVTR.S	1	61375000		54314000		44993000	67765000	42009000		47950000	42018000	62659000	111010000	93353000
sp|P02585|TNNC2_HUMAN	K.ELGTVM*R.M	5				407360000				240720000				272870000	249820000	336640000			489730000							527310000
sp|P02585|TNNC2_HUMAN	K.ELGTVMR.M	5	88441000
sp|P02647|APOA1_HUMAN	K.AKPALEDLR.Q	1									190060000								976370000		182430000
sp|P02647|APOA1_HUMAN	K.ATEHLSTLSEK.A	1	83198000	36413000	18241000	95315000	42002000	17106000		26784000	64375000		56456000	61561000		117240000					42628000				65967000	78840000			32676000
sp|P02647|APOA1_HUMAN	K.DLATVYVDVLK.D	1	212380000	120390000	128310000	172680000				152260000		60218000	128650000	119350000	139780000	436610000		41584000	399440000	44726000	254120000	62657000	32687000			118270000	122650000		188350000
sp|P02647|APOA1_HUMAN	K.KWQEEM*ELYR.Q	1																							8957300
sp|P02647|APOA1_HUMAN	K.LLDNWDSVTSTFSK.L	1	100930000	36309000	68876000		44685000		51397000	18931000	113200000		80885000	98889000	46426000				379420000	41306000	109750000		40525000		135450000	88702000	40475000		97628000
sp|P02647|APOA1_HUMAN	K.LREQLGPVTQEFWDNLEK.E	1																								4906500
sp|P02647|APOA1_HUMAN	K.VQPYLDDFQK.K	1	160200000				72362000																	36797000			53536000	27008000
sp|P02647|APOA1_HUMAN	K.VSFLSALEEYTK.K	1	171230000	186510000	85191000	120970000	162210000	86574000	81076000		148240000	67234000	94026000	224050000	246180000	423070000	58071000	36684000	415240000	46294000	117330000	49375000	92250000	53455000	186130000	194190000	126320000		173430000
sp|P02647|APOA1_HUMAN	K.WQEEM*ELYR.Q	1													13946000	35872000
sp|P02647|APOA1_HUMAN	R.AELQEGAR.Q	1	692010000		271450000	911930000				658640000					248540000			470950000			744860000				538660000		551940000
sp|P02647|APOA1_HUMAN	R.DYVSQFEGSALGK.Q	1	252600000	159160000			94005000		115460000	177300000			156980000			501900000				64520000	171970000		94308000		178540000		137010000	64686000
sp|P02647|APOA1_HUMAN	R.EQLGPVTQEFWDNLEK.E	1	79220000	57885000	36696000	81479000	22953000	53024000		46161000	76223000	25450000		66440000	105800000	155060000			123980000		83954000	27399000				74829000			112900000
sp|P02647|APOA1_HUMAN	R.QGLLPVLESFK.V	1	144700000		192920000			97665000	98963000			94870000		198690000		565540000			451750000		227680000		104200000		190240000	206550000		70734000
sp|P02647|APOA1_HUMAN	R.THLAPYSDELR.Q	1	108530000	57141000			88274000	135940000	55267000	89696000		147080000	230240000	208090000		289910000			282590000		102830000			33086000	187350000	326420000	38144000	299870000	204160000
sp|P02647|APOA1_HUMAN	R.VKDLATVYVDVLK.D	1								46261000		113600000				53717000									9848500	103250000	27113000		58110000
sp|P02649|APOE_HUMAN	K.ELQAAQAR.L	2	23218000				13739000			19160000
sp|P02649|APOE_HUMAN	K.LEEQAQQIR.L	1	30697000	22836000	25209000	12844000	28221000			30978000	27128000		31746000	29866000	12089000	28939000	10174000	11754000	66566000		17981000		12121000		11482000	33852000	20283000
sp|P02649|APOE_HUMAN	K.SELEEQLTPVAEETR.A	1					2429700												3375600
sp|P02649|APOE_HUMAN	R.AATVGSLAGQPLQER.A	1		21814000	18314000		20203000	21327000		28174000				8865300		18945000	5596400		14377000	5562900						11201000			10782000
sp|P02649|APOE_HUMAN	R.GEVQAM*LGQSTEELR.V	1					1546300	2269700		8873600
sp|P02649|APOE_HUMAN	R.LAVYQAGAR.E	1	85798000	74611000		32481000				103980000	69650000		102130000	79181000	32236000					33873000	42617000		37436000		25780000	38874000	54804000
sp|P02649|APOE_HUMAN	R.LGPLVEQGR.V	1	99345000	82825000	78768000								109090000	96916000	40590000			49800000	91393000		47919000		42490000		33341000
sp|P02649|APOE_HUMAN	R.LQAEAFQAR.L	1			82091000										28150000	73008000
sp|P02649|APOE_HUMAN	R.WVQTLSEQVQEELLSSQVTQELR.A	1	9084900	11457000						20656000	23947000		8159200			18922000			8926600
sp|P02652|APOA2_HUMAN	K.AGTELVNFLSYFVELGTQPATQ.-	1	28180000
sp|P02652|APOA2_HUMAN	K.SPELQAEAK.S	1	123250000	106810000		147840000	57718000				127630000			84434000	123740000	236210000	34234000		414530000		125660000				106040000		90071000		141920000
sp|P02654|APOC1_HUMAN	K.EFGNTLEDK.A	1								23806000						49968000
sp|P02654|APOC1_HUMAN	R.EWFSETFQK.V	1												8477000		20444000
sp|P02656|APOC3_HUMAN	K.DALSSVQESQVAQQAR.G	1	13402000		6959900	4610600		7559300		3751600	2710100		6851000	6076400					11808000										5570900
sp|P02656|APOC3_HUMAN	R.GWVTDGFSSLK.D	1														9383100
sp|P02671|FIBA_HUMAN	E.SGSFRPDSPGSGNAR.P	1														40826000
sp|P02671|FIBA_HUMAN	K.ALTDM*PQM*R.M	1		62142000												277930000			84466000		36213000
sp|P02671|FIBA_HUMAN	K.DSHSLTTNIM*EILR.G	1														43884000
sp|P02671|FIBA_HUMAN	K.DYEDQQK.Q	1														178320000
sp|P02671|FIBA_HUMAN	K.GLIDEVNQDFTNR.I	1							19199000					67546000	63379000	760180000			2238300000		62947000		2594200		10471000	31696000
sp|P02671|FIBA_HUMAN	K.NSLFEYQK.N	1				26185000									40201000	446390000			135140000
sp|P02671|FIBA_HUMAN	K.QFTSSTSYNR.G	1		20380000										7857900							28910000
sp|P02671|FIBA_HUMAN	K.QLEQVIAK.D	1						19475000	28298000		49875000	31907000		92512000	19419000	671870000					71358000
sp|P02671|FIBA_HUMAN	K.RLEVDIDIK.I	1														14977000
sp|P02671|FIBA_HUMAN	K.TFPGFFSPM*LGEFVSETESR.G	1		33182000											20731000	60004000			13964000										18291000
sp|P02671|FIBA_HUMAN	K.TVIGPDGHK.E	1														79205000
sp|P02671|FIBA_HUMAN	K.VTSGSTTTTR.R	1		78601000	13533000	39945000	12934000	15932000	14667000		36921000			43767000	51765000	367460000		14837000	104620000						18920000				40094000
sp|P02671|FIBA_HUMAN	N.SGSSGTGSTGNQNPGSPR.P	1		6676800												11129000
sp|P02671|FIBA_HUMAN	R.AQLVDM*K.R	1				84942000						7212400		105020000	105690000	823320000
sp|P02671|FIBA_HUMAN	R.EVDLKDYEDQQK.Q	1		37317000								28370000							67974000		29222000				18983000
sp|P02671|FIBA_HUMAN	R.GDFSSANNR.D	1	91829000	335470000	97624000		59247000	91695000	43473000		123180000	33486000		147890000	115000000			97343000	268330000		182590000	85989000	31305000		93587000	77630000	99442000
sp|P02671|FIBA_HUMAN	R.GDSTFESK.S	1														210150000
sp|P02671|FIBA_HUMAN	R.GGSTSYGTGSETESPR.N	1	28762000	113310000	27972000	79416000	20642000		19438000	37011000	53230000		26431000	79057000	43311000	227040000	27935000		114790000	10128000	65352000	35286000			35665000	29718000	31719000	13747000	42417000
sp|P02671|FIBA_HUMAN	R.GSESGIFTNTK.E	1		58538000		28478000		14146000		56072000					21546000						210490000	65901000			102140000		28120000
sp|P02671|FIBA_HUMAN	R.LEVDIDIK.I	1						16586000		24209000						362120000													37377000
sp|P02671|FIBA_HUMAN	R.M*ELERPGGNEITR.G	1		341280000									151890000			1725700000			463840000
sp|P02671|FIBA_HUMAN	R.NPSSAGSWNSGSSGPGSTGNR.N	1													10908000	51754000
sp|P02671|FIBA_HUMAN	R.PGGNEITR.G	1		77199000
sp|P02671|FIBA_HUMAN	R.PGSTGTWNPGSSER.G	1													19282000	121490000
sp|P02675|FIBB_HUMAN	K.DNENVVNEYSSELEK.H	1		3179700												141490000			34127000
sp|P02675|FIBB_HUMAN	K.GGETSEM*YLIQPDSSVKPYR.V	1														72112000
sp|P02675|FIBB_HUMAN	K.GSWYSM*R.K	1														32831000
sp|P02675|FIBB_HUMAN	K.HQLYIDETVNSNIPTNLR.V	1														5539800
sp|P02675|FIBB_HUMAN	K.NYCGLPGEYWLGNDK.I	1														48208000
sp|P02675|FIBB_HUMAN	K.QGFGNVATNTDGK.N	1		26647000		15581000								25568000	29461000				52234000		31119000								18532000
sp|P02675|FIBB_HUMAN	K.YQISVNK.Y	1	34933000			60016000				34751000	41078000	23917000	26997000	82820000		629040000			186400000		100100000						28610000
sp|P02675|FIBB_HUMAN	R.DNDGWLTSDPR.K	1		62782000	8852300					24998000			30043000	65679000		395190000			74872000										46044000
sp|P02675|FIBB_HUMAN	R.EEAPSLRPAPPPISGGGYR.A	1		32609000							2689100		33374000	51069000	65730000	539940000			8015700		14971000				20423000		23307000	3358000	59607000
sp|P02675|FIBB_HUMAN	R.NSVDELNNNVEAVSQTSSSSFQYM*YLLK.D	1													16435000	142110000			24442000
sp|P02675|FIBB_HUMAN	R.PAPPPISGGGYR.A	1														471850000
sp|P02675|FIBB_HUMAN	R.QDGSVDFGR.K	1	57136000	134220000					43224000	77706000		56702000		123550000	8050200	1267500	53046000		266900000	25849000		64340000	22782000	20940000	71364000	59613000	91301000	33329000	994261
sp|P02675|FIBB_HUMAN	R.VYCDM*NTENGGWTVIQNR.Q	1														45922000
sp|P02675|FIBB_HUMAN	R.YYWGGQYTWDM*AK.H	1														9438000
sp|P02675|FIBB_HUMAN	S.QGVNDNEEGFFSAR.G	1		2465800												5035700
sp|P02679|FIBG_HUMAN	K.AIQLTYNPDESSKPNM*IDAATLK.S	1												11264000	6475900				20255000
sp|P02679|FIBG_HUMAN	K.DCQDIANK.G	1														49896000
sp|P02679|FIBG_HUMAN	K.QSGLYFIKPLK.A	1												22604000		243850000
sp|P02679|FIBG_HUMAN	K.VGPEADK.Y	1														255570000
sp|P02679|FIBG_HUMAN	K.VGPEADKYR.L	1		87811000								32195000		114160000	50584000	707580000			128230000		83178000								71284000
sp|P02679|FIBG_HUMAN	K.YEASILTHDSSIR.Y	1					5062400	12699000		12136000			24288000			75580000			85186000		56281000								25179000
sp|P02679|FIBG_HUMAN	R.LDGSVDFK.K	1		115100000		51180000							28702000	70637000							68679000								50435000
sp|P02679|FIBG_HUMAN	R.LTYAYFAGGDAGDAFDGFDFGDDPSDK.F	1		8979700		8677600					9971000		6509600	19182000		117030000			14229000			3514200			10531000		7208000
sp|P02679|FIBG_HUMAN	R.TSTADYAM*FK.V	1									54522000			73872000		629110000					92579000
sp|P02679|FIBG_HUMAN	R.VELEDWNGR.T	1		101720000	29785000						72830000			44680000				31877000	171950000		101500000		14617000				64526000		92749000
sp|P02679|FIBG_HUMAN	R.YLQEIYNSNNQK.I	1		72515000					7437000				22629000	40875000				9474300	116830000		29481000					24586000			36800000
sp|P02679|FIBG_HUMAN	Y.FAGGDAGDAFDGFDFGDDPSDK.F	1														7204100
sp|P02689|MYP2_HUMAN	K.LVSSENFDDYM*K.A	2	112190000	14514000	30340000	67959000	8630300	39660000		51269000	66163000				43232000	43947000	12233000		40505000	5352800	115910000				106050000	25575000	79987000		87945000
sp|P02730|B3AT_HUMAN	K.ATFDEEEGR.D	1																											28218000
sp|P02730|B3AT_HUMAN	K.GLDLNGGPDDPLQQTGQLFGGLVR.D	1																											8997800
sp|P02730|B3AT_HUMAN	K.GTVLLDLQETSLAGVANQLLDR.F	1						7901300		8962700					24941000										6837300				16181000
sp|P02730|B3AT_HUMAN	R.AAATLM*SER.V	1						18183000		18553000					27813000	28538000													65010000
sp|P02730|B3AT_HUMAN	R.ADFLEQPVLGFVR.L	1	18321000							13573000			21832000			39945000	34189000								18233000
sp|P02730|B3AT_HUMAN	R.LQEAAELEAVELPVPIR.F	1																											55499000
sp|P02746|C1QB_HUMAN	K.LEQGENVFLQATDK.N	1																								1997700
sp|P02747|C1QC_HUMAN	K.TNQVNSGGVLLR.L	1																	16123000
sp|P02748|CO9_HUMAN	R.DGNTLTYYR.R	1																							3939700
sp|P02748|CO9_HUMAN	R.VVEESELAR.T	1									15090000	20986000				20867000									20535000	13449000
sp|P02751|FINC_HUMAN	K.FTQVTPTSLSAQWTPPNVQLTGYR.V	1																		14407000						60918000
sp|P02751|FINC_HUMAN	K.GLAFTDVDVDSIK.I	1											20595000						64410000	32882000	9296300		5134200		17022000	59850000			18592000
sp|P02751|FINC_HUMAN	K.IYLYTLNDNAR.S	1		14974000				6654700						11290000					84707000	46572000									37931000
sp|P02751|FINC_HUMAN	K.LGVRPSQGGEAPR.E	1						16238000			28349000		42275000						148470000		60793000		26395000		67239000	166080000			77099000
sp|P02751|FINC_HUMAN	K.STATISGLKPGVDYTITVYAVTGR.G	1																								6929800
sp|P02751|FINC_HUMAN	K.TETITGFQVDAVPANGQTPIQR.T	1																		3114000						19526000
[truncated: 13,914 more rows]
