# Supplementary material for: Advanced multi-modal mass spectrometry imaging reveals functional differences of placental villous compartments at microscale resolution
Source: Nat Commun. 2025 Feb 28;16:2061. doi: 10.1038/s41467-025-57107-y (PMC11871073; doi:10.1038/s41467-025-57107-y)
Supplement: Supplementary file 9 — Supplementary Data 7 [file 41467_2025_57107_MOESM9_ESM.xlsx]

## Sheet: Supplementary Data 7
Supplementary Data 7. Log2 peptide data.	Syncytiotrophoblast (STB) subregion														Core subregion
	Section 1				Section 2					Section 3					Section 1			Section 2					Section 3
Peptide	Placenta_19_R1_STB	Placenta_19_R2_STB	Placenta_19_R3_STB	Placenta_19_R5_STB	Placenta_23_R1_STB	Placenta_23_R2_STB	Placenta_23_R3_STB	Placenta_23_R4_STB	Placenta_23_R5_STB	Placenta_26_R1_STB	Placenta_26_R2_STB	Placenta_26_R3_STB	Placenta_26_R4_STB	Placenta_26_R5_STB	Placenta_19_R1_Core	Placenta_19_R2_Core	Placenta_19_R5_Core	Placenta_23_R1_Core	Placenta_23_R2_Core	Placenta_23_R3_Core	Placenta_23_R4_Core	Placenta_23_R5_Core	Placenta_26_R1_Core	Placenta_26_R2_Core	Placenta_26_R3_Core	Placenta_26_R4_Core	Placenta_26_R5_Core
R.FSGSGSGTDFTLK.I	NA	NA	NA	NA	NA	NA	NA	25.2918	NA	24.0988	NA	NA	NA	NA	22.4807	NA	26.806	NA	NA	NA	NA	NA	NA	NA	NA	23.7549	25.6256
R.LLIYDASNR.A	NA	NA	NA	NA	NA	NA	NA	25.8925	NA	NA	NA	NA	NA	26.0072	NA	NA	NA	NA	25.9137	NA	25.0852	NA	NA	25.6258	NA	NA	NA
K.NTLYLQM*NSLR.A	NA	NA	22.9399	25.1556	NA	NA	NA	NA	24.4725	23.353	NA	NA	NA	NA	NA	NA	25.8525	NA	NA	NA	NA	NA	NA	NA	24.6658	NA	25.0217
R.FSGSGSGTDFTLTISR.L	NA	NA	23.9411	25.2693	NA	NA	NA	25.455	NA	NA	25.2654	24.9942	25.1684	25.5409	25.1042	24.5795	26.0159	NA	25.813	25.1075	24.7401	NA	25.5406	25.3651	25.1281	23.5877	25.9508
R.VTISVDTSK.N	25.6617	25.2145	NA	NA	NA	24.8468	NA	NA	NA	24.3479	NA	24.7282	25.0142	26.2193	NA	24.6924	26.8044	NA	NA	NA	NA	NA	25.5018	25.9153	NA	24.0374	25.7137
R.YEFLWGPR.A	23.642	NA	NA	23.7587	NA	NA	NA	24.6617	NA	NA	22.9903	25.4398	22.9585	24.7908	NA	NA	NA	NA	NA	NA	NA	NA	NA	NA	NA	NA	NA
K.EDTEEHHLR.D	27.5737	25.6775	NA	26.0453	26.6464	NA	27.3745	28.8274	NA	25.244	29.4843	29.2869	23.0719	29.4544	NA	NA	NA	NA	26.698	27.9584	26.089	25.5031	27.3952	NA	NA	NA	NA
K.IEVIEIM*TDR.G	NA	NA	NA	27.8607	NA	NA	26.9554	27.7818	NA	NA	NA	NA	NA	NA	NA	NA	27.7869	NA	NA	NA	NA	NA	NA	NA	NA	NA	NA
K.IEVIEIMTDR.G	27.3651	26.6583	27.107	27.7574	26.3222	NA	NA	NA	26.8207	NA	27.0111	26.6471	27.1068	23.427	24.2688	NA	26.0565	25.0196	NA	23.9236	NA	NA	25.4252	24.6306	24.6383	NA	24.8983
R.DYFEQYGK.I	28.1253	26.1787	27.3687	28.2358	27.0113	NA	26.841	27.299	27.1154	26.8149	NA	27.9746	27.4209	28.0346	NA	NA	27.1259	24.9017	26.4976	24.9272	25.1169	24.2863	NA	26.3664	NA	24.6233	25.8836
R.GFAFVTFDDHDSVDK.I	NA	NA	NA	NA	27.3454	27.3798	NA	27.902	NA	NA	27.9238	27.876	NA	28.1216	24.651	NA	NA	NA	26.2274	NA	NA	NA	26.4657	NA	NA	24.9067	NA
R.GFGFVTYATVEEVDAAM*NAR.P	27.8595	27.2613	26.4808	27.0661	26.9937	27.1668	26.1809	27.7395	27.0365	26.0141	27.4975	27.6359	27.343	27.6415	24.5584	24.1381	26.1823	NA	25.5062	NA	NA	25.3046	26.0285	NA	25.641	24.7205	NA
R.GFGFVTYATVEEVDAAMNAR.P	26.642	25.2654	25.8283	26.3365	25.3996	24.5164	23.4501	25.847	25.8877	24.9217	25.7018	24.6052	25.9669	26.067	22.3685	24.2143	24.8957	24.0236	NA	NA	NA	NA	24.0815	NA	23.236	NA	NA
R.NQGGYGGSSSSSSYGSGR.R	26.5157	25.2626	25.8786	26.354	25.296	25.4532	24.3572	25.7791	26.3511	25.2315	26.4098	26.0451	25.5992	25.4429	24.1583	NA	NA	NA	NA	24.2578	NA	NA	NA	NA	NA	NA	24.0799
K.AVTKYTSSK.-	25.1154	NA	NA	NA	NA	NA	NA	NA	NA	24.8409	NA	NA	24.5047	24.2063	NA	NA	NA	NA	NA	NA	NA	NA	NA	NA	NA	NA	NA
K.HAVSEGTK.A	26.399	NA	NA	26.7465	NA	NA	25.9381	27.1067	NA	NA	NA	27.3847	26.0804	NA	NA	NA	NA	24.4799	NA	NA	NA	NA	NA	NA	NA	NA	NA
R.LLLPGELAK.H	33.7518	32.7344	32.8534	33.4249	32.2034	32.548	32.2507	32.9906	32.8403	32.7361	33.0123	33.2756	32.9628	33.2452	31.4559	31.5301	32.8253	32.298	NA	31.5631	NA	NA	31.7791	31.819	31.6216	31.2686	NA
K.VSQAAADLK.Q	NA	NA	NA	NA	NA	NA	NA	NA	NA	NA	NA	NA	NA	NA	NA	NA	NA	NA	NA	23.9815	NA	NA	23.4356	24.4667	NA	NA	NA
F.AAATGATPIAGR.F	23.7114	NA	23.9646	NA	NA	NA	NA	NA	NA	NA	23.2627	NA	NA	NA	NA	NA	NA	NA	NA	NA	NA	NA	NA	NA	NA	NA	NA
K.FAAATGATPIAGR.F	NA	26.7705	26.6636	27.8164	27.0344	NA	NA	27.1506	NA	25.9966	27.3008	27.1859	NA	27.113	NA	25.3374	26.3685	25.847	NA	24.9902	25.3189	NA	NA	26.2599	25.4112	NA	25.8273
K.SDGIYIINLK.R	NA	NA	NA	NA	24.0809	NA	NA	NA	24.4598	NA	24.6488	NA	NA	23.4363	NA	NA	24.0546	NA	NA	NA	NA	NA	NA	NA	NA	NA	NA
R.AIVAIENPADVSVISSR.N	27.314	26.6026	26.6913	27.6506	26.6425	26.5815	25.1857	27.0856	26.1582	NA	25.9267	25.3746	26.4792	27.2714	25.6632	25.5361	25.4038	25.5447	25.4302	23.4348	24.9343	23.088	25.5922	NA	25.2296	24.1538	25.556
K.LVEGLQGQTWAPDWVEELR.E	NA	NA	NA	23.5216	NA	23.5912	23.4429	23.959	NA	NA	23.9889	24.3892	23.9765	24.726	NA	NA	NA	NA	NA	NA	NA	NA	NA	NA	NA	NA	NA
K.NAQM*AQSPILLLGGAASTLLQNR.G	25.0763	24.9154	25.0129	26.0202	25.2348	NA	24.0822	23.3979	24.9335	23.368	24.42	24.8333	23.9029	26.3095	NA	NA	NA	NA	NA	NA	NA	NA	NA	NA	NA	NA	NA
R.ENEDQVVK.V	25.7418	25.5418	NA	26.0125	25.1987	NA	NA	NA	25.2769	25.1692	25.5085	NA	24.915	25.7711	NA	NA	NA	NA	NA	NA	NA	NA	NA	NA	NA	NA	NA
R.GALQAVDQLSLFR.P	NA	24.6176	24.3901	24.9808	24.8133	23.0573	NA	23.7033	23.5603	23.4348	24.2638	24.1347	23.8105	24.5516	NA	NA	NA	NA	NA	NA	NA	NA	NA	NA	NA	NA	NA
R.LSGTVGVAAVTAGPGLTNTVTAVK.N	24.0739	NA	NA	NA	NA	NA	NA	24.3117	NA	NA	NA	NA	NA	24.7837	NA	NA	NA	NA	NA	NA	NA	NA	NA	NA	NA	NA	NA
R.PAAM*LVER.S	26.3426	NA	26.4438	26.6978	NA	NA	NA	NA	NA	NA	NA	26.4123	NA	25.8101	NA	26.346	NA	NA	NA	NA	NA	26.1738	NA	NA	NA	NA	NA
K.AGFAGDDAPR.A	31.8114	31.3103	31.272	32.2972	31.4778	31.1083	30.4677	31.544	31.3886	30.7248	31.6854	31.2208	30.9116	31.6079	31.7275	32.2485	33.435	32.8874	32.0513	31.6917	31.0428	31.342	NA	32.6635	31.7553	31.1264	32.3632
K.IWHHTFYNELR.V	NA	NA	NA	NA	NA	NA	NA	NA	NA	NA	NA	25.9465	NA	NA	NA	NA	NA	NA	NA	NA	NA	NA	24.9168	25.9912	NA	25.0474	25.7902
K.QEYDESGPSIVHR.K	NA	27.4536	27.4753	28.9908	28.9897	NA	NA	28.1705	NA	18.9273	29.3163	28.4945	NA	27.2899	26.9909	NA	28.7457	NA	20.8685	24.5509	NA	25.5376	29.8023	28.434	NA	26.9542	28.6738
K.SYELPDGQVITIGNER.F	30.8988	29.7036	30.2943	31.4476	30.7149	29.454	29.4854	30.1766	30.3992	29.2691	30.471	30.2351	30.2581	30.9063	30.895	30.5083	32.5879	31.7368	30.8795	30.5306	30.5126	29.4492	30.2646	32.0247	30.9303	29.8124	31.3679
R.AVFPSIVGR.P	33.6377	33.2979	33.2331	34.1706	33.3128	33.2143	32.4139	33.6528	32.3182	32.168	33.9069	33.3519	33.1354	33.6592	33.9768	34.3376	35.0007	34.7351	33.8098	32.9708	33.2632	33.2945	34.0947	34.3172	33.899	33.3228	34.4739
R.AVFPSIVGRPR.H	28.7194	28.1596	NA	29.9598	28.5952	29.6649	NA	29.9974	28.8247	29.4981	30.4062	NA	27.2766	28.6016	NA	28.7936	29.3645	29.495	28.4582	NA	30.1886	30.2208	30.4926	31.3335	28.974	28.3934	29.9459
R.TTGIVM*DSGDGVTH.I	22.7348	NA	NA	NA	NA	NA	NA	NA	23.2272	NA	25.4663	NA	NA	NA	NA	NA	NA	25.8809	24.0864	25.1609	23.2431	23.4242	NA	NA	NA	NA	NA
Y.ELPDGQVITIGNER.F	NA	NA	NA	25.2632	NA	25.0976	NA	NA	NA	NA	NA	22.9916	NA	NA	24.5346	25.9587	NA	25.0271	NA	25.0937	NA	NA	NA	NA	23.4958	NA	NA
R.VALSNM*NVIDR.K	25.0246	NA	NA	NA	NA	NA	24.0144	24.6294	24.3879	24.2669	NA	NA	NA	NA	NA	20.4538	NA	NA	24.0911	NA	23.9287	NA	NA	NA	23.8121	NA	NA
R.YAAVTQFEATDAR.R	24.6272	23.5406	23.2628	NA	NA	NA	NA	24.4422	24.0669	NA	NA	23.3945	NA	NA	23.0323	NA	25.3062	23.9903	NA	23.7335	23.8865	NA	24.25	24.8139	23.4918	NA	24.4397
K.EDAANNYAR.G	28.1411	NA	27.5016	28.5972	27.7208	27.592	27.0223	28.2371	28.0661	26.9827	27.6012	27.8658	27.4694	28.0607	27.3751	27.6364	28.9476	28.5527	NA	27.4075	26.986	27.1939	27.969	28.8034	27.864	26.7631	27.9967
K.FDLM*YAK.R	25.2796	NA	NA	NA	25.1852	NA	NA	NA	NA	NA	NA	NA	NA	NA	NA	NA	26.6317	NA	26.1921	NA	NA	NA	NA	NA	NA	NA	NA
R.IVALNAHTFLR.N	NA	NA	NA	NA	NA	NA	NA	NA	NA	NA	NA	24.6674	NA	NA	NA	NA	NA	24.5861	NA	NA	NA	NA	NA	24.3149	NA	NA	24.66
A.SAAAAAAAAAAAAAK.G	27.5183	NA	23.2426	27.4735	NA	NA	NA	26.6698	NA	NA	NA	NA	NA	NA	NA	23.7237	NA	NA	NA	NA	NA	NA	NA	NA	NA	NA	NA
K.EQGQNLAR.Q	26.5413	26.1155	NA	NA	26.0266	NA	NA	26.1019	NA	NA	NA	25.8488	25.5061	NA	25.7852	NA	NA	26.2046	NA	NA	NA	NA	NA	NA	NA	NA	NA
K.INVNEIFYDLVR.Q	25.8663	25.2247	23.5077	26.106	25.7009	25.4025	24.6528	25.1681	25.8128	24.6798	25.8026	25.7911	25.3678	25.4149	25.9514	25.1195	26.8767	25.7198	25.9231	25.7653	24.8212	24.9075	25.6351	26.3163	25.5006	24.6597	25.4442
K.NGQGFALVYSITAQSTFNDLQDLR.E	NA	NA	NA	NA	NA	22.9206	22.7763	NA	22.7759	NA	23.2038	NA	NA	NA	NA	NA	NA	NA	NA	22.5976	NA	NA	23.8495	24.0864	NA	NA	22.8621
K.SALTVQFVQGIFVEK.Y	24.6668	23.8454	23.6204	25.1995	25.1141	22.9509	24.098	24.6873	24.2054	NA	25.0077	24.398	24.5953	25.3919	22.9805	23.003	23.5907	24.5292	NA	NA	NA	NA	24.631	24.9198	24.5003	NA	NA
K.YDPTIEDSYR.E	NA	NA	NA	26.5364	25.2199	25.0591	24.3598	25.4343	NA	24.5306	26.105	24.3769	25.1557	26.1576	NA	24.86	26.6432	25.9713	NA	25.3302	24.4064	NA	NA	26.0608	25.5631	24.4012	25.796
Y.SITAQSTFNDLQDLR.E	24.1049	23.2296	23.9367	NA	NA	NA	NA	NA	NA	NA	23.2078	23.5443	22.1605	NA	24.746	23.4133	NA	NA	NA	NA	NA	NA	NA	NA	22.9749	NA	24.3709
K.AYTNFDAER.D	28.5873	28.8884	NA	NA	19.6922	28.6221	NA	29.3233	29.0169	28.0597	29.317	NA	28.7142	28.3797	28.5006	NA	NA	28.6249	30.7789	NA	27.8854	28.2774	28.8473	29.114	28.3259	28.273	29.0619
K.DIISDTSGDFR.K	29.4787	29.007	29.1022	29.8848	29.0404	28.749	26.2269	29.6521	NA	NA	NA	28.6651	NA	29.0165	28.1652	28.3374	30.3597	29.0558	28.934	28.7798	27.244	28.673	28.5281	29.2519	NA	NA	20.5009
K.GLGTDEDSLIEIICSR.T	24.7862	23.9933	NA	23.6428	NA	NA	NA	NA	NA	NA	24.4091	22.7859	NA	23.504	NA	NA	26.353	NA	NA	NA	NA	22.5439	NA	23.2461	NA	NA	NA
K.SALSGHLETVILGLLK.T	24.9721	NA	20.3273	NA	27.1089	25.1035	25.421	25.5515	24.168	19.7029	26.9966	27.0532	25.1981	26.1099	NA	NA	28.8549	NA	26.7145	NA	25.4901	NA	27.5249	27.8004	24.7009	28.0555	25.998
K.SLYYYIQQDTK.G	27.5382	27.131	26.5415	NA	NA	26.1828	NA	27.6531	NA	NA	NA	NA	NA	27.2362	NA	NA	NA	NA	27.2954	NA	NA	NA	NA	NA	NA	NA	NA
K.SYSPYDM*LESIR.K	NA	NA	NA	NA	NA	NA	26.1017	NA	NA	NA	NA	NA	26.3463	27.1424	NA	NA	29.1471	26.7279	NA	26.4254	25.8748	NA	26.8643	NA	NA	NA	26.954
K.TDLEKDIISDTSGDFR.K	NA	NA	24.0117	26.4482	NA	NA	NA	25.351	NA	NA	NA	NA	NA	NA	NA	NA	24.4743	NA	NA	23.0347	NA	NA	NA	NA	NA	NA	NA
K.TPAQYDASELK.A	28.4193	28.1651	27.6584	29.0235	28.6159	NA	27.7777	28.7414	NA	27.2184	28.3411	28.2565	28.2756	29.0105	NA	NA	NA	27.4937	28.5687	NA	27.0872	27.4232	NA	NA	26.9966	28.1451	28.4278
R.DALNIETAIK.T	29.5811	29.0964	28.3955	30.068	29.2671	28.9342	NA	29.5755	29.4957	28.2342	NA	NA	NA	NA	28.8028	28.4494	30.6095	NA	NA	29.083	NA	NA	29.4238	NA	28.846	28.5649	NA
R.DLYDAGVK.R	NA	NA	28.7367	NA	NA	NA	NA	29.6062	NA	27.9854	NA	NA	NA	NA	NA	NA	NA	NA	28.9462	NA	NA	NA	NA	29.3718	NA	28.5174	NA
R.DLYDAGVKR.K	NA	NA	NA	NA	NA	24.496	NA	25.9378	25.2624	NA	NA	NA	NA	NA	NA	NA	NA	NA	NA	NA	NA	NA	NA	25.7163	24.1452	NA	NA
R.SEVDM*LK.I	29.5842	29.1516	29.1489	29.904	28.5164	NA	NA	NA	NA	27.1721	29.6265	NA	28.8847	29.5277	NA	NA	30.1353	NA	NA	NA	27.3862	NA	NA	28.1516	NA	NA	NA
R.TNQELQEINR.V	29.9428	29.387	29.8526	NA	29.809	29.3235	28.9886	29.4366	25.6759	28.518	30.0152	29.0714	29.1863	29.8078	29.8165	NA	27.2457	26.2752	29.4598	NA	NA	29.3054	NA	25.4882	NA	29.1437	29.3697
K.LAVNM*VPFPR.L	26.9625	26.7651	NA	28.6772	NA	27.3904	NA	27.4837	27.0743	25.8652	NA	27.7608	27.6144	26.4308	NA	NA	28.7959	27.4785	28.1548	25.3797	NA	27.2087	28.2124	28.602	27.6832	26.6657	28.0543
R.FPGQLNADLR.K	28.6251	28.2885	26.607	29.1879	27.8281	26.5831	26.7117	28.1785	27.3937	26.7484	28.397	27.9552	27.9925	28.4694	27.9881	27.4734	29.1034	27.7566	29.0929	26.9108	26.3058	28.0588	26.9344	28.8875	27.8798	27.4036	27.6928
R.LHFFM*PGFAPLTSR.G	26.5521	NA	NA	NA	27.8214	26.2676	NA	25.6971	27.0635	27.1965	27.7433	27.5826	27.5796	27.09	NA	NA	25.9434	28.5638	NA	27.2103	NA	NA	28.5073	28.2498	26.8852	27.3414	27.2533
R.YLTVAAIFR.G	NA	NA	NA	25.367	NA	22.6666	NA	23.5085	24.7119	NA	NA	NA	23.1077	NA	NA	23.1909	NA	25.7262	25.1639	25.1334	NA	NA	24.966	25.7222	26.2968	23.9203	NA
R.LPYSVVR.N	NA	NA	NA	28.2558	NA	NA	NA	NA	28.0705	NA	NA	27.4062	NA	NA	NA	NA	NA	NA	NA	NA	NA	NA	NA	NA	NA	NA	NA
K.LLLLGAGESGK.S	NA	NA	NA	NA	NA	NA	NA	NA	NA	NA	NA	NA	26.7511	27.6216	25.9923	NA	28.3026	NA	NA	NA	NA	NA	NA	NA	NA	NA	26.8579
K.M*FDVGGQR.S	NA	NA	22.6258	26.0447	25.1321	23.4356	24.2536	25.4745	25.2372	24.0689	25.3749	NA	25.3546	25.9864	24.9955	25.1764	26.4915	25.9425	20.7296	25.615	25.1427	24.9131	25.8958	26.4646	25.385	24.6924	24.2404
R.GNSIIM*LEALER.V	24.4145	NA	NA	24.2105	NA	24.0951	NA	NA	23.3327	NA	23.1837	NA	NA	24.5584	NA	NA	NA	NA	NA	NA	NA	NA	NA	NA	NA	NA	NA
R.FLTQPQVVAR.A	NA	25.1184	NA	NA	NA	NA	NA	24.5637	NA	NA	24.888	NA	NA	NA	NA	NA	NA	NA	NA	NA	NA	NA	NA	NA	NA	NA	NA
K.KSDVEAIFSK.Y	NA	NA	NA	NA	NA	NA	NA	NA	NA	NA	25.305	24.6994	NA	25.217	NA	NA	NA	NA	NA	NA	NA	NA	NA	NA	NA	NA	NA
K.SDVEAIFSK.Y	27.163	26.2851	NA	NA	26.4006	25.9175	25.7844	26.7149	26.5088	NA	26.5614	26.6206	26.0254	27.0852	22.6694	NA	NA	NA	NA	24.0416	24.0222	NA	NA	NA	24.6347	NA	NA
K.VDSLLENLEK.I	NA	NA	NA	28.6088	27.5589	NA	NA	NA	NA	NA	NA	27.7582	NA	NA	NA	NA	NA	NA	26.7338	NA	NA	NA	26.2489	NA	NA	NA	NA
R.AAVAGEDGR.M	NA	29.0854	29.0618	NA	27.2259	NA	27.9143	29.0566	27.2962	28.6929	NA	27.6263	28.8387	NA	27.9467	27.8513	NA	NA	27.1624	27.3732	NA	27.3402	27.8192	27.7304	NA	NA	27.7048
R.VFIGNLNTLVVK.K	28.9273	27.54	NA	28.7054	28.1752	25.0101	27.3831	28.5338	28.3672	27.832	28.6844	28.6152	27.9947	28.9172	26.421	26.2944	27.8859	26.928	26.0309	26.2974	25.8268	NA	NA	26.709	26.3043	26.2095	27.1861
K.ELLGQGLLLR.S	NA	24.5526	NA	25.9131	24.8173	24.7159	24.0416	NA	24.4774	NA	25.0202	NA	NA	25.126	NA	NA	NA	NA	NA	NA	NA	NA	NA	22.9694	NA	NA	NA
K.LGSLVENNER.V	NA	NA	NA	24.9482	24.2107	23.5447	NA	NA	24.0992	23.4778	NA	NA	24.0228	24.6872	NA	NA	NA	NA	NA	NA	NA	NA	NA	NA	NA	NA	NA
K.TTAQVLIR.F	27.6793	NA	26.9568	NA	26.8542	26.441	26.2645	27.3614	NA	26.9747	NA	27.2428	26.9311	27.6321	26.9278	NA	27.7498	27.3642	27.7676	27.0388	26.7491	NA	NA	27.824	27.2771	NA	27.556
R.DFLLKPELLR.A	NA	NA	26.4901	NA	25.9611	25.981	26.3805	NA	27.1573	NA	NA	NA	NA	27.4786	NA	24.8537	NA	NA	26.7539	25.5366	NA	23.1178	25.9632	26.7203	NA	NA	NA
R.ELAFQISK.E	NA	NA	25.676	NA	NA	NA	24.8984	NA	NA	25.2057	NA	NA	NA	NA	NA	NA	NA	NA	NA	NA	NA	NA	NA	NA	NA	NA	NA
R.FEVNVAELPEEIDISTYIEQSR.-	23.9236	23.4615	NA	NA	NA	NA	NA	NA	22.8312	NA	22.6038	NA	NA	NA	NA	NA	NA	NA	NA	NA	NA	NA	NA	NA	NA	NA	NA
R.ILVATNLFGR.G	28.5679	27.989	28.1965	28.7905	NA	NA	NA	28.586	NA	27.7718	28.0106	NA	28.1722	28.2645	27.2799	26.9102	27.4867	NA	27.5756	NA	NA	26.6034	27.359	27.4203	NA	27.0813	26.8899
R.SAM*PFTASPASSTTAR.V	23.5746	NA	NA	NA	NA	NA	NA	NA	NA	NA	NA	NA	NA	22.6971	21.1942	NA	24.6362	NA	NA	NA	NA	NA	NA	NA	NA	NA	NA
K.M*SLLQLVEILQSK.E	NA	NA	NA	NA	NA	NA	NA	NA	NA	NA	NA	NA	NA	NA	NA	NA	24.5174	NA	NA	NA	NA	NA	NA	24.4906	22.4081	NA	NA
K.TLFATEDALEVR.R	23.517	23.0665	22.5854	NA	22.9256	NA	22.9234	24.4865	NA	NA	24.873	23.852	NA	NA	24.2701	24.0372	25.5548	25.3997	NA	23.8887	22.9778	23.6373	NA	25.4231	22.3927	NA	25.2731
K.YLGLLENLR.V	NA	NA	NA	NA	24.1161	NA	NA	NA	NA	NA	25.2014	29.1101	NA	NA	NA	NA	26.6647	NA	NA	NA	NA	NA	NA	26.0469	25.3826	NA	NA
N.AVVIVEDAK.V	NA	NA	NA	NA	NA	NA	NA	NA	NA	NA	22.7486	NA	NA	26.3054	NA	NA	NA	NA	24.6351	NA	NA	NA	NA	25.1275	NA	NA	NA
R.DGTIDFTPGSELLITK.A	NA	NA	NA	NA	NA	NA	NA	NA	NA	NA	NA	NA	NA	NA	NA	NA	25.5485	NA	24.4741	NA	NA	NA	24.1522	NA	NA	NA	NA
R.ENLIYTYIGPVLVSVNPYR.D	NA	NA	NA	20.5249	NA	NA	NA	NA	NA	NA	NA	NA	NA	NA	24.5394	22.3363	23.7657	NA	NA	NA	NA	NA	NA	NA	NA	NA	22.0517
R.LGTDEISPR.V	26.3136	NA	26.0189	26.6628	25.9433	25.7793	25.021	26.4622	25.8602	25.0527	26.4987	26.01	NA	25.8368	NA	NA	27.704	27.048	26.5196	26.3877	25.0974	NA	26.7389	26.7432	NA	NA	NA
R.TFTWLVGK.I	NA	NA	NA	NA	23.7643	NA	NA	24.2111	23.9958	NA	NA	NA	NA	24.2273	NA	NA	NA	NA	24.8492	NA	23.5876	NA	NA	25.815	NA	NA	24.8254
R.TSFLLNLR.R	NA	NA	NA	NA	NA	NA	NA	NA	NA	NA	25.3964	25.902	NA	NA	26.5244	26.5277	NA	26.7971	NA	NA	NA	25.8247	NA	NA	NA	NA	NA
R.VGVQDFVLLENFTSEAAFIENLR.R	NA	24.4977	24.4321	25.2477	NA	NA	NA	NA	NA	NA	24.8851	NA	NA	NA	24.9998	24.8216	NA	NA	NA	NA	24.3613	NA	NA	NA	NA	NA	NA
R.VNSININQGSITFAGGPGR.D	24.4009	21.7185	NA	NA	NA	NA	NA	NA	23.3365	NA	24.6836	NA	NA	23.5487	NA	NA	24.1939	24.4959	NA	21.1457	NA	NA	NA	NA	22.5854	20.2223	24.5141
R.IEEGLDQINK.D	NA	NA	NA	NA	NA	NA	NA	NA	24.3551	NA	NA	NA	NA	NA	NA	NA	NA	NA	NA	NA	21.2027	NA	22.7103	23.378	NA	NA	NA
R.ILGLAIESQDAGIK.T	NA	20.8903	NA	25.2793	23.1842	NA	NA	NA	21.2304	NA	NA	23.7875	24.6266	NA	NA	NA	NA	NA	NA	NA	NA	NA	NA	NA	NA	NA	NA
K.LQLWDTAGQER.F	27.5403	26.8465	NA	20.1588	27.454	NA	27.1441	NA	27.0995	NA	28.2658	NA	27.3968	27.7302	NA	NA	27.431	23.9064	26.4438	26.0984	NA	NA	NA	22.8127	NA	NA	19.8086
K.LEILTNLANEANISTLLR.E	22.5105	NA	NA	NA	NA	NA	NA	22.4177	NA	NA	NA	NA	NA	23.9562	NA	NA	NA	NA	NA	NA	NA	NA	NA	NA	NA	NA	NA
R.TLLWTELFR.G	24.2447	22.7046	NA	24.8	NA	24.4248	23.7395	NA	24.4495	NA	25.2495	24.2124	23.8382	24.4293	NA	NA	NA	24.5168	NA	NA	NA	NA	NA	23.5489	22.2415	NA	NA
R.AQSLLSTDR.E	NA	NA	NA	25.6802	24.8612	NA	NA	NA	NA	NA	24.6972	NA	NA	NA	NA	NA	NA	NA	NA	NA	NA	NA	NA	NA	NA	NA	NA
R.LQEVIETLLSLEK.Q	24.4915	NA	24.682	25.0177	NA	24.1443	23.8784	24.9768	NA	NA	25.0363	24.2455	24.3425	25.0689	NA	NA	NA	23.7047	23.9085	NA	NA	NA	24.0655	24.7332	NA	NA	NA
R.M*AQLLDLSVDESEAFLSNLVVNK.T	NA	NA	22.1152	23.6844	NA	NA	NA	22.7507	NA	NA	NA	22.2797	NA	NA	NA	NA	NA	NA	NA	NA	NA	NA	NA	NA	NA	NA	NA
K.GVTFNVTTVDTK.R	NA	25.1251	NA	NA	NA	NA	NA	NA	NA	24.7671	25.6094	25.7348	25.2318	26.1282	NA	NA	25.9728	25.0842	25.7817	23.7969	24.5405	NA	25.6332	NA	NA	NA	NA
K.LAALNPESNTAGLDIFAK.F	24.6902	23.7553	NA	25.2487	24.575	23.8951	NA	NA	24.8839	24.14	NA	24.5198	24.8925	25.0241	NA	NA	26.1995	NA	25.1963	NA	NA	23.463	24.9339	24.5373	NA	NA	24.8021
K.NSNPALNDNLEK.G	NA	24.8436	NA	NA	25.4557	24.3242	NA	NA	NA	25.0103	NA	25.5126	24.5464	NA	23.6583	NA	25.2627	NA	25.7803	NA	NA	NA	NA	NA	25.2935	NA	NA
K.VLDNYLTSPLPEEVDETSAEDEGVSQR.K	24.2802	25.1639	25.2043	26.2842	24.3785	24.6136	23.9612	24.8255	25.36	24.9194	26.047	25.7528	25.06	25.8568	25.556	24.5324	23.3558	NA	25.7403	24.792	22.8299	23.5053	24.6158	26.2463	25.7403	NA	25.692
R.GFTIPEAFR.G	29.547	29.7265	28.9781	NA	NA	NA	NA	NA	NA	NA	28.7552	29.2834	NA	NA	28.6679	29.6211	NA	NA	NA	NA	NA	27.8836	29.3531	28.6684	NA	28.803	NA
R.LFM*VLWLK.G	26.2518	25.6687	24.5328	NA	26.179	26.216	25.6587	26.6044	26.2333	25.4464	NA	NA	26.1629	27.0989	NA	NA	26.3601	NA	26.7455	25.3993	25.7907	25.227	26.3393	26.8572	26.4078	25.0604	25.7281
R.YLSNAYAR.E	27.4443	NA	NA	27.4442	NA	NA	NA	27.129	26.8255	26.3631	27.0659	NA	NA	26.7953	NA	26.4901	27.0283	NA	26.9542	26.4736	NA	NA	26.828	NA	26.8638	NA	NA
R.VIGLSSDLQQVGGASAR.I	NA	23.4598	NA	25.3548	24.0711	NA	NA	24.0005	24.5054	NA	24.7428	NA	NA	24.8035	NA	NA	NA	NA	NA	NA	21.1655	NA	23.8169	NA	NA	NA	23.1088
R.VIGTLLGTVDK.H	NA	NA	NA	25.5431	NA	NA	NA	NA	NA	NA	24.8184	NA	24.2949	NA	NA	NA	NA	NA	NA	NA	NA	NA	NA	NA	NA	NA	NA
R.VVDDELATR.F	NA	NA	NA	NA	23.9927	NA	NA	NA	NA	NA	NA	21.769	NA	24.533	NA	NA	NA	NA	NA	NA	NA	NA	NA	NA	NA	NA	NA
K.ALQSGPPQSR.R	25.2275	NA	NA	NA	24.9045	NA	NA	NA	NA	24.2765	NA	NA	24.7701	NA	NA	NA	NA	NA	NA	NA	NA	NA	NA	NA	NA	NA	NA
K.FTEEIPLK.I	25.6163	24.2879	23.5312	NA	NA	NA	NA	24.909	NA	24.4134	NA	24.4917	NA	25.6277	NA	NA	NA	NA	NA	NA	NA	NA	NA	NA	NA	NA	NA
K.IAPAEAPDAK.V	25.7781	24.2976	24.2222	25.7688	25.3829	NA	NA	25.2304	25.0663	25.0033	24.9345	25.0798	24.7738	25.5655	NA	NA	NA	NA	NA	NA	NA	NA	NA	NA	NA	NA	NA
K.ITISPLQELTLYNPER.T	24.6131	NA	NA	NA	24.4105	23.7759	NA	24.6126	23.9406	24.7493	24.7945	24.266	23.587	24.6171	NA	NA	NA	NA	NA	NA	NA	NA	NA	NA	NA	NA	NA
K.TVNELQNLSSAEVVVPR.D	24.5061	NA	21.5341	25.051	NA	NA	NA	NA	NA	22.3536	NA	23.5573	NA	25.175	NA	NA	NA	NA	NA	NA	NA	NA	NA	NA	NA	NA	NA
R.LLVPTQFVGAIIGK.E	NA	25.1579	25.0743	NA	25.2892	25.3657	NA	25.7545	NA	22.354	NA	25.072	25.6606	NA	NA	NA	NA	NA	NA	NA	NA	NA	NA	NA	NA	NA	NA
R.TLESVDPLGGLNTIDILTAIR.N	23.2713	20.4323	19.587	23.4767	NA	23.3462	20.2987	22.8469	22.48	NA	24.458	23.0652	NA	NA	NA	NA	NA	21.9586	NA	NA	NA	NA	22.3522	22.8844	22.8335	NA	21.8341
R.SIESTLDDLFR.N	NA	NA	NA	NA	NA	NA	NA	NA	NA	NA	NA	NA	NA	NA	NA	24.9912	NA	NA	NA	NA	NA	NA	NA	25.1281	NA	24.2498	24.1564
K.FYSVNVDYSK.L	24.3038	NA	NA	24.4968	NA	22.202	NA	24.2324	NA	NA	NA	23.7598	NA	24.889	NA	NA	NA	NA	NA	NA	NA	NA	NA	NA	NA	NA	NA
K.SIDNGIFVQLVQANSPASLVGLR.F	21.3306	NA	NA	NA	NA	NA	NA	NA	NA	NA	23.9546	22.8094	NA	23.2257	NA	NA	NA	NA	NA	NA	NA	NA	22.6731	NA	NA	NA	NA
K.DLLDLLVEAK.Q	25.032	23.4672	23.379	25.0169	24.6632	23.5725	24.0482	23.4209	25.0144	24.5782	24.6211	24.1795	24.7623	NA	NA	NA	NA	NA	NA	NA	NA	NA	23.8811	24.1472	23.5868	NA	NA
R.DFLDEYIFLAVGR.V	23.6682	22.8419	NA	24.1598	23.8582	23.379	NA	24.4192	24.0105	22.5724	24.7577	24.2678	23.7694	24.5305	NA	NA	NA	23.5941	NA	NA	NA	NA	NA	NA	23.5701	NA	23.146
R.ELAVQIYEEAR.K	NA	NA	NA	24.1383	23.4232	24.0659	NA	24.6991	24.157	NA	NA	23.9927	22.0763	24.3941	23.6944	NA	NA	22.7735	NA	NA	22.8941	22.9035	NA	22.7031	NA	22.3994	22.2756
R.M*LDM*GFEPQIR.K	NA	25.1089	NA	NA	NA	25.041	22.5645	24.9856	NA	NA	25.4947	24.722	24.784	25.2775	NA	23.8377	24.5789	23.5469	NA	NA	21.1292	23.3568	NA	NA	NA	NA	NA
R.SDYDGIGSR.G	25.3872	24.6126	24.608	25.5646	NA	NA	NA	24.9712	24.8032	NA	24.6665	24.4514	22.8565	24.7402	NA	NA	NA	NA	NA	NA	NA	NA	NA	NA	23.7563	NA	NA
R.SFLLDLLNATGK.D	25.3851	NA	23.6022	25.059	25.0579	23.4691	24.9358	25.0872	24.9106	23.467	24.9623	23.1442	24.4463	25.3104	NA	NA	24.8236	24.2467	NA	NA	23.2523	NA	22.787	NA	23.2683	NA	24.2607
R.VGNLGLATSFFNER.N	NA	NA	NA	25.66	25.2228	25.0518	NA	26.2031	NA	NA	25.3351	NA	NA	25.3541	24.5187	NA	NA	NA	NA	NA	NA	NA	NA	NA	23.8857	NA	NA
R.VGSTSENITQK.V	25.0609	23.8575	NA	25.2304	24.3955	23.2323	22.7808	24.621	NA	23.4331	24.0844	24.1801	24.4338	24.033	NA	NA	NA	NA	NA	NA	NA	NA	NA	NA	NA	NA	NA
R.VQNTSLEAIVQNASSDNQGIQLSAVQAAR.K	23.1699	NA	NA	23.1976	NA	23.14	NA	24.4109	22.5877	23.3653	23.7094	23.2669	NA	NA	NA	NA	NA	NA	NA	NA	NA	NA	NA	NA	NA	NA	NA
R.VPLVAPEDLR.D	NA	NA	NA	NA	23.045	NA	22.3301	22.9198	NA	22.8233	23.2185	22.4744	NA	NA	NA	NA	24.9527	NA	NA	21.9858	NA	NA	NA	NA	NA	NA	NA
R.EALAEAALESPR.P	25.1939	24.4813	NA	26.5642	24.5791	NA	NA	23.4736	23.6577	22.2517	24.081	24.3435	23.6316	24.9837	NA	NA	NA	21.4778	NA	NA	NA	NA	NA	NA	22.2449	NA	NA
R.LLVVDPETDEQLQK.L	24.6932	NA	NA	24.8902	NA	NA	NA	NA	23.5738	NA	NA	NA	NA	23.901	NA	NA	NA	NA	NA	NA	NA	NA	NA	NA	NA	NA	NA
F.LITNEIVDYISGGGFSNVFPR.P	23.9608	23.711	22.1505	23.8526	25.2133	23.6894	22.1014	23.3389	23.3757	23.9021	24.7173	24.713	22.7112	24.0026	23.104	NA	22.0555	22.8362	NA	23.1009	22.6421	22.2311	19.6412	23.065	NA	NA	22.8366
R.AYPDVAALSDGYWVVSNR.V	NA	24.2939	NA	NA	25.9376	24.9433	24.1133	25.1234	NA	NA	25.137	25.5005	22.1216	26.3043	NA	NA	23.9744	NA	NA	24.8574	24.0449	NA	NA	NA	NA	NA	NA
R.LFGGNFAHQASVAR.V	NA	NA	NA	NA	25.3589	NA	NA	24.6636	24.2975	NA	NA	25.1926	NA	21.8947	NA	NA	21.3404	NA	NA	23.298	NA	NA	24.2598	NA	NA	NA	23.5684
R.LYQQHGAGLFDVTR.G	NA	NA	NA	NA	22.7175	NA	NA	NA	NA	NA	25.1258	NA	22.9953	27.2125	NA	NA	NA	NA	NA	NA	NA	NA	NA	NA	NA	24.1262	NA
R.VNTELM*K.A	NA	NA	NA	26.4018	26.0619	NA	NA	25.4285	26.1252	NA	NA	NA	NA	NA	NA	NA	NA	NA	NA	NA	NA	NA	NA	NA	NA	NA	NA
R.VPIPWVSGTSASTPVFGGILSLINEHR.I	NA	NA	NA	24.6855	23.7857	NA	NA	NA	NA	22.0373	24.5859	23.2917	23.3115	23.9468	NA	NA	23.4067	NA	NA	NA	NA	NA	NA	NA	NA	NA	NA
R.VVGQQGR.G	NA	26.1502	NA	27.3296	NA	NA	NA	NA	26.5995	NA	26.2693	26.4445	NA	26.1669	NA	NA	NA	NA	NA	NA	24.7005	NA	NA	NA	NA	NA	NA
R.VFFYNPTTR.L	NA	NA	NA	22.2426	NA	NA	NA	NA	NA	NA	NA	20.5975	NA	21.2656	NA	NA	NA	NA	NA	NA	NA	NA	NA	NA	NA	NA	NA
R.ALVM*LLEVR.I	25.685	24.3578	24.2718	25.5337	24.6585	24.4895	24.2855	25.1733	24.9056	NA	24.6995	25.2734	24.0258	NA	NA	NA	NA	NA	NA	NA	NA	NA	NA	NA	NA	NA	NA
K.ALLEVVQSGGK.N	NA	NA	24.2391	NA	24.2185	NA	23.2716	NA	NA	NA	NA	23.9597	NA	NA	NA	NA	27.0037	NA	24.6198	NA	NA	NA	24.0289	25.2847	NA	NA	NA
K.LTVEDPVTVEYITR.F	23.9475	NA	23.7707	24.9621	NA	22.4856	NA	24.4349	NA	NA	NA	NA	NA	23.6354	24.376	NA	26.1832	NA	NA	NA	NA	22.1803	NA	22.9828	NA	NA	NA
R.RPFGISALIVGFDFDGTPR.L	25.5482	25.5329	24.3543	25.5566	25.3039	25.6652	24.3374	26.166	25.5526	24.2139	25.5814	26.0706	25.3022	25.5442	25.2556	24.172	26.7487	26.0112	24.489	24.4144	25.0316	25.0631	25.521	26.1582	25.0619	25.6031	25.4791
R.TAAANAAAGAAENAFR.A	21.8563	23.0653	23.8019	25.739	24.7812	NA	NA	NA	NA	NA	26.0178	NA	NA	NA	NA	NA	NA	NA	NA	NA	NA	NA	NA	NA	NA	NA	NA
K.SGLGSGPK.C	NA	NA	NA	30.5569	NA	NA	NA	NA	NA	25.2927	NA	NA	25.507	NA	NA	NA	NA	NA	NA	NA	NA	NA	NA	NA	NA	NA	NA
R.IASGLGLAWIVGR.V	27.6503	27.2983	NA	27.792	27.3371	26.6968	26.4911	28.0527	27.0689	26.3448	28.0915	26.9207	27.7203	28.1622	24.2084	NA	25.6949	25.4232	24.7265	24.9914	24.5455	24.1337	24.9376	24.3352	24.8768	24.4512	NA
R.VLYAYGYYTGEPSK.R	26.6242	25.7217	NA	26.1811	25.6217	24.6951	24.2569	NA	25.8576	NA	25.6687	NA	NA	26.0287	NA	NA	NA	NA	NA	NA	NA	NA	NA	NA	NA	NA	NA
K.EAFNM*IDQNR.D	26.3068	26.1762	25.8234	27.0129	26.3026	25.8771	NA	26.6235	26.3362	24.7618	26.8576	25.9142	23.8414	26.5033	26.3697	NA	28.0916	27.907	27.297	25.7785	25.5015	NA	26.4244	27.6071	26.6659	26.1041	27.5503
K.GNFNYIEFTR.I	26.4033	NA	NA	27.1343	26.5952	26.1698	25.4096	NA	25.9541	NA	27.1203	NA	NA	26.5306	NA	26.3821	28.0145	27.6843	26.8779	25.909	25.682	26.085	26.8791	NA	26.6371	NA	27.2519
K.LNGTDPEDVIR.N	NA	NA	NA	NA	26.3573	26.3307	24.4451	NA	NA	25.5629	NA	26.5556	26.4334	NA	NA	27.4028	28.394	28.3733	27.4622	NA	26.1789	26.2745	27.2663	28.0815	27.0529	NA	27.7568
R.ATSNVFAM*FDQSQIQEFK.E	26.3734	NA	23.4194	NA	NA	25.5375	NA	NA	26.0559	24.0012	26.427	26.3443	NA	26.7427	26.2743	NA	28.1195	28.0035	26.5365	NA	NA	25.4985	27.1543	NA	NA	26.1834	27.5609
R.ELLTTM*GDR.F	28.5084	28.156	28.3651	29.0797	28.3768	NA	27.342	25.8951	28.6914	27.6796	29.0517	28.4122	28.3298	28.3843	29.1294	29.5679	29.0254	29.7173	29.078	26.8637	27.6636	28.4586	28.825	29.7814	28.9821	28.6611	29.665
R.FTDEEVDELYR.E	28.0843	NA	NA	NA	27.4761	27.4604	27.0358	28.2682	27.9152	26.0154	28.2577	27.906	27.5747	NA	22.9371	28.0052	28.0831	28.2604	27.7033	NA	26.9318	NA	28.1496	23.5659	NA	27.7345	28.2018
R.NAFACFDEEATGTIQEDYLR.E	NA	NA	NA	23.0819	NA	NA	NA	NA	NA	NA	23.3365	NA	NA	NA	NA	NA	NA	23.5541	NA	NA	NA	NA	22.9074	23.3527	NA	NA	23.2066
R.QGVDIEAAR.K	24.2218	NA	NA	NA	NA	23.4153	NA	24.5184	NA	NA	NA	NA	23.3395	NA	NA	NA	NA	24.5014	NA	23.503	NA	NA	NA	23.7276	23.4478	NA	NA
R.DETLTYAQVDR.R	NA	22.4031	NA	25.5058	NA	22.8048	NA	NA	NA	NA	24.4495	NA	NA	NA	NA	NA	NA	NA	NA	NA	NA	NA	NA	NA	NA	NA	NA
K.DLTEYLSR.F	25.9256	25.1627	25.2475	26.386	NA	NA	NA	24.0138	25.667	NA	NA	NA	NA	NA	NA	NA	NA	NA	NA	NA	NA	NA	NA	NA	NA	NA	NA
R.GFGFVLFK.D	29.3492	28.0002	28.3715	28.4378	28.0747	NA	25.9687	28.4854	28.6227	28.1396	28.8551	28.412	28.5462	29.0162	26.882	26.5725	27.988	27.1766	27.5541	26.6686	26.614	NA	27.4842	27.364	25.343	26.8253	27.5258
K.EFAGEDTSDLFLEER.E	NA	NA	NA	23.4519	NA	NA	NA	21.7024	NA	NA	22.4475	NA	NA	25.1627	NA	NA	NA	NA	NA	NA	NA	NA	NA	NA	NA	NA	NA
K.YYGLQILENVIK.T	24.0228	NA	NA	22.2308	NA	NA	NA	NA	23.2835	22.0952	NA	NA	NA	NA	NA	NA	NA	NA	NA	NA	NA	NA	NA	NA	NA	NA	NA
R.M*AKPEEVLVVENDQGEVVR.E	23.3723	22.4891	NA	24.2604	22.5097	24.0014	NA	23.4283	NA	NA	24.4738	24.8864	21.9522	23.047	NA	NA	NA	NA	23.0542	NA	NA	NA	NA	21.9134	NA	NA	NA
K.TASEM*VLADDNFSTIVAAVEEGR.A	22.4131	NA	23.4516	24.0465	NA	NA	NA	NA	NA	NA	NA	NA	NA	24.2439	NA	NA	NA	NA	NA	NA	NA	NA	NA	NA	NA	NA	NA
R.AAILQTEVDALR.L	23.2225	NA	NA	23.544	23.7691	NA	NA	NA	NA	NA	NA	NA	NA	NA	NA	NA	NA	NA	NA	NA	NA	NA	NA	NA	NA	NA	NA
R.TGASFQQAQEEFSQGIFSSR.T	25.7718	25.551	25.3611	26.4237	26.2949	25.3208	NA	23.8524	25.7229	25.5007	26.3326	25.1916	24.8512	24.6257	23.9866	NA	NA	NA	NA	24.4342	22.7563	23.1202	24.4575	23.798	23.9755	23.4666	NA
K.IVQVALNGLENILR.L	NA	NA	NA	23.3112	NA	NA	NA	22.9311	NA	23.6212	24.2324	24.3169	NA	NA	NA	NA	NA	NA	NA	NA	NA	NA	NA	NA	NA	NA	NA
K.FAVGSGSR.V	NA	25.9419	NA	NA	25.9657	NA	NA	NA	NA	24.7148	NA	NA	NA	NA	NA	NA	29.8619	NA	NA	NA	26.6141	NA	NA	28.4595	NA	NA	NA
R.TWKPTLVILR.I	NA	NA	NA	NA	24.571	NA	23.9136	25.7865	NA	NA	NA	25.5398	NA	25.1178	NA	NA	NA	NA	NA	25.0916	NA	NA	25.63	NA	25.0411	24.2084	25.4451
K.DTDAAVGDNIGYITFVLFPR.H	NA	NA	NA	20.1653	NA	NA	NA	NA	NA	NA	NA	NA	NA	NA	24.6895	NA	NA	24.7668	23.7339	NA	NA	24.1045	24.7124	NA	24.9516	24.1154	23.774
K.YFQFQEEGK.E	NA	NA	NA	24.9413	NA	NA	NA	NA	23.4785	NA	22.9371	NA	23.5471	NA	NA	NA	23.9822	NA	NA	NA	NA	NA	24.5035	NA	NA	NA	NA
R.DNTINLIHTFR.D	NA	NA	NA	NA	NA	NA	NA	NA	NA	NA	25.5095	NA	NA	24.4937	NA	NA	NA	NA	NA	NA	NA	NA	NA	25.2391	NA	24.7594	NA
R.IIEETLALK.F	NA	NA	NA	27.1551	NA	NA	NA	NA	26.4714	NA	NA	NA	NA	NA	NA	NA	26.9197	NA	26.7941	NA	NA	NA	NA	NA	NA	NA	NA
R.VYGSFLVNPESGYNVSLLYDLENLPASK.D	23.729	22.7639	NA	24.7586	23.3209	NA	NA	NA	NA	22.4912	NA	22.818	22.5437	NA	22.8016	NA	NA	NA	NA	NA	NA	NA	NA	NA	NA	NA	24.0514
K.DTDIVDEAIYYFK.A	23.6224	NA	NA	25.1145	NA	NA	NA	NA	NA	NA	NA	NA	NA	24.6277	NA	NA	NA	NA	NA	NA	22.0547	NA	23.011	24.9529	NA	NA	NA
K.LIGNM*ALLPIR.S	NA	25.1453	NA	26.6573	26.0321	25.6617	NA	NA	25.0618	NA	25.2304	NA	NA	25.8244	NA	NA	NA	NA	25.5059	NA	NA	NA	26.2712	26.6402	NA	NA	NA
K.FYGPAGPYGIFAGR.D	26.3168	24.5209	NA	25.6423	23.1244	NA	NA	NA	25.1189	25.6366	NA	NA	25.4014	24.4501	NA	NA	NA	NA	NA	NA	NA	NA	NA	NA	NA	NA	NA
R.DEYDDLSDLNAVQM*ESVR.E	NA	24.8302	24.6716	NA	NA	NA	24.8374	NA	NA	NA	NA	NA	24.9478	26.0277	NA	NA	NA	NA	NA	NA	NA	NA	NA	NA	NA	NA	NA
R.GLGAGAGAGEESPATSLPR.M	26.7188	NA	NA	26.9839	26.2725	25.6198	NA	NA	25.8255	24.6079	26.4161	26.2776	25.5823	26.3009	NA	NA	NA	NA	NA	NA	NA	NA	NA	NA	NA	NA	NA
R.ILLAVNGK.V	26.3526	NA	NA	NA	NA	NA	NA	25.8654	NA	NA	26.3258	26.1356	NA	NA	NA	NA	NA	NA	NA	NA	NA	NA	NA	NA	NA	NA	NA
R.RGLGAGAGAGEESPATSLPR.M	22.0154	NA	NA	22.9222	NA	25.5763	19.9082	21.4054	24.7685	21.2135	26.3037	NA	22.587	20.5233	NA	NA	NA	NA	NA	NA	NA	NA	NA	NA	NA	NA	NA
R.NFQIDVYEAR.E	NA	NA	NA	NA	NA	NA	NA	NA	23.324	NA	21.206	NA	NA	22.7723	NA	NA	NA	NA	NA	NA	NA	NA	NA	NA	NA	NA	NA
K.AIQVFLLGGSR.K	24.7479	NA	24.4641	NA	NA	24.8553	NA	NA	23.2772	NA	25.817	24.7486	24.4644	NA	NA	NA	NA	NA	NA	NA	NA	24.3412	25.3401	26.1739	NA	NA	25.4738
K.AVAAEAQDTATR.V	26.0329	NA	24.8922	25.8782	25.8085	25.2857	NA	26.0907	25.4049	24.7261	26.1286	25.1283	24.4927	25.1931	24.7281	25.1598	25.5267	26.2501	NA	25.4236	23.2317	24.6377	25.1176	26.2362	25.0916	24.4529	25.8318
K.FYLQGPEPEPGQGTEDR.F	NA	NA	NA	NA	NA	NA	NA	24.6293	20.2402	NA	NA	NA	NA	22.3674	NA	NA	NA	NA	NA	NA	NA	NA	20.9939	NA	NA	NA	NA
R.AIEASNAYSR.I	NA	25.7983	26.0604	26.7249	NA	NA	25.0044	26.3721	26.5512	25.3763	26.6074	26.2388	25.2263	26.2747	24.9036	26.1309	26.8848	26.2759	25.9129	NA	NA	25.4173	26.0982	26.6675	NA	NA	26.3086
R.DLADLAAYTALK.F	25.836	25.6178	25.5419	NA	25.5122	NA	NA	26.3628	25.9023	24.6373	26.6033	NA	24.5175	25.9479	24.948	25.1522	NA	NA	25.7847	NA	NA	NA	NA	25.7562	26.0331	NA	26.5301
R.DLGAPQAAAEAELAAAQR.L	NA	24.8359	25.6078	NA	NA	24.6291	NA	NA	23.7311	23.1287	26.3899	NA	NA	NA	NA	NA	26.5249	NA	25.1429	NA	NA	NA	NA	25.3114	NA	NA	NA
R.DTLASVFR.L	NA	NA	27.0284	NA	NA	NA	NA	NA	NA	NA	28.078	NA	NA	NA	NA	NA	NA	27.8905	NA	NA	NA	NA	NA	28.2863	NA	NA	NA
R.EAQELNSR.N	27.0671	NA	NA	26.5806	NA	25.7115	NA	NA	26.6637	NA	27.1892	26.8777	25.6235	NA	26.3778	NA	27.1313	26.4327	NA	26.2711	NA	NA	NA	27.1982	26.8189	25.3226	27.0723
R.EELM*M*VLASLEQLQIR.A	NA	23.5477	24.7711	24.6927	NA	24.6216	23.7659	26.7013	26.1597	23.527	27.222	25.0791	NA	24.6907	24.2804	24.7468	24.9625	26.2214	24.0693	25.9516	23.7441	24.1272	26.8355	27.2983	24.6685	24.1069	25.588
R.FGFNPLEFENFSWR.G	NA	NA	NA	NA	24.1434	23.3551	NA	NA	24.1782	NA	25.0449	23.1651	23.536	24.5309	NA	NA	NA	NA	NA	23.7038	NA	NA	24.2593	24.7927	NA	NA	24.5437
R.FGPQTLER.I	26.5843	NA	NA	NA	NA	NA	NA	NA	26.9706	NA	26.3932	NA	NA	NA	NA	NA	NA	25.9484	NA	NA	NA	NA	NA	NA	NA	NA	NA
R.GFGEPFVLNPGTWALR.V	23.4087	NA	23.6497	24.4399	24.5036	24.5617	NA	24.8205	24.3389	NA	25.5356	24.9161	24.0228	24.6167	NA	20.1299	24.8166	25.5743	24.0729	23.7466	NA	24.1594	25.1761	25.1744	24.8848	24.6627	25.3724
R.GQLQLVEGNFR.H	NA	23.8143	NA	NA	NA	NA	NA	NA	NA	NA	NA	24.6766	NA	24.546	NA	NA	25.1148	24.9569	23.4534	23.8568	22.5457	NA	NA	24.8334	24.644	23.7419	25.2191
R.GYAQM*APVQPR.I	NA	25.5136	NA	NA	25.4229	NA	NA	26.7272	25.5814	22.8227	25.7274	NA	NA	NA	NA	NA	23.3477	NA	NA	NA	NA	NA	24.1651	NA	NA	NA	NA
R.IAASATCGEEAPAR.G	23.0981	NA	NA	23.4553	NA	NA	NA	NA	22.4545	NA	23.4741	22.9138	NA	22.7742	NA	NA	NA	23.5022	NA	NA	NA	NA	NA	NA	NA	NA	NA
R.ISFDSQISTTK.R	NA	NA	NA	NA	25.2978	NA	NA	25.9621	26.0918	NA	25.8926	25.677	24.1864	NA	NA	NA	25.5729	NA	24.7804	NA	NA	NA	NA	NA	24.7555	NA	25.0919
R.LAASLDGAR.T	NA	NA	NA	27.4873	NA	NA	NA	27.6382	27.4008	NA	27.5488	27.6962	NA	NA	NA	NA	NA	NA	NA	NA	NA	NA	NA	NA	NA	NA	NA
R.LGGQAVGTR.D	27.6787	27.0009	22.5147	27.4111	26.9766	27.0016	25.8956	27.6201	27.5026	26.0262	NA	NA	26.0896	27.1731	26.8272	27.2539	27.6801	27.7643	26.9995	26.7016	NA	26.4307	26.9535	27.809	27.2208	26.2121	27.6943
R.LGLVWAALQGAR.T	25.2019	24.3523	24.8874	NA	NA	25.5295	23.5345	26.6447	NA	NA	27.4216	24.4719	NA	26.7549	NA	NA	25.9969	25.9862	23.4229	25.117	NA	NA	25.97	26.5471	NA	25.7886	26.7239
R.LVSYSGVLFFLK.Q	25.3431	25.1214	24.8287	25.2048	24.3769	24.7903	23.8987	25.9432	25.3988	NA	25.9108	25.5458	24.8326	25.6982	24.4916	24.4772	25.9394	25.1646	25.314	23.5708	24.6048	24.5703	25.4191	26.0853	24.6041	NA	26.0062
R.PRPPTAVDPDAEPTLLR.E	22.8865	NA	NA	27.0568	NA	NA	NA	25.5861	26.0282	NA	NA	NA	NA	NA	NA	21.582	NA	NA	22.4633	NA	NA	NA	24.0434	NA	NA	NA	26.5982
R.QATGDYM*GVSLR.D	24.1565	NA	NA	23.933	NA	NA	NA	NA	24.359	NA	NA	24.5773	NA	23.8988	NA	NA	NA	23.8146	NA	NA	NA	NA	NA	NA	NA	NA	NA
R.VEAEGVLLDYVVLLPSAYYEAALLQLR.V	24.5655	24.3897	NA	24.6216	NA	24.2187	23.1324	NA	NA	NA	NA	24.8488	NA	NA	23.7288	23.3174	NA	25.1813	NA	24.3551	NA	24.5268	24.9603	24.577	24.728	NA	24.4735
R.VQEQLSSLWEENQALATQTR.D	NA	NA	NA	NA	NA	24.8956	NA	24.5534	NA	NA	25.6939	25.227	23.6976	23.9854	NA	NA	NA	23.9544	24.5581	NA	NA	NA	25.5017	24.1534	24.1988	23.6449	24.2492
R.VQSQLQAM*QENVER.W	NA	NA	24.5321	25.366	23.6331	NA	NA	25.2361	24.5831	NA	NA	NA	NA	23.8566	NA	NA	24.8272	NA	NA	NA	NA	NA	NA	NA	24.6322	NA	NA
R.VSSYGGTLR.Y	26.709	NA	25.9301	26.6992	25.8138	NA	NA	26.4801	26.508	NA	NA	26.6328	25.2833	NA	NA	NA	27.0001	26.6655	26.1988	26.1277	NA	NA	NA	26.6464	NA	NA	NA
R.YALVVEYANEDAR.Q	NA	25.695	24.9327	NA	NA	NA	NA	26.0554	23.2914	25.1788	26.4596	NA	NA	NA	NA	25.3713	26.0294	NA	NA	24.3235	24.5976	24.9842	22.1393	NA	24.6393	25.2412	25.6467
R.LFM*ILWLK.G	26.4392	NA	25.4077	26.8911	26.7539	26.5018	26.1636	26.5206	26.6734	NA	26.5724	24.7263	26.8033	26.3124	24.5109	NA	25.14	26.5237	25.9271	24.3877	25.8708	NA	26.7479	25.8542	24.5403	NA	27.2156
K.QYM*QLGGR.V	NA	NA	NA	25.6177	NA	NA	24.513	NA	NA	NA	NA	24.9089	NA	NA	NA	NA	NA	NA	NA	NA	NA	NA	NA	NA	NA	NA	NA
R.LCLISTFLEDGIR.M	24.7888	25.0256	23.9467	24.9906	24.275	NA	NA	NA	NA	22.9043	24.2787	22.6297	NA	NA	NA	NA	NA	NA	NA	NA	NA	NA	NA	NA	NA	NA	NA
R.M*WFQWSEQR.D	NA	NA	NA	NA	NA	20.5897	NA	NA	20.6924	NA	24.569	23.9026	NA	NA	NA	NA	NA	NA	NA	NA	NA	NA	NA	NA	NA	NA	NA
R.NLALGGGLLLLLAESR.S	26.1415	25.7174	25.5822	26.033	25.4627	25.0683	25.1041	25.7099	24.5372	25.1658	25.13	25.8876	NA	26.8375	NA	22.556	22.9911	24.0816	NA	22.7797	NA	NA	NA	NA	24.0065	NA	NA
R.VVVTVEQTEEELER.A	NA	NA	23.9339	24.2428	NA	NA	NA	NA	23.0195	20.7094	NA	NA	NA	NA	NA	NA	NA	NA	NA	NA	NA	NA	NA	NA	NA	NA	NA
K.LGDDIDLIVR.C	NA	NA	NA	24.907	23.8671	NA	NA	NA	NA	NA	23.785	NA	NA	NA	NA	NA	NA	NA	NA	NA	NA	NA	22.1749	NA	NA	NA	NA
R.SVYSWDIVVQR.V	23.5922	NA	NA	23.8569	NA	NA	NA	24.518	23.5236	NA	23.9322	24.1212	NA	24.3862	NA	NA	NA	NA	NA	NA	NA	NA	NA	NA	NA	NA	NA
R.NLVSWESQTQPQVQVQDEEITEDDLR.L	NA	NA	NA	NA	NA	NA	NA	NA	NA	21.7702	27.7791	NA	NA	23.3955	NA	NA	NA	NA	NA	NA	NA	NA	NA	NA	NA	NA	NA
K.ALAAGGVGSIVR.V	NA	NA	NA	27.6863	NA	NA	NA	26.0791	NA	NA	25.7486	25.2505	NA	NA	NA	NA	26.0808	NA	26.0232	NA	NA	24.9205	NA	26.3722	NA	NA	25.869
R.EVDDLGPEVGDIK.I	NA	NA	NA	NA	NA	NA	NA	NA	21.201	NA	NA	21.931	22.09	NA	NA	NA	NA	NA	NA	NA	NA	NA	NA	NA	NA	NA	NA
R.SLM*SADNVR.Q	24.223	NA	NA	24.9625	NA	24.3131	23.4459	NA	NA	NA	24.4423	24.8522	NA	NA	NA	NA	NA	NA	NA	NA	NA	NA	NA	NA	NA	NA	NA
R.SNLGSVVLQLK.K	NA	NA	NA	NA	NA	NA	NA	23.6219	23.0824	NA	24.2253	NA	23.3247	23.8006	NA	NA	NA	NA	21.5011	NA	NA	NA	NA	NA	NA	NA	NA
R.STDFTSR.D	NA	NA	NA	26.0864	NA	NA	NA	NA	25.3435	NA	NA	25.7121	NA	NA	NA	NA	NA	NA	NA	NA	NA	NA	NA	NA	NA	NA	NA
R.TLATDILM*GVLK.E	25.3563	24.9546	23.849	25.6405	25.3779	25.0731	24.8175	25.3592	24.6616	24.0768	26.1466	NA	24.9759	24.8387	NA	NA	NA	24.473	24.0951	NA	NA	NA	23.9839	23.7934	NA	NA	NA
K.GQEVETSVTYYR.L	NA	23.7041	20.6675	NA	NA	23.8482	23.4241	24.8088	NA	NA	NA	24.3957	23.8633	24.9358	NA	NA	NA	NA	NA	NA	NA	NA	NA	NA	22.0694	NA	22.5169
K.AIQLEYSEAR.R	NA	NA	20.264	NA	NA	NA	NA	23.0552	NA	22.499	NA	21.8126	NA	NA	NA	NA	NA	NA	NA	NA	21.1405	NA	22.8986	NA	NA	NA	NA
K.EM*IDIYSTR.E	NA	NA	NA	21.3155	NA	NA	NA	23.3316	23.3799	19.1666	NA	NA	20.219	NA	NA	NA	NA	NA	NA	NA	NA	NA	NA	NA	NA	NA	NA
R.DFLLPFLEEPM*DTEADLQFRPR.T	NA	24.0893	NA	24.4448	NA	24.673	NA	24.4964	NA	NA	23.9355	NA	23.6837	NA	NA	NA	NA	24.2868	NA	NA	NA	NA	NA	NA	NA	NA	NA
K.YTSGFDELQR.I	23.8957	NA	NA	NA	NA	NA	NA	24.4041	NA	NA	24.0753	NA	NA	NA	NA	NA	NA	NA	NA	NA	NA	NA	NA	NA	NA	NA	NA
K.AGPIWDLR.L	NA	NA	27.2586	NA	27.0767	NA	NA	NA	NA	NA	NA	NA	27.1561	NA	NA	NA	26.6356	NA	26.4644	NA	NA	NA	NA	NA	NA	NA	NA
K.DYAFVHFEDR.G	24.2439	22.116	NA	NA	NA	NA	NA	25.101	NA	NA	NA	24.2429	24.7534	25.4725	NA	NA	NA	23.3584	NA	NA	NA	NA	NA	21.0354	NA	NA	NA
K.EAAQEAVK.L	27.0483	26.4425	26.4947	NA	26.6283	NA	NA	NA	NA	26.6294	NA	NA	NA	NA	NA	NA	NA	NA	NA	NA	NA	NA	NA	NA	NA	NA	NA
K.ENILEEFSK.V	NA	NA	NA	NA	NA	NA	NA	NA	NA	NA	25.7766	NA	24.6559	23.4118	NA	NA	NA	NA	NA	NA	NA	NA	NA	NA	NA	NA	NA
K.VTEGLVDVILYHQPDDK.K	24.5343	NA	24.3619	24.2014	NA	NA	NA	NA	NA	24.2915	24.5163	NA	NA	NA	NA	NA	NA	NA	NA	NA	NA	NA	NA	NA	NA	NA	NA
R.DLYEDELVPLFEK.A	25.6718	24.4183	24.5889	NA	24.8814	24.8169	24.2196	25.5173	25.5163	25.0164	21.2565	25.1059	25.4602	25.6818	NA	NA	24.4915	NA	NA	NA	NA	NA	NA	NA	NA	NA	NA
R.EFNEEGALSVLQQFK.E	NA	NA	NA	22.7828	NA	NA	NA	23.6143	NA	NA	NA	22.2526	NA	NA	NA	NA	NA	NA	NA	NA	NA	NA	NA	NA	NA	NA	NA
R.LM*M*DPLSGQNR.G	NA	NA	24.7823	26.0349	NA	25.3626	NA	NA	NA	NA	NA	NA	NA	NA	22.8661	NA	NA	NA	NA	NA	NA	NA	NA	NA	NA	NA	NA
R.NLATTVTEEILEK.S	NA	26.0354	NA	26.9548	26.5759	26.5571	NA	27.1468	NA	26.7322	NA	26.7633	26.7742	27.1746	24.4942	24.7751	25.7535	NA	26.0255	24.471	NA	NA	NA	25.385	NA	NA	NA
R.TGYTLDVTTGQR.K	27.2799	NA	26.0701	26.5542	26.3357	26.3039	25.6836	26.6569	NA	26.2846	27.0626	27.0496	26.2291	26.8407	25.2761	24.563	25.0614	25.1556	25.1474	25.2363	24.9365	NA	25.2782	25.3855	NA	22.7749	24.9647
K.TSAALSTVGSAISR.K	NA	NA	NA	24.7599	23.0489	NA	NA	NA	NA	22.0621	NA	NA	NA	NA	NA	NA	NA	NA	23.2131	NA	NA	NA	NA	NA	23.1095	NA	NA
K.VEEEIVTLR.Q	NA	NA	24.1777	NA	24.5921	NA	NA	NA	NA	NA	NA	NA	NA	NA	NA	NA	24.3518	NA	NA	NA	NA	NA	NA	26.3481	NA	NA	NA
R.ISASLLDSR.S	NA	24.4897	NA	NA	23.8244	21.6968	NA	24.808	NA	24.0855	25.0952	NA	NA	NA	NA	NA	NA	NA	NA	NA	NA	NA	NA	NA	NA	NA	NA
R.FM*LQDVIDLR.L	24.7715	23.3288	NA	24.2326	NA	23.1579	NA	23.1246	NA	23.0854	NA	NA	24.0173	24.8099	NA	NA	NA	NA	NA	NA	NA	NA	NA	NA	NA	NA	NA
R.LLNFPTIVER.G	NA	NA	NA	26.1754	25.1637	NA	NA	NA	24.4053	NA	NA	NA	NA	25.7274	NA	NA	NA	NA	NA	NA	NA	NA	NA	NA	NA	NA	NA
K.VYTLSVSGDR.L	NA	NA	NA	NA	NA	NA	NA	23.3149	NA	NA	23.4311	NA	22.6849	22.0617	NA	NA	NA	NA	NA	NA	NA	NA	NA	NA	NA	NA	NA
R.VLVWDLR.N	NA	NA	24.6039	25.7367	NA	NA	NA	25.7192	NA	NA	24.5522	NA	NA	NA	NA	NA	NA	NA	NA	NA	NA	NA	NA	NA	NA	NA	NA
R.TTQSSVLTITPR.P	21.8653	NA	NA	20.0727	NA	NA	NA	NA	NA	NA	NA	NA	NA	22.7751	NA	NA	NA	NA	NA	NA	NA	NA	NA	NA	NA	NA	NA
K.AGTQIENIDEDFR.D	25.8074	NA	NA	26.7273	NA	24.7077	25.1039	25.4052	26.0881	NA	NA	25.7219	NA	26.7749	NA	25.2628	26.8964	NA	25.7369	24.3263	23.9162	NA	25.3262	26.2042	24.5587	23.6996	25.6111
K.ALDFIASK.G	27.7981	27.355	NA	28.1702	27.8919	NA	27.0761	27.7565	27.7724	26.9734	NA	NA	NA	28.4942	NA	NA	29.2639	NA	NA	NA	NA	NA	NA	28.7853	NA	25.4797	NA
K.DGLAFNALIHR.H	NA	NA	NA	NA	26.035	NA	NA	NA	NA	NA	NA	NA	25.5735	25.7098	NA	NA	25.7441	25.7088	25.1088	NA	NA	NA	NA	NA	NA	NA	NA
K.GISQEQM*QEFR.A	27.6032	25.7688	NA	27.6966	26.9173	26.5384	25.7392	26.7521	NA	25.5179	27.3689	NA	26.7494	27.4605	24.1042	NA	NA	27.2461	26.8679	NA	24.0564	24.3651	NA	27.4006	24.6969	NA	26.6312
K.GYEEWLLNEIR.R	25.3499	NA	25.19	26.8902	26.5504	25.6873	25.9762	26.4796	26.738	23.8356	26.981	26.4273	26.6842	27.0138	NA	25.914	28.2618	27.8575	25.5656	25.5599	25.5535	25.5418	27.062	27.486	26.2219	25.5647	NA
K.LASDLLEWIR.R	28.3039	27.6619	27.4854	28.5872	NA	27.9744	27.3911	27.8343	28.1549	28.2908	29.2681	28.3564	28.3908	28.685	26.0057	27.618	29.5172	29.3597	28.3748	27.3128	27.4856	26.3061	28.2991	28.9833	27.8407	26.6469	29.0576
K.LM*LLLEVISGER.L	27.7186	NA	26.4682	27.6019	28.9955	NA	NA	27.9942	27.7535	NA	29.3326	NA	27.1532	NA	NA	27.5783	29.4081	NA	NA	25.97	25.8491	NA	NA	27.1414	26.7634	NA	NA
K.LMLLLEVISGER.L	NA	NA	NA	NA	NA	NA	NA	NA	NA	NA	NA	NA	NA	NA	NA	NA	NA	25.0012	NA	NA	NA	NA	24.2605	23.849	NA	NA	NA
K.LVSIGAEEIVDGNAK.M	NA	25.4456	25.9132	26.3415	NA	NA	NA	NA	26.6634	NA	NA	25.6481	26.1303	NA	NA	NA	27.1656	NA	25.6922	24.477	NA	NA	NA	NA	NA	NA	NA
K.M*LDAEDIVNTAR.P	22.6607	NA	NA	NA	23.7173	NA	NA	NA	NA	NA	23.981	23.9581	NA	NA	23.0414	23.1058	NA	22.949	NA	NA	NA	21.1283	NA	NA	21.5918	NA	23.5577
K.M*LDAEDIVNTARPDEK.A	NA	26.5361	NA	NA	NA	26.4308	NA	27.4618	NA	26.3866	NA	NA	19.9273	26.9799	NA	NA	NA	NA	27.0616	NA	NA	NA	NA	NA	NA	NA	NA
K.M*TLGM*IWTIILR.F	27.028	25.5788	24.8779	27.1461	25.9857	26.3462	23.9729	27.4856	26.1053	25.9731	25.8973	26.9435	27.2709	27.0419	26.3742	25.7754	27.6348	26.7902	26.3541	24.0587	25.3367	26.0853	26.7093	26.9883	26.2587	23.7044	26.7266
K.NFITAEELR.R	NA	NA	NA	NA	NA	26.8614	26.929	NA	NA	NA	NA	27.3271	26.3799	NA	NA	26.769	28.1039	NA	NA	NA	NA	NA	26.144	NA	NA	NA	NA
K.QQSNEHLR.R	NA	NA	NA	NA	NA	NA	NA	NA	NA	25.0081	25.9772	NA	25.395	NA	NA	NA	NA	NA	NA	NA	NA	NA	NA	26.1647	NA	NA	NA
K.TIQEM*QQK.L	26.2868	25.6793	25.3335	26.5215	26.1398	NA	NA	26.0555	26.1451	25.6527	NA	NA	26.4008	26.5826	NA	NA	27.5041	26.0834	NA	NA	NA	NA	NA	26.7783	NA	NA	25.9821
R.DLLLDPAWEK.Q	27.0317	NA	26.711	NA	27.6208	26.0049	NA	27.292	27.1729	25.5078	27.2593	NA	26.9271	27.3615	25.7056	NA	28.3473	27.9986	26.4805	NA	NA	NA	NA	NA	NA	NA	27.2828
R.DYETATLSDIK.A	24.4074	NA	NA	NA	NA	NA	NA	NA	NA	NA	19.8894	NA	23.329	24.9723	NA	NA	25.8735	NA	25.1426	NA	NA	NA	24.6127	26.0118	NA	NA	24.1835
R.ETTDTDTADQVIASFK.V	26.5459	26.8764	25.9005	27.4935	26.2051	25.6898	26.0272	26.4376	26.5401	25.5031	26.8677	26.345	24.1257	NA	25.1299	26.0265	27.8583	NA	NA	23.2857	23.2438	24.0207	25.7739	26.6037	25.4461	NA	26.3632
R.FAIQDISVEETSAK.E	27.4891	NA	26.8191	NA	27.614	23.0912	26.5397	NA	27.153	NA	27.3841	23.6214	NA	27.5205	NA	23.2154	NA	27.3473	NA	25.9389	26.0058	NA	NA	27.8774	23.6932	25.4207	27.4109
R.IAESNHIK.L	NA	NA	NA	NA	NA	NA	NA	NA	NA	NA	NA	NA	NA	NA	NA	NA	NA	26.5666	NA	NA	NA	NA	26.5423	26.419	NA	NA	NA
R.IM*SLVDPNHSGLVTFQAFIDFM*SR.E	NA	NA	NA	NA	NA	23.6031	NA	NA	NA	25.1556	25.5935	NA	27.6287	24.5612	NA	NA	NA	27.6056	NA	NA	NA	NA	27.5227	26.9289	23.0062	NA	30.3893
R.KAGTQIENIDEDFR.D	NA	NA	23.0544	NA	NA	NA	NA	NA	23.3924	NA	NA	NA	NA	24.7129	NA	22.2999	24.9397	24.1867	NA	NA	NA	NA	NA	NA	NA	NA	NA
R.LSNRPAFM*PSEGK.M	25.7932	NA	NA	NA	NA	NA	NA	NA	NA	NA	26.1571	NA	NA	26.4287	NA	NA	26.8826	NA	NA	NA	NA	NA	NA	26.7686	NA	NA	NA
R.QFASQANVVGPWIQTK.M	24.2422	NA	NA	25.8489	21.5601	NA	NA	20.4904	NA	NA	NA	NA	24.8089	25.099	NA	NA	26.6642	24.1804	NA	NA	NA	NA	NA	23.8184	NA	NA	24.3987
R.QGEAEFNR.I	NA	NA	NA	28.7095	28.0684	27.7752	NA	27.9972	27.7343	27.3777	27.2383	27.7744	27.6057	27.9735	NA	NA	NA	NA	NA	NA	NA	NA	NA	NA	NA	NA	NA
R.TINEVENQILTR.D	NA	28.6802	28.0993	29.1473	NA	28.1702	27.7321	27.8451	28.3131	26.8795	NA	28.1002	27.8463	28.4632	NA	28.2523	28.9592	28.7522	27.8523	NA	27.115	NA	NA	27.1476	27.9261	27.3318	28.4621
R.TIPWLEDR.V	NA	NA	26.768	27.7392	28.11	NA	27.2431	NA	NA	23.176	28.5419	27.8618	27.4503	20.0208	24.016	27.3738	NA	NA	NA	NA	NA	26.4043	27.8207	NA	NA	NA	NA
R.VEQIAAIAQELNELDYYDSHNVNTR.C	NA	NA	NA	NA	24.4848	NA	NA	NA	NA	23.8525	25.2726	24.3227	24.5511	23.4927	NA	NA	28.5603	25.2386	NA	NA	21.6944	NA	23.0368	26.0991	23.5305	NA	NA
R.VGWEQLLTTIAR.T	28.5169	28.0202	27.9685	22.2567	28.5118	27.8743	27.5856	26.0753	27.8485	27.9876	26.8486	28.7231	26.2922	28.9694	27.5505	27.9544	29.4455	29.4704	28.031	27.4768	27.1936	27.5368	28.722	29.0844	28.1484	27.8813	28.7003
R.VLAINILGR.F	26.1015	NA	NA	NA	NA	25.4421	NA	25.8308	NA	NA	NA	25.6231	NA	NA	NA	NA	NA	NA	NA	NA	NA	NA	NA	NA	NA	NA	NA
R.VLTTAGSYVR.D	25.319	NA	NA	NA	25.1999	NA	NA	NA	NA	NA	NA	NA	24.8203	NA	NA	NA	23.2701	NA	NA	NA	23.3336	NA	NA	NA	22.7819	NA	NA
R.YVALTSLLK.T	NA	23.5509	NA	24.6539	NA	NA	NA	NA	NA	NA	NA	NA	21.614	24.2947	NA	NA	NA	NA	NA	NA	NA	NA	NA	NA	NA	NA	NA
K.IGALEGYR.G	NA	NA	NA	24.7952	NA	NA	NA	NA	23.697	22.8189	23.5533	NA	NA	23.6736	NA	NA	NA	NA	NA	NA	NA	NA	NA	NA	NA	NA	NA
R.FLTWILNR.Y	NA	22.3164	NA	24.5377	NA	NA	NA	NA	NA	NA	NA	NA	23.9562	24.0395	23.1735	NA	NA	NA	NA	NA	NA	NA	NA	23.8692	NA	NA	NA
R.FLEQQNK.A	NA	NA	31.9531	32.8201	32.4376	31.649	NA	NA	31.8612	31.4784	32.2132	32.0344	32.0793	32.2513	NA	NA	NA	NA	NA	NA	30.9903	NA	NA	31.5286	NA	NA	NA
R.LFSWLVNR.I	NA	NA	NA	NA	NA	NA	NA	25.1302	NA	NA	24.4949	NA	23.1607	NA	NA	NA	24.5944	25.7502	25.0813	24.8916	NA	NA	NA	25.4151	25.0638	NA	25.1695
R.SGVEVLFNELEIPVEEYSFGR.S	NA	NA	NA	NA	NA	NA	NA	23.9965	NA	NA	24.3237	22.8396	NA	NA	24.0375	NA	NA	23.5628	NA	22.7573	NA	23.1524	24.3823	24.5492	23.4311	NA	24.3444
K.EEIVDKYDLFVGSQATDFGEALVR.H	24.314	23.0467	NA	24.7914	23.938	22.2929	24.1694	23.8524	24.324	24.6022	24.5336	23.3968	24.3281	24.8379	NA	NA	NA	NA	24.7109	NA	NA	NA	23.0829	24.8113	NA	NA	NA
K.IDGDKDGFVTVDELK.D	24.5519	NA	NA	24.4214	NA	NA	NA	23.7684	24.2651	NA	NA	NA	NA	24.1324	NA	NA	NA	NA	NA	NA	NA	NA	NA	23.5888	NA	NA	NA
K.TFDQLTPEESK.E	24.2145	NA	NA	22.8687	23.6759	23.2143	NA	NA	24.8855	NA	NA	24.8166	25.1568	23.9938	NA	NA	NA	NA	NA	NA	NA	NA	NA	NA	NA	NA	NA
K.YDLFVGSQATDFGEALVR.H	NA	NA	NA	24.0946	NA	NA	NA	NA	22.9576	NA	NA	NA	23.5116	NA	NA	NA	NA	NA	NA	NA	NA	NA	NA	NA	NA	NA	NA
R.WIYEDVER.Q	NA	NA	NA	25.8667	25.0428	NA	21.7198	25.7405	NA	25.4468	NA	NA	25.1573	25.8294	NA	NA	NA	NA	24.7825	NA	NA	NA	NA	NA	NA	NA	NA
R.TPELTWER.V	24.7836	NA	NA	25.2466	NA	NA	25.9221	26.0096	NA	NA	NA	NA	NA	NA	NA	NA	NA	NA	23.6689	NA	NA	NA	NA	NA	NA	NA	NA
K.LVQTAELTK.V	23.96	NA	24.6277	NA	NA	NA	23.9301	25.0755	NA	NA	NA	25.0894	24.7775	NA	23.5534	NA	NA	NA	25.456	NA	NA	NA	24.8406	25.5663	NA	NA	NA
R.FITDNTVEER.I	24.9901	NA	NA	NA	23.5853	NA	NA	NA	24.3536	NA	NA	23.764	NA	NA	NA	NA	NA	NA	NA	NA	NA	NA	NA	NA	NA	NA	NA
R.LDSIVIQQGR.L	25.2586	24.1583	23.7722	24.9961	NA	NA	NA	NA	24.424	NA	NA	NA	24.1805	NA	NA	NA	NA	NA	NA	NA	NA	NA	21.0042	NA	NA	NA	NA
R.LVDQNLNK.I	NA	NA	NA	NA	NA	NA	NA	NA	NA	20.8895	23.3846	NA	NA	23.7118	NA	NA	NA	NA	NA	NA	NA	NA	NA	NA	NA	NA	NA
R.QQLTNTEVR.R	NA	NA	NA	23.8709	21.9959	NA	NA	NA	22.9579	NA	23.3903	NA	NA	NA	NA	NA	NA	NA	NA	NA	NA	NA	NA	NA	NA	NA	NA
R.VM*LGETNPADSKPGTIR.G	NA	NA	NA	NA	NA	NA	24.8832	26.1263	NA	24.6323	26.1884	NA	NA	26.1804	24.6647	NA	NA	NA	NA	NA	NA	23.1907	NA	27.1735	26.4971	NA	24.7634
R.FTTYEIR.V	NA	NA	25.9979	26.9836	25.9439	25.8919	NA	26.7797	26.0041	NA	26.4528	NA	25.1574	NA	NA	NA	26.9687	NA	NA	NA	NA	NA	NA	NA	NA	25.6882	NA
R.GDDGIFDDNFIEER.K	24.5579	24.5758	24.0309	25.6813	23.4458	23.368	NA	24.981	NA	NA	25.3444	NA	24.5893	NA	25.2414	25.186	25.8121	24.0423	25.2332	24.9371	25.2079	23.7946	23.6228	25.62	25.1352	24.6384	25.5814
R.YSDFEWLR.S	24.2989	23.866	NA	25.2571	NA	NA	NA	NA	NA	NA	25.6649	24.9611	NA	NA	NA	NA	25.3767	NA	25.2867	25.4631	25.4101	NA	NA	25.3733	25.0538	NA	24.9067
R.NEDELELR.E	NA	NA	NA	NA	NA	NA	NA	NA	NA	NA	NA	NA	NA	NA	NA	NA	25.3602	25.8088	NA	25.8396	NA	24.4167	NA	25.4351	24.5532	24.7543	25.7678
K.EFNEDGALAVLQQFK.D	22.8929	NA	NA	NA	NA	NA	NA	NA	NA	22.0085	NA	NA	22.7717	23.3214	NA	NA	NA	NA	NA	NA	NA	NA	NA	NA	NA	NA	NA
K.LDEIYVAGLVAHSDLDER.A	NA	NA	NA	NA	NA	NA	NA	23.9482	22.4793	NA	23.7818	22.0648	NA	24.5079	NA	NA	NA	NA	NA	NA	NA	NA	NA	NA	NA	NA	NA
R.DLFEDELVPLFEK.A	26.3011	NA	24.9445	25.3827	27.2744	24.3002	23.6319	25.4981	24.4096	24.5474	25.3659	25.0217	24.3189	25.0271	NA	23.7217	NA	NA	NA	NA	NA	NA	NA	24.0675	23.394	NA	NA
R.NLANTVTEEILEK.A	NA	24.9868	24.5105	25.7731	25.5623	NA	NA	NA	25.251	NA	25.7756	NA	25.0417	NA	NA	NA	NA	NA	NA	NA	NA	NA	NA	NA	NA	NA	NA
R.FIQYLASR.N	NA	NA	26.4252	19.1149	NA	NA	25.802	NA	NA	NA	NA	NA	NA	26.6599	NA	NA	25.8015	25.7035	25.6042	NA	NA	NA	25.7918	NA	NA	24.9688	NA
R.NTLFNLSNFLDK.S	26.127	25.2784	25.3058	26.2284	NA	NA	25.251	NA	25.8576	25.1511	26.1041	25.8971	25.3427	NA	NA	NA	25.1063	23.9489	NA	24.3207	24.6037	NA	NA	25.6213	24.8954	NA	NA
R.EAVATAVQR.V	25.8625	23.6515	NA	NA	NA	23.2651	NA	NA	23.1056	22.6515	23.8548	NA	NA	NA	NA	NA	NA	NA	NA	NA	NA	NA	NA	NA	NA	NA	NA
K.DTVATQLSEAVDATR.G	NA	NA	NA	NA	24.1469	23.5649	22.0397	24.6116	24.3303	NA	24.059	21.9201	23.9538	NA	NA	NA	NA	NA	NA	NA	20.7379	NA	22.5835	23.948	NA	NA	NA
K.SVVTGGVQSVM*GSR.L	NA	NA	NA	24.1551	NA	NA	NA	NA	NA	NA	22.8389	NA	NA	23.3758	NA	NA	NA	NA	NA	NA	NA	NA	NA	NA	NA	NA	NA
R.IATSLDGFDVASVQQQR.Q	25.4681	24.1465	24.9861	26.0552	25.1295	24.7525	23.8325	24.2871	24.6692	NA	24.2497	24.1827	24.0426	25.4664	22.9496	23.0451	23.2741	22.981	23.1	NA	23.047	23.0087	24.3712	24.0408	23.8662	NA	NA
R.QEQSYFVR.L	NA	NA	NA	NA	NA	NA	NA	25.8027	NA	NA	25.7571	25.5874	NA	NA	24.7284	NA	24.8814	NA	24.4553	NA	NA	NA	24.6989	NA	24.6863	NA	NA
R.VLIGGDETPEGQR.A	22.8342	NA	NA	23.9351	22.4332	NA	NA	NA	23.086	NA	NA	22.4211	NA	22.9394	NA	24.2613	24.727	24.0027	NA	NA	NA	22.2917	NA	NA	23.4929	NA	NA
R.VTVVDVNESR.I	NA	NA	NA	25.5119	NA	NA	23.4636	24.4762	NA	NA	NA	NA	24.4171	NA	NA	NA	26.3437	NA	24.5255	25.0885	NA	NA	NA	25.0667	NA	25.0202	NA
R.AAALVLQTIWGYK.E	NA	NA	NA	NA	NA	NA	NA	NA	22.1777	22.3104	NA	NA	NA	23.6169	NA	NA	NA	NA	NA	NA	NA	NA	NA	NA	NA	NA	NA
R.FVGDADLER.Q	NA	NA	NA	NA	NA	NA	NA	NA	NA	NA	NA	NA	NA	NA	24.66	NA	25.1728	NA	NA	NA	NA	23.8389	NA	NA	21.6879	NA	24.838
R.GYELLFQPEVVR.I	25.5843	25.1905	25.8012	25.9266	25.3347	24.9615	24.6375	NA	25.3818	24.3707	26.2515	NA	NA	25.8606	25.0794	24.5282	25.4513	NA	23.3956	NA	NA	NA	NA	23.2657	NA	NA	24.8867
R.QDVYGPQPQVR.V	NA	NA	22.8662	24.8289	24.0859	NA	NA	NA	NA	NA	NA	NA	NA	24.4497	NA	NA	NA	NA	23.555	22.3941	NA	NA	NA	NA	21.9486	21.7836	22.522
R.TVQPVAM*GPDGLPVDASSVSNNYIQTLGR.D	23.7094	24.3516	NA	25.07	NA	23.2584	NA	NA	22.5766	NA	22.8388	NA	NA	24.5232	22.9405	NA	NA	NA	NA	NA	NA	NA	NA	NA	23.0454	NA	NA
R.YRPSM*EGYR.A	NA	NA	NA	NA	NA	NA	NA	25.3696	NA	NA	25.775	25.6824	NA	25.8755	NA	NA	NA	NA	NA	NA	NA	NA	NA	NA	NA	NA	24.7424
K.QQQFENLDQQLR.K	NA	NA	NA	NA	NA	NA	NA	NA	NA	NA	NA	NA	NA	NA	NA	NA	NA	NA	NA	20.3719	21.9539	NA	NA	23.2273	NA	NA	NA
R.ALSQLAEVEEK.I	25.3819	25.2648	NA	NA	23.9732	NA	NA	24.6861	25.2587	24.3346	24.819	25.1573	NA	NA	NA	NA	26.6168	NA	26.304	NA	NA	NA	NA	26.2193	25.7433	NA	26.1055
R.AVNTQALSGAGILR.M	NA	24.7601	NA	NA	NA	24.8131	NA	25.0789	NA	NA	NA	NA	NA	25.012	25.6027	25.7497	25.8534	NA	NA	25.9283	NA	NA	NA	25.665	NA	NA	NA
R.EPILSSEPSPAVTPVTPTTLIAPR.I	NA	22.6019	NA	NA	NA	NA	NA	NA	NA	NA	NA	NA	NA	NA	24.1524	NA	NA	24.6406	NA	24.7997	24.3701	NA	24.3083	NA	NA	NA	24.7572
R.QFLESSELPR.A	NA	NA	NA	25.9388	NA	NA	NA	NA	23.9601	NA	NA	NA	NA	NA	NA	NA	NA	NA	NA	25.2816	NA	NA	25.666	NA	NA	NA	25.3006
R.GANFLTQILLRPGASDLTGSFR.L	22.8645	NA	NA	22.447	NA	24.1052	NA	NA	22.8966	23.061	24.2476	23.345	22.9686	NA	NA	NA	NA	NA	NA	NA	NA	NA	NA	NA	NA	NA	NA
K.IVAFENAFER.L	24.8007	NA	NA	NA	NA	NA	NA	25.0544	NA	NA	24.892	NA	24.7572	NA	NA	NA	NA	NA	NA	NA	NA	NA	NA	NA	NA	NA	NA
R.DSEQVAELK.Q	24.7779	NA	NA	NA	24.2827	NA	NA	24.5586	NA	NA	NA	NA	24.3152	NA	NA	NA	NA	NA	NA	NA	NA	NA	NA	23.2706	NA	NA	NA
R.EQDLQLEELR.Q	25.5322	24.678	NA	26.2922	NA	NA	24.3336	25.0009	25.2228	NA	NA	NA	NA	25.3411	NA	NA	NA	NA	NA	NA	NA	NA	NA	NA	23.2761	NA	NA
R.NDGVLLLQALTR.S	25.7389	25.606	25.6873	26.2561	25.3974	25.4725	25.082	25.9648	25.7447	24.0528	NA	25.114	NA	25.3521	NA	NA	25.1709	24.2231	NA	NA	23.7124	NA	NA	NA	24.12	NA	24.1259
R.NQELLQSQLTEK.D	24.6585	NA	NA	24.5281	NA	23.065	NA	NA	23.621	NA	NA	NA	NA	23.0769	NA	NA	NA	NA	NA	NA	NA	NA	NA	NA	NA	NA	NA
R.VASSTLLDDR.R	25.5144	24.9656	24.5964	25.8058	24.9483	24.6743	NA	25.6595	24.6727	NA	NA	24.7495	24.4401	NA	NA	23.9577	24.5894	NA	NA	NA	NA	NA	23.7182	NA	NA	NA	23.3569
R.LEDEFDM*FALTR.G	NA	NA	NA	NA	24.7792	NA	NA	24.8097	NA	NA	NA	24.4915	NA	24.8302	NA	NA	NA	NA	NA	NA	NA	NA	21.4111	NA	NA	NA	NA
R.SELEM*VSGNVR.V	24.4258	NA	24.7054	NA	23.9177	NA	24.5154	24.8216	NA	23.0756	NA	23.4044	NA	NA	NA	NA	NA	NA	NA	NA	NA	NA	NA	NA	NA	NA	NA
R.SSPDLTGVVTIYEDLRR.K	NA	NA	NA	25.0535	NA	NA	NA	23.94	NA	23.6989	23.7455	NA	NA	NA	NA	NA	NA	NA	NA	NA	NA	NA	NA	NA	NA	NA	NA
K.EAEEGEDDR.D	NA	23.4718	24.1223	25.7076	25.1713	NA	23.9646	NA	23.7568	NA	24.3331	24.7934	23.558	25.7813	23.1573	NA	NA	NA	NA	NA	NA	NA	NA	NA	NA	NA	NA
R.GDDQLELIKDDEK.E	26.4524	NA	NA	NA	27.2567	NA	26.6399	24.7376	NA	24.5626	NA	NA	27.0282	27.9601	NA	NA	24.7888	NA	26.4336	NA	24.2526	24.0722	NA	NA	NA	NA	NA
K.AM*GIM*NSFVNDIFER.I	29.9438	28.2703	29.3313	28.2499	28.6798	29.2115	28.7187	29.1344	28.5835	29.2299	29.5793	29.6745	29.0669	28.9203	28.5193	28.5074	29.3158	28.8214	28.6439	27.3683	27.1735	27.545	28.219	27.4891	28.2872	27.9732	28.7105
K.AM*GIMNSFVNDIFER.I	29.9378	28.6845	28.7669	29.0872	28.8563	28.597	28.1975	28.5235	28.0549	28.1729	29.2258	29.7679	29.1307	29.1695	26.8653	27.2475	28.2232	28.6131	28.18	27.5787	26.2809	26.8782	27.5186	27.2969	28.1436	26.2202	28.3507
K.AMGIM*NSFVNDIFER.I	28.1247	27.376	27.1509	27.227	26.0819	25.7401	26.1998	27.0244	27.1166	27.0189	26.4707	27.1471	27.019	27.2354	24.3411	25.6081	26.8255	25.4483	25.6177	NA	22.6693	NA	NA	23.9007	25.2088	23.8	24.8122
K.AMGIMNSFVNDIFER.I	27.9355	27.389	28.0506	28.4076	26.6168	26.1443	26.3945	27.8759	27.3659	27.5624	27.0909	27.2556	28.1636	28.0044	25.1893	24.8404	27.7554	25.6024	25.8698	25.4807	24.7735	25.0528	26.7363	25.3056	25.9527	25.7636	NA
K.ESYSVYVYK.V	29.0936	27.5724	28.459	28.812	27.6381	NA	27.2636	28.4483	NA	NA	27.6371	28.2828	27.8171	28.2289	26.8006	26.0594	28.1482	26.5093	27.2737	NA	26.0861	26.2865	NA	NA	NA	NA	27.1058
K.QVHPDTGISSK.A	32.2535	31.1597	30.8171	31.8476	26.5197	29.9631	26.5547	27.6377	27.1703	30.7738	27.7383	27.8514	31.3013	31.8819	29.34	29.9708	31.1172	30.1065	30.9782	29.9373	29.5331	28.979	30.3077	30.391	30.2772	28.8408	30.1621
M.GIM*NSFVNDIFER.I	NA	27.7596	27.8514	NA	21.405	27.8012	NA	26.923	NA	NA	27.3634	27.7634	26.4462	25.5344	27.6615	27.0154	NA	NA	25.8672	27.1013	23.5471	26.0329	25.311	NA	NA	26.0927	23.4605
M.GIMNSFVNDIFER.I	24.8977	26.9996	28.0799	NA	27.0626	NA	NA	26.7677	23.8296	27.1158	26.3381	NA	26.9103	25.0147	NA	NA	NA	24.0951	NA	NA	NA	NA	NA	25.1567	NA	NA	NA
M.NSFVNDIFER.I	NA	NA	26.2542	26.0229	NA	NA	NA	NA	NA	25.0728	NA	NA	25.9996	25.7768	NA	NA	25.0499	NA	NA	NA	NA	NA	NA	NA	NA	NA	NA
N.SFVNDIFER.I	21.7121	NA	NA	28.9725	27.9045	29.1899	28.7238	29.0058	28.8503	NA	28.9101	29.8912	NA	28.5521	28.3015	28.0499	27.997	NA	NA	NA	27.0764	NA	NA	26.7917	28.3549	28.1117	NA
R.KESYSVYVYK.V	NA	NA	NA	NA	NA	NA	NA	20.2956	NA	26.8078	NA	NA	27.3515	NA	NA	NA	NA	NA	NA	NA	NA	25.0562	26.3103	NA	NA	NA	NA
R.LAHYNKR.S	NA	NA	NA	NA	NA	29.2286	27.436	29.0559	29.3776	NA	29.3224	29.4951	28.7288	28.7106	NA	NA	NA	28.8986	28.8179	28.9317	27.9671	28.6996	NA	28.4514	28.3073	27.127	27.5772
R.ALDDFVLGSAR.L	NA	NA	NA	NA	NA	NA	NA	22.856	NA	21.6223	NA	NA	NA	21.3945	NA	NA	NA	NA	NA	NA	NA	NA	21.4498	NA	NA	NA	NA
R.ALETLTGALFQRPPLIAAVK.R	NA	NA	NA	NA	NA	NA	NA	23.5897	NA	NA	NA	NA	24.0738	23.9266	NA	NA	NA	NA	NA	NA	NA	NA	NA	NA	NA	NA	NA
R.DYSGQGVVK.L	NA	NA	NA	NA	NA	NA	NA	NA	24.8291	NA	24.849	NA	NA	NA	NA	NA	NA	NA	NA	NA	24.4791	NA	NA	NA	NA	NA	25.3317
R.EELTAVM*R.F	NA	NA	NA	25.6136	NA	NA	NA	NA	NA	NA	26.1118	25.1641	24.0781	25.286	26.3575	28.3159	29.2841	28.4908	NA	NA	NA	26.019	26.3893	27.9998	26.854	26.7247	27.6611
R.DIVQFVPFR.D	25.5839	24.9354	NA	25.7856	25.0085	24.0014	24.3708	24.5873	NA	NA	25.5275	25.189	24.9841	NA	25.4436	24.8911	27.0988	25.4053	24.6322	24.9792	24.2435	24.6861	24.4093	25.8021	25.191	25.3799	NA
R.GSGIQWDLR.K	NA	NA	NA	24.397	NA	NA	NA	24.3377	NA	NA	24.6998	NA	NA	NA	NA	NA	NA	NA	NA	NA	NA	NA	NA	NA	NA	NA	NA
R.LDELEELLTNNR.I	NA	NA	NA	NA	NA	NA	21.7587	22.6328	NA	22.652	22.7493	NA	NA	NA	NA	NA	NA	NA	NA	NA	NA	NA	NA	NA	NA	NA	NA
R.TIDIGVVTAEEALNYGFSGVM*LR.G	NA	24.4809	NA	25.108	24.0449	24.0463	24.8601	24.2908	24.8545	23.9781	25.1268	24.3134	24.7311	25.2637	NA	NA	NA	NA	NA	NA	NA	NA	NA	NA	23.6785	NA	NA
R.SGPNIYELR.S	NA	24.733	NA	25.9422	NA	NA	22.8925	NA	NA	NA	25.1639	NA	NA	NA	NA	NA	NA	NA	NA	NA	NA	NA	NA	NA	NA	NA	NA
R.LSDQFHDILIR.K	NA	NA	NA	NA	NA	NA	NA	NA	23.0164	NA	25.2304	24.3404	22.6437	23.6293	NA	NA	NA	24.1661	NA	NA	NA	NA	NA	NA	NA	21.93	NA
K.AASADSTTEGTPADGFTVLSTK.S	23.9792	NA	23.6081	25.5648	NA	NA	NA	22.9797	NA	NA	25.1542	24.7699	NA	NA	NA	NA	NA	NA	NA	NA	NA	NA	NA	NA	NA	NA	NA
K.EFVEAVLELR.K	26.8985	23.5303	26.2283	NA	24.6644	25.228	24.8808	26.7152	25.9465	26.6371	26.5543	26.947	26.7965	27.5272	NA	NA	24.1147	NA	25.6093	NA	NA	24.0609	24.0206	23.5489	23.5525	24.9841	25.9669
K.GVTIASGGVLPNIHPELLAK.K	25.4117	NA	26.2568	26.7214	NA	25.9443	NA	26.8508	26.0962	NA	25.7301	27.374	24.9677	NA	NA	NA	NA	25.5149	NA	NA	NA	NA	NA	NA	NA	NA	NA
K.QTAAQLILK.A	27.0999	NA	26.0776	NA	NA	NA	NA	NA	NA	NA	NA	NA	26.4747	26.8007	NA	NA	NA	NA	25.7731	NA	NA	NA	NA	25.4921	NA	NA	NA
R.HILLAVANDEELNQLLK.G	28.6878	27.5203	NA	27.7516	27.0818	27.0049	27.0344	27.7275	26.8855	27.4813	27.5338	27.1757	27.6692	27.6665	NA	NA	26.1647	26.6373	26.7141	26.0696	25.5022	NA	25.9457	26.4817	26.1633	25.553	26.2433
R.IGVGAPVYM*AAVLEYLTAEILELAGNAAR.D	24.5216	23.8033	NA	24.7705	NA	NA	23.7448	23.7317	24.2366	23.8146	24.0033	24.4296	NA	NA	21.5798	NA	NA	NA	NA	NA	NA	NA	NA	NA	NA	NA	NA
R.GDYDAFFEAR.E	24.7836	23.8429	24.2249	25.5251	23.2304	NA	22.7688	24.9554	24.4477	NA	25.1176	24.8275	NA	24.9466	23.9755	25.2476	25.2024	25.6243	24.5757	24.403	24.4003	23.8452	24.436	25.0652	25.0462	24.3765	NA
K.IQQNTFTR.W	NA	NA	NA	NA	NA	NA	NA	NA	NA	NA	24.8001	NA	NA	NA	NA	26.142	27.8027	27.1381	25.6036	25.6155	NA	NA	NA	26.9237	25.2028	NA	26.1352
K.PGTYVIYVR.F	NA	NA	NA	NA	NA	NA	NA	21.835	NA	NA	NA	NA	NA	NA	NA	NA	NA	23.7615	NA	NA	23.4395	NA	25.0685	24.6404	23.6776	NA	23.6201
K.SPFTVGVAAPLDLSK.I	NA	NA	NA	NA	NA	NA	NA	NA	NA	NA	NA	NA	NA	NA	NA	NA	25.6598	NA	NA	NA	NA	NA	23.9569	24.192	NA	NA	23.8719
K.VEPAVDTSR.I	NA	NA	NA	NA	NA	NA	NA	NA	NA	NA	NA	NA	NA	NA	NA	NA	26.6917	NA	NA	24.7253	24.2668	NA	26.353	26.3072	NA	NA	25.5577
K.VLFASQEIPASPFR.V	NA	NA	NA	NA	NA	NA	NA	NA	NA	NA	NA	NA	NA	NA	22.382	NA	25.0041	NA	NA	NA	NA	NA	22.0784	23.1811	NA	NA	24.5375
K.VNQPASFAIR.L	NA	NA	NA	NA	NA	NA	NA	NA	NA	NA	NA	NA	NA	NA	23.3721	NA	NA	NA	NA	NA	NA	NA	25.3118	NA	NA	NA	25.3104
K.VTASGPGLSSYGVPASLPVDFAIDAR.D	NA	NA	NA	NA	NA	NA	NA	NA	NA	NA	23.0704	NA	NA	NA	23.9435	NA	25.8793	24.0299	NA	24.4917	NA	NA	25.2352	25.2498	25.2087	NA	25.4499
R.AGGPGLER.A	27.1384	NA	NA	NA	NA	NA	NA	NA	NA	25.4172	NA	NA	NA	NA	NA	29.5439	30.3486	NA	NA	NA	27.5475	NA	NA	29.4692	NA	28.0431	NA
R.DAGEGLLAVQITDQEGKPK.R	NA	NA	NA	NA	NA	NA	NA	NA	NA	NA	NA	NA	NA	NA	NA	NA	25.8667	23.3878	NA	NA	NA	NA	24.7499	24.4931	23.1357	NA	NA
R.EAGAGGLSIAVEGPSK.A	NA	NA	NA	NA	NA	NA	NA	NA	NA	NA	NA	NA	NA	NA	NA	NA	NA	NA	NA	NA	20.7355	NA	24.8177	24.371	NA	NA	NA
R.EATTDFTVDSR.P	NA	NA	NA	NA	21.5418	NA	22.705	23.2598	NA	NA	24	23.5285	21.1715	23.7629	25.6993	25.462	26.4992	24.9304	NA	25.2555	24.4292	NA	25.9757	24.9507	NA	NA	25.7109
R.GDYVLAVK.W	NA	NA	NA	22.9566	NA	NA	NA	NA	NA	NA	NA	NA	NA	NA	23.6031	NA	26.038	NA	NA	NA	21.7062	NA	24.48	24.2136	NA	NA	24.7732
R.IGNLQTDLSDGLR.L	24.0323	NA	22.4211	24.6338	NA	22.6855	22.8112	22.8152	22.6705	NA	NA	NA	21.723	NA	26.1638	25.578	NA	25.3657	25.6721	25.3704	25.0392	NA	26.4679	25.1593	25.2851	NA	NA
R.LIALLEVLSQK.K	NA	24.9707	25.3389	25.5906	NA	24.868	23.9772	25.8057	25.0959	21.9668	23.8909	NA	24.715	25.6756	27.1499	27.9045	29.0999	28.0842	27.5909	26.5247	26.4763	26.3124	27.5576	26.4928	24.7296	NA	28.2128
R.LVSPGSANETSSILVESVTR.S	NA	NA	NA	NA	NA	NA	NA	NA	NA	NA	NA	NA	NA	NA	26.5544	NA	26.2451	NA	20.7555	23.6425	NA	24.5949	26.4104	NA	25.4612	NA	23.512
R.QM*QLENVSVALEFLDR.E	23.8082	NA	23.8847	25.3601	24.6146	24.4058	22.9764	25.5475	24.5327	21.7829	25.9949	24.7279	24.5429	25.1454	24.1069	26.9476	27.7153	27.459	26.5387	25.7737	26.0082	26.0155	26.6695	27.6861	26.8116	25.6354	27.7099
R.SADFVVESIGSEVGSLGFAIEGPSQAK.I	NA	NA	NA	NA	NA	22.7205	NA	23.1821	NA	NA	NA	NA	NA	NA	24.7397	23.3164	25.3054	23.4483	NA	23.4363	23.1997	NA	24.984	24.5186	NA	NA	24.4083
R.TFEM*SDFIVDTR.D	NA	NA	22.3954	23.8614	NA	NA	NA	NA	NA	NA	21.2747	NA	NA	NA	25.9178	25.3155	26.5094	NA	24.1908	24.9978	21.4975	24.3196	25.5287	24.74	23.3047	22.6385	25.0466
R.VEVGKDQEFTVDTR.G	NA	NA	NA	NA	NA	NA	NA	NA	NA	18.9553	NA	NA	NA	NA	NA	NA	26.0979	NA	NA	23.688	NA	24.4317	NA	NA	NA	NA	23.7867
R.YM*IGVTYGGDDIPLSPYR.I	NA	NA	NA	NA	NA	NA	NA	NA	NA	NA	NA	NA	NA	NA	NA	NA	25.2629	NA	NA	NA	NA	NA	23.6006	NA	NA	NA	24.0853
K.GLVYETSVLDPDEGIR.F	NA	24.3108	NA	NA	NA	NA	NA	NA	NA	NA	NA	24.1731	NA	23.3894	NA	NA	NA	NA	NA	NA	NA	NA	NA	24.7352	NA	NA	NA
K.IVPNVLLEQGK.A	NA	NA	NA	NA	22.1189	NA	NA	23.9223	NA	23.9842	23.4763	23.1465	NA	NA	NA	NA	24.3163	NA	NA	NA	NA	NA	NA	NA	NA	NA	NA
R.ALGVLAQLIWSR.A	25.2183	24.9516	24.7584	25.8959	25.9911	25.6626	24.4459	25.4288	25.5941	24.7742	26.2485	25.2267	25.1471	25.9015	25.0301	23.9964	25.1898	25.5979	26.2383	24.8765	24.7201	23.8362	25.646	26.198	25.6343	25.2199	25.0184
R.AYAQGISR.T	NA	NA	NA	NA	NA	NA	NA	26.1547	NA	NA	NA	NA	NA	26.0758	NA	NA	NA	NA	26.1299	NA	NA	NA	NA	26.2459	NA	NA	26.0949
R.DYIWNTLNSGR.V	NA	NA	NA	NA	23.8576	23.8682	NA	24.1319	NA	NA	NA	23.9276	NA	NA	NA	NA	NA	NA	NA	NA	NA	NA	NA	NA	NA	NA	NA
K.ANNLSSLSK.K	25.5611	NA	NA	NA	24.8548	23.4975	23.6798	NA	NA	NA	NA	24.9397	NA	NA	NA	NA	NA	NA	NA	NA	NA	NA	NA	NA	NA	NA	NA
K.LNEQSPTR.C	NA	NA	26.3417	NA	NA	NA	NA	NA	23.5244	24.1691	NA	NA	NA	NA	NA	NA	NA	NA	NA	NA	NA	NA	NA	NA	NA	NA	NA
M.VLLTM*IAR.V	NA	NA	NA	NA	NA	NA	NA	27.0294	NA	NA	20.7493	27.0275	26.4654	NA	NA	NA	NA	NA	NA	NA	NA	NA	NA	NA	NA	NA	NA
R.DLQQYQSQAK.Q	NA	25.6231	NA	26.8927	NA	NA	25.3197	NA	25.8281	NA	NA	NA	NA	26.2202	NA	NA	NA	NA	NA	NA	NA	NA	NA	23.9001	NA	NA	NA
R.GEALSALDSK.A	27.8449	27.0276	NA	28.0486	27.3853	26.5626	26.6085	27.4221	NA	NA	NA	27.7223	27.3767	28.0363	NA	NA	25.7271	NA	NA	24.2978	24.4076	NA	24.7766	NA	NA	NA	24.048
R.IM*VANIEEVLQR.G	27.2771	26.4303	26.387	27.2587	26.0559	27.0457	26.1262	26.5706	26.5407	26.5666	27.4765	27.3332	26.8874	27.3542	23.8097	NA	NA	NA	NA	23.1054	NA	NA	23.9687	22.8027	23.4773	NA	NA
R.NLGSINTELQDVQR.I	27.4052	26.8661	26.8267	27.5897	27.5291	26.4388	NA	26.9694	27.388	NA	27.2424	27.5298	26.9648	26.2279	24.2141	24.7321	25.3574	24.4838	24.7203	NA	24.3041	NA	NA	24.7593	NA	23.4532	23.6984
R.VADGLPLAASM*QEDEQSGR.D	25.8434	26.8629	25.1137	NA	27.095	26.5958	25.5849	26.9426	NA	27.0006	25.8521	27.0259	NA	NA	NA	NA	NA	24.5281	NA	NA	24.2765	NA	NA	NA	NA	NA	NA
K.ELALPGELTQSR.S	23.3975	NA	NA	NA	NA	NA	NA	23.9672	NA	NA	24.6048	NA	NA	NA	NA	NA	NA	NA	NA	NA	NA	NA	NA	NA	NA	NA	NA
R.YFLNLVLVDEEDRR.Y	NA	NA	NA	NA	NA	NA	NA	NA	NA	NA	24.8452	24.7494	24.8026	25.1066	NA	NA	NA	NA	NA	NA	NA	NA	NA	24.298	NA	NA	NA
M.VNLLQIVR.D	NA	22.6741	NA	24.66	NA	NA	NA	NA	NA	NA	24.2081	NA	NA	NA	NA	NA	NA	NA	NA	NA	NA	NA	NA	NA	NA	NA	NA
R.AVEILADIIQNSTLGEAEIER.E	23.5735	NA	NA	23.0527	20.7155	21.3405	NA	21.6329	NA	NA	NA	21.3298	NA	23.1982	NA	NA	NA	NA	NA	NA	NA	NA	NA	NA	NA	NA	NA
R.IDAVNAETIR.E	23.4191	NA	21.4228	23.9052	NA	22.3734	NA	NA	22.016	NA	NA	NA	NA	NA	NA	NA	NA	NA	NA	NA	NA	NA	NA	NA	NA	NA	NA
K.ISEIEDAAFLAR.E	25.8515	25.5123	25.0073	26.4559	NA	NA	24.8169	25.5321	25.3479	22.8768	25.0238	25.3064	NA	NA	NA	NA	24.9218	NA	24.7967	NA	23.0696	23.3619	NA	NA	24.1784	NA	24.5857
K.SVQTTLQTDEVK.N	NA	NA	23.8708	24.8742	NA	NA	22.801	NA	24.5212	23.9936	NA	23.8662	24.2437	24.5529	NA	NA	24.8306	NA	23.4784	NA	NA	NA	24.1162	NA	NA	NA	23.2041
R.IEVVNM*LAPYAVFDIVR.N	24.5457	23.7762	22.4356	24.7507	23.892	23.5265	NA	24.411	24.2528	24.3265	24.8638	24.5321	23.9285	24.6183	NA	NA	NA	NA	NA	NA	NA	NA	NA	NA	NA	NA	NA
K.SLVDLTAVDVPTR.Q	24.0507	23.454	NA	25.787	NA	21.9608	NA	NA	NA	NA	20.4801	NA	NA	NA	NA	NA	20.8768	NA	NA	NA	NA	NA	NA	NA	NA	NA	NA
R.FEIVYNLLSLR.F	25.1045	NA	NA	NA	25.5659	24.1742	23.9031	24.7449	NA	NA	NA	24.3473	24.2743	25.1578	24.189	NA	NA	NA	NA	NA	NA	NA	23.4303	NA	NA	NA	24.0669
R.VVAEPVELAQEFR.K	24.837	NA	NA	NA	24.2575	NA	NA	24.6003	22.6262	NA	NA	NA	NA	23.6957	NA	NA	NA	NA	NA	NA	NA	NA	NA	NA	NA	NA	NA
R.GFAYVQFEDVR.D	25.3144	NA	NA	22.9881	21.9296	24.7971	NA	25.1191	23.0392	NA	25.3328	24.8475	NA	24.5305	NA	NA	NA	NA	NA	NA	NA	NA	22.8527	22.9356	21.7364	NA	NA
R.YGPIVDVYVPLDFYTR.R	24.3531	24.2378	23.4161	24.7522	NA	23.7884	NA	24.5898	23.5861	24.8168	23.8968	24.1812	24.1693	NA	NA	NA	NA	NA	NA	NA	NA	NA	NA	NA	NA	NA	NA
R.GFAFVTFESPADAK.A	25.6949	23.758	NA	25.9115	26.0321	25.5313	NA	25.13	25.5591	NA	NA	26.228	24.6757	25.6685	NA	24.8188	NA	25.4795	25.0712	NA	23.0871	NA	NA	24.6923	24.0196	NA	24.9165
K.AYVVLGQFLVLK.K	25.4245	NA	NA	25.2246	NA	24.2104	NA	NA	24.3302	23.8558	24.8414	24.471	24.6888	26.0879	NA	NA	NA	NA	NA	NA	24.7322	NA	NA	25.8311	NA	NA	NA
K.VGAAEIISR.I	25.6148	NA	NA	NA	24.3572	NA	NA	25.1199	NA	24.42	NA	24.8425	24.6412	NA	NA	NA	NA	NA	NA	NA	NA	NA	NA	NA	NA	NA	NA
R.IVDDLKDEAEQYR.K	NA	NA	NA	20.6327	NA	22.3549	NA	NA	24.5145	NA	24.6889	24.6446	23.4799	NA	NA	NA	NA	NA	NA	NA	NA	NA	NA	NA	NA	NA	NA
R.QQAADLISR.T	25.3976	NA	24.9223	25.81	24.2307	24.2303	NA	NA	NA	NA	NA	NA	NA	24.8059	NA	NA	NA	NA	NA	NA	NA	NA	NA	NA	NA	NA	NA
R.AALNEIESR.H	24.0087	NA	NA	NA	NA	NA	NA	NA	NA	NA	NA	NA	22.9411	23.5218	NA	NA	NA	NA	NA	NA	NA	NA	NA	NA	NA	NA	NA
R.IILGGFSQGGALSLYTALTTQQK.L	NA	23.8283	NA	NA	NA	NA	NA	NA	23.9306	NA	23.7473	NA	23.8012	NA	NA	NA	22.7511	22.8197	NA	22.8008	NA	NA	23.6449	22.9175	NA	NA	NA
R.FVTHVSDWGALATISTLEAVR.G	NA	NA	NA	NA	NA	NA	NA	NA	NA	NA	NA	NA	NA	NA	24.2488	NA	28.0665	NA	NA	NA	NA	25.2184	NA	NA	NA	NA	NA
R.M*VLVNAVYFK.G	NA	NA	NA	NA	NA	NA	24.8727	NA	NA	NA	25.2482	NA	NA	NA	NA	NA	21.9578	NA	NA	NA	NA	NA	NA	NA	NA	23.4854	NA
R.AIFEIVLNR.G	25.0339	24.3694	24.8137	NA	NA	24.9847	NA	25.0698	NA	NA	24.7392	23.9104	24.7037	25.6182	NA	NA	NA	NA	NA	22.4309	NA	NA	NA	NA	NA	NA	NA
R.DIDAFWLQR.Q	NA	NA	NA	NA	NA	23.5014	NA	23.0888	NA	NA	NA	NA	22.8681	NA	NA	NA	NA	NA	NA	NA	NA	NA	NA	NA	NA	NA	NA
R.EGSASTEVLR.T	26.8395	NA	NA	NA	26.5238	NA	NA	26.0247	NA	26.087	26.7857	26.254	NA	26.9146	NA	NA	NA	NA	NA	NA	NA	NA	NA	NA	NA	NA	NA
R.GLIEIISNAAEYENIPIR.H	24.5608	22.7052	23.5947	24.5196	24.1931	23.571	22.6011	NA	24.1517	NA	24.6451	24.2977	23.6081	23.388	NA	NA	NA	NA	NA	NA	NA	NA	22.9458	NA	NA	NA	NA
R.LIGLSATLPNYEDVATFLR.V	NA	23.7287	23.7361	23.4383	23.4935	24.0325	22.9687	24.0121	24.2168	23.8293	24.9206	23.4126	23.8783	NA	NA	NA	NA	NA	NA	NA	NA	NA	NA	NA	NA	NA	NA
R.NALLQLTDSQIADVAR.F	NA	NA	NA	NA	NA	NA	NA	23.4383	NA	22.2749	NA	24.2737	NA	29.3108	NA	NA	NA	NA	NA	NA	NA	NA	NA	NA	NA	NA	NA
R.NIEM*TQEDVR.L	NA	NA	NA	NA	NA	NA	NA	23.9532	24.3231	NA	24.5012	24.4117	NA	NA	NA	NA	NA	NA	NA	NA	NA	NA	NA	NA	NA	NA	NA
K.ISLQAIQQLVR.K	NA	22.6433	NA	24.1677	22.9631	NA	23.4769	24.0638	NA	23.751	24.4383	24.6312	NA	NA	NA	NA	NA	NA	NA	NA	NA	NA	NA	NA	NA	NA	NA
R.EVSAWATR.A	24.6243	NA	NA	NA	NA	NA	22.9393	23.4248	NA	22.9686	NA	24.0673	NA	NA	NA	NA	NA	NA	NA	NA	NA	NA	NA	NA	NA	NA	NA
R.LLEVYDQLFK.S	25.1077	24.4957	NA	24.6002	NA	NA	NA	24.9931	NA	NA	24.2113	24.0428	24.7268	24.8715	NA	NA	NA	NA	NA	NA	NA	NA	NA	NA	NA	NA	NA
R.VASVSQNAIVSAAGNIAR.T	24.8355	NA	NA	23.6922	NA	NA	NA	NA	24.4465	NA	NA	23.5553	23.7859	23.4185	NA	NA	NA	NA	NA	NA	NA	NA	NA	NA	NA	NA	NA
R.ADDNATIR.V	27.2517	24.5563	NA	NA	NA	NA	NA	NA	NA	26.073	NA	NA	NA	NA	NA	NA	NA	NA	NA	NA	NA	NA	NA	NA	NA	NA	NA
R.ETDLQELFR.P	23.7246	23.9935	NA	NA	23.9453	NA	23.3005	NA	NA	NA	NA	NA	NA	24.7111	NA	NA	NA	NA	NA	NA	NA	NA	NA	NA	NA	NA	NA
R.ETDLQELFRPFGSISR.I	25.0737	24.6686	NA	NA	24.9431	24.8595	23.6231	25.5789	NA	25.3704	25.5967	24.9133	24.6339	24.5902	NA	NA	NA	23.5644	NA	22.3927	NA	23.02	24.236	24.1567	NA	NA	NA
R.VTNLSEDTR.E	25.9282	NA	NA	26.2733	25.469	25.2972	NA	25.7871	25.5264	NA	25.903	NA	25.1195	NA	24.1202	24.1704	NA	NA	NA	NA	NA	NA	24.65	NA	NA	NA	24.0912
K.LGVTVLSR.I	NA	NA	NA	25.5313	NA	NA	NA	23.2774	NA	NA	NA	NA	NA	NA	NA	NA	NA	NA	NA	NA	NA	23.4882	25.2065	25.6508	NA	NA	NA
R.FHQLDIDDLQSIR.A	NA	NA	NA	NA	NA	NA	NA	NA	NA	24.6052	NA	NA	24.97	NA	NA	NA	NA	22.6494	NA	NA	NA	NA	NA	NA	NA	24.3994	NA
R.GQAAVQQLQAEGLSPR.F	24.6772	22.6842	NA	25.1565	23.3953	NA	NA	NA	NA	NA	NA	NA	NA	NA	NA	22.9473	NA	NA	24.5664	NA	NA	NA	NA	NA	24.0923	NA	24.1562
K.LVLVNAIYFK.G	24.282	24.24	24.8412	24.6186	NA	25.1479	25.2198	25.6536	25.386	25.6568	25.535	NA	25.1419	NA	25.7188	NA	27.3	25.3838	25.5531	25.4792	NA	24.8511	NA	25.7181	NA	NA	26.1925
R.IVLFDTLLEEYSVLNK.D	23.4496	NA	NA	22.0081	NA	NA	NA	NA	NA	NA	NA	NA	NA	24.2582	NA	NA	NA	NA	NA	NA	NA	NA	NA	NA	NA	NA	NA
K.LIFPYVELDLHSYDLGIENR.D	23.3798	NA	NA	23.4704	26.2022	NA	NA	23.6264	22.7475	NA	23.5392	NA	23.3648	24.5249	NA	NA	24.88	NA	NA	NA	NA	NA	24.3255	24.3387	NA	NA	NA
K.TVEAEAAHGTVTR.H	NA	NA	NA	NA	NA	NA	NA	NA	NA	NA	NA	23.7894	NA	NA	NA	NA	NA	23.6564	NA	NA	NA	NA	24.3231	25.0134	NA	NA	NA
R.ATDFVVPGPGK.V	NA	NA	NA	26.3452	NA	NA	NA	NA	NA	NA	NA	23.9247	NA	25.6155	NA	25.1597	26.6674	NA	NA	NA	NA	NA	NA	26.5914	NA	NA	NA
R.NILGGTVFR.E	NA	28.6442	NA	NA	NA	NA	NA	28.9841	28.4405	NA	NA	28.4836	NA	NA	NA	NA	NA	NA	NA	NA	NA	27.4658	NA	28.5358	NA	NA	NA
R.EEVDQVAR.A	25.5525	24.4991	24.1497	25.3437	24.9217	24.7196	23.9812	24.6093	24.9012	24.456	24.9826	NA	24.6261	24.5153	NA	NA	NA	NA	NA	NA	NA	NA	NA	NA	NA	NA	NA
R.AWDDFFPGSDR.F	27.6845	26.7743	26.5948	28.1358	28.2233	27.5081	27.1904	27.7807	26.2911	18.2478	27.5433	NA	27.2376	28.1655	NA	NA	24.4659	23.7311	NA	24.741	NA	23.0844	25.8562	23.6273	NA	NA	NA
R.TPM*GIVLDALEQQEEGINR.L	28.1226	27.3204	27.4885	27.8873	27.7861	26.9502	26.8045	27.6916	27.5543	27.45	28.153	27.9981	27.2415	27.7005	23.9081	NA	NA	NA	NA	24.4052	24.1668	NA	24.0431	23.9066	24.3202	NA	24.1701
R.TPMGIVLDALEQQEEGINR.L	24.5338	NA	23.1143	25.0797	22.7567	24.7695	NA	NA	NA	25.6242	25.0562	NA	24.0359	NA	NA	NA	NA	NA	NA	NA	NA	NA	NA	NA	NA	NA	NA
K.EYSIEEIEAGR.I	NA	24.5644	NA	25.7495	24.3397	NA	NA	NA	24.7034	NA	NA	NA	NA	NA	NA	NA	NA	NA	NA	NA	NA	NA	NA	NA	NA	NA	NA
K.IGETVVDLENR.L	25.8132	NA	22.7612	26.1655	23.288	NA	24.0548	24.9887	25.1183	NA	24.058	24.8416	24.0911	25.7133	NA	NA	NA	NA	NA	NA	NA	NA	NA	NA	NA	NA	NA
R.DVILDDLSLTGEK.M	25.3154	NA	24.1285	25.1754	24.7659	NA	NA	24.0406	NA	NA	NA	NA	24.3267	24.9548	NA	NA	NA	NA	NA	NA	NA	NA	NA	NA	NA	NA	NA
R.IETQNQLLGIADR.L	24.6612	23.9798	NA	25.0907	25.0034	24.0362	23.7807	NA	NA	NA	24.3818	NA	NA	23.9599	21.3813	NA	NA	NA	NA	NA	NA	NA	NA	NA	NA	NA	NA
R.LAWFPLTR.G	NA	NA	NA	26.0516	NA	NA	24.9815	NA	NA	NA	NA	24.4417	NA	NA	NA	NA	NA	NA	NA	NA	NA	NA	NA	NA	NA	NA	NA
R.M*DVGTIYR.E	NA	NA	NA	NA	NA	24.0516	NA	24.6183	NA	NA	NA	24.339	24.3889	24.7492	NA	NA	NA	NA	NA	NA	NA	NA	NA	NA	NA	NA	NA
R.SLGGEGNFNWR.F	NA	NA	NA	25.9647	NA	NA	NA	NA	NA	NA	25.0611	NA	23.3016	NA	NA	NA	NA	NA	NA	NA	NA	NA	NA	NA	NA	NA	NA
R.TAIEILAWGLR.N	25.8448	25.1662	25.2176	26.5756	26.1917	25.5604	25.1943	26.1562	25.5427	25.0868	26.6517	25.5866	25.897	24.3696	NA	NA	NA	NA	NA	NA	NA	NA	24.8059	NA	24.1144	NA	NA
R.TDALLGEFR.M	NA	NA	NA	NA	NA	25.9209	NA	NA	NA	NA	NA	26.1678	25.706	26.144	NA	NA	24.8549	NA	NA	NA	NA	NA	NA	NA	NA	NA	NA
K.AGLVDDFEK.K	25.0759	NA	NA	NA	NA	NA	24.0154	28.3622	28.0657	NA	NA	NA	NA	NA	NA	NA	30.0112	NA	NA	NA	NA	NA	30.3478	30.1875	NA	NA	NA
K.SWNETLTSR.L	NA	NA	NA	NA	NA	NA	24.4803	NA	24.4386	NA	NA	NA	NA	24.9709	NA	NA	NA	NA	NA	NA	NA	NA	NA	NA	NA	NA	NA
K.VTGEVLDILTR.L	NA	NA	NA	NA	NA	NA	NA	NA	NA	NA	NA	NA	NA	NA	NA	NA	NA	23.6175	23.0707	NA	NA	NA	24.6718	24.708	NA	NA	NA
R.AQQVAVQEQEIAR.R	NA	NA	NA	23.4041	NA	NA	NA	NA	NA	NA	NA	NA	NA	NA	NA	NA	23.4777	21.3748	22.8456	NA	NA	NA	NA	22.3997	NA	NA	23.4229
R.VQVQVVER.A	NA	NA	NA	24.8753	NA	24.2741	NA	24.3936	NA	NA	NA	24.2991	NA	24.0576	NA	NA	NA	25.2521	NA	24.41	24.1372	NA	25.3354	25.1308	24.7111	NA	25.6009
K.IVNSAQTGSFK.Q	NA	23.3554	22.8256	24.813	24.3587	NA	23.0506	NA	24.4526	23.6037	NA	24.1185	24.1863	NA	NA	NA	NA	NA	NA	NA	NA	NA	NA	NA	NA	NA	NA
K.LAADDFR.A	33.5406	NA	NA	34.0734	34.6171	NA	NA	34.6498	34.2062	34.0435	33.578	34.004	33.935	23.2736	NA	NA	38.3213	NA	NA	NA	NA	NA	NA	34.7969	NA	NA	NA
R.LLSSFDFFLTDAR.I	25.2911	26.6105	23.359	24.6738	NA	27.7805	NA	24.398	NA	27.236	27.871	NA	23.2408	23.229	NA	NA	NA	NA	NA	NA	NA	NA	21.4518	NA	NA	NA	NA
R.LNATASLEQER.S	NA	NA	23.4576	24.4903	NA	23.1711	20.3882	22.8433	NA	NA	24.1629	23.1691	NA	NA	NA	NA	NA	NA	NA	NA	NA	NA	NA	NA	NA	NA	NA
R.GYDVDFPR.N	26.5183	25.9597	NA	23.8615	NA	25.6471	NA	26.5019	26.2237	26.0251	NA	25.9747	25.9877	26.3677	24.0605	NA	NA	NA	24.2288	NA	23.245	NA	NA	25.3871	24.142	NA	NA
R.QVLEELTELPVM*VELASDFLDR.N	NA	24.4138	23.9186	25.1876	NA	NA	NA	NA	24.6848	NA	NA	NA	NA	NA	NA	NA	NA	NA	NA	NA	NA	NA	NA	24.5512	22.5916	NA	NA
R.VIQQLEGAFALVFK.S	24.5326	NA	NA	24.764	NA	NA	NA	23.9096	NA	22.5953	NA	24.015	23.726	24.3769	NA	NA	NA	NA	NA	NA	NA	NA	NA	24.0285	NA	NA	NA
R.AQFAEATQR.L	25.4602	NA	NA	25.5837	24.7478	NA	NA	NA	NA	NA	24.6136	NA	24.2776	NA	NA	NA	NA	NA	NA	NA	NA	NA	NA	NA	NA	NA	NA
R.GVIFTEAFVAR.H	24.9629	NA	NA	NA	24.1615	NA	NA	23.8305	NA	NA	24.2516	NA	NA	NA	NA	NA	NA	NA	NA	NA	NA	NA	NA	NA	NA	NA	NA
R.LAEEVNDK.L	NA	NA	23.8656	NA	NA	NA	NA	NA	24.6424	NA	NA	NA	NA	25.0443	NA	NA	NA	NA	NA	NA	NA	NA	NA	NA	NA	NA	NA
R.TQSTWVDSFFR.Q	NA	NA	NA	24.0795	NA	24.1767	NA	NA	24.0266	NA	24.4003	24.4127	24.7677	NA	NA	NA	NA	NA	NA	NA	NA	NA	NA	NA	NA	NA	NA
R.GLGDQSASR.T	NA	NA	NA	NA	NA	NA	NA	NA	NA	NA	NA	NA	NA	NA	25.1371	25.6938	NA	27.2485	NA	25.9716	NA	NA	26.3978	NA	NA	NA	NA
K.LALQQDLTSM*APGLVIQAVR.V	NA	NA	22.4118	24.4795	NA	NA	NA	NA	23.6227	NA	23.8651	23.3554	24.4405	25.0331	NA	NA	NA	NA	NA	NA	NA	NA	23.8761	22.8552	NA	NA	NA
K.LSFGLEDEPLETATK.E	23.1139	NA	NA	NA	NA	NA	NA	23.6772	NA	NA	NA	23.4215	NA	NA	NA	NA	NA	NA	NA	NA	NA	NA	NA	NA	NA	NA	NA
R.IEVVNFLVPNAVYDIVK.N	NA	NA	NA	23.2124	NA	NA	NA	NA	NA	NA	24.1956	24.2153	22.6383	23.583	NA	NA	NA	NA	NA	NA	NA	NA	NA	NA	NA	NA	NA
R.AAELETDIR.A	NA	NA	NA	24.2823	NA	NA	22.0031	23.3713	NA	NA	23.433	NA	NA	23.5362	NA	NA	NA	NA	NA	NA	NA	NA	NA	NA	NA	NA	NA
K.QIGYLFISVLVNSNSELIR.L	23.4051	23.5633	NA	23.7181	23.1372	NA	NA	NA	NA	NA	NA	NA	NA	NA	NA	NA	NA	NA	NA	NA	22.3836	NA	NA	NA	NA	NA	NA
K.VGGYILGEFGNLIAGDPR.S	25.1964	24.0796	NA	25.8168	NA	NA	NA	25.4607	25.0605	NA	NA	24.3206	25.1173	24.5634	NA	NA	NA	NA	NA	NA	NA	NA	NA	24.5527	NA	NA	NA
R.DDVQGYAAK.T	NA	25.0951	NA	25.9798	25.2365	NA	23.6494	NA	25.051	NA	NA	NA	24.9756	25.1621	NA	23.7191	NA	NA	NA	NA	NA	NA	NA	NA	NA	NA	NA
R.GLAVFISDIR.N	NA	25.8593	NA	26.0321	26.0904	NA	24.8439	25.8496	24.7865	25.3865	25.4344	NA	NA	25.9299	25.1197	25.3576	25.5624	25.4737	24.5095	NA	NA	23.9203	NA	NA	23.9605	24.8797	24.9389
R.IAGDYVSEEVWYR.V	NA	NA	NA	NA	22.2541	23.2575	NA	23.6325	21.9605	NA	NA	23.7272	24.1224	NA	NA	NA	NA	21.5334	NA	20.7421	NA	NA	NA	NA	21.1897	NA	21.198
R.LSTVASTDILATVLEEM*PPFPER.E	24.8142	24.5816	24.7107	26.0145	NA	24.6467	24.3007	25.094	25.1455	24.3402	24.9881	25.6942	25.2614	25.9195	NA	25.0739	NA	NA	NA	NA	25.0796	23.3695	25.1926	25.1453	NA	NA	24.6506
R.NADVELQQR.A	26.9372	26.6112	NA	27.6214	26.9436	26.4359	NA	26.9779	26.6653	NA	26.9985	26.2504	26.3628	26.8497	27.2506	NA	NA	26.7477	NA	NA	26.0954	25.2348	27.1716	27.222	25.8375	NA	NA
R.VIQIVINR.D	NA	NA	NA	25.6591	NA	23.2867	NA	25.3245	NA	NA	25.1534	NA	24.7223	NA	NA	NA	NA	NA	NA	NA	NA	NA	NA	NA	NA	NA	NA
K.LVTFENVR.M	25.8495	NA	NA	25.9346	NA	NA	NA	NA	NA	NA	NA	24.3652	NA	25.4663	NA	NA	24.545	NA	NA	NA	NA	NA	NA	NA	NA	NA	NA
K.TTFEDLIQR.C	24.5912	NA	NA	NA	NA	NA	NA	23.554	23.2966	NA	NA	NA	24.0988	24.6727	NA	NA	NA	NA	NA	NA	NA	NA	NA	NA	NA	NA	NA
K.VNFEDDSR.G	24.9355	23.0838	NA	25.0542	NA	NA	22.2898	24.1847	24.2055	22.0276	24.4032	NA	23.6951	24.2644	NA	NA	NA	NA	NA	NA	NA	NA	NA	NA	NA	NA	NA
K.YLELLGYR.K	NA	NA	NA	26.8876	25.5718	NA	NA	26.5662	NA	NA	NA	NA	NA	NA	NA	NA	NA	NA	NA	NA	NA	NA	NA	27.7993	NA	NA	NA
R.ATVWDLR.K	NA	NA	NA	NA	25.7274	NA	NA	25.8452	NA	25.0284	NA	25.4002	NA	NA	NA	NA	24.8844	NA	NA	NA	NA	NA	NA	NA	NA	NA	NA
R.ISVYSIM*GGSTDGLR.Q	NA	21.2765	NA	NA	NA	NA	19.4445	NA	NA	NA	21.8843	NA	NA	NA	NA	NA	19.3186	NA	NA	NA	NA	NA	NA	NA	NA	NA	NA
R.M*ADAIILAIAGGQELLAR.T	26.277	25.5954	25.2671	26.3406	25.9489	25.7583	24.8713	26.1867	25.6009	24.7228	26.1944	25.4023	25.9846	25.3001	24.7967	24.9287	25.2195	24.7188	24.9649	24.4201	24.3399	24.6173	24.9436	24.8481	24.9002	NA	25.068
R.NPAVLSAASFDGR.I	NA	NA	25.2636	NA	24.9904	NA	NA	NA	NA	NA	NA	25.1175	NA	25.0316	NA	24.4529	24.015	NA	NA	22.0087	23.146	23.4476	NA	NA	NA	21.258	NA
R.ENVEYIER.E	NA	21.9072	NA	NA	23.141	23.8098	NA	23.5763	NA	NA	NA	NA	NA	23.5839	NA	NA	NA	NA	NA	NA	NA	NA	NA	NA	NA	NA	NA
K.EVVDAGLVGLER.Q	NA	NA	NA	NA	NA	NA	NA	23.3218	22.1665	21.9042	NA	NA	22.3235	NA	NA	NA	NA	NA	NA	NA	NA	NA	NA	NA	NA	NA	NA
R.ANAEIAQVR.G	NA	NA	NA	25.5608	24.3513	NA	NA	NA	NA	23.313	NA	NA	NA	NA	NA	NA	NA	NA	NA	NA	NA	NA	NA	NA	NA	NA	NA
R.REPAPNAPGDIAAAFPAER.D	NA	NA	NA	NA	NA	NA	NA	24.3444	NA	21.9234	24.0565	NA	22.8139	23.9271	NA	NA	NA	NA	NA	NA	NA	NA	NA	NA	NA	NA	NA
K.AIFQTIQNR.N	24.3788	NA	NA	NA	NA	23.5235	21.9829	NA	24.2414	23.9781	NA	NA	NA	NA	NA	NA	NA	NA	NA	NA	NA	NA	NA	NA	NA	NA	NA
R.GTM*DPALR.E	NA	NA	24.0896	NA	NA	25.0538	NA	NA	24.7861	NA	NA	24.665	NA	NA	NA	NA	NA	NA	NA	NA	NA	NA	NA	NA	NA	NA	NA
K.SIATTLIDDTSSEVLDELYR.V	19.3651	19.8682	NA	22.0059	NA	21.8983	NA	23.8722	22.3813	23.0376	NA	21.7688	22.4219	22.8116	22.5184	NA	23.9809	21.4627	23.1322	22.3227	NA	20.1864	22.5343	23.7875	20.5988	NA	23.0466
R.AFVRPSGTEDVVR.V	24.6302	NA	NA	24.5644	NA	23.5857	NA	24.6562	23.1797	24.0839	24.391	24.3545	21.158	24.4683	NA	21.7324	25.6608	24.4684	NA	NA	24.1073	23.998	NA	22.9153	22.7987	NA	25.2529
R.VISTTDAER.Q	NA	NA	24.2242	NA	NA	NA	NA	25.465	24.5967	24.4603	24.8157	NA	NA	NA	24.7763	24.9691	25.7099	25.1625	NA	NA	24.3347	23.9983	25.2015	24.9874	NA	NA	25.092
R.LTPEELER.A	30.6109	NA	28.9081	NA	NA	29.742	NA	NA	NA	30.0044	30.2802	NA	29.7873	NA	NA	NA	NA	NA	NA	28.2188	NA	NA	NA	NA	NA	26.965	NA
R.DALVNAVIDSLSAYR.S	23.8036	NA	22.8562	23.8705	NA	NA	NA	NA	NA	NA	NA	NA	NA	NA	NA	NA	NA	NA	NA	NA	NA	NA	NA	NA	NA	NA	NA
R.VSVFQTQLPSLGAGLLQSR.E	23.3649	NA	NA	NA	NA	NA	NA	NA	NA	NA	23.7381	23.8038	NA	NA	NA	NA	NA	NA	NA	NA	NA	NA	NA	NA	NA	NA	NA
K.AQYEDIANR.S	31.4951	NA	30.4941	31.8336	26.2395	30.6457	NA	31.051	30.9997	30.825	31.2116	30.7521	30.9578	NA	NA	25.7099	26.0347	NA	NA	NA	NA	NA	NA	NA	NA	NA	NA
K.DVDAAYM*NK.V	NA	NA	NA	NA	26.3069	NA	NA	25.9779	NA	NA	NA	24.9326	25.6352	NA	NA	NA	27.8361	NA	NA	NA	NA	28.5544	NA	27.7043	NA	30.2961	28.9803
K.DVDAAYMNK.V	NA	NA	NA	NA	25.3349	NA	NA	NA	NA	NA	NA	NA	26.2934	NA	NA	NA	29.0904	NA	NA	NA	NA	27.8136	NA	24.4908	NA	29.7215	29.1176
K.EQIKTLNNK.F	NA	NA	NA	NA	26.5075	NA	25.5265	NA	NA	NA	NA	NA	NA	NA	NA	NA	27.3167	NA	NA	NA	24.4475	28.2384	NA	NA	NA	NA	NA
K.FASFIDKVR.F	27.2109	26.7898	25.6473	26.793	28.575	NA	27.3615	NA	NA	26.1126	27.8271	27.5684	NA	NA	NA	NA	31.4788	NA	26.2669	NA	NA	29.1735	NA	27.9519	NA	26.8862	NA
K.KDVDAAYM*NK.V	NA	NA	NA	NA	NA	NA	NA	NA	NA	NA	NA	NA	NA	NA	NA	NA	27.1236	NA	NA	NA	NA	NA	NA	NA	NA	28.6415	27.5076
K.LALDVEIATYR.K	28.1607	31.39	29.4301	25.595	30.3436	NA	28.8048	31.7137	27.1186	29.8621	25.5689	30.2514	30.7928	27.4686	32.8242	NA	35.5528	25.6636	27.653	NA	30.5149	31.6282	NA	31.6304	28.538	33.6703	31.787
K.LLEGEECR.I	NA	27.3091	27.057	NA	NA	NA	NA	NA	NA	NA	NA	NA	NA	NA	NA	NA	32.5679	NA	NA	NA	NA	29.7121	NA	NA	NA	NA	NA
K.YEDEINK.H	27.2599	27.9823	NA	27.5467	28.9591	25.9749	27.6748	29.8559	27.182	NA	26.9195	28.5758	28.509	27.9871	NA	NA	33.0627	NA	NA	NA	NA	29.7258	24.9968	27.5124	25.7985	32.5894	NA
K.YEDEINKR.T	29.5762	30.9126	30.1732	30.1966	31.1459	28.358	26.7798	33.7433	30.1553	28.878	29.2941	30.3498	31.5531	30.6125	30.442	NA	36.0818	27.7645	30.6692	26.006	26.2986	33.8084	27.5112	31.5086	27.6668	35.8339	30.5978
K.YEELQVTAGR.H	NA	NA	NA	NA	25.9021	NA	NA	27.7508	NA	NA	NA	NA	NA	NA	NA	NA	NA	NA	NA	NA	27.9616	NA	NA	26.3635	25.5114	31.1901	31.132
N.LDLDSIIAEVK.A	NA	NA	NA	NA	NA	NA	NA	24.6447	NA	22.8017	NA	NA	NA	NA	25.1232	NA	28.883	NA	NA	NA	NA	26.4299	NA	NA	NA	26.3708	NA
R.GELALKDAR.A	NA	25.5258	25.8141	26.1404	27.188	NA	NA	26.6831	NA	NA	NA	25.5689	22.9708	NA	NA	NA	28.098	NA	NA	NA	NA	26.2817	NA	NA	NA	25.7684	NA
R.KLLEGEECR.I	NA	26.2624	NA	NA	25.7593	NA	NA	28.1794	NA	26.886	NA	26.6447	NA	NA	NA	NA	30.3476	NA	NA	NA	NA	27.7253	NA	25.373	NA	30.6965	NA
R.NLDLDSIIAEVK.A	27.9545	27.7579	24.4158	28.7434	31.0402	24.7317	29.7939	32.0334	29.3201	30.7709	28.057	30.0986	31.283	25.4281	32.7498	25.8326	35.9723	25.7787	28.8354	25.5819	29.0693	33.7582	27.7415	32.1074	28.1422	33.8751	31.7298
K.LQIWDTAGQER.F	27.5403	26.8465	NA	20.1588	27.454	NA	27.1441	NA	27.0995	NA	28.2658	NA	27.3968	27.7302	NA	NA	27.431	23.9064	26.4438	26.0984	NA	NA	NA	22.8127	NA	NA	19.8086
R.EGQEDQGLTK.D	27.2071	26.2188	NA	27.492	NA	26.1012	NA	27.2562	26.931	NA	26.8666	26.8525	NA	26.7091	NA	24.5666	NA	25.5096	NA	NA	24.4554	NA	NA	NA	NA	NA	NA
R.TVAVITSDGR.M	NA	NA	NA	25.2098	23.9572	NA	NA	NA	NA	NA	NA	NA	NA	NA	NA	NA	NA	NA	NA	NA	NA	NA	NA	NA	NA	23.6889	23.9666
K.FFQPTEM*AAQDFFQR.W	NA	NA	NA	23.3504	NA	NA	NA	NA	NA	22.5923	NA	NA	23.3483	24.376	NA	NA	NA	NA	NA	NA	NA	NA	NA	NA	NA	NA	NA
K.LLGFGSALLDNVDPNPENFVGAGIIQTK.A	23.3002	22.6346	NA	23.1148	23.8008	NA	NA	NA	NA	NA	NA	NA	23.8947	NA	NA	NA	NA	NA	NA	NA	NA	NA	NA	NA	NA	NA	NA
R.AVEYLTLSSVASTDVLATVLEEM*PPFPER.E	23.7981	23.4717	22.9086	24.7831	23.8194	NA	NA	NA	23.0322	NA	23.3744	24.1797	23.5813	25.063	NA	NA	21.8615	NA	NA	NA	NA	NA	NA	23.1297	NA	NA	NA
R.EM*GEAFAADIPR.I	25.5481	25.0983	NA	26.1803	25.6687	24.6066	24.3253	25.0254	25.2269	25.2983	25.7841	NA	NA	25.8211	NA	22.7046	NA	NA	NA	21.4178	21.2235	NA	NA	21.5138	NA	NA	NA
R.VLQIVTNR.D	NA	25.3493	NA	NA	NA	NA	NA	NA	NA	19.0767	26.4187	26.4255	25.2313	26.1792	NA	NA	NA	NA	NA	NA	NA	NA	NA	NA	NA	NA	NA
R.YLETADYAIR.E	25.4833	NA	23.6796	25.8574	25.7204	NA	NA	25.6004	24.8418	23.8568	NA	24.8073	NA	23.6778	NA	NA	NA	NA	NA	NA	NA	NA	NA	NA	NA	NA	NA
R.DNSQVNAVTVLTLLDK.L	NA	NA	NA	NA	NA	NA	NA	NA	NA	NA	NA	NA	NA	NA	NA	23.3134	25.1811	NA	NA	NA	NA	NA	24.5108	NA	NA	NA	NA
R.YEGSYALTSEEAER.S	NA	NA	NA	NA	NA	NA	NA	NA	NA	NA	NA	NA	NA	NA	21.385	NA	23.325	NA	NA	NA	20.1393	23.4247	23.0184	22.9087	23.0491	NA	22.3935
R.LLESLDQLELR.V	NA	NA	NA	22.9871	NA	NA	NA	24.6188	22.4391	NA	NA	NA	NA	23.9714	NA	NA	24.4992	NA	NA	NA	NA	NA	NA	NA	NA	NA	NA
K.ELLALDSVDPEGR.A	NA	NA	NA	NA	23.8646	NA	NA	NA	21.9732	NA	23.3461	NA	NA	NA	NA	NA	NA	NA	NA	NA	NA	NA	NA	NA	NA	NA	NA
R.TEAAAAAPQR.S	26.3664	25.0187	24.8893	25.5989	25.3148	24.7206	24.7647	24.5407	24.7925	23.3926	NA	24.9701	23.0574	NA	NA	NA	NA	NA	NA	NA	NA	NA	NA	NA	NA	NA	NA
K.TGGLEIDSDFGGFR.V	NA	23.3475	NA	NA	23.7873	NA	22.1225	NA	NA	NA	NA	NA	NA	24.5283	NA	NA	NA	NA	NA	NA	NA	NA	NA	NA	NA	NA	NA
R.VNAELQAR.S	26.1049	25.2517	NA	26.2505	24.9831	24.8736	NA	25.4492	25.2827	NA	25.3985	25.4539	24.6255	25.5757	NA	NA	NA	NA	NA	NA	23.4311	NA	NA	NA	23.1078	NA	NA
K.DFAPGSQLPILLYDSDAK.T	24.4316	NA	NA	NA	NA	NA	NA	NA	NA	NA	NA	NA	24.7014	25.1864	NA	NA	NA	NA	NA	NA	NA	NA	NA	NA	NA	NA	NA
K.GVPFTLTTVDTR.R	NA	NA	25.2509	NA	25.3852	24.397	25.408	26.2185	NA	24.2423	25.4987	NA	25.2283	26.5695	NA	NA	NA	NA	NA	NA	NA	NA	NA	NA	NA	NA	NA
K.NPVPAQDEALYQQLLR.A	25.5969	23.0404	24.2179	25.8439	NA	NA	NA	NA	NA	24.105	NA	NA	NA	24.8459	NA	NA	NA	NA	NA	NA	NA	NA	NA	NA	NA	NA	NA
K.TDTLQIEDFLEETLGPPDFPSLAPR.Y	25.1372	24.7415	24.5265	25.6236	NA	24.7918	24.348	NA	24.8783	25.17	24.9036	25.0605	NA	25.6822	NA	NA	NA	NA	NA	NA	NA	NA	23.8069	24.0676	22.4716	NA	NA
R.LFM*VLLLK.G	26.8267	25.9733	NA	NA	26.2523	NA	NA	26.5306	NA	NA	26.1011	NA	26.889	27.354	NA	NA	NA	NA	NA	NA	NA	NA	NA	25.1127	NA	NA	NA
K.LQEVEVPEDFGPVR.T	20.8682	NA	NA	23.8668	NA	NA	20.4268	22.5945	22.1824	NA	22.9783	NA	23.4357	NA	NA	NA	NA	NA	NA	NA	NA	NA	NA	20.9018	NA	NA	NA
K.QITSADAVR.N	NA	NA	23.602	NA	23.9352	NA	23.5582	NA	NA	23.3261	NA	23.5174	23.5068	24.1268	NA	NA	NA	NA	NA	NA	NA	NA	NA	NA	NA	NA	NA
R.GRPVPM*M*IPDELAPTYSLDTR.S	NA	NA	NA	NA	NA	NA	21.2598	23.703	22.2604	NA	NA	NA	NA	22.7574	NA	NA	NA	NA	NA	NA	NA	NA	NA	NA	NA	NA	NA
K.M*VDVGGQR.S	NA	NA	NA	NA	25.1183	NA	NA	NA	NA	NA	26.7501	26.368	NA	NA	NA	NA	NA	NA	NA	25.1139	NA	NA	NA	NA	NA	NA	NA
R.FVFAAVK.D	NA	NA	24.3667	NA	25.483	NA	23.9773	NA	NA	NA	NA	NA	26.232	24.5687	NA	NA	NA	NA	NA	NA	NA	NA	24.4726	NA	NA	NA	NA
R.VPTTGIIEYPFDLENIIFR.M	23.9313	NA	23.6143	24.5361	NA	NA	23.06	NA	23.9386	NA	25.2382	24.7205	NA	25.2025	NA	22.9506	NA	NA	NA	23.3772	NA	NA	NA	NA	NA	NA	NA
R.GAEIVADTFR.D	NA	NA	NA	25.1027	NA	NA	NA	24.6556	NA	NA	NA	NA	24.0703	NA	NA	NA	NA	NA	NA	NA	NA	NA	24.8905	24.6756	NA	NA	NA
R.IVEIGDENATLDGTDVLFTGR.E	24.6062	24.0103	24.2257	24.8178	24.6253	24.0149	21.5951	24.2675	23.7605	23.9128	25.0062	23.6972	22.3454	24.7316	24.8666	24.7112	25.4616	24.8991	NA	23.9979	23.5284	24.4177	24.5127	25.4247	24.4693	25.1013	25.5442
R.QLANYNFDFR.S	NA	21.7421	NA	NA	NA	NA	NA	23.2664	NA	NA	23.7428	NA	NA	22.8942	NA	NA	NA	NA	NA	NA	NA	NA	NA	NA	NA	NA	NA
K.AFDLIVDRPVTLVR.E	NA	NA	NA	24.9653	NA	NA	NA	24.6493	25.0451	NA	25.4242	NA	NA	25.2873	NA	NA	NA	NA	NA	NA	NA	NA	NA	24.1895	NA	NA	NA
K.DLADELALVDVIEDK.L	24.3841	24.6557	24.1322	25.1494	25.0029	23.5644	23.8581	25.5344	24.7761	25.6494	24.7582	24.7871	24.8751	25.9208	24.0441	24.5499	26.5623	25.3611	26.0319	24.9311	25.2101	24.3055	25.9597	26.8453	26.0903	NA	25.8667
K.DQLIYNLLK.E	NA	NA	NA	24.5896	NA	NA	NA	NA	NA	NA	NA	NA	25.0832	25.3858	NA	NA	26.9265	24.571	26.2734	NA	NA	NA	26.2003	NA	NA	NA	NA
K.DYNVTANSK.L	24.9086	NA	NA	24.9181	23.7416	23.8696	23.9122	23.8415	24.7269	23.8303	24.4242	NA	NA	24.5377	NA	NA	26.5152	NA	26.7728	NA	23.5049	24.086	NA	NA	NA	NA	NA
K.QVVESAYEVIK.L	NA	NA	NA	NA	NA	NA	NA	NA	NA	NA	NA	NA	NA	NA	NA	NA	25.2549	NA	24.8481	NA	NA	NA	NA	25.6811	22.7338	NA	NA
K.SADTLWGIQK.E	23.4835	NA	NA	NA	NA	NA	NA	24.241	NA	NA	NA	NA	24.2485	NA	NA	NA	25.5086	NA	NA	NA	23.9884	NA	NA	25.6124	NA	NA	NA
K.VTLTSEEEAR.L	26.2331	25.8914	25.7548	26.7124	NA	NA	NA	NA	26.4683	25.9436	NA	26.2251	NA	NA	NA	NA	27.8304	NA	27.262	NA	26.3704	26.5283	NA	27.6712	NA	NA	NA
R.VIGSGCNLDSAR.F	25.2352	NA	NA	24.5986	NA	NA	NA	NA	NA	NA	NA	NA	NA	NA	NA	NA	NA	NA	24.3444	NA	21.9172	24.1594	23.8172	25.3957	NA	NA	24.5401
K.M*VEGFFDR.G	NA	NA	NA	NA	24.5419	NA	NA	NA	25.6465	25.1874	24.3235	25.7595	NA	26.223	NA	NA	NA	NA	NA	NA	NA	NA	NA	NA	NA	NA	NA
K.YNLGLDLR.T	NA	NA	NA	NA	NA	NA	NA	NA	NA	NA	25.6842	NA	NA	25.4995	23.5627	NA	NA	NA	24.9936	NA	NA	23.4034	25.0004	NA	NA	NA	NA
R.DDGSWEVIEGYR.A	24.4212	22.382	NA	25.1422	24.7075	24.1498	23.231	24.1655	21.7859	NA	24.6989	NA	NA	24.5499	NA	22.3125	23.4424	NA	23.54	NA	NA	NA	24.4277	23.7833	NA	NA	23.8562
R.TAAYVNAIEK.V	NA	24.3164	24.072	NA	NA	NA	24.2622	25.194	NA	NA	NA	NA	NA	25.3617	NA	NA	25.1013	NA	25.2742	NA	NA	NA	NA	25.1178	NA	NA	NA
R.YSTDVSVDEVK.A	25.0049	23.3671	24.348	25.7915	24.9826	NA	23.511	24.7706	24.5858	NA	23.8726	23.4906	24.0579	25.2354	NA	23.6453	NA	20.9395	NA	NA	NA	23.3968	22.9275	21.8115	NA	NA	24.6385
K.DILLRPELEELR.N	NA	NA	26.2508	NA	NA	NA	NA	NA	NA	NA	NA	24.8087	NA	27.3398	25.6908	NA	21.1923	26.9546	NA	25.7974	NA	NA	26.6559	27.3318	NA	NA	NA
R.GPSGLLVYQGK.G	26.0536	23.0855	25.1592	26.2184	25.656	NA	24.6772	NA	25.6874	24.9115	NA	NA	NA	25.9284	NA	23.6448	26.4597	NA	25.6229	24.6634	23.4957	NA	NA	25.9405	NA	NA	NA
R.IDGNLVVR.P	27.3745	26.9141	26.9704	27.6139	NA	NA	NA	NA	NA	NA	27.3324	NA	NA	NA	26.6644	NA	26.9029	NA	26.336	26.4877	NA	NA	26.3966	26.2331	NA	26.3715	NA
R.STPAITLESPDIK.Y	NA	NA	24.3429	NA	NA	24.7001	NA	NA	NA	NA	25.2608	NA	24.5381	25.3073	NA	NA	NA	25.5414	24.1464	23.638	NA	NA	NA	25.5793	NA	NA	NA
R.ILYM*TDEVNDPSLTIK.S	23.2684	21.8893	NA	23.4594	NA	NA	NA	NA	NA	NA	23.233	22.5392	NA	NA	NA	NA	NA	NA	NA	NA	NA	NA	NA	20.4606	NA	NA	NA
R.LNQTTFTATR.P	25.4599	NA	24.9082	25.5111	NA	NA	NA	NA	NA	NA	NA	24.7035	NA	NA	NA	NA	NA	NA	NA	NA	22.8665	NA	NA	NA	NA	NA	NA
R.EYTDASFTNR.K	NA	NA	22.8097	24.6928	NA	22.1847	NA	NA	NA	NA	NA	22.5049	22.9154	24.3653	23.6114	NA	22.8305	NA	24.3901	24.788	NA	NA	24.6338	24.9999	NA	23.2124	24.6587
K.EAVLIQAGEYM*GQLLEQASLHFFVTAR.I	NA	NA	NA	NA	NA	NA	NA	NA	NA	NA	NA	NA	NA	NA	NA	NA	NA	23.9435	NA	NA	NA	NA	NA	25.375	24.5262	NA	NA
K.EREEYVLNDIGVIFYGEVNDIK.T	NA	25.1015	NA	25.1385	24.7058	24.202	23.2534	25.4616	24.2813	NA	25.2482	24.7479	24.6967	25.846	NA	25.7095	26.8928	NA	27.4002	NA	27.5189	25.517	26.2158	27.8154	26.9457	NA	26.5409
K.ETFDVTLEPLSFK.K	24.1619	25.3524	25.5012	26.407	25.5323	24.6576	NA	NA	NA	NA	25.605	NA	25.6564	26.531	25.9247	26.0535	27.5839	27.3817	27.9856	27.0941	27.5079	NA	26.8903	28.5607	NA	25.8673	27.1921
K.FQEGQEEER.L	27.287	27.9199	27.5628	28.4182	27.1963	26.8572	NA	27.9429	26.31	25.0261	27.7539	27.0642	27.1075	26.8933	28.6058	28.8928	28.8531	29.481	29.4772	29.2772	28.9522	28.6986	28.8691	30.5542	29.3836	28.1938	29.2045
K.GTYIPVPIVSELQSGK.W	NA	25.6931	NA	26.0194	NA	NA	NA	25.6876	NA	NA	NA	NA	NA	NA	25.5099	NA	27.2014	NA	27.3913	NA	NA	NA	NA	28.3554	27.078	NA	26.9853
K.KETFDVTLEPLSFK.K	NA	NA	22.5895	NA	24.8745	NA	NA	NA	NA	NA	NA	NA	NA	25.1405	NA	NA	26.5112	NA	NA	NA	NA	NA	24.7441	28.1333	NA	NA	25.8602
K.KPLNTEGVM*K.S	NA	NA	NA	NA	NA	NA	NA	NA	NA	NA	NA	NA	NA	NA	NA	NA	NA	NA	NA	27.2089	NA	NA	26.049	29.0475	27.5015	NA	NA
K.LIASM*SSDSLR.H	NA	NA	NA	26.9083	NA	NA	NA	NA	NA	NA	NA	NA	25.714	NA	27.6893	27.9904	NA	NA	28.5215	28.2093	28.3609	NA	NA	29.1347	NA	NA	28.1703
K.QIGGDGM*M*DITDTYK.F	NA	24.4263	NA	NA	NA	NA	NA	NA	NA	NA	NA	NA	NA	NA	NA	25.4435	25.2796	NA	26.8642	NA	26.8443	NA	25.4321	27.8342	NA	NA	26.1709
K.STVLTIPEIIIK.V	NA	NA	NA	NA	26.419	NA	NA	27.1146	NA	NA	NA	27.0146	NA	27.753	NA	NA	28.5388	NA	NA	NA	NA	NA	NA	30.1466	NA	27.4237	28.2711
R.AQM*DLSGR.G	28.5564	29.0869	27.0468	27.8055	28.4242	28.057	NA	28.7397	27.2626	NA	28.4819	28.366	NA	NA	NA	NA	NA	NA	29.9208	NA	NA	NA	NA	NA	NA	29.2558	30.1158
R.AQMDLSGR.G	NA	NA	NA	NA	NA	NA	NA	NA	NA	NA	NA	NA	NA	NA	NA	NA	NA	25.8033	NA	NA	NA	NA	25.561	25.1159	NA	NA	NA
R.AVPPNNSNAAEDDLPTVELQGVVPR.G	28.2338	27.9008	26.0557	NA	25.404	27.7153	NA	26.6263	NA	NA	27.622	24.809	23.199	27.8916	28.828	29.0953	28.6468	28.5468	29.0549	29.4798	29.9762	27.3451	28.9715	28.6096	29.1969	NA	27.6253
R.EEYVLNDIGVIFYGEVNDIK.T	23.4196	25.0981	25.6276	25.9454	23.9844	24.1726	23.1856	24.8234	24.5967	23.5991	25.194	24.6952	25.0526	25.932	25.8437	26.5595	25.0155	27.5054	25.77	27.1674	26.9787	26.7576	25.3644	27.3986	27.6075	24.0332	27.1519
R.EEYVLNDIGVIFYGEVNDIKTR.S	NA	NA	NA	NA	NA	NA	NA	NA	NA	NA	NA	NA	NA	NA	23.451	23.9194	NA	25.0968	NA	24.378	24.6081	23.5765	NA	24.1557	24.5939	NA	NA
R.GQSFYVQIDFSR.P	NA	NA	NA	NA	NA	NA	NA	NA	NA	NA	NA	NA	NA	NA	NA	NA	NA	NA	NA	25.8814	22.2833	23.3337	23.0025	25.2675	27.3093	23.3279	25.5053
R.GTQVVGSDM*TVTVEFTNPLK.E	NA	NA	NA	NA	NA	NA	NA	NA	NA	NA	NA	NA	NA	NA	NA	NA	NA	NA	NA	NA	NA	21.6059	24.9874	25.6844	NA	NA	26.6115
R.GVNLQEFLNVTSVHLFK.E	NA	24.4177	NA	24.9417	24.9836	23.9345	NA	24.6654	NA	NA	25.2982	25.0062	24.4375	25.5302	23.8962	24.6202	25.703	27.9735	27.5586	27.0543	26.8479	25.0404	27.3942	29.7226	27.4032	26.6819	26.403
R.HVYGELDVQIQR.R	NA	NA	NA	NA	NA	NA	NA	NA	NA	NA	NA	24.4474	NA	NA	NA	NA	NA	27.8595	NA	25.4118	NA	NA	NA	25.0139	27.5399	27.7964	26.6161
R.IVTNYFSAHDNDANLQM*DIFLEEDGNVNSK.L	NA	NA	NA	NA	NA	NA	NA	NA	NA	NA	NA	NA	NA	NA	NA	NA	NA	24.3029	NA	NA	NA	NA	23.3498	25.6538	24.3676	NA	NA
R.KLIASM*SSDSLR.H	NA	NA	NA	NA	NA	NA	NA	NA	NA	NA	NA	NA	NA	23.0224	NA	NA	NA	NA	25.1777	NA	NA	NA	NA	26.3214	25.3155	NA	24.4992
R.LALETALM*YGAK.K	NA	NA	NA	NA	26.0302	NA	23.2853	NA	25.3193	NA	26.4567	25.9789	NA	26.135	26.8294	27.4842	27.5606	NA	28.4203	27.6621	28.8323	27.1734	27.7338	NA	28.3247	26.9995	27.9324
R.LSIQSSPK.C	27.0579	NA	NA	28.136	27.0333	NA	NA	27.7581	NA	NA	27.2293	NA	NA	NA	NA	NA	28.9663	29.6266	NA	NA	29.4639	28.5332	28.7417	29.7949	29.0669	28.0765	NA
R.M*YVAVWTPYGVLR.T	NA	26.8591	26.3067	26.9694	27.218	26.5735	NA	27.6346	24.3354	NA	27.5783	26.1396	26.0174	27.5614	28.0105	27.7809	27.0528	29.4476	28.1736	28.8798	29.841	28.7247	NA	29.1138	29.6229	28.4015	28.7254
R.NVWVHLDGPGVTR.P	NA	NA	NA	NA	NA	NA	NA	NA	NA	NA	NA	23.4183	NA	23.7004	NA	NA	NA	27.2147	NA	NA	25.9647	NA	26.5209	26.2545	26.3702	26.7235	25.5061
R.RGQSFYVQIDFSR.P	NA	NA	NA	NA	NA	NA	NA	NA	NA	NA	NA	NA	NA	NA	NA	NA	NA	24.0586	NA	NA	26.0609	NA	26.7491	26.1316	26.8982	NA	22.397
R.SNVDM*DFEVENAVLGK.D	NA	25.2865	24.1981	23.2211	23.7548	NA	NA	25.225	NA	NA	24.6159	24.4075	NA	25.3477	26.2513	26.4703	26.2211	26.1592	26.5369	26.1353	NA	NA	25.5092	26.8962	NA	25.2616	25.8066
R.SSENPVR.Y	NA	NA	NA	29.4026	28.4331	NA	NA	NA	NA	NA	NA	28.4164	27.9176	28.6986	NA	NA	NA	NA	NA	NA	NA	NA	NA	NA	NA	NA	NA
R.VEYVIGR.Y	29.1663	NA	NA	NA	28.8596	NA	NA	NA	NA	NA	NA	29.0594	NA	29.5102	NA	NA	30.5637	NA	NA	NA	NA	NA	NA	NA	NA	NA	NA
R.VGSAM*VNAK.D	27.3446	28.2726	27.6754	28.4472	27.7306	NA	24.9823	28.1987	26.6999	NA	NA	27.559	NA	NA	28.9249	29.267	NA	30.016	29.5878	29.7414	29.7583	NA	29.1121	NA	29.8787	27.6414	29.2653
W.TGSVDILLEYR.S	NA	NA	NA	NA	NA	NA	NA	NA	NA	NA	NA	NA	NA	NA	NA	25.1408	NA	NA	NA	NA	25.2722	NA	NA	NA	26.0276	NA	NA
Y.GVPPSAWTGSVDILLEYR.S	NA	NA	NA	NA	NA	NA	NA	NA	NA	NA	NA	NA	NA	NA	NA	NA	NA	26.6101	NA	26.3117	25.8928	NA	24.7601	24.9719	26.0878	26.0957	26.0332
K.FEVGDIM*LIR.D	25.7169	NA	25.1907	26.7429	NA	NA	NA	NA	NA	25.6968	24.7723	NA	25.6972	26.4703	NA	NA	NA	NA	NA	NA	NA	NA	23.0786	NA	NA	24.0465	NA
K.LEQFVSILM*ASIPLPDK.A	24.3221	NA	NA	24.5023	NA	NA	NA	NA	NA	NA	23.3565	23.3392	24.0799	25.0245	NA	NA	NA	NA	24.3644	NA	NA	NA	NA	23.8948	NA	NA	NA
K.LGADAVGM*STVPEVIVAR.H	24.9487	NA	NA	NA	24.6868	NA	NA	NA	24.637	NA	NA	NA	NA	NA	NA	NA	NA	NA	NA	NA	NA	NA	24.2262	24.3079	NA	NA	NA
K.VIM*DYESLEK.A	NA	NA	24.9725	NA	NA	NA	NA	NA	25.8837	NA	NA	25.35	26.2831	NA	NA	NA	NA	NA	NA	NA	22.0554	NA	25.7159	NA	NA	NA	NA
R.DHINLPGFSGQNPLR.G	NA	NA	NA	NA	22.9044	24.1853	22.8521	23.5277	NA	25.9878	NA	NA	26.5435	NA	NA	NA	NA	NA	NA	NA	NA	NA	NA	NA	NA	NA	NA
R.FPAM*SDAYDR.T	24.366	NA	NA	26.2144	NA	23.3203	NA	NA	23.3303	NA	24.1796	NA	NA	NA	NA	NA	NA	NA	NA	NA	NA	NA	NA	NA	NA	NA	NA
R.LVFGFLNGR.A	26.9115	26.4652	25.8223	27.4597	NA	NA	NA	27.2406	25.612	NA	26.4351	26.575	26.5961	NA	NA	NA	25.7431	25.5904	NA	NA	NA	NA	26.4126	NA	25.6512	25.5718	NA
R.VFGFSLITNK.V	26.9647	26.6679	26.3989	NA	26.0513	25.2987	26.0614	27.3868	NA	26.7648	NA	22.4987	26.764	NA	NA	NA	25.7855	NA	NA	NA	20.5127	23.551	24.0437	26.9516	NA	NA	NA
R.VFHLLGVDTLVVTNAAGGLNPK.F	NA	NA	NA	NA	24.0234	NA	NA	NA	NA	24.6624	24.6574	23.8047	24.6485	24.4333	NA	NA	NA	NA	NA	NA	NA	NA	24.3942	NA	NA	24.2906	NA
R.DAGM*QLQGYR.Y	24.4092	NA	NA	25.1175	23.7109	NA	NA	24.1534	NA	23.6246	NA	24.245	23.647	23.9995	NA	NA	NA	NA	NA	NA	NA	NA	NA	NA	23.3181	NA	NA
R.FVTVQTISGTGALR.I	25.6532	25.5131	NA	NA	25.3356	25.1555	NA	26.1111	NA	23.8521	25.196	NA	25.612	25.4072	23.3313	25.3163	25.7498	25.1959	NA	NA	25.0701	24.727	NA	25.7719	25.1676	NA	NA
R.IAAAILNTPDLR.K	25.933	25.4502	25.7128	26.9247	26.1603	25.4723	25.5213	26.201	26.4039	22.6296	26.1998	25.8818	25.4596	26.2385	25.5464	NA	26.3354	NA	25.7117	25.2294	25.164	NA	26.2337	25.815	25.5765	24.5322	25.4455
K.TIQEVAGYVLIALNTVER.I	25.283	NA	24.1186	24.8574	NA	NA	NA	NA	NA	NA	NA	NA	NA	NA	NA	NA	NA	NA	NA	NA	NA	NA	NA	NA	NA	NA	NA
R.ELVEPLTPSGEAPNQALLR.I	NA	24.8663	23.8035	24.3713	25.4246	23.0115	NA	NA	23.4444	NA	25.4611	NA	NA	NA	NA	NA	NA	NA	NA	NA	NA	NA	NA	NA	NA	NA	NA
R.IPLENLQIIR.G	27.5119	26.8324	26.9259	27.2439	NA	26.4995	26.5131	27.2235	NA	NA	27.4955	26.9345	NA	27.3786	NA	NA	NA	NA	NA	NA	NA	NA	NA	NA	NA	NA	NA
R.NYDLSFLK.T	25.9035	24.9446	NA	25.7459	22.9609	23.8618	NA	22.6352	25.2123	NA	NA	21.1341	24.5165	NA	NA	NA	NA	NA	NA	NA	NA	NA	NA	NA	NA	NA	NA
R.YLVIQGDER.M	NA	NA	NA	26.7266	NA	NA	NA	NA	NA	NA	26.3019	NA	25.7977	NA	NA	NA	NA	NA	NA	NA	NA	NA	NA	NA	NA	NA	NA
K.ALESPERPFLAILGGAK.V	NA	NA	NA	NA	NA	NA	NA	NA	NA	23.7703	NA	26.8934	26.8957	NA	NA	NA	NA	NA	NA	NA	NA	NA	27.5062	NA	NA	NA	NA
K.ALM*DEVVK.A	NA	24.821	22.9295	25.6075	25.1942	NA	24.2219	25.2262	NA	NA	NA	24.8448	23.759	25.5391	NA	NA	26.6351	25.4813	26.5373	NA	NA	24.3101	26.1083	26.7082	25.2588	NA	NA
K.ITLPVDFVTADK.F	26.4637	26.2262	25.826	26.633	26.6084	24.5802	25.7916	25.8104	25.8193	NA	NA	25.9741	26.2314	27.3499	25.4554	25.9156	28.0023	26.2077	27.1291	25.9246	NA	NA	25.4154	27.1403	26.1626	24.9848	26.5586
K.ITLPVDFVTADKFDENAK.T	NA	NA	NA	24.9427	NA	NA	NA	25.321	24.7268	NA	NA	24.0871	NA	25.1678	NA	NA	NA	NA	25.2159	NA	NA	NA	NA	26.8879	NA	NA	NA
K.LGDVYVNDAFGTAHR.A	25.0095	NA	NA	23.8729	NA	NA	23.8419	24.7544	23.8987	NA	NA	NA	25.0064	NA	NA	NA	24.9884	25.6454	24.8308	NA	NA	NA	25.7313	25.7023	24.9055	NA	24.6267
K.NNQITNNQR.I	24.6139	NA	NA	24.0017	NA	NA	NA	24.5592	NA	NA	NA	NA	NA	NA	NA	NA	26.6564	NA	NA	NA	NA	NA	25.4141	26.2474	NA	NA	NA
K.QIVWNGPVGVFEWEAFAR.G	NA	NA	NA	NA	NA	23.355	NA	23.0635	22.1512	NA	23.0589	23.5105	NA	23.3468	NA	NA	NA	NA	NA	NA	NA	NA	24.4948	23.219	23.8166	NA	NA
K.VSHVSTGGGASLELLEGK.I	23.0189	NA	27.1662	NA	NA	NA	NA	NA	NA	NA	NA	NA	24.2359	24.0129	NA	24.2881	NA	NA	24.3754	NA	NA	NA	NA	NA	NA	NA	NA
K.YAEAVTR.A	27.3191	26.6857	26.6447	27.7689	NA	NA	25.971	26.3637	26.6224	26.0452	NA	NA	26.4807	26.9353	26.644	NA	28.6393	27.4538	27.4839	26.8801	26.7184	26.6319	26.8479	27.7193	NA	26.1921	NA
K.YSLEPVAVELK.S	NA	NA	NA	25.9059	NA	24.4825	24.6075	NA	NA	NA	NA	NA	NA	25.6099	NA	NA	NA	NA	26.155	NA	NA	NA	NA	NA	NA	NA	25.301
R.VDFNVPM*K.K	25.3908	NA	24.732	NA	NA	24.9668	NA	NA	25.6956	NA	NA	NA	NA	NA	NA	NA	27.1548	NA	NA	NA	NA	NA	26.2329	NA	26.3609	NA	NA
R.TEGDGVYTLNNEK.Q	NA	23.2468	NA	NA	NA	22.6287	NA	NA	21.3097	NA	NA	NA	23.3986	24.7256	NA	NA	NA	NA	NA	NA	NA	NA	NA	23.2542	NA	NA	NA
R.VGYVSGWGR.N	NA	NA	NA	NA	24.2659	NA	NA	25.7092	NA	NA	24.7189	NA	25.9404	26.4977	NA	NA	NA	NA	NA	NA	NA	NA	NA	25.1989	NA	NA	NA
K.GQVYILGR.E	24.7146	NA	NA	NA	NA	NA	NA	24.8761	NA	NA	24.5557	20.4048	NA	NA	NA	NA	NA	NA	NA	NA	NA	NA	NA	24.283	NA	NA	NA
R.EVPLNTIIFM*GR.V	26.1442	NA	NA	26.1487	NA	24.1987	NA	NA	25.4556	NA	24.9483	NA	25.0916	26.0515	25.1429	25.2648	NA	24.6269	24.3774	25.9824	NA	24.344	NA	24.7351	25.8857	24.2694	NA
R.VAEGTQVLELPFK.G	NA	NA	NA	24.3813	NA	NA	NA	NA	NA	NA	NA	NA	NA	24.699	NA	NA	25.1299	NA	NA	NA	NA	NA	NA	NA	NA	NA	24.3819
A.EDPQGDAAQK.T	25.3441	24.3641	24.415	25.1188	24.2587	NA	NA	NA	NA	24.5243	24.734	24.8624	24.784	25.5688	NA	NA	NA	NA	NA	NA	NA	NA	24.7637	NA	24.7984	NA	25.235
F.TVNFGDTEEAK.K	NA	NA	NA	NA	NA	NA	NA	NA	NA	NA	24.7956	25.3088	NA	NA	25.7257	NA	NA	NA	NA	NA	NA	24.9744	NA	NA	NA	25.1483	25.7444
K.DTEEEDFHVDQVTTVK.V	NA	NA	24.3991	NA	NA	24.9549	NA	25.4135	NA	NA	NA	NA	25.9727	NA	NA	NA	26.0723	NA	NA	NA	NA	NA	26.7079	NA	NA	25.835	25.8251
K.ELDRDTVFALVNYIFFK.G	25.8143	23.9235	NA	24.7647	25.3027	24.5707	24.8475	26.8379	26.3266	NA	26.0328	25.5747	NA	26.2632	NA	NA	27.5054	26.1404	26.3893	25.1053	25.3169	25.684	26.7827	27.3389	25.4161	NA	26.4041
K.FLENEDRR.S	NA	NA	NA	NA	NA	NA	NA	28.1902	NA	NA	27.417	27.0022	NA	NA	NA	NA	NA	NA	NA	27.4507	NA	NA	NA	NA	NA	NA	NA
K.FNKPFVFLM*IEQNTK.S	NA	NA	NA	NA	NA	NA	NA	NA	NA	NA	NA	NA	NA	NA	NA	NA	NA	NA	25.9409	NA	NA	NA	NA	26.5519	NA	NA	28.2144
K.ITPNLAEFAFSLYR.Q	NA	24.3253	NA	26.2387	NA	25.0418	NA	26.6175	25.8309	26.1126	26.0595	24.6854	25.209	24.7057	NA	23.9138	25.4085	24.6079	25.2612	25.0407	26.0444	25.8175	26.4101	27.1131	25.8164	NA	24.2267
K.LSITGTYDLK.S	27.7668	NA	27.1201	NA	27.3651	NA	26.9693	NA	28.1138	27.1742	27.5996	NA	27.9698	28.7521	NA	27.1778	29.6312	NA	28.9168	27.7117	27.9395	NA	NA	NA	NA	26.7848	NA
K.LSSWVLLM*K.Y	NA	NA	NA	NA	26.1854	25.57	NA	24.3362	25.7391	NA	25.1813	NA	NA	NA	NA	25.2498	27.943	26.4242	27.5023	NA	25.146	NA	20.4397	27.5956	NA	25.4731	NA
K.QINDYVEK.G	NA	27.132	26.9786	27.7767	27.0055	26.2834	NA	27.3527	NA	NA	26.9901	NA	NA	NA	26.4121	27.0331	NA	27.3598	28.3125	27.4775	NA	26.6629	27.6863	28.4987	27.4333	26.3075	27.8833
K.SPLFM*GK.V	27.1537	26.8858	26.4254	NA	NA	NA	NA	27.0769	27.2359	NA	NA	NA	27.3596	27.9547	NA	NA	29.0868	NA	NA	NA	NA	NA	27.3628	28.4188	26.8409	NA	NA
K.SVLGQLGITK.V	29.1022	28.5765	NA	NA	NA	27.9157	NA	29.0096	NA	NA	NA	NA	28.9976	NA	NA	NA	30.9349	NA	NA	28.579	28.9563	27.9759	NA	NA	NA	NA	29.4758
K.VFSNGADLSGVTEEAPLK.L	25.7246	NA	NA	23.6057	NA	NA	NA	25.5664	25.5308	24.4529	25.2631	25.4313	25.8109	26.5717	NA	24.733	27.1055	25.1395	26.4384	NA	NA	24.6318	25.986	26.4746	25.3472	NA	NA
K.VVNPTQK.-	28.898	28.4962	28.2671	29.0229	28.41	27.8651	NA	28.7828	28.8512	27.9701	27.8579	28.7033	28.7494	29.5212	NA	27.6501	30.4103	28.103	29.7575	28.1512	NA	NA	28.9532	29.6794	28.675	NA	29.3681
N.LAEFAFSLYR.Q	27.1617	26.8954	27.1496	26.8744	26.0687	26.5533	25.7513	27.1451	26.737	26.3057	NA	26.8547	26.8589	27.916	27.5774	27.3471	27.3415	27.1266	27.361	27.7268	27.4804	NA	27.5057	27.541	26.0478	26.9604	28.3716
R.DTVFALVNYIFFK.G	24.8179	NA	NA	NA	25.1604	NA	24.1635	NA	NA	NA	NA	25.1441	NA	26.1847	NA	25.1984	NA	25.1829	NA	25.0499	25.7518	25.1884	NA	NA	25.8375	NA	NA
R.TLNQPDSQLQLTTGNGLFLSEGLK.L	26.7969	26.1064	25.8386	26.3582	26.551	24.8854	25.3545	26.2816	26.17	25.9188	26.0642	26.3872	26.2556	27.0204	25.9642	26.308	27.5065	26.3288	NA	26.2977	26.411	25.8375	27.0406	27.2171	26.2227	24.9723	27.3801
K.ADLSGITGAR.N	NA	NA	23.5904	NA	NA	25.0761	NA	25.7365	26.0185	NA	NA	NA	NA	26.4397	NA	NA	NA	NA	26.2803	NA	25.8468	NA	NA	NA	NA	NA	26.5083
K.ITLLSALVETR.T	26.0094	25.1788	25.5806	NA	24.7248	25.365	NA	NA	26.07	NA	25.8693	NA	24.7583	26.8612	25.6487	24.8744	27.7964	24.7653	26.147	NA	24.8316	NA	26.6148	24.1435	26.2845	25.5149	27.0737
R.EIGELYLPK.F	NA	NA	25.357	26.0386	NA	NA	NA	NA	NA	NA	NA	NA	NA	NA	NA	NA	26.8756	NA	NA	NA	NA	NA	25.2111	25.6448	NA	22.3899	NA
R.LYGSEAFATDFQDSAAAK.K	NA	NA	NA	23.1926	NA	NA	NA	22.6126	21.4687	NA	NA	NA	NA	NA	NA	NA	24.0715	NA	NA	NA	NA	NA	NA	22.4783	22.7339	NA	22.8002
K.ALQDQLVLVAAK.L	NA	23.0525	22.5911	24.418	NA	NA	22.8267	24.4404	NA	NA	NA	23.6263	NA	NA	NA	NA	26.3616	NA	25.0284	NA	NA	NA	NA	NA	23.9124	NA	NA
K.VLSALQAVQGLLVAQGR.A	NA	NA	24.9972	NA	NA	NA	23.8206	NA	NA	NA	24.8847	25.1106	24.8504	26.188	24.1377	NA	26.175	24.3561	NA	NA	24.6299	23.2196	25.4476	25.8389	NA	23.9194	NA
R.SLDFTELDVAAEK.I	24.0932	24.5652	NA	25.2266	NA	24.3168	23.2454	24.5219	25.8426	NA	25.0857	24.7416	24.2797	25.6597	NA	24.1227	26.3472	23.631	25.3969	24.6947	24.187	NA	25.4182	25.5301	24.9823	NA	25.3653
R.VGEVLNSIFFELEADER.E	24.0984	24.9607	NA	25.2635	23.9908	23.8971	22.0184	24.7409	24.6791	21.9279	25.5166	24.724	24.5253	26.2489	25.1598	24.6385	25.3197	NA	25.1385	24.921	24.2168	24.0755	23.1697	24.7606	25.1668	24.525	25.5252
K.AIGYLNTGYQR.Q	NA	NA	24.1137	NA	23.317	24.1254	NA	24.7769	NA	NA	24.358	NA	24.6654	26.1114	NA	NA	27.1534	25.0464	26.4558	NA	NA	NA	NA	25.7202	NA	NA	NA
K.DTVIKPLLVEPEGLEK.E	NA	NA	NA	NA	NA	NA	NA	NA	NA	NA	NA	NA	24.4167	24.8166	NA	NA	26.9777	NA	26.1567	NA	NA	NA	NA	26.4007	NA	NA	25.6984
K.FQVDNNNR.L	25.7512	NA	NA	25.9236	NA	NA	NA	NA	NA	NA	NA	NA	NA	NA	NA	NA	28.0042	NA	27.1709	NA	NA	NA	NA	27.107	NA	NA	NA
K.LPPNVVEESAR.A	NA	NA	NA	NA	NA	NA	NA	NA	NA	NA	NA	NA	NA	NA	NA	NA	27.641	NA	NA	NA	NA	NA	NA	27.5008	NA	NA	26.9726
K.NEDSLVFVQTDK.S	23.8244	23.9104	NA	24.3097	NA	NA	NA	24.4715	23.6567	NA	22.3539	23.594	23.1759	NA	NA	NA	26.751	23.8373	NA	NA	NA	23.4546	NA	NA	NA	NA	25.5894
K.SDIAPVAR.L	26.1165	NA	25.5442	NA	NA	NA	23.4039	26.3229	NA	24.9573	NA	NA	NA	27.3722	NA	NA	28.4336	26.3623	NA	NA	26.6317	NA	NA	27.4156	NA	NA	NA
K.SLNEEAVK.K	NA	NA	24.4075	NA	NA	23.3527	NA	NA	NA	NA	NA	NA	NA	NA	NA	NA	27.4199	NA	26.5966	NA	NA	NA	NA	NA	NA	NA	NA
K.YGAATFTR.T	26.0287	NA	NA	NA	NA	25.6445	24.61	23.4124	NA	NA	25.5792	NA	25.966	27.3801	25.6456	NA	28.2981	NA	27.0687	NA	NA	NA	NA	NA	NA	NA	NA
R.AFQPFFVELTM*PYSVIR.G	23.8005	23.9232	24.3003	24.8304	NA	23.8296	NA	24.2661	23.7433	NA	NA	22.5357	23.3445	25.3678	NA	NA	25.3662	23.3138	25.8691	NA	25.2961	24.4936	23.3672	25.3471	24.0842	NA	25.3774
R.AVDQSVLLM*KPDAELSASSVYNLLPEK.D	NA	NA	NA	NA	NA	NA	NA	NA	NA	NA	NA	NA	NA	24.9106	NA	NA	NA	NA	24.3034	NA	NA	NA	NA	23.3923	23.5266	NA	24.6524
R.IAQWQSFQLEGGLK.Q	NA	NA	NA	NA	NA	NA	NA	NA	NA	NA	NA	NA	NA	25.0093	NA	NA	25.1771	NA	25.1535	NA	NA	NA	23.1	25.1643	NA	NA	25.2084
R.LLIYAVLPTGDVIGDSAK.Y	24.597	25.1947	24.6221	25.0578	23.6404	24.2218	NA	24.9832	24.9071	24.2465	24.7318	24.4316	25.2381	26.3726	25.3047	25.5954	26.8181	25.0873	26.2625	24.5488	25.5968	24.9668	25.1088	NA	26.0747	NA	26.7295
R.LLLQQVSLPELPGEYSM*K.V	NA	NA	NA	NA	NA	NA	NA	NA	NA	NA	NA	NA	25.4722	26.6783	NA	25.8836	27.4744	NA	NA	NA	NA	NA	NA	NA	26.8386	NA	27.1729
R.NQGNTWLTAFVLK.T	NA	NA	NA	NA	NA	23.4553	NA	NA	23.7734	NA	24.3895	NA	23.5699	NA	NA	NA	25.5634	24.1497	25.3361	23.5134	NA	NA	24.6332	25.6313	24.6941	NA	24.876
R.QTVSWAVTPK.S	NA	NA	21.0157	25.1678	NA	NA	NA	25.1445	24.6478	NA	NA	NA	NA	NA	NA	23.5649	NA	NA	26.4887	NA	25.4717	NA	NA	NA	NA	NA	NA
R.SASNM*AIVDVK.M	23.8075	24.4509	NA	24.6036	NA	NA	NA	24.1578	NA	NA	24.1289	NA	24.1499	26.0243	NA	22.8641	24.944	NA	26.0131	NA	NA	NA	NA	25.8601	25.4239	NA	26.247
R.SSGSLLNNAIK.G	NA	25.6516	NA	NA	25.2944	NA	NA	NA	25.3931	NA	24.3701	24.8139	NA	26.9409	25.2576	NA	27.8869	NA	27.1039	NA	25.4977	NA	NA	NA	NA	NA	26.8989
R.VGFYESDVM*GR.G	NA	NA	NA	NA	NA	NA	NA	NA	NA	NA	NA	NA	NA	NA	NA	NA	NA	26.0206	27.2285	NA	NA	26.2751	NA	NA	NA	23.1047	NA
R.VSVQLEASPAFLAVPVEK.E	NA	NA	NA	NA	23.0209	NA	NA	NA	23.8652	NA	NA	NA	NA	NA	24.3911	NA	NA	NA	25.1322	NA	NA	NA	NA	25.0299	24.8425	NA	26.3369
R.VTAAPQSVCALR.A	NA	NA	NA	NA	NA	NA	NA	NA	NA	NA	NA	NA	NA	NA	NA	NA	25.0261	NA	NA	NA	23.2932	NA	22.2307	NA	NA	NA	NA
K.DFDFVPPVVR.W	NA	NA	NA	NA	NA	NA	NA	NA	NA	NA	NA	NA	NA	26.5261	NA	24.6005	26.754	NA	25.7824	NA	25.0848	NA	26.254	NA	25.0017	24.8615	NA
K.DYAGVFSDAGLTFTSSSGQQTAQR.A	NA	NA	NA	NA	NA	NA	NA	NA	NA	NA	NA	NA	NA	24.4768	NA	NA	NA	NA	NA	NA	NA	NA	NA	23.3017	23.3534	NA	23.0053
K.GYTQQLAFR.Q	24.4825	NA	24.5889	22.6383	NA	24.0917	NA	24.6126	24.5528	NA	24.4214	24.5934	23.9995	25.037	NA	NA	NA	NA	25.0103	24.1969	23.8704	20.9516	25.1825	24.434	23.9501	NA	25.0337
K.KQELSEAEQATR.T	23.901	NA	NA	23.9754	NA	NA	NA	NA	NA	NA	NA	24.5349	NA	25.3777	NA	NA	NA	NA	NA	NA	NA	NA	24.6532	25.2632	NA	NA	NA
K.QELSEAEQATR.T	22.5199	23.6728	NA	24.2038	NA	23.2572	NA	23.2474	24.0646	22.6799	23.247	23.4104	NA	24.7162	NA	NA	NA	NA	NA	22.486	NA	NA	NA	NA	NA	NA	24.0942
K.RIPIEDGSGEVVLSR.K	NA	NA	NA	NA	NA	28.7325	NA	29.4078	NA	NA	NA	NA	NA	25.1124	NA	NA	29.2903	NA	NA	NA	20.5042	NA	NA	NA	22.4838	NA	NA
K.SGSDEVQVGQQR.T	24.7688	25.5721	NA	25.1389	24.9048	NA	24.5141	25.1243	25.5047	NA	25.3196	24.493	25.5685	26.214	24.4142	NA	26.7102	NA	26.0651	25.2727	NA	24.0132	25.6232	26.1349	24.8656	NA	25.6925
K.TGLQEVEVK.A	NA	NA	NA	NA	NA	NA	NA	NA	NA	NA	NA	NA	NA	NA	NA	NA	26.8092	NA	25.4295	24.143	NA	NA	NA	25.7	NA	NA	24.9438
K.VLLDGVQNPR.A	24.3187	24.0739	NA	NA	NA	21.2763	NA	NA	NA	NA	NA	NA	NA	26.2447	NA	NA	NA	NA	NA	NA	NA	NA	NA	24.6909	24.5618	NA	25.5775
K.VQLSNDFDEYIM*AIEQTIK.S	NA	21.2266	NA	23.868	23.3773	22.6511	NA	24.065	24.1458	23.8061	NA	24.7879	24.4677	25.8506	NA	NA	25.6943	NA	23.6452	22.8418	NA	NA	NA	24.5755	24.36	NA	24.6137
R.EPGQDLVVLPLSITTDFIPSFR.L	24.9728	25.139	24.3861	25.1495	NA	NA	NA	NA	NA	25.7017	NA	NA	NA	NA	24.3015	24.4548	NA	NA	NA	24.844	24.5699	NA	26.3145	NA	NA	NA	NA
R.ILLQGTPVAQM*TEDAVDAER.L	25.4401	NA	25.8789	26.6603	NA	NA	25.3066	NA	NA	24.556	23.7542	NA	NA	NA	25.6448	NA	26.8891	NA	24.9273	24.6112	NA	NA	24.8957	NA	NA	NA	26.6851
R.IPIEDGSGEVVLSR.K	NA	NA	NA	NA	NA	NA	25.326	NA	NA	NA	NA	25.9256	NA	NA	NA	25.3776	26.7261	NA	25.6813	25.7969	24.7419	NA	NA	NA	NA	25.2284	NA
R.LVAYYTLIGASGQR.E	24.8983	26.4313	NA	26.8251	26.0951	26.2237	24.0662	26.9048	26.2523	26.156	26.6594	25.0727	NA	27.1496	NA	24.4643	26.9472	25.0838	26.2376	NA	25.7358	25.0656	27.1376	26.5413	24.2623	24.1329	26.7049
R.NTLIIYLDK.V	NA	24.9578	NA	NA	NA	NA	NA	25.3715	25.4198	NA	25.2218	24.8571	NA	NA	NA	NA	NA	NA	NA	24.5953	NA	NA	NA	25.5085	24.9517	NA	24.7392
R.SNLDEDIIAEENIVSR.S	25.0434	24.6391	25.12	23.1314	NA	24.9911	NA	25.8695	24.3359	NA	24.2935	23.9084	25.7451	26.0566	24.0092	23.0565	26.3809	NA	25.2965	NA	24.29	NA	25.2405	24.7807	NA	NA	26.3029
R.SYTVAIAGYALAQM*GR.L	NA	NA	NA	NA	NA	NA	NA	NA	NA	NA	NA	NA	23.7534	24.9732	NA	NA	NA	NA	NA	NA	NA	NA	23.6598	23.876	NA	NA	NA
R.TELRPGETLNVNFLLR.M	27.1251	26.0435	NA	26.8511	26.5122	26.5704	25.6333	26.7761	NA	26.7106	27.066	25.6363	26.7693	27.568	25.5854	26.1368	27.6672	25.8736	26.8609	NA	26.1496	25.7347	27.0559	26.5345	26.8309	24.6558	27.039
R.TVM*VNIENPEGIPVK.Q	22.5021	23.3058	NA	NA	NA	NA	NA	NA	24.5521	NA	23.4026	NA	NA	NA	NA	NA	25.4102	NA	24.4739	NA	NA	NA	NA	24.1226	NA	NA	NA
R.VPVAVQGEDTVQSLTQGDGVAK.L	NA	NA	NA	NA	NA	NA	NA	24.3568	NA	NA	NA	NA	23.7904	NA	NA	NA	NA	NA	NA	NA	NA	NA	24.4998	NA	NA	NA	24.4672
R.YYTYLIM*NK.G	21.5638	NA	NA	NA	NA	22.4521	NA	24.2472	NA	NA	22.4322	NA	NA	NA	NA	NA	25.6994	NA	23.8635	NA	NA	NA	24.5331	24.4588	NA	NA	24.2116
R.QVVAGLNFR.I	24.4715	NA	NA	NA	NA	25.0707	NA	NA	NA	NA	NA	NA	NA	NA	NA	24.8532	NA	NA	NA	NA	NA	NA	NA	NA	NA	NA	25.936
K.DLEEGIQTLM*GR.L	29.5887	28.701	28.1303	30.1606	29.1917	28.6728	29.4367	28.662	29.6918	28.8082	29.3424	29.2567	29.9925	30.0691	24.6065	24.9545	NA	25.9161	28.1525	25.8818	26.1343	25.9296	NA	28.2566	NA	NA	NA
K.DLEEGIQTLMGR.L	27.5878	25.124	26.697	28.0103	27.0519	25.792	26.1668	26.3544	25.8445	27.8506	27.4469	26.8817	25.6986	27.6006	NA	NA	NA	23.3221	24.3742	NA	NA	NA	26.5138	24.928	NA	NA	NA
K.DM*DKVETFLR.I	25.7247	NA	NA	29.2227	27.2605	NA	NA	NA	25.7631	26.7533	27.4952	NA	NA	23.8627	NA	NA	NA	NA	26.6203	NA	24.3883	NA	NA	NA	NA	NA	NA
K.NYGLLYCFR.K	27.5305	NA	NA	28.1686	26.899	NA	26.613	26.2185	NA	NA	26.9546	NA	27.2462	NA	NA	NA	NA	NA	25.7887	NA	NA	NA	NA	NA	NA	NA	NA
K.SGTSASLAISGLR.S	23.8102	NA	NA	27.2429	NA	22.6196	NA	24.2561	NA	NA	NA	NA	NA	24.4764	NA	NA	27.8073	NA	29.1262	NA	NA	22.0764	NA	28.3657	24.1321	NA	24.6291
K.DSTYSLSSTLTLSK.A	NA	NA	25.92	NA	NA	NA	NA	26.7365	NA	NA	NA	26.7756	NA	27.3918	NA	NA	28.2316	NA	27.6162	26.4138	NA	NA	NA	23.9953	NA	26.0106	27.1798
K.VDNALQSGNSQESVTEQDSK.D	27.394	26.7019	26.5938	24.6304	23.7428	25.9102	NA	27.3393	26.8609	26.1285	26.6999	NA	27.3788	28.078	25.0864	26.0678	26.2636	26.2771	27.9528	26.4242	26.4466	25.7258	27.4095	25.2366	26.775	26.0744	27.5203
N.SQESVTEQDSK.D	23.4103	22.9166	NA	NA	23.3884	NA	NA	NA	NA	NA	NA	NA	24.8211	NA	NA	NA	24.4961	NA	NA	NA	23.7666	NA	NA	NA	NA	24.3352	NA
R.TVAAPSVFIFPPSDEQLK.S	22.6502	NA	NA	27.4364	NA	NA	24.1594	27.2176	24.9194	24.4315	NA	26.769	25.0208	28.4352	NA	NA	28.9658	NA	25.1294	25.5974	NA	NA	28.8015	27.9846	28.4876	NA	28.1908
K.FNWYVDGVEVHNAK.T	NA	NA	NA	NA	NA	24.77	NA	NA	NA	NA	26.5316	25.082	26.2065	26.4783	NA	NA	25.4959	24.9446	NA	NA	NA	NA	NA	26.5886	NA	25.2802	25.4776
K.GPSVFPLAPSSK.S	NA	NA	27.6129	NA	NA	26.456	NA	NA	NA	NA	NA	NA	NA	NA	26.7757	NA	30.4781	NA	29.2597	NA	27.8746	NA	NA	NA	NA	NA	29.2094
K.NQVSLTCLVK.G	NA	NA	NA	NA	NA	NA	NA	NA	NA	NA	NA	24.625	NA	26.232	NA	NA	28.0935	NA	26.4248	24.6215	NA	NA	NA	NA	NA	NA	25.6845
K.STSGGTAALGCLVK.D	24.3893	24.1483	NA	25.504	NA	NA	NA	NA	NA	NA	NA	24.05	NA	NA	NA	NA	NA	NA	NA	24.6946	24.6847	NA	25.9453	NA	NA	NA	NA
K.TTPPVLDSDGSFFLYSK.L	NA	26.3781	25.9407	27.0429	26.5264	25.8364	25.8516	27.2736	26.6984	NA	26.7776	26.6591	27.1003	27.7312	25.5075	25.5219	28.9018	26.3424	28.145	26.1024	26.0936	25.4719	27.2348	27.92	26.9631	25.8328	27.7222
R.EPQVYTLPPSR.D	27.1779	25.8225	25.9528	27.7674	25.0696	25.6551	24.8127	27.3943	24.7868	25.7083	26.9569	25.5594	26.2512	27.206	26.7667	25.8853	29.4414	25.407	28.4073	26.3537	25.5616	26.0253	27.4799	27.4842	27.0253	24.9001	27.9168
R.VVSVLTVLHQDWLNGK.E	25.7805	NA	NA	24.1015	25.6379	NA	24.784	26.8123	24.4439	24.266	26.6931	25.5391	26.2905	26.753	NA	NA	26.6429	26.1689	NA	24.7629	24.4292	NA	26.8356	26.5614	25.5175	25.5921	26.8554
R.STSESTAALGCLVK.D	23.5912	23.5293	NA	NA	NA	NA	NA	NA	NA	NA	22.6982	NA	NA	24.0447	NA	NA	25.8319	NA	NA	22.7071	NA	NA	23.2999	23.5687	NA	NA	NA
K.VSVFVPPR.D	NA	NA	NA	22.9321	NA	NA	NA	24.3479	NA	NA	NA	NA	NA	25.7566	NA	NA	NA	NA	NA	NA	NA	NA	NA	NA	NA	NA	NA
R.QEPSQGTTTFAVTSILR.V	25.5124	NA	NA	23.9822	23.2781	23.0189	NA	23.8324	25.3441	23.7719	NA	25.071	NA	25.9524	NA	NA	NA	NA	NA	NA	22.6678	NA	24.5964	24.6132	26.1264	NA	NA
R.WLQGSQELPR.E	26.5699	NA	NA	NA	22.1832	NA	NA	NA	26.315	NA	20.9764	NA	25.1638	25.8911	NA	NA	NA	NA	NA	NA	NA	NA	NA	NA	22.341	26.5026	NA
R.DGEDQTQDTELVETR.P	NA	NA	NA	NA	NA	NA	NA	NA	NA	NA	NA	NA	NA	NA	NA	24.2753	24.8998	NA	23.993	NA	23.1823	NA	23.6919	NA	23.9449	23.8059	23.9187
R.DGEDQTQDTELVETRPAGDR.T	NA	NA	NA	NA	NA	NA	NA	NA	NA	NA	NA	NA	NA	NA	21.2288	23.4098	23.4367	NA	NA	NA	NA	NA	24.5544	NA	NA	NA	23.9893
R.FDSDAASPR.E	NA	24.1692	24.8328	NA	24.1364	NA	NA	24.0209	NA	NA	24.4196	NA	NA	23.8258	26.0369	26.284	25.9745	NA	25.1391	25.9144	NA	25.2626	25.7139	25.9432	25.7848	26.1383	NA
R.FISVGYVDDTQFVR.F	NA	NA	NA	NA	NA	NA	NA	NA	NA	NA	NA	NA	NA	NA	23.7786	NA	NA	24.8739	23.2212	23.2848	NA	NA	NA	25.6747	23.5863	24.8548	24.713
R.DGEDQTQDTELVETRPAGDGTFQK.W	NA	NA	NA	NA	NA	NA	NA	NA	NA	NA	NA	NA	NA	NA	NA	NA	22.1223	23.2334	NA	NA	NA	NA	NA	24.5481	NA	NA	NA
K.ISTQADTIGTETLER.L	22.8034	22.2957	NA	NA	NA	21.6401	NA	NA	NA	NA	NA	NA	NA	NA	NA	NA	NA	NA	NA	NA	NA	NA	NA	NA	NA	NA	23.104
K.LRVDPVNFK.L	NA	NA	NA	28.1216	NA	NA	25.1115	NA	26.841	NA	28.1887	NA	27.1723	NA	NA	NA	26.5264	25.435	28.4447	NA	NA	NA	NA	29.2213	NA	NA	NA
R.VDPVNFK.L	34.599	34.5858	34.2342	34.0848	33.6098	21.5084	32.5643	34.4091	33.7746	23.171	33.6836	33.5749	24.8836	34.7711	33.5017	19.8682	33.0112	32.7603	34.5335	32.8268	32.1813	31.1624	33.317	24.2512	33.4324	NA	22.6977
K.LHVDPENFR.L	NA	NA	29.3437	NA	NA	NA	25.5001	NA	NA	NA	NA	NA	27.876	NA	NA	NA	NA	NA	NA	NA	NA	NA	NA	NA	NA	NA	NA
K.TAVNALWGK.V	NA	NA	NA	NA	25.6916	25.0476	22.179	NA	NA	24.8079	25.1167	24.8853	26.8458	27.5594	NA	NA	NA	NA	26.1169	NA	NA	NA	NA	NA	NA	NA	NA
K.VLGAFSDGLAHLDNLK.G	30.0695	28.9708	29.4068	29.3892	29.5486	29.2542	27.952	25.5843	28.2367	NA	29.9555	29.7081	30.8537	31.537	26.2903	NA	27.5901	19.6881	21.8911	NA	NA	NA	29.5516	NA	27.5323	28.2515	27.7801
K.VNVDAVGGEALGR.L	NA	27.6094	27.7501	27.1804	25.8159	NA	25.3882	27.1153	27.9588	25.5094	26.4809	26.1958	NA	28.6007	25.5477	NA	25.0868	25.4007	27.1087	NA	NA	NA	25.8817	27.5683	25.1322	25.9444	26.5029
K.VVAGVANALAH.K	NA	NA	26.369	25.2303	NA	NA	23.264	NA	25.9719	25.2946	NA	25.9811	27.1273	26.7401	NA	NA	NA	NA	25.5747	NA	NA	NA	26.0974	26.2641	NA	NA	25.5453
K.VVAGVANALAHK.Y	NA	28.6671	29.6986	NA	NA	29.2205	28.0923	25.908	29.7168	28.825	NA	29.4873	30.257	NA	NA	NA	28.3937	NA	30.1926	NA	26.4746	NA	NA	30.2331	27.4822	28.1825	28.0701
M.VHLTPEEK.S	29.2747	NA	29.0883	28.7408	NA	NA	NA	28.7354	28.952	NA	29.3902	29.1686	NA	NA	NA	NA	NA	NA	30.7639	NA	NA	NA	29.1276	NA	28.6929	NA	NA
R.FFESFGDLSSPDAVM*GNPK.V	25.3187	NA	NA	NA	23.6468	23.6148	NA	23.5906	25.1086	NA	NA	NA	25.5042	26.6327	NA	NA	NA	NA	24.4478	NA	NA	NA	NA	NA	NA	NA	NA
R.LLGNVLVCVLAR.N	22.5994	24.7255	NA	NA	NA	NA	NA	NA	NA	NA	NA	NA	NA	25.5716	NA	NA	NA	NA	NA	NA	NA	NA	NA	24.0574	NA	NA	NA
R.LLVVYPWTQR.F	35.4148	35.2735	34.9493	35.1584	34.9157	35.3111	34.5205	35.7688	31.9114	34.9536	34.8265	35.5976	35.6573	36.2055	34.007	33.9692	33.8651	34.7323	35.4671	34.7389	33.8763	32.9385	35.1258	35.816	34.866	34.2395	36.066
K.LHVDPENFK.L	23.6415	NA	NA	NA	24.9001	NA	NA	NA	NA	28.1026	NA	25.6289	21.1891	25.3819	NA	NA	NA	NA	NA	NA	NA	NA	NA	NA	NA	NA	NA
K.DGEAGAQGPPGPAGPAGER.G	NA	NA	NA	NA	24.4695	NA	NA	26.3405	24.914	NA	NA	NA	24.9723	NA	27.273	28.8667	30.8095	28.7201	27.8635	NA	27.0894	26.8096	NA	29.1225	NA	27.5993	28.3912
K.GDAGPAGPK.G	NA	27.2978	26.3706	28.4542	27.3471	NA	NA	NA	NA	NA	NA	26.6406	26.814	NA	NA	NA	33.1514	29.8672	30.9508	NA	NA	NA	29.3445	30.6296	28.7249	NA	29.0183
K.GEAGPQGPR.G	21.4696	29.0895	29.5973	29.997	28.9659	28.7947	27.5376	30.2302	29.9825	26.902	29.9503	29.7354	29.5283	30.1301	30.4746	32.543	33.9087	32.6764	32.1057	32.3471	31.0368	31.0303	32.1354	33.0607	31.7057	31.5782	32.2967
K.GESGPSGPAGPTGAR.G	28.9784	27.4923	28.1808	28.4203	27.5983	NA	26.0032	NA	28.4321	24.0927	28.1308	28.4143	27.7769	29.0261	30.5113	31.0897	32.7622	31.3946	30.7542	NA	28.7548	28.8798	30.5204	31.0714	29.8904	29.6974	30.2264
K.QGPSGASGER.G	30.0804	28.6488	29.143	29.7529	28.6432	28.5717	27.0618	30.0744	29.7711	27.2642	30.2045	29.7043	29.6949	30.147	31.2739	32.1977	NA	32.3381	32.0987	32.0403	31.4397	30.9894	32.3101	33.1232	31.4591	31.5406	32.1565
K.SGDRGETGPAGPAGPVGPVGAR.G	28.6244	27.1189	26.3298	28.1576	NA	27.5916	NA	NA	28.8056	24.4111	29.2605	28.8324	27.535	NA	28.9654	30.6383	32.6683	30.3892	30.8907	31.3861	30.642	30.5032	32.3239	32.6283	29.6228	29.264	31.1556
K.STGGISVPGPM*GPSGPR.G	NA	NA	NA	NA	NA	NA	NA	NA	NA	NA	NA	NA	NA	27.5806	27.5406	29.0997	31.465	29.6021	29.8197	30.5664	NA	28.8011	29.8054	31.3014	28.7363	28.157	29.8974
R.GETGPAGPAGPVGPVGAR.G	30.4004	26.9736	30.0884	30.4542	29.3812	NA	NA	30.8421	30.3168	27.6716	30.8818	27.7596	30.023	30.8565	32.6521	33.1269	33.834	33.5302	32.0854	33.0181	31.5326	31.7019	32.6839	33.2308	32.4314	32.6697	33.1707
R.GETGPAGR.P	NA	NA	NA	NA	NA	NA	NA	NA	NA	NA	29.6823	NA	NA	NA	NA	NA	33.4736	NA	31.6088	NA	NA	NA	NA	NA	NA	31.4937	NA
R.GFSGLDGAK.G	29.1837	NA	28.5968	NA	28.1369	27.8501	NA	NA	28.9457	NA	29.194	NA	28.5115	NA	24.7831	31.2073	33.01	26.4532	31.2229	NA	30.1262	30.358	31.3064	32.0225	30.5034	25.2005	31.3002
R.GPAGPQGPR.G	32.1956	30.9294	31.7785	32.1559	30.7693	30.8919	NA	31.9862	31.529	NA	32.2587	31.8473	31.4438	31.9561	33.8873	34.3746	35.0902	34.5036	33.6587	34.2923	32.7536	33.1144	34.1286	34.4711	33.7766	33.591	34.0235
R.GSEGPQGVR.G	32.0386	NA	NA	31.9048	NA	23.3554	22.3561	31.937	NA	NA	NA	NA	NA	NA	33.6623	34.2275	34.9198	33.8504	23.6607	34.1717	24.4799	33.0306	34.3237	34.2653	NA	33.4518	34.1009
K.NGETGPQGPPGPTGPGGDK.G	NA	NA	NA	NA	NA	NA	NA	NA	NA	NA	NA	NA	NA	NA	NA	NA	27.7069	24.3077	NA	NA	NA	NA	NA	NA	NA	21.4934	NA
R.GPVGPSGPPGK.D	NA	28.6135	NA	29.5103	28.4824	NA	NA	29.9071	NA	NA	29.6829	29.4698	NA	NA	31.1712	31.7069	33.0809	31.9784	31.8431	NA	30.6002	NA	31.7543	32.4184	31.1261	31.0058	31.5079
N.AYSFWLATIER.S	NA	NA	NA	NA	NA	NA	NA	NA	NA	NA	23.7961	23.9567	NA	23.8527	NA	NA	NA	NA	NA	NA	NA	NA	24.2008	24.5261	24.895	NA	NA
R.GDPGTPGVPGK.D	NA	NA	NA	NA	NA	NA	NA	NA	NA	NA	NA	NA	NA	NA	NA	NA	28.8868	27.2441	NA	NA	NA	NA	NA	NA	NA	NA	27.3108
R.GTCNYYANAYSFWLATIER.S	21.7833	NA	NA	23.9835	24.1214	23.6536	23.5093	24.8127	NA	NA	25.0332	23.5984	NA	23.7878	NA	NA	25.9024	NA	25.6982	23.9503	24.1296	25.6586	25.4508	26.5649	26.8298	NA	26.2006
R.NDYSYWLSTPEPM*PM*SM*APITGENIRPF.I	NA	NA	NA	NA	24.4198	NA	NA	NA	NA	NA	25.4718	25.0748	NA	24.4015	NA	NA	25.0272	26.231	24.7817	NA	NA	24.6748	25.818	25.6309	26.3833	NA	26.4527
F.YLRPPSFLR.A	NA	NA	NA	NA	NA	NA	25.6714	NA	NA	NA	NA	NA	26.0558	27.6583	NA	NA	NA	NA	NA	NA	NA	NA	NA	NA	NA	NA	NA
R.APSWFDTGLSEM*R.L	26.1689	NA	NA	NA	NA	NA	NA	NA	25.7547	NA	NA	NA	25.9955	25.7326	NA	NA	NA	NA	NA	NA	NA	NA	NA	NA	NA	NA	NA
R.EEKPAVTAAPK.K	NA	NA	NA	26.9765	26.5451	25.3459	NA	NA	26.9912	26.718	NA	26.9212	NA	27.46	NA	NA	NA	NA	NA	NA	NA	NA	NA	NA	NA	NA	NA
R.FSVNLDVK.H	26.3816	NA	NA	26.5884	NA	25.4827	NA	NA	26.1275	NA	25.8992	26.1515	26.0456	27.0184	NA	NA	NA	NA	NA	NA	NA	NA	24.2816	NA	NA	NA	NA
R.IPADVDPLTITSSLSSDGVLTVNGPR.K	NA	25.7121	25.3711	26.4531	26.2518	25.948	24.9461	NA	24.2066	24.3908	NA	26.0338	NA	21.8862	NA	NA	25.017	NA	NA	23.3166	NA	NA	NA	NA	NA	NA	NA
K.ASLENSLEETK.G	NA	NA	21.5532	NA	28.2848	NA	23.4593	29.4454	NA	23.7971	NA	NA	NA	NA	24.384	NA	NA	NA	NA	NA	NA	29.0367	NA	NA	24.5222	32.5433	30.9743
K.ASLENSLEETKGR.Y	NA	NA	NA	NA	NA	NA	NA	25.6042	NA	NA	NA	NA	NA	NA	NA	NA	24.8881	NA	NA	NA	NA	NA	NA	23.7835	NA	25.7382	NA
K.DAEEWFFTK.T	NA	NA	NA	NA	26.4458	NA	NA	29.504	NA	NA	NA	NA	27.696	NA	25.5419	NA	28.8563	NA	NA	NA	NA	NA	NA	27.1451	NA	NA	NA
K.DYSPYFK.T	NA	NA	24.2016	NA	NA	NA	NA	NA	NA	23.4461	NA	NA	NA	NA	25.5446	NA	28.1601	NA	NA	NA	25.3323	NA	NA	27.5601	NA	31.4844	31.0182
K.GSCGIGGGIGGGSSR.I	NA	NA	NA	NA	NA	NA	NA	NA	NA	NA	NA	NA	NA	NA	NA	NA	27.3382	NA	NA	NA	NA	27.4955	NA	NA	NA	31.2852	NA
K.ILTATVDNANVLLQIDNAR.L	NA	26.4057	25.7573	NA	29.1449	NA	25.3867	30.0678	22.4183	27.0492	23.0401	25.045	29.3662	24.9446	27.5479	NA	29.8958	NA	24.2142	NA	NA	30.125	21.9364	28.4384	23.4504	32.6337	29.902
K.IRDWYQR.Q	NA	NA	NA	NA	NA	NA	NA	30.1142	NA	NA	NA	NA	24.3624	NA	NA	NA	NA	NA	NA	NA	25.9878	NA	NA	NA	NA	33.5343	30.9758
K.NHEEEM*NALR.G	NA	NA	NA	NA	NA	NA	NA	NA	NA	23.1102	NA	NA	NA	NA	NA	NA	28.2689	NA	NA	NA	24.6159	NA	NA	NA	NA	26.622	NA
K.NHEEEMNALR.G	NA	NA	NA	NA	NA	NA	NA	27.447	NA	NA	NA	NA	26.2884	NA	NA	NA	27.7193	NA	NA	NA	NA	NA	NA	NA	NA	30.1769	27.2506
K.TRLEQEIATYR.R	NA	NA	NA	NA	27.1243	NA	NA	29.8698	NA	NA	NA	25.013	28.9463	NA	NA	NA	28.8865	NA	NA	NA	NA	NA	NA	28.3485	NA	32.6074	30.9809
K.VTM*QNLNDR.L	NA	NA	32.1928	29.3117	31.8546	NA	29.6666	31.1558	NA	25.5998	29.6107	31.4782	30.3835	26.4627	32.0481	25.1427	31.4076	28.1627	NA	26.3283	28.0837	33.328	27.6495	26.0604	29.3454	34.337	31.1138
K.VTMQNLNDR.L	NA	30.6688	31.2528	28.5157	29.5531	NA	27.425	21.843	29.1071	29.5922	27.2405	22.7732	NA	NA	31.5965	NA	35.8967	NA	28.6651	NA	25.7329	32.1071	NA	30.5397	25.7853	31.1673	31.0005
K.YETELNLR.M	NA	NA	NA	NA	28.787	NA	NA	30.7377	NA	NA	24.5738	26.3263	29.2116	NA	NA	NA	NA	NA	NA	NA	25.2166	30.2301	NA	29.0432	NA	32.5809	30.1603
L.IGSVEEQLAQLR.C	NA	NA	NA	NA	NA	NA	NA	24.8251	NA	NA	NA	NA	NA	NA	NA	NA	24.1345	NA	NA	NA	NA	23.8125	NA	NA	NA	NA	24.9963
R.ADLEM*QIESLK.E	NA	NA	NA	NA	NA	NA	NA	NA	NA	NA	NA	NA	NA	NA	NA	NA	25.5416	NA	NA	NA	NA	NA	NA	NA	NA	28.1083	23.5495
R.ADLEM*QIESLKEELAYLK.K	NA	NA	NA	NA	NA	NA	NA	NA	NA	NA	NA	NA	NA	NA	NA	NA	NA	NA	NA	NA	NA	28.0641	NA	26.347	NA	30.5107	27.6636
R.ADLEMQIESLK.E	NA	NA	NA	NA	NA	NA	NA	25.5737	NA	NA	NA	NA	NA	NA	NA	NA	25.191	NA	NA	NA	NA	NA	NA	NA	NA	27.7576	25.7307
R.ADLEMQIESLKEELAYLK.K	NA	NA	NA	NA	25.1329	NA	NA	27.8271	NA	NA	NA	NA	26.812	NA	NA	NA	27.6335	NA	NA	NA	NA	25.7665	NA	NA	NA	29.7441	28.9154
R.ALEEANADLEVK.I	NA	25.3626	25.879	NA	28.3645	NA	NA	30.4706	NA	26.5996	NA	NA	29.047	NA	NA	NA	29.2657	NA	24.4654	NA	26.5153	30.3338	NA	NA	25.0323	33.3576	30.758
R.APSTYGGGLSVSSSR.F	NA	26.0393	26.0174	NA	29.281	NA	25.3005	22.143	NA	NA	NA	24.4859	NA	NA	NA	NA	28.3307	NA	NA	NA	NA	NA	NA	28.5862	NA	32.2371	NA
R.EVATNSELVQSGK.S	22.6284	NA	26.2043	24.1444	28.6401	NA	25.1146	26.0271	NA	NA	NA	25.0127	29.0269	NA	25.6434	NA	28.6836	NA	NA	NA	NA	29.2627	NA	28.3448	NA	32.8465	30.0552
R.EVATNSELVQSGKSEISELR.R	NA	NA	NA	NA	25.7323	NA	NA	25.7978	NA	NA	NA	NA	25.8003	NA	NA	NA	24.7634	NA	NA	NA	NA	NA	NA	24.2473	NA	25.3785	NA
R.GQVGGDVNVEM*DAAPGVDLSR.I	NA	NA	NA	NA	NA	NA	24.6628	28.0809	NA	NA	NA	NA	28.5336	NA	NA	NA	28.4061	NA	NA	NA	NA	28.3776	NA	25.9049	NA	31.2863	27.9696
R.GQVGGDVNVEMDAAPGVDLSR.I	NA	NA	NA	NA	23.7058	NA	NA	26.0009	NA	NA	NA	NA	21.9487	NA	NA	NA	24.0613	NA	NA	NA	NA	25.8744	NA	NA	NA	28.876	26.5528
R.LASYLDKVR.A	NA	26.0148	30.0355	29.0836	NA	NA	NA	29.5628	NA	NA	27.4677	27.7541	NA	27.7087	29.4411	NA	33.3266	NA	31.1203	NA	NA	NA	NA	NA	25.946	29.7502	NA
R.LEQEIATYR.H	NA	NA	30.1991	31.1049	NA	NA	NA	22.787	30.463	NA	NA	NA	NA	NA	NA	22.8288	30.084	NA	25.1719	NA	NA	19.8571	NA	NA	NA	NA	NA
R.LLEGEDAHLSSSQFSSGSQSSR.D	NA	NA	25.0737	NA	29.2016	NA	22.9532	30.076	NA	20.0215	NA	22.599	29.952	NA	24.3636	NA	27.6175	NA	NA	NA	23.5627	29.6674	NA	27.923	NA	32.2715	29.5368
R.M*SVEADINGLR.R	28.8007	27.9828	28.1075	28.9873	29.4016	28.2764	28.7896	29.1167	NA	28.0685	28.0317	NA	29.1821	28.8503	25.3568	NA	28.05	21.7347	NA	23.88	NA	NA	24.9853	27.524	23.9944	30.2366	27.7295
R.QFTSSSSM*K.G	NA	NA	NA	NA	26.619	NA	NA	27.3775	NA	NA	NA	NA	25.7146	NA	NA	NA	NA	NA	NA	NA	NA	27.9346	NA	NA	NA	30.8755	27.7734
R.RLLEGEDAHLSSSQFSSGSQSSR.D	NA	NA	NA	NA	NA	NA	NA	26.8267	NA	NA	NA	NA	26.1235	NA	NA	NA	NA	NA	NA	NA	NA	26.1972	NA	NA	NA	29.241	26.0144
R.RVLDELTLAR.A	NA	27.1515	NA	NA	NA	NA	NA	NA	NA	25.1519	27.467	NA	27.4908	26.8191	NA	NA	26.2067	NA	NA	NA	NA	NA	NA	NA	NA	29.6206	28.4274
R.TM*QNLEIELQSQLSM*K.A	NA	NA	NA	NA	25.3636	NA	NA	27.3936	NA	NA	NA	NA	NA	NA	NA	NA	24.2677	NA	NA	NA	NA	24.3562	NA	NA	NA	30.698	26.4557
R.TMQNLEIELQSQLSM*K.A	NA	NA	NA	NA	26.3289	NA	NA	27.3175	NA	NA	NA	NA	26.8247	NA	NA	NA	27.2871	NA	NA	NA	NA	NA	NA	NA	NA	30.413	27.6387
R.VLDELTLAR.A	NA	NA	30.9154	32.0981	NA	31.2699	31.4043	32.2317	31.5783	NA	30.3337	NA	NA	NA	NA	NA	31.1026	NA	NA	NA	NA	32.058	NA	NA	NA	NA	NA
R.YCM*QLAQIQEM*IGSVEEQLAQLR.C	NA	NA	NA	NA	23.9249	NA	NA	24.8164	NA	NA	NA	NA	24.2761	NA	NA	NA	NA	NA	NA	NA	NA	24.5939	NA	23.92	NA	26.5926	24.2726
R.YCM*QLAQIQEMIGSVEEQLAQLR.C	NA	NA	NA	NA	24.4404	NA	NA	26.0352	NA	NA	NA	NA	NA	NA	NA	NA	NA	NA	NA	NA	NA	26.0684	NA	NA	NA	26.0111	NA
K.ADTLTDEINFLR.A	NA	NA	NA	NA	26.4308	NA	NA	28.4674	NA	24.8297	NA	NA	26.3421	NA	25.5274	NA	NA	NA	NA	NA	27.9498	29.5259	NA	25.3954	26.2188	31.4257	31.3398
K.AQYEEIAQR.S	NA	30.7972	31.744	27.7266	28.4977	NA	NA	NA	28.4251	29.739	26.572	NA	28.4576	NA	32.3185	NA	36.0869	NA	NA	NA	NA	28.3937	NA	NA	NA	31.9732	31.3029
K.EYQELM*NVK.L	30.173	29.468	NA	30.5252	NA	28.8058	29.1101	30.0643	29.8881	29.0915	30.0474	29.6233	29.9239	30.629	NA	NA	NA	24.8405	NA	NA	NA	NA	NA	NA	NA	NA	28.0036
K.EYQELMNVK.L	NA	NA	NA	NA	NA	NA	NA	25.5955	NA	NA	NA	NA	23.4561	NA	NA	NA	NA	NA	NA	NA	23.1138	25.7365	NA	NA	NA	29.0338	29.2235
K.KYEDEINK.R	NA	NA	NA	NA	NA	NA	NA	NA	NA	NA	NA	NA	NA	NA	26.5899	NA	31.3155	NA	NA	NA	NA	28.4444	NA	NA	NA	27.9254	NA
K.KYEDEINKR.T	NA	25.9763	26.2843	NA	26.8103	NA	NA	30.5163	25.7795	25.9632	NA	NA	27.1574	NA	28.6164	NA	33.7979	NA	NA	NA	NA	32.0865	NA	29.3463	NA	31.0913	27.3962
K.LEGLEDALQK.A	NA	NA	NA	NA	26.4078	NA	NA	27.5704	NA	NA	NA	NA	24.4307	NA	NA	NA	NA	NA	NA	NA	26.8115	28.6179	NA	26.2106	26.0706	31.344	31.1733
K.NKYEDEINK.H	27.1188	27.4588	NA	NA	NA	NA	NA	30.717	27.6652	NA	27.6201	28.639	NA	27.816	NA	NA	30.7258	NA	NA	NA	NA	31.0096	NA	NA	25.8065	33.2372	NA
K.NKYEDEINKR.T	NA	27.3287	NA	NA	29.9611	27.0524	27.974	32.8759	29.1989	27.1899	29.3296	30.317	30.6254	28.72	28.8871	NA	33.8386	25.6019	28.18	24.9309	26.8714	33.1508	26.0571	30.7031	27.1804	35.0413	31.782
K.QCANLQAAIADAEQR.G	NA	NA	NA	NA	NA	NA	NA	NA	NA	NA	NA	NA	NA	NA	NA	NA	NA	NA	NA	NA	NA	23.7736	NA	NA	NA	27.1929	26.9479
K.QEIAEINR.M	NA	NA	NA	NA	27.8083	NA	NA	28.0473	NA	NA	NA	NA	NA	NA	26.3055	NA	NA	NA	NA	NA	28.2004	29.5594	NA	NA	26.957	30.1019	31.1122
K.WTLLQEQGTK.T	NA	NA	NA	23.9855	27.2343	NA	NA	28.4739	NA	NA	NA	24.6751	27.7046	NA	NA	NA	NA	NA	NA	NA	NA	NA	NA	NA	NA	31.3425	30.3144
R.AIGGGLSSVGGGSSTIK.Y	NA	NA	NA	NA	NA	27.102	NA	26.4178	NA	NA	NA	NA	NA	NA	NA	NA	NA	NA	NA	NA	27.6479	28.0216	NA	24.0772	NA	29.6484	29.6445
R.ALYDAELSQM*QTHISDTSVVLSM*DNNR.N	NA	NA	NA	NA	NA	NA	NA	NA	NA	NA	NA	NA	NA	NA	NA	NA	NA	NA	NA	NA	NA	25.0139	NA	NA	NA	26.3094	23.5283
R.ALYDAELSQM*QTHISDTSVVLSMDNNR.N	NA	NA	NA	NA	NA	NA	NA	NA	NA	NA	NA	NA	NA	NA	NA	NA	NA	NA	NA	NA	NA	24.0812	NA	NA	NA	25.8391	25.843
R.ALYDAELSQMQTHISDTSVVLSMDNNR.N	NA	NA	NA	NA	NA	NA	NA	24.734	NA	NA	NA	NA	NA	NA	NA	NA	NA	NA	NA	NA	NA	23.746	NA	NA	NA	26.5206	27.4283
R.GM*QDLVEDFK.N	NA	NA	NA	NA	25.6918	NA	NA	NA	NA	NA	NA	NA	NA	NA	NA	NA	NA	NA	NA	NA	NA	NA	NA	NA	25.1485	28.3233	28.8633
R.ISIGGGSCAISGGYGSR.A	NA	NA	NA	NA	NA	NA	NA	25.5351	NA	NA	NA	NA	NA	NA	NA	NA	NA	NA	NA	NA	26.1743	27.2636	NA	NA	23.4054	NA	28.3089
R.NLDLDSIIAEVKAQYEEIAQR.S	22.7762	25.5723	24.4934	23.511	24.3058	NA	25.614	24.9341	24.2593	NA	NA	NA	24.33	NA	27.9762	NA	22.8463	NA	28.6446	NA	24.7494	28.0902	NA	26.7823	23.5111	24.5311	23.0713
R.QLDSIVGER.G	NA	NA	NA	26.9837	30.6959	NA	27.6154	29.6118	28.8352	NA	NA	27.8507	30.2794	NA	28.8833	NA	31.6904	NA	NA	NA	23.7089	31.4769	NA	30.4912	NA	31.8681	NA
R.QNLEPLFEQYINNLR.R	NA	27.1083	26.7712	NA	30.0841	NA	26.5871	30.345	27.6771	26.8975	NA	27.8027	29.6884	NA	28.4065	NA	30.8879	26.3063	25.4043	NA	23.6044	31.2377	25.6926	29.4909	27.4612	31.8056	31.1544
R.SGFSSVSVSR.S	NA	NA	NA	NA	28.2209	27.3806	NA	NA	NA	NA	NA	NA	NA	NA	23.125	NA	NA	NA	NA	NA	29.3457	28.6538	NA	NA	NA	23.5041	NA
R.SLYGLGGSK.R	NA	NA	NA	NA	27.2082	NA	NA	26.8192	NA	NA	NA	NA	NA	NA	NA	NA	NA	NA	NA	NA	19.3747	NA	NA	NA	NA	31.2149	31.2288
R.TAAENEFVTLK.K	NA	NA	NA	NA	27.8683	NA	NA	NA	NA	24.6286	NA	23.1591	NA	NA	NA	NA	NA	24.0536	NA	NA	28.6185	29.9018	NA	26.5421	NA	31.3533	NA
K.AAYEAELGDAR.K	30.8566	30.0575	30.2142	30.0251	30.0972	30.0588	28.8636	30.1968	30.0111	29.7774	30.2194	30.3032	29.0221	NA	28.866	28.3968	NA	28.9656	28.3808	28.4497	NA	NA	28.5537	29.0684	29.0081	28.7245	29.4058
K.AGQVVTIWAAGAGATHSPPTDLVWK.A	25.8051	NA	NA	NA	NA	NA	NA	NA	NA	NA	25.3317	NA	25.0816	25.1225	NA	NA	NA	NA	NA	NA	NA	NA	NA	NA	NA	NA	NA
K.ASASGSGAQVGGPISSGSSASSVTVTR.S	NA	NA	25.691	NA	NA	25.3734	25.3041	NA	25.5587	NA	25.996	NA	NA	NA	NA	NA	25.6275	25.0015	24.7345	22.6377	NA	NA	24.0948	24.7962	NA	NA	24.3527
K.DLEALLNSK.E	NA	NA	27.5225	27.9099	27.0783	NA	NA	NA	27.28	NA	NA	25.7056	NA	27.8022	NA	NA	26.9938	25.1177	NA	24.1803	NA	NA	24.0685	NA	NA	NA	NA
K.EAALSTALSEK.R	30.0074	NA	28.9471	NA	29.0389	NA	NA	29.4448	29.6159	29.0952	29.338	29.6233	NA	NA	25.4654	26.1861	28.4816	27.4357	27.184	NA	25.4798	25.581	27.1297	NA	26.2337	26.3072	26.8223
K.EAALSTALSEKR.T	24.3603	NA	NA	NA	24.3065	NA	NA	NA	NA	NA	NA	24.2439	NA	24.655	NA	NA	NA	NA	NA	NA	NA	NA	NA	NA	NA	NA	NA
K.EDLQELNDR.L	29.9548	28.8543	28.8953	29.6294	28.9574	28.6552	28.5438	28.9165	29.0732	28.1109	29.0229	29.4772	29.0523	29.5763	26.058	NA	28.0919	27.6503	27.2419	26.5989	25.1664	25.3265	26.919	27.3213	26.7468	26.0688	26.9374
K.EGDLIAAQAR.L	29.4904	NA	NA	29.4126	NA	28.8446	NA	28.8281	28.879	NA	28.9847	29.2514	28.783	28.9138	NA	26.5718	NA	NA	NA	NA	NA	NA	26.8087	NA	26.3905	NA	NA
K.KEGDLIAAQAR.L	29.4245	28.3562	NA	NA	28.5215	28.2096	27.9643	28.9054	25.1654	28.5999	28.9076	29.0354	29.0762	29.176	NA	NA	28.0137	27.0301	26.7253	NA	NA	NA	NA	27.2456	25.8899	26.3236	26.3802
K.KQLQDEM*LR.R	NA	NA	NA	NA	27.2361	26.981	NA	27.9344	NA	27.4607	27.8035	28.0907	NA	28.1425	NA	NA	NA	NA	NA	NA	NA	NA	NA	NA	NA	NA	NA
K.LALDM*EIHAYR.K	28.6135	27.4254	27.734	28.2579	28.4514	27.8433	NA	27.9937	28.3733	26.9913	28.3782	28.5307	NA	28.6998	NA	NA	25.9293	24.7493	26.3005	NA	NA	NA	NA	26.3736	NA	NA	NA
K.LALDMEIHAYR.K	NA	NA	NA	NA	NA	NA	NA	26.8488	NA	22.1159	26.4209	NA	27.6857	26.649	NA	NA	NA	24.4882	NA	NA	NA	NA	NA	NA	NA	24.6791	NA
K.LEAALGEAK.K	NA	NA	NA	NA	29.6211	NA	NA	NA	NA	30.1002	29.9372	NA	23.538	NA	NA	NA	NA	NA	NA	NA	NA	NA	NA	NA	NA	NA	NA
K.LLEGEEER.L	29.8078	28.951	19.838	NA	NA	28.8786	28.5303	29.4402	28.3147	29.4046	NA	29.5524	29.489	29.5913	NA	NA	27.9559	27.7844	27.422	NA	NA	26.0997	27.5373	NA	26.893	NA	NA
K.LRDLEDSLAR.E	29.4281	28.2086	NA	29.7567	29.0576	28.9236	NA	29.4604	NA	NA	29.486	NA	30.1604	NA	25.8396	25.9815	NA	NA	NA	25.391	NA	NA	26.2969	27.3371	25.6379	NA	24.6889
K.NIYSEELR.E	30.2527	29.069	NA	29.8453	29.3592	NA	NA	29.4613	29.5443	NA	NA	29.8954	29.6523	NA	NA	25.9789	28.0597	NA	27.5958	26.8091	NA	NA	NA	27.9844	NA	NA	NA
K.QLQDEM*LR.R	27.581	26.8822	NA	NA	NA	27.0276	NA	NA	NA	26.7998	27.2538	NA	NA	27.5825	NA	NA	NA	NA	NA	NA	NA	NA	NA	NA	NA	NA	NA
K.QLQDEMLR.R	25.6603	NA	NA	25.9007	24.7521	24.2383	NA	25.5259	24.9045	26.0311	25.045	NA	26.0078	NA	NA	NA	NA	23.1935	NA	NA	NA	NA	NA	NA	NA	NA	NA
K.SNEDQSM*GNWQIK.R	25.873	NA	25.5417	26.578	NA	19.2691	NA	26.5582	NA	NA	26.4678	26.6606	NA	26.911	NA	NA	24.5001	24.6282	24.2016	NA	NA	NA	NA	24.6779	NA	NA	NA
R.AQHEDQVEQYK.K	28.8754	NA	NA	28.0529	28.263	27.9194	27.8964	28.2278	28.3329	28.0133	28.4656	28.797	28.9756	28.5379	NA	NA	NA	NA	NA	25.6784	NA	NA	26.5233	26.8055	25.8567	NA	NA
R.AQHEDQVEQYKK.E	NA	NA	NA	NA	NA	25.9314	NA	NA	NA	NA	25.4763	NA	26.3177	NA	NA	NA	NA	NA	NA	NA	NA	NA	NA	NA	NA	NA	NA
R.ASSHSSQTQGGGSVTK.K	28.0983	26.2984	26.2118	26.7323	26.7584	27.2883	NA	NA	25.8779	NA	NA	NA	NA	NA	NA	NA	NA	NA	NA	NA	NA	NA	NA	NA	NA	NA	NA
R.EVSGIKAAYEAELGDAR.K	NA	NA	NA	NA	NA	24.6225	NA	24.2964	NA	NA	NA	NA	NA	23.304	NA	NA	NA	NA	NA	NA	NA	NA	NA	NA	NA	NA	NA
R.IDSLSAQLSQLQK.Q	NA	28.4701	29.1558	29.7615	28.7197	28.8258	28.8471	28.648	28.9219	28.5097	29.676	29.7935	NA	29.6982	NA	26.3443	27.6751	27.6856	NA	NA	25.6179	NA	NA	26.8049	26.4816	NA	26.7433
R.ITESEEVVSR.E	30.2932	21.1191	30.4151	30.9413	28.9291	30.5576	29.8395	29.6901	30.6856	30.4288	30.6773	30.5558	30.557	30.6849	27.6946	28.2605	28.7539	NA	28.2648	28.4209	27.0125	27.3667	28.4677	NA	NA	27.8392	28.4078
R.KLESTESR.S	27.4554	NA	26.3241	27.193	NA	26.7153	26.0114	26.9741	27.0709	26.7696	27.0786	27.1935	26.3135	26.9902	NA	NA	NA	24.9172	NA	NA	NA	NA	NA	NA	NA	NA	NA
R.KLLEGEEER.L	29.1187	NA	NA	NA	27.851	NA	26.9537	28.2457	NA	28.4823	NA	28.9855	27.6983	28.3968	NA	NA	NA	27.0317	26.9384	24.2922	NA	NA	NA	24.9005	NA	26.1573	26.463
R.KTLDSVAK.E	27.1046	NA	NA	26.6579	NA	NA	NA	NA	NA	26.7152	26.8868	NA	26.471	25.9105	NA	NA	NA	NA	NA	NA	NA	NA	NA	NA	NA	NA	NA
R.LADALQELR.A	31.5382	NA	31.0421	31.4661	NA	31.0687	30.4996	31.1411	30.9234	31.3259	NA	NA	30.1592	31.205	NA	NA	29.3487	NA	28.4537	28.5198	NA	NA	NA	28.962	28.6641	28.8616	NA
R.LKDLEALLNSK.E	NA	NA	NA	NA	29.3229	25.9064	NA	NA	NA	NA	NA	NA	NA	23.504	NA	NA	24.5773	NA	NA	NA	NA	NA	NA	22.6046	NA	NA	NA
R.LQEKEDLQELNDR.L	27.6144	NA	NA	NA	26.1038	27.4792	25.362	27.8625	NA	28.8582	NA	NA	NA	NA	NA	NA	25.4316	NA	NA	NA	23.9849	NA	25.6027	NA	NA	24.1862	NA
R.LQTM*KEELDFQK.N	NA	27.2027	NA	NA	27.3308	NA	26.5542	NA	28.0727	21.5214	20.3673	27.4319	27.7842	28.429	NA	NA	26.6998	NA	25.6123	NA	NA	NA	NA	NA	NA	NA	25.7299
R.LSPSPTSQR.S	30.4619	NA	29.9881	30.3873	29.756	NA	NA	NA	29.9093	29.63	NA	30.3501	29.7762	NA	27.6785	28.2385	28.9105	28.9022	27.9829	NA	NA	27.284	28.3424	28.4606	27.8747	28.0698	28.3035
R.LVEIDNGK.Q	28.9026	NA	NA	NA	28.0922	NA	NA	28.8252	NA	NA	28.6236	28.6833	NA	NA	NA	NA	26.3536	26.3626	25.9596	NA	NA	NA	25.9119	NA	NA	NA	NA
R.M*QQQLDEYQELLDIK.L	28.4321	NA	26.5876	28.3015	27.7779	27.37	27.4308	27.936	27.9924	NA	27.9013	28.5195	27.949	28.6379	23.9935	24.8232	26.4881	26.1993	26.0496	NA	23.9853	NA	26.1407	26.3154	25.5711	NA	25.4945
R.MQQQLDEYQELLDIK.L	NA	NA	NA	NA	NA	NA	NA	NA	24.3871	24.4252	NA	NA	NA	23.7314	NA	NA	NA	NA	NA	NA	NA	NA	NA	NA	NA	NA	NA
R.NSNLVGAAHEELQQSR.I	30.0851	28.1615	28.9224	29.3324	29.3819	29.5893	29.2093	29.2895	20.5393	28.6911	29.4246	29.6021	29.6363	29.378	NA	NA	26.8631	28.2602	27.5354	27.2193	25.8854	25.8722	27.8844	27.4566	26.9083	27.3749	25.834
R.QNGDDPLLTYR.F	NA	NA	26.1623	NA	NA	27.4829	25.6513	27.2409	27.6585	27.2852	NA	27.9677	NA	27.085	NA	NA	NA	25.9525	NA	NA	NA	NA	NA	NA	NA	NA	NA
R.RVDAENR.L	26.9993	NA	NA	27.4618	25.7092	NA	NA	NA	NA	NA	NA	NA	NA	NA	NA	NA	NA	NA	NA	NA	NA	NA	NA	NA	NA	NA	NA
R.SGAQASSTPLSPTR.I	NA	NA	29.8877	NA	NA	NA	NA	29.8896	NA	29.7935	NA	NA	NA	30.0899	NA	NA	28.1809	NA	27.3706	NA	NA	NA	NA	NA	27.3525	27.7046	27.745
R.SLETENAGLR.L	19.7648	NA	NA	31.3413	30.52	30.927	30.1105	30.7231	30.8418	NA	30.9421	31.0628	25.0785	30.8339	29.0425	NA	NA	NA	NA	NA	27.5136	NA	NA	NA	NA	NA	NA
R.SSFSQHAR.T	25.1757	27.1005	26.9435	28.9144	28.3043	29.0433	28.2459	28.8869	25.3071	28.5051	26.2098	29.4205	28.1286	29.1437	NA	NA	NA	27.7446	26.7745	25.6592	25.6241	25.7267	27.156	27.2731	26.7811	26.9867	27.1996
R.SVGGSGGGSFGDNLVTR.S	NA	27.9189	28.4066	28.6349	28.5368	NA	28.1992	28.8439	28.7853	28.3117	28.9511	29.0573	28.4137	28.9935	25.6259	26.5135	26.8388	27.0152	25.6098	NA	25.0506	NA	26.2353	26.6421	26.2638	26.2083	26.1773
R.TALINSTGEEVAM*R.K	29.4329	28.4032	28.5609	NA	NA	NA	28.4657	28.6326	28.9271	28.1809	28.4563	28.2592	NA	28.7359	26.3515	NA	26.5706	27.1347	26.2197	NA	NA	NA	26.2373	26.6923	26.4422	NA	NA
R.TALINSTGEEVAMR.K	27.0164	25.5531	26.308	NA	25.4058	NA	24.506	26.3271	26.3459	27.4556	NA	26.1503	26.4813	26.7169	NA	NA	NA	24.2914	NA	NA	NA	NA	NA	NA	NA	NA	NA
R.TLEGELHDLR.G	NA	26.9235	NA	NA	29.9867	NA	29.9397	29.1812	30.0583	28.7692	30.483	28.483	NA	29.5261	NA	NA	NA	28.054	NA	NA	25.5707	NA	27.5646	NA	NA	NA	NA
R.VAVEEVDEEGK.F	29.8691	28.7649	29.1956	29.8661	29.1414	28.9844	28.8764	29.5526	NA	29.1342	29.4558	29.5705	29.3812	29.9004	NA	27.0089	28.2988	27.4788	27.5372	27.1083	25.5264	26.2136	NA	NA	NA	NA	27.0908
R.VAVEEVDEEGKFVR.L	27.7152	NA	NA	28.1274	27.2186	28.0889	NA	23.5112	27.8398	23.2704	28.0047	NA	27.89	NA	NA	NA	24.1871	26.3135	25.697	NA	25.3785	NA	26.2647	NA	NA	NA	25.09
S.SASSVTVTR.S	25.8711	NA	25.6948	NA	25.4232	26.014	25.3242	NA	25.515	25.3245	25.901	26.7261	26.4762	NA	NA	NA	NA	NA	NA	NA	NA	NA	NA	NA	NA	NA	NA
K.ELGTVM*R.M	NA	NA	NA	28.6017	NA	NA	NA	27.8428	NA	NA	NA	28.0236	27.8963	28.3266	NA	NA	28.8674	NA	NA	NA	NA	NA	NA	28.9741	NA	NA	NA
K.ATEHLSTLSEK.A	26.31	25.118	24.1207	26.5062	25.324	24.028	NA	24.6749	25.94	NA	25.7506	25.8755	NA	26.8049	NA	NA	NA	NA	25.3453	NA	NA	NA	25.9752	26.2324	NA	NA	24.9617
K.DLATVYVDVLK.D	27.6621	26.8431	26.9351	27.3635	NA	NA	NA	27.182	NA	25.8437	26.9389	26.8306	27.0586	28.7018	NA	25.3095	28.5734	25.4146	27.9209	25.901	24.9622	NA	NA	26.8175	26.87	NA	27.4888
K.LLDNWDSVTSTFSK.L	26.5888	25.1138	26.0375	NA	25.4133	NA	25.6152	24.1742	26.7543	NA	26.2694	26.5593	25.4684	NA	NA	NA	28.4992	25.2998	26.7096	NA	25.2723	NA	27.0132	26.4025	25.2705	NA	26.5408
K.VQPYLDDFQK.K	27.2553	NA	NA	NA	26.1087	NA	NA	NA	NA	NA	NA	NA	NA	NA	NA	NA	NA	NA	NA	NA	NA	25.1331	NA	NA	25.674	24.6869	NA
K.VSFLSALEEYTK.K	27.3514	27.4747	26.3442	26.8501	27.2733	26.3674	26.2728	NA	27.1434	26.0027	26.4866	27.7392	27.8751	28.6563	25.7913	25.1286	28.6294	25.4643	26.806	25.5573	26.459	25.6718	27.4717	27.5329	26.9125	NA	27.3698
R.AELQEGAR.Q	29.3662	NA	28.0161	29.7643	NA	NA	NA	29.2949	NA	NA	NA	NA	27.8889	NA	NA	28.811	NA	NA	29.4724	NA	NA	NA	29.0048	NA	29.0399	NA	NA
R.DYVSQFEGSALGK.Q	27.9123	27.2459	NA	NA	26.4862	NA	26.7828	27.4016	NA	NA	27.226	NA	NA	28.9028	NA	NA	NA	25.9432	27.3576	NA	26.4909	NA	27.4117	NA	27.0297	25.947	NA
R.EQLGPVTQEFWDNLEK.E	26.2394	25.7867	25.1291	26.2799	24.4522	25.6601	NA	25.4602	26.1837	24.6012	NA	25.9855	26.6568	27.2083	NA	NA	26.8855	NA	26.3231	24.7076	NA	NA	NA	26.1571	NA	NA	26.7505
R.QGLLPVLESFK.V	27.1085	NA	27.5234	NA	NA	26.5413	26.5604	NA	NA	26.4994	NA	27.5659	NA	29.0751	NA	NA	28.7509	NA	27.7624	NA	26.6348	NA	27.5032	27.6219	NA	26.0759	NA
R.THLAPYSDELR.Q	26.6935	25.768	NA	NA	26.3955	27.0184	25.7199	26.4185	NA	27.132	27.7786	27.6326	NA	28.111	NA	NA	28.0741	NA	26.6157	NA	NA	24.9797	27.4812	28.2822	25.185	28.1598	27.6051
R.VKDLATVYVDVLK.D	NA	NA	NA	NA	NA	NA	NA	25.4633	NA	26.7594	NA	NA	NA	25.6789	NA	NA	NA	NA	NA	NA	NA	NA	23.2315	26.6216	24.6925	NA	25.7923
K.ELQAAQAR.L	24.4687	NA	NA	NA	23.7118	NA	NA	24.1916	NA	NA	NA	NA	NA	NA	NA	NA	NA	NA	NA	NA	NA	NA	NA	NA	NA	NA	NA
K.LEEQAQQIR.L	24.8716	24.4448	24.5874	23.6146	24.7503	NA	NA	24.8847	24.6933	NA	24.9201	24.832	23.5272	24.7865	23.2784	23.4866	25.9883	NA	24.1	NA	23.531	NA	23.4529	25.0127	24.2738	NA	NA
R.AATVGSLAGQPLQER.A	NA	24.3788	24.1264	NA	24.2681	24.3462	NA	24.7479	NA	NA	NA	23.0797	NA	24.1753	22.4161	NA	23.7773	22.4074	NA	NA	NA	NA	NA	23.4171	NA	NA	23.3621
R.GEVQAM*LGQSTEELR.V	NA	NA	NA	NA	20.5604	21.1141	NA	23.0811	NA	NA	NA	NA	NA	NA	NA	NA	NA	NA	NA	NA	NA	NA	NA	NA	NA	NA	NA
R.LAVYQAGAR.E	26.3544	26.1529	NA	24.9531	NA	NA	NA	26.6317	26.0536	NA	26.6058	26.2387	24.9422	NA	NA	NA	NA	25.0136	25.3449	NA	25.1579	NA	24.6197	25.2123	25.7078	NA	NA
R.LGPLVEQGR.V	26.5659	26.3036	26.2311	NA	NA	NA	NA	NA	NA	NA	26.7009	26.5302	25.2746	NA	NA	25.5696	26.4456	NA	25.5141	NA	25.3406	NA	24.9908	NA	NA	NA	NA
R.LQAEAFQAR.L	NA	NA	26.2907	NA	NA	NA	NA	NA	NA	NA	NA	NA	24.7466	26.1216	NA	NA	NA	NA	NA	NA	NA	NA	NA	NA	NA	NA	NA
R.WVQTLSEQVQEELLSSQVTQELR.A	23.115	23.4497	NA	NA	NA	NA	NA	24.3001	24.5133	NA	22.96	NA	NA	24.1736	NA	NA	23.0897	NA	NA	NA	NA	NA	NA	NA	NA	NA	NA
K.SPELQAEAK.S	26.877	26.6705	NA	27.1395	25.7825	NA	NA	NA	26.9274	NA	NA	26.3313	26.8827	27.8155	25.0289	NA	28.6269	NA	26.905	NA	NA	NA	26.66	NA	26.4246	NA	27.0805
K.DALSSVQESQVAQQAR.G	23.6759	NA	22.7306	22.1365	NA	22.8498	NA	21.8391	21.3699	NA	22.7079	22.5348	NA	NA	NA	NA	23.4933	NA	NA	NA	NA	NA	NA	NA	NA	NA	22.4095
K.ALTDM*PQM*R.M	NA	25.8891	NA	NA	NA	NA	NA	NA	NA	NA	NA	NA	NA	28.0501	NA	NA	26.3319	NA	25.11	NA	NA	NA	NA	NA	NA	NA	NA
K.GLIDEVNQDFTNR.I	NA	NA	NA	NA	NA	NA	24.1945	NA	NA	NA	NA	26.0094	25.9175	29.5018	NA	NA	31.0598	NA	25.9076	NA	21.3069	NA	23.3199	24.9178	NA	NA	NA
K.NSLFEYQK.N	NA	NA	NA	24.6422	NA	NA	NA	NA	NA	NA	NA	NA	25.2607	28.7337	NA	NA	27.0099	NA	NA	NA	NA	NA	NA	NA	NA	NA	NA
K.QLEQVIAK.D	NA	NA	NA	NA	NA	24.2151	24.7542	NA	25.5718	24.9274	NA	26.4631	24.211	29.3236	NA	NA	NA	NA	26.0886	NA	NA	NA	NA	NA	NA	NA	NA
K.TFPGFFSPM*LGEFVSETESR.G	NA	24.9839	NA	NA	NA	NA	NA	NA	NA	NA	NA	NA	24.3053	25.8386	NA	NA	23.7352	NA	NA	NA	NA	NA	NA	NA	NA	NA	24.1246
K.VTSGSTTTTR.R	NA	26.228	23.69	25.2515	23.6247	23.9254	23.8061	NA	25.1379	NA	NA	25.3833	25.6255	28.453	NA	23.8227	26.6406	NA	NA	NA	NA	NA	24.1734	NA	NA	NA	25.2569
R.AQLVDM*K.R	NA	NA	NA	26.34	NA	NA	NA	NA	NA	22.782	NA	26.6461	26.6553	29.6169	NA	NA	NA	NA	NA	NA	NA	NA	NA	NA	NA	NA	NA
R.EVDLKDYEDQQK.Q	NA	25.1533	NA	NA	NA	NA	NA	NA	NA	24.7579	NA	NA	NA	NA	NA	NA	26.0185	NA	24.8006	NA	NA	NA	24.1782	NA	NA	NA	NA
R.GDFSSANNR.D	26.4524	28.3216	26.5407	NA	25.8202	26.4503	25.3736	NA	26.8762	24.9971	NA	27.1399	26.7771	NA	NA	26.5366	27.9994	NA	27.444	26.3576	24.8999	NA	26.4798	26.2101	26.5674	NA	NA
R.GGSTSYGTGSETESPR.N	24.7777	26.7557	24.7375	26.2429	24.2991	NA	24.2124	25.1415	25.6657	NA	24.6557	26.2364	25.3682	27.7584	24.7356	NA	26.7744	23.2718	25.9617	25.0726	NA	NA	25.088	24.8248	24.9188	23.7126	25.3381
R.GSESGIFTNTK.E	NA	25.8029	NA	24.7633	NA	23.7539	NA	25.7408	NA	NA	NA	NA	24.3609	NA	NA	NA	NA	NA	27.6492	25.9738	NA	NA	26.606	NA	24.7451	NA	NA
R.LEVDIDIK.I	NA	NA	NA	NA	NA	23.9835	NA	24.529	NA	NA	NA	NA	NA	28.4319	NA	NA	NA	NA	NA	NA	NA	NA	NA	NA	NA	NA	25.1556
R.M*ELERPGGNEITR.G	NA	28.3464	NA	NA	NA	NA	NA	NA	NA	NA	27.1785	NA	NA	30.6845	NA	NA	28.7891	NA	NA	NA	NA	NA	NA	NA	NA	NA	NA
K.QGFGNVATNTDGK.N	NA	24.6675	NA	23.8933	NA	NA	NA	NA	NA	NA	NA	24.6078	24.8123	NA	NA	NA	25.6385	NA	24.8913	NA	NA	NA	NA	NA	NA	NA	24.1435
K.YQISVNK.Y	25.0581	NA	NA	25.8388	NA	NA	NA	25.0506	25.2919	24.5115	24.6863	26.3035	NA	29.2286	NA	NA	27.4738	NA	26.5769	NA	NA	NA	NA	NA	24.77	NA	NA
R.DNDGWLTSDPR.K	NA	25.9038	23.0776	NA	NA	NA	NA	24.5753	NA	NA	24.8405	25.9689	NA	28.558	NA	NA	26.1579	NA	NA	NA	NA	NA	NA	NA	NA	NA	25.4565
R.EEAPSLRPAPPPISGGGYR.A	NA	24.9588	NA	NA	NA	NA	NA	NA	21.3587	NA	24.9922	25.6059	25.97	29.0082	NA	NA	22.9344	NA	23.8357	NA	NA	NA	24.2837	NA	24.4743	21.6792	25.829
R.QDGSVDFGR.K	25.7679	27	NA	NA	NA	NA	25.3653	26.2115	NA	25.7569	NA	26.8805	22.9406	20.2736	25.6607	NA	27.9917	24.6236	NA	25.9392	24.4414	24.3198	26.0887	25.8291	26.4441	24.9903	19.9233
K.VGPEADKYR.L	NA	26.3879	NA	NA	NA	NA	NA	NA	NA	24.9403	NA	26.7665	25.5922	29.3983	NA	NA	26.9342	NA	26.3097	NA	NA	NA	NA	NA	NA	NA	26.0871
K.YEASILTHDSSIR.Y	NA	NA	NA	NA	22.2714	23.5982	NA	23.5328	NA	NA	24.5337	NA	NA	26.1715	NA	NA	26.3441	NA	25.7461	NA	NA	NA	NA	NA	NA	NA	24.5857
R.LDGSVDFK.K	NA	26.7783	NA	25.6091	NA	NA	NA	NA	NA	NA	24.7746	26.0739	NA	NA	NA	NA	NA	NA	26.0334	NA	NA	NA	NA	NA	NA	NA	25.5879
R.LTYAYFAGGDAGDAFDGFDFGDDPSDK.F	NA	23.0982	NA	23.0489	NA	NA	NA	NA	23.2493	NA	22.6341	24.1932	NA	26.8023	NA	NA	23.7623	NA	NA	21.7448	NA	NA	23.3281	NA	22.7812	NA	NA
R.TSTADYAM*FK.V	NA	NA	NA	NA	NA	NA	NA	NA	25.7003	NA	NA	26.1385	NA	29.2287	NA	NA	NA	NA	26.4642	NA	NA	NA	NA	NA	NA	NA	NA
R.VELEDWNGR.T	NA	26.6	24.8281	NA	NA	NA	NA	NA	26.118	NA	NA	25.4131	NA	NA	NA	24.926	27.3574	NA	26.5969	NA	23.8011	NA	NA	NA	25.9434	NA	26.4668
R.YLQEIYNSNNQK.I	NA	26.1118	NA	NA	NA	NA	22.8263	NA	NA	NA	24.4317	25.2847	NA	NA	NA	23.1756	26.7998	NA	24.8133	NA	NA	NA	NA	24.5513	NA	NA	25.1332
K.LVSSENFDDYM*K.A	26.7414	23.7909	24.8547	26.0182	23.041	25.2412	NA	25.6116	25.9795	NA	NA	NA	25.3656	25.3893	23.5443	NA	25.2716	22.3519	26.7884	NA	NA	NA	26.6602	24.6082	26.2533	NA	26.3901
K.GTVLLDLQETSLAGVANQLLDR.F	NA	NA	NA	NA	NA	22.9137	NA	23.0955	NA	NA	NA	NA	24.572	NA	NA	NA	NA	NA	NA	NA	NA	NA	22.705	NA	NA	NA	23.9478
R.AAATLM*SER.V	NA	NA	NA	NA	NA	24.1161	NA	24.1451	NA	NA	NA	NA	24.7293	24.7664	NA	NA	NA	NA	NA	NA	NA	NA	NA	NA	NA	NA	25.9542
R.ADFLEQPVLGFVR.L	24.127	NA	NA	NA	NA	NA	NA	23.6942	NA	NA	24.3799	NA	NA	25.2515	25.027	NA	NA	NA	NA	NA	NA	NA	24.12	NA	NA	NA	NA
R.VVEESELAR.T	NA	NA	NA	NA	NA	NA	NA	NA	23.8471	24.3229	NA	NA	NA	24.3147	NA	NA	NA	NA	NA	NA	NA	NA	24.2916	23.681	NA	NA	NA
K.GLAFTDVDVDSIK.I	NA	NA	NA	NA	NA	NA	NA	NA	NA	NA	24.2958	NA	NA	NA	NA	NA	25.9408	24.9708	23.1482	NA	22.2917	NA	24.0209	25.8348	NA	NA	24.1482
K.IYLYTLNDNAR.S	NA	23.836	NA	NA	NA	22.6659	NA	NA	NA	NA	NA	23.4285	NA	NA	NA	NA	26.336	25.473	NA	NA	NA	NA	NA	NA	NA	NA	25.1769
K.LGVRPSQGGEAPR.E	NA	NA	NA	NA	NA	23.9529	NA	NA	24.7568	NA	25.3333	NA	NA	NA	NA	NA	27.1456	NA	25.8574	NA	24.6538	NA	26.0028	27.3073	NA	NA	26.2002
R.DLEVVAATPTSLLISWDAPAVTVR.Y	NA	NA	22.0238	24.0212	NA	NA	NA	NA	NA	NA	24.8649	NA	NA	NA	21.5409	NA	NA	24.8786	25.0844	NA	23.4302	NA	23.5662	24.939	23.9303	NA	NA
R.DLQFVEVTDVK.V	NA	NA	NA	NA	NA	NA	NA	NA	NA	NA	25.1731	NA	NA	25.4622	NA	NA	26.8433	26.4627	25.2429	NA	24.988	NA	NA	26.279	25.3718	24.1987	25.3328
R.EESPLLIGQQSTVSDVPR.D	NA	24.3497	NA	NA	24.1085	NA	NA	NA	22.0302	NA	25.3736	23.7404	NA	23.307	NA	25.8924	26.8928	26.1467	25.4862	NA	24.5104	NA	25.3978	25.2892	25.4177	24.9168	26.0754
R.EVTSDSGSIVVSGLTPGVEYVYTIQVLR.D	NA	23.528	NA	23.7483	NA	23.8575	NA	23.5373	24.1318	NA	25.2189	NA	NA	24.3135	24.3531	24.8056	NA	26.0726	NA	23.7679	NA	23.9728	24.665	25.2317	24.8672	NA	24.7698
R.FLATTPNSLLVSWQPPR.A	NA	NA	NA	NA	NA	NA	NA	NA	NA	NA	23.9336	NA	NA	NA	NA	NA	NA	25.4499	NA	NA	NA	NA	24.9066	25.8234	NA	NA	NA
R.GDSPASSKPISINYR.T	NA	NA	NA	NA	NA	NA	NA	NA	NA	NA	NA	NA	NA	NA	NA	NA	24.3386	NA	NA	21.3431	NA	NA	NA	26.4546	NA	NA	NA
R.ISCTIANR.C	NA	NA	NA	NA	NA	NA	NA	NA	NA	NA	NA	NA	NA	24.0488	NA	NA	26.1317	NA	NA	NA	23.3821	NA	NA	25.137	NA	NA	23.0088
R.NTFAEVTGLSPGVTYYFK.V	NA	NA	NA	NA	NA	NA	NA	NA	NA	NA	NA	NA	NA	NA	NA	23.2216	25.6793	23.6146	NA	NA	NA	NA	23.1811	NA	NA	NA	NA
R.PAQGVVTTLENVSPPR.R	NA	NA	NA	23.2728	NA	NA	NA	NA	NA	NA	NA	NA	NA	NA	NA	26.0985	26.5223	NA	NA	NA	NA	NA	NA	NA	NA	NA	26.0605
R.RPGGEPSPEGTTGQSYNQYSQR.Y	NA	NA	NA	NA	NA	NA	NA	NA	NA	NA	NA	NA	NA	NA	NA	NA	NA	24.1933	NA	NA	NA	NA	NA	23.1067	NA	20.8165	NA
R.SDTVPSPR.D	NA	NA	NA	NA	NA	NA	NA	NA	NA	NA	NA	NA	NA	NA	NA	NA	29.168	NA	NA	NA	NA	NA	NA	27.6909	26.8283	NA	NA
R.SSPVVIDASTAIDAPSNLR.F	22.3317	21.8358	NA	22.2283	NA	NA	NA	NA	NA	NA	NA	NA	NA	NA	NA	25.7206	26.5281	NA	24.8249	NA	23.7024	NA	25.0907	NA	NA	NA	25.9697
R.STTPDITGYR.I	25.172	NA	24.8245	25.6197	NA	NA	21.3537	NA	NA	22.5296	NA	NA	NA	NA	25.1612	NA	27.7362	24.5747	26.4052	NA	NA	NA	NA	27.2013	26.0779	NA	26.5522
R.SYTITGLQPGTDYK.I	NA	NA	NA	NA	NA	NA	NA	NA	NA	NA	22.7421	NA	NA	20.5547	NA	NA	26.0582	24.2001	NA	NA	NA	NA	NA	NA	NA	NA	NA
R.VEYELSEEGDEPQYLDLPSTATSVNIPDLLPGR.K	NA	NA	NA	NA	NA	NA	NA	NA	NA	NA	23.527	NA	NA	NA	22.2764	23.3257	24.79	24.2699	NA	NA	NA	NA	24.2917	NA	23.3527	NA	NA
R.VGDTYERPK.D	NA	NA	NA	NA	NA	NA	NA	NA	NA	NA	NA	NA	NA	NA	NA	NA	26.9529	26.5128	NA	NA	25.3589	NA	25.9947	27.3193	NA	NA	NA
R.VPGTSTSATLTGLTR.G	NA	NA	NA	NA	NA	NA	NA	NA	NA	NA	NA	NA	NA	26.1235	NA	26.4664	26.727	NA	25.8328	NA	NA	24.9293	26.1519	NA	NA	NA	NA
R.VTWAPPPSIDLTNFLVR.Y	NA	NA	NA	NA	23.6832	23.0552	NA	NA	NA	NA	24.6142	NA	NA	25.3532	22.7141	23.1219	25.6182	26.4856	24.9015	NA	22.7031	23.5901	25.1953	25.1516	25.2098	24.1846	25.111
K.FSVVYAK.C	25.5227	25.6919	NA	NA	26.5285	NA	NA	NA	NA	25.2996	25.2558	NA	25.8064	26.6897	23.6742	NA	27.9362	25.8569	28.5296	NA	NA	NA	26.2935	27.9461	NA	NA	NA
C.FSALEVDETYVPK.E	NA	NA	25.0088	NA	NA	NA	NA	NA	NA	NA	23.6522	NA	NA	25.2986	NA	NA	NA	NA	NA	NA	NA	NA	NA	NA	24.7328	NA	NA
F.LGM*FLYEYAR.R	24.2482	NA	NA	23.7758	NA	NA	NA	24.3387	NA	NA	NA	NA	NA	NA	NA	NA	NA	NA	NA	NA	NA	NA	NA	NA	NA	NA	NA
F.SALEVDETYVPK.E	NA	NA	NA	NA	NA	NA	NA	NA	NA	NA	24.2886	NA	NA	NA	NA	NA	NA	NA	24.6195	NA	NA	NA	24.2632	NA	24.5649	NA	NA
H.PDYSVVLLLR.L	27.3824	26.8872	26.8687	25.8984	25.4766	20.2358	25.5094	26.7308	26.9027	NA	26.6807	26.1158	25.8319	27.4689	27.772	26.9808	27.6688	26.8336	27.6116	NA	26.1361	26.9739	26.9482	NA	26.3085	26.7349	27.8614
H.PYFYAPELLFFAK.R	24.0768	24.6268	23.8241	24.2379	24.434	NA	NA	25.073	24.3503	NA	23.9333	NA	24.3315	24.9385	24.8719	24.2736	24.5046	NA	25.3828	NA	24.8103	NA	23.9147	26.0717	25.39	NA	25.1647
I.AEVENDEM*PADLPSLAADFVESK.D	NA	NA	NA	NA	NA	NA	NA	NA	NA	NA	NA	NA	26.1186	26.3717	NA	NA	26.5232	NA	25.8097	NA	NA	NA	NA	NA	26.5886	NA	NA
K.ADDKETCFAEEGK.K	NA	NA	24.2116	26.1451	25.4808	NA	NA	25.4187	NA	NA	24.38	25.3938	19.6632	26.876	23.533	NA	27.5583	25.7144	27.0619	25.3834	NA	24.3816	25.5807	26.194	NA	NA	26.2845
K.AEFAEVSK.L	NA	31.4927	30.9299	31.7561	31.0341	30.276	NA	31.678	31.2502	30.1731	30.8841	31.2539	31.4265	NA	30.3707	NA	32.9108	31.1189	32.2932	30.9019	NA	30.1884	31.6067	32.7127	31.4348	30.1379	31.727
K.AEFAEVSKLVTDLTK.V	26.1901	NA	26.1456	25.7204	25.6943	NA	NA	26.1001	25.8179	NA	25.5733	NA	25.8122	26.0087	25.5054	25.9675	25.7851	25.7949	26.3993	26.0378	25.9454	NA	NA	26.6683	26.4254	NA	26.8159
K.ALVLIAFAQYLQQCPFEDHVK.L	22.5743	NA	NA	23.5908	NA	NA	NA	23.5769	NA	NA	NA	NA	23.7889	24.5752	NA	NA	25.232	22.7063	23.9086	NA	NA	NA	23.9822	24.8021	23.1877	NA	23.8458
K.AVM*DDFAAFVEK.C	29.004	29.0416	29.2223	28.7082	28.6426	NA	NA	28.6973	28.4624	27.2329	28.6398	28.5919	29.3784	29.7933	28.7958	28.7244	30.5832	28.8915	29.9528	NA	28.6612	28.0959	29.2519	29.8388	28.9775	28.0096	29.7475
K.AVMDDFAAFVEK.C	27.0367	25.4134	26.3523	26.6291	25.2214	NA	24.1941	26.2587	25.8559	25.5795	26.5728	NA	26.0261	27.2397	24.6679	NA	27.3643	26.3035	26.0712	24.3945	23.6467	NA	26.2876	25.7094	25.6231	NA	NA
K.CCTESLVNR.R	22.2719	NA	NA	23.5836	NA	NA	NA	NA	NA	NA	NA	NA	NA	NA	NA	NA	24.2298	NA	NA	NA	21.8584	NA	NA	24.0498	23.5293	NA	23.6668
K.DDNPNLPR.L	30.9081	30.4313	30.4979	30.9347	30.4054	29.9695	28.9201	30.5393	30.2783	29.4003	30.5677	30.5817	29.7099	30.8946	30.077	30.1354	31.1874	30.6083	30.6596	30.2056	29.7003	29.4029	30.6854	31.1083	30.5647	30.1643	30.876
K.DLGEENFK.A	NA	NA	NA	NA	NA	28.6208	NA	29.7291	NA	NA	NA	NA	29.6787	NA	NA	29.5141	31.6927	NA	NA	NA	29.3119	NA	29.997	30.8805	29.8481	28.5751	30.2764
K.DVFLGM*FLYEYAR.R	29.7155	29.8068	29.7959	29.6817	29.9034	28.5269	27.8714	29.3654	30.1658	28.2263	30.4807	28.9344	30.1262	31.1755	30.1414	29.459	31.6542	27.1072	28.9745	28.7073	28.843	29.8898	30.3006	31.6784	NA	30.1273	31.4278
K.DVFLGMFLYEYAR.R	25.3023	24.6579	24.5917	26.0317	25.3224	24.6108	24.0408	26.0376	24.1424	NA	25.9417	25.9892	25.6708	25.6903	24.8533	23.3337	25.8813	25.3131	24.8341	23.8873	23.4655	23.8049	25.6499	25.5736	25.1963	25.2834	26.0063
K.ETCFAEEGK.K	25.7203	NA	23.9702	25.5493	NA	25.0628	25.0992	25.6861	NA	NA	25.3719	25.5039	26.1841	26.9267	NA	25.8988	26.8453	NA	26.3131	26.017	NA	25.4626	25.4663	26.4695	25.9893	25.6567	NA
K.FQNALLVR.Y	21.3532	32.0412	32.0153	32.4451	21.3827	NA	30.9737	NA	22.5292	30.8969	NA	31.7751	NA	32.5885	31.8593	32.0436	33.5511	31.9473	NA	31.8149	31.7417	31.4871	NA	33.0187	21.0059	31.4077	32.848
K.KQTALVELVK.H	NA	NA	NA	26.6559	26.1358	NA	NA	NA	28.913	NA	NA	27.41	27.9088	NA	NA	NA	29.6281	NA	NA	NA	NA	NA	28.6023	NA	NA	27.1718	NA
K.KVPQVSTPTLVEVSR.N	31.6557	31.2883	30.7961	31.777	30.7967	NA	30.4428	31.6159	31.1365	30.2246	31.1229	31.0142	31.0109	31.9918	30.5318	30.3896	32.7306	30.6936	32.1884	30.6299	30.7348	30.3512	31.4309	32.4178	31.3565	30.4365	31.9336
K.KYLYEIAR.R	26.6429	25.2356	NA	26.7695	24.2462	25.5247	NA	NA	NA	NA	28.1161	NA	26.4774	29.094	NA	NA	26.8964	NA	27.3463	25.1738	26.1433	NA	NA	NA	27.6606	NA	NA
K.LCTVATLR.E	NA	28.7065	NA	NA	27.2516	27.7944	NA	NA	NA	27.3574	NA	28.3268	28.731	29.2843	NA	NA	NA	28.8468	29.7362	NA	NA	NA	NA	29.7736	28.9739	28.2658	NA
K.LDELRDEGK.A	31.1755	30.4718	NA	30.4836	29.1197	NA	NA	31.2367	NA	NA	24.036	NA	NA	29.2416	NA	29.3976	32.0493	30.3966	NA	30.1204	30.1675	30.0065	NA	NA	28.7983	29.0901	NA
K.LVNEVTEFAK.T	NA	30.1899	30.7577	23.641	29.8372	29.8817	29.5089	31.077	30.1833	29.9275	30.5016	29.9432	22.8709	31.5494	NA	NA	32.71	30.4697	32.0755	30.5489	30.1484	29.6103	31.2841	NA	30.783	NA	31.6407
K.QNCELFEQLGEYK.F	26.1053	27.9659	NA	27.9335	27.2076	26.45	26.3491	27.1823	NA	NA	25.4476	27.1188	27.7966	28.3235	26.9106	27.2355	29.0541	27.394	28.2679	NA	27.565	NA	NA	28.8371	27.4878	26.2338	27.1633
K.QNCELFEQLGEYKFQNALLVR.Y	NA	23.1457	NA	NA	NA	NA	NA	NA	NA	NA	NA	NA	NA	NA	NA	NA	24.2184	NA	NA	21.2536	NA	NA	NA	24.0013	22.9589	NA	23.8304
K.QTALVELVK.H	30.1932	29.9494	NA	30.4276	NA	29.2922	NA	29.149	29.9103	28.8189	NA	NA	29.9695	30.7689	29.7214	NA	31.3887	NA	31.0023	29.5435	NA	NA	NA	NA	NA	29.1312	30.7355
K.SHCIAEVENDEM*PADLPSLAADFVESK.D	24.7784	NA	NA	NA	NA	NA	NA	NA	NA	NA	NA	26.0729	NA	NA	NA	NA	25.2348	NA	23.4536	NA	NA	NA	NA	27.0795	NA	NA	NA
K.SLHTLFGDK.L	NA	NA	NA	NA	28.2758	NA	NA	NA	NA	27.2804	NA	NA	NA	NA	NA	NA	29.2945	27.3993	28.7996	NA	NA	NA	NA	NA	NA	NA	27.2596
K.TYETTLEK.C	NA	29.9668	29.5155	30.121	NA	28.8412	NA	29.8285	NA	NA	29.2165	NA	29.8953	30.5203	29.3885	NA	31.6552	29.7322	30.9027	NA	29.292	27.9573	29.8404	24.7819	29.7135	28.9583	30.4315
K.VFDEFKPLVEEPQNLIK.Q	30.4992	30.3133	30.2143	30.6597	30.0784	29.4297	29.6224	30.4131	30.4345	29.7307	30.4488	NA	31.1988	31.4593	29.368	29.5981	32.2078	30.4558	31.2454	27.3815	30.3376	29.5407	29.1235	32.0863	30.7971	29.7194	29.4938
K.VPQVSTPTLVEVSR.N	NA	NA	NA	29.6477	28.9794	NA	NA	30.0141	29.457	27.091	28.8558	29.4185	NA	NA	29.8829	29.8036	31.0814	NA	NA	NA	29.8386	NA	NA	NA	30.1359	NA	NA
K.YICENQDSISSK.L	28.426	NA	28.4172	28.9178	27.9969	27.5356	26.6718	NA	26.4299	27.8371	28.1704	28.1201	28.5297	29.3961	28.2869	27.5702	29.9441	28.1876	29.1316	27.6546	28.1488	NA	27.9868	29.1751	28.7053	27.9052	28.7267
L.AADFVESK.D	25.4325	25.6	NA	25.0895	25.5596	25.44	NA	25.1745	25.2573	24.1877	NA	NA	NA	26.4532	NA	NA	25.3734	NA	NA	NA	NA	NA	NA	25.6898	NA	NA	NA
L.EVDETYVPK.E	NA	NA	NA	NA	NA	23.553	NA	NA	NA	NA	NA	NA	24.7007	24.7621	25.2832	NA	NA	NA	NA	NA	NA	NA	NA	NA	NA	NA	NA
P.DYSVVLLLR.L	NA	NA	26.4245	NA	28.9053	25.9263	NA	26.5006	NA	NA	26.8495	26.5719	26.0718	NA	NA	NA	26.9775	NA	NA	NA	NA	NA	NA	26.5963	26.7251	NA	NA
Q.VSTPTLVEVSR.N	NA	NA	NA	NA	NA	NA	NA	NA	NA	NA	NA	NA	NA	NA	27.0372	26.6101	NA	NA	NA	NA	NA	NA	NA	NA	NA	NA	26.3441
R.AFKAWAVAR.L	NA	NA	NA	NA	NA	NA	NA	27.9222	25.9583	NA	26.5058	26.8352	27.0787	26.7877	NA	NA	NA	27.5251	27.2536	22.5717	25.4558	27.249	26.627	26.3469	NA	27.798	28.4015
R.FKDLGEENFK.A	29.4269	26.1073	27.1344	29.7992	28.1141	28.5775	28.3215	29.6675	29.0764	28.1957	29.4081	29.1742	29.8062	29.8257	NA	NA	30.255	29.074	30.2643	27.9209	28.2461	28.3939	29.5152	30.8212	28.6216	28.6403	29.7461
R.FPKAEFAEVSK.L	NA	27.3726	27.1732	NA	27.1003	26.3105	22.8575	26.9478	26.2128	NA	26.449	26.6869	27.3094	26.992	NA	NA	27.9496	27.535	27.7388	27.0261	26.7252	26.0236	27.3829	27.7184	27.685	26.6905	28.3028
R.HPYFYAPELLFFAK.R	26.4631	25.332	NA	25.6347	26.3556	25.5796	24.7005	26.6584	26.2587	23.693	26.8321	26.6143	26.1558	27.0299	NA	NA	27.4155	26.891	26.9024	25.8157	24.8158	25.1552	27.0578	27.1137	26.9882	26.9346	27.0521
R.LAKTYETTLEK.C	NA	24.459	NA	NA	24.4031	25.6371	NA	26.0853	26.0565	NA	NA	25.8874	26.0202	26.2414	24.0571	26.4055	26.6186	NA	26.277	26.4786	NA	25.9121	26.4265	26.526	26.5156	24.5127	27.33
R.RHPDYSVVLLLR.L	27.5879	27.1737	24.7997	27.2716	29.2217	27.4839	27.569	29.4942	26.7943	26.9834	30.0823	29.7458	30.7473	31.173	NA	NA	25.6698	30.0912	29.5323	28.6203	27.9974	27.4731	29.3102	30.539	29.572	NA	31.1971
R.RHPYFYAPELLFFAK.R	NA	NA	NA	NA	NA	26.2746	NA	27.1071	NA	NA	27.2767	26.2226	26.818	27.3659	NA	NA	NA	27.0767	27.0036	25.8644	25.2626	25.8107	27.0158	28.1011	26.1561	26.4739	27.5549
R.RPCFSALEVDETYVPK.E	28.8172	28.2529	NA	20.3438	NA	NA	NA	27.709	NA	23.2423	28.0362	27.0486	NA	NA	26.8939	NA	30.2149	28.4433	29.4863	NA	24.6474	25.8918	28.1141	NA	28.1973	NA	28.0407
S.LAADFVESK.D	NA	NA	25.6397	NA	NA	24.7389	NA	NA	NA	NA	NA	NA	25.2435	NA	NA	NA	NA	NA	NA	NA	25.1848	NA	NA	NA	24.9669	NA	NA
Y.FYAPELLFFAK.R	28.0099	27.6102	27.2311	27.5021	26.1088	26.4401	25.6091	27.2922	27.4878	23.3191	25.5274	26.9644	27.3358	27.8944	27.6172	27.8137	29.8076	26.5772	28.7382	26.5427	27.0312	26.1329	27.3723	28.1793	28.1836	NA	28.27
Y.FYAPELLFFAKR.Y	24.4778	NA	NA	NA	NA	NA	NA	24.125	24.1641	NA	23.0465	NA	NA	24.0519	24.9415	NA	21.247	24.7151	25.3392	24.7821	24.1391	NA	23.9735	NA	25.0882	24.1037	25.1403
K.AFTYINLDK.A	NA	23.5634	NA	NA	NA	NA	NA	NA	NA	NA	24.0598	25.6224	NA	26.5839	NA	NA	NA	NA	NA	NA	NA	NA	NA	NA	NA	NA	NA
K.AVLGTSNFK.V	NA	NA	NA	NA	27.1491	NA	NA	NA	NA	NA	26.6693	NA	NA	27.4988	NA	NA	NA	NA	NA	NA	NA	NA	NA	NA	NA	NA	NA
K.DENLALYVENQFR.E	26.1962	25.8144	25.817	NA	26.9232	25.3849	NA	26.2431	26.1168	23.8724	26.4273	26.1817	26.7514	27.1049	NA	NA	NA	NA	NA	NA	NA	NA	NA	NA	NA	NA	NA
K.DSAQNSVIIVDK.N	NA	25.1375	25.3645	25.9711	NA	NA	25.3492	26.1876	NA	25.3197	NA	25.748	24.326	26.4754	NA	NA	NA	NA	NA	NA	NA	NA	NA	NA	NA	NA	NA
K.EM*GLSLQWLYSAR.G	NA	NA	NA	NA	NA	NA	NA	23.7078	NA	25.0769	25.3452	23.627	25.5275	25.8138	NA	NA	NA	NA	NA	NA	NA	NA	NA	NA	NA	NA	NA
K.ILNIFGVIK.G	NA	NA	NA	NA	NA	25.9211	NA	27.7215	27.214	27.0858	27.121	NA	27.1287	NA	NA	NA	NA	NA	NA	NA	NA	NA	NA	NA	NA	NA	NA
K.LAVDEEENADNNTK.A	NA	24.7947	24.3045	25.6103	25.4402	NA	24.9034	NA	NA	24.7505	24.6314	25.0384	21.7826	25.7998	NA	NA	NA	NA	NA	NA	NA	NA	NA	NA	NA	NA	NA
K.LDSTDFTGTIK.L	NA	25.2951	NA	26.1667	NA	NA	NA	NA	NA	NA	25.0799	25.6202	NA	NA	NA	NA	NA	NA	NA	NA	NA	NA	NA	NA	NA	NA	NA
K.LLNENSYVPR.E	NA	26.9412	NA	28.2882	27.8772	25.1476	NA	NA	27.3862	NA	27.5812	NA	NA	27.5301	NA	NA	NA	NA	NA	NA	NA	NA	NA	NA	NA	NA	NA
K.LTHDVELNLDYER.Y	NA	NA	NA	NA	NA	NA	21.0871	NA	NA	NA	24.2402	23.6084	24.3603	23.353	NA	NA	NA	NA	NA	NA	NA	NA	NA	NA	NA	NA	NA
K.SGVGTALLLK.L	NA	NA	NA	27.4922	27.3289	NA	NA	NA	NA	NA	NA	NA	NA	27.8434	NA	NA	NA	NA	NA	NA	NA	NA	NA	NA	NA	NA	NA
K.VANAESLNAIGVLIYM*DQTK.F	NA	NA	25.1275	24.7232	26.1872	NA	NA	24.5907	24.8031	25.1506	NA	NA	26.0193	27.0936	NA	NA	NA	NA	NA	NA	NA	NA	NA	NA	NA	NA	NA
K.VSASPLLYTLIEK.T	NA	26.3443	NA	NA	NA	25.0536	25.9733	NA	26.4816	NA	26.4544	26.508	26.0942	27.3909	NA	NA	NA	NA	NA	NA	NA	NA	NA	NA	NA	NA	NA
R.EEPGEDFPAAR.R	27.6712	26.6726	27.4021	27.7625	28.0905	27.063	NA	NA	25.7155	26.0093	27.7416	27.471	27.002	27.8661	NA	NA	NA	NA	NA	NA	NA	NA	NA	NA	NA	NA	NA
R.LTTDFGNAEK.T	27.2483	26.1162	NA	27.5382	NA	NA	NA	26.7636	NA	NA	NA	NA	18.6033	26.5709	NA	NA	NA	NA	NA	NA	NA	NA	NA	NA	NA	NA	NA
R.LVYLVENPGGYVAYSK.A	NA	NA	NA	25.437	24.5424	21.6205	NA	NA	23.8379	24.2561	NA	NA	NA	25.2102	NA	NA	NA	NA	NA	NA	NA	NA	NA	NA	NA	NA	NA
R.SAFSNLFGGEPLSYTR.F	27.792	26.8845	27.0466	28.091	27.7434	27.1388	26.6043	27.3198	27.113	27.1983	NA	27.0346	26.3927	27.1518	NA	NA	NA	NA	NA	NA	NA	NA	NA	NA	NA	NA	NA
R.YNSQLLSFVR.D	28.0344	28.1214	NA	28.5615	28.0874	27.5733	26.7774	27.8279	NA	NA	27.8011	27.9916	NA	NA	NA	NA	NA	NA	NA	NA	NA	NA	NA	NA	NA	NA	NA
K.ADRDQYELLCLDNTR.K	NA	22.3994	NA	NA	22.4833	NA	NA	23.6892	NA	NA	NA	NA	NA	24.3176	NA	NA	22.1214	NA	NA	21.5521	20.7909	NA	NA	NA	NA	NA	NA
K.ASYLDCIR.A	NA	NA	NA	25.4957	24.0469	23.6959	NA	NA	NA	NA	NA	24.6224	NA	25.323	NA	NA	26.5208	NA	NA	NA	23.6721	NA	NA	24.528	NA	NA	24.9131
K.DGAGDVAFVK.H	26.0614	26.8663	NA	27.5125	26.7123	23.6585	25.7742	26.6831	27.1105	26.2928	NA	26.5604	26.9902	27.747	24.8498	NA	28.8088	26.1077	27.6321	24.8918	26.1643	25.3756	26.9601	27.5936	26.4902	24.7336	27.1495
K.DSGFQM*NQLR.G	27.7664	NA	NA	NA	NA	26.8497	NA	NA	NA	NA	26.869	27.0821	26.3439	NA	NA	NA	28.7108	NA	27.556	27.4263	NA	26.8551	27.7649	NA	NA	NA	NA
K.DYELLCLDGTR.K	NA	NA	23.9694	25.3439	NA	NA	NA	NA	NA	NA	NA	22.3523	24.5773	25.5012	NA	NA	26.003	NA	24.4094	NA	NA	NA	23.8072	22.9185	NA	NA	NA
K.EDLIWELLNQAQEHFGK.D	23.4819	NA	NA	NA	24.26	NA	NA	NA	23.2069	NA	NA	23.8845	NA	24.8472	NA	NA	23.4796	NA	NA	NA	NA	NA	23.5091	23.2395	NA	NA	NA
K.EDPQTFYYAVAVVK.K	26.9515	NA	NA	27.1522	26.3422	NA	27.0109	27.49	NA	25.7024	NA	27.625	NA	27.8881	NA	NA	28.6278	NA	27.7626	27.1711	NA	NA	26.8876	28.4188	26.6839	NA	NA
K.EGYYGYTGAFR.C	NA	26.8479	25.8334	27.232	NA	26.3447	25.9028	27.3836	NA	NA	26.4863	26.5487	27.034	27.4767	NA	NA	28.3127	26.6078	27.1315	NA	26.3004	26.2073	27.0022	27.1864	NA	26.0825	NA
K.HQTVPQNTGGK.N	NA	NA	NA	NA	NA	NA	NA	NA	NA	NA	NA	NA	24.9333	25.9028	NA	NA	NA	NA	NA	NA	NA	NA	25.2831	25.214	NA	NA	NA
K.IM*NGEADAM*SLDGGFVYIAGK.C	24.5314	NA	NA	NA	25.61	NA	NA	24.9945	NA	NA	24.7513	23.4218	26.4396	26.6998	NA	NA	26.482	NA	25.5253	NA	NA	NA	23.0071	NA	NA	NA	26.7753
K.KDSGFQM*NQLR.G	NA	NA	NA	NA	NA	23.8949	NA	25.1183	NA	23.6221	25.3157	NA	25.4572	NA	NA	NA	27.2024	NA	26.4293	25.3184	24.7728	NA	26.0331	26.1226	NA	NA	26.8889
K.M*YLGYEYVTAIR.N	27.6453	27.4916	26.8373	28.1969	27.2783	27.1624	26.5622	28.1018	26.9239	26.8407	NA	NA	NA	28.2914	26.7598	NA	28.9235	27.1735	27.7517	27.7625	27.458	NA	28.4151	27.9142	27.6954	24.1053	27.9696
K.SASDLTWDNLK.G	26.3039	25.5711	25.5881	26.821	25.5744	NA	NA	NA	26.2721	25.094	NA	26.1659	NA	NA	24.1187	24.4836	27.5879	25.7292	22.3913	NA	25.434	NA	NA	NA	25.1176	NA	26.2266
K.YLGEEYVK.A	NA	26.3376	NA	28.3289	NA	NA	26.7889	27.7004	28.1179	27.179	NA	27.8343	NA	22.4511	NA	NA	29.4142	26.9397	24.9093	NA	NA	NA	NA	NA	NA	NA	NA
R.AIAANEADAVTLDAGLVYDAYLAPNNLKPVVAEFYGSK.E	NA	NA	24.6496	26.9922	26.3234	NA	NA	NA	26.4303	NA	23.5487	25.4016	26.2003	NA	24.6594	NA	NA	25.6907	23.6823	24.6925	26.1854	NA	24.8965	26.7052	25.9046	NA	26.4679
R.APNHAVVTR.K	NA	NA	NA	NA	NA	NA	NA	32.5634	NA	29.3369	32.4865	NA	32.8064	33.1704	NA	NA	NA	31.2952	NA	NA	27.2136	NA	33.2189	33.0416	NA	28.8628	31.1285
R.DDTVCLAK.L	NA	25.7352	NA	NA	25.2435	24.9006	24.1799	25.7921	NA	NA	NA	25.5495	NA	26.472	NA	25.2794	26.0009	25.1576	NA	25.4678	24.7061	NA	25.676	25.9052	25.4097	24.0835	NA
R.DQYELLCLDNTR.K	NA	NA	22.8995	24.1002	NA	NA	NA	NA	NA	NA	NA	NA	NA	24.0906	22.7238	NA	NA	NA	NA	NA	21.533	NA	23.1339	NA	NA	NA	23.6796
R.SAGWNIPIGLLYCDLPEPR.K	24.647	NA	NA	24.5606	23.9811	24.5951	NA	24.9098	NA	NA	24.2744	NA	NA	24.2608	NA	NA	26.0086	NA	23.4321	24.3301	NA	22.2702	25.0121	24.6551	22.7651	NA	25.0729
R.TAGWNIPM*GLLYNK.I	NA	NA	NA	24.8935	NA	NA	NA	NA	NA	NA	NA	NA	NA	NA	NA	NA	27.1202	NA	28.6465	NA	24.4346	NA	NA	26.5329	NA	NA	NA
R.YYGYTGAFR.C	25.449	NA	NA	24.0532	25.9315	NA	NA	NA	NA	25.0638	25.463	24.9911	25.4848	21.9544	NA	NA	NA	NA	NA	NA	NA	25.3669	NA	NA	NA	27.1574	NA
Y.LAPNNLKPVVAEFYGSK.E	22.2712	NA	NA	NA	NA	NA	NA	NA	NA	NA	NA	24.5236	26.2095	26.9909	NA	NA	26.6267	NA	23.5045	NA	NA	NA	NA	NA	24.0287	NA	26.2278
K.LYLVQGTQVYVFLTK.G	24.117	23.7969	NA	NA	NA	NA	NA	NA	NA	NA	NA	23.9174	24.5219	25.2873	NA	NA	24.6266	23.2918	24.7056	22.9302	23.5141	24.2214	24.2539	24.8772	NA	NA	24.5724
R.EWFWDLATGTM*K.E	NA	NA	NA	NA	NA	NA	NA	24.4222	NA	NA	NA	24.1227	23.0645	24.5971	NA	NA	NA	24.926	NA	23.8983	NA	22.9503	24.7101	24.7185	NA	NA	24.3283
R.LWWLDLK.S	NA	NA	NA	NA	NA	NA	NA	21.4443	NA	NA	NA	NA	NA	24.22	NA	NA	24.0206	NA	NA	NA	NA	NA	NA	NA	24.1178	NA	23.5118
R.YYCFQGNQFLR.F	NA	NA	21.8173	24.3871	23.1302	23.6993	22.5934	NA	19.7524	NA	24.3259	NA	24.5854	24.9084	23.8258	NA	25.6419	24.7341	24.6114	NA	NA	24.2819	24.4192	NA	24.3341	23.6623	25.1822
R.LGGPEAGLGEYLFER.L	NA	25.7905	25.3809	23.2677	25.5138	NA	NA	23.5993	NA	NA	NA	NA	NA	26.0675	NA	28.1142	27.8406	NA	26.1554	28.6176	28.4438	25.3821	26.8763	NA	26.9268	26.1515	28.4898
R.QNYHQDSEAAINR.Q	NA	NA	NA	NA	NA	NA	NA	NA	NA	NA	NA	NA	NA	NA	NA	NA	NA	24.2928	NA	NA	NA	NA	NA	NA	23.5785	24.7627	24.727
R.DVWGIEGPIDAAFTR.I	24.5909	NA	NA	25.3451	NA	NA	24.8284	NA	NA	NA	25.7122	NA	25.1695	25.5854	NA	NA	NA	NA	24.3083	24.6389	24.3353	23.3303	25.4647	NA	24.3901	23.9033	25.5097
R.FEDGVLDPDYPR.N	23.441	NA	NA	NA	NA	26.059	NA	NA	NA	NA	NA	24.2107	NA	26.8392	NA	NA	26.0557	NA	24.8952	NA	NA	NA	24.7821	NA	NA	NA	NA
K.LNVITVGPR.G	NA	NA	NA	NA	24.8412	NA	NA	26.2444	NA	NA	NA	25.089	NA	NA	NA	NA	29.0116	NA	25.7977	NA	NA	NA	NA	NA	NA	NA	NA
K.NLSVEDAAR.L	NA	24.5595	25.3023	24.7771	25.0226	NA	NA	26.1331	NA	24.151	24.6336	24.9508	24.5859	25.1134	NA	NA	28.8301	NA	NA	23.722	NA	26.2944	24.5062	25.8069	NA	26.5178	25.6584
R.AFYVNVLNEEQR.K	NA	NA	NA	NA	23.9487	NA	NA	NA	NA	NA	23.6967	24.2711	23.1481	24.3199	NA	NA	27.5789	23.7054	NA	NA	22.7627	NA	NA	24.3285	23.3369	25.5577	24.4779
R.FNTANDDNVTQVR.A	NA	NA	24.8783	NA	NA	24.0491	NA	NA	NA	NA	NA	23.7286	NA	NA	NA	NA	27.9982	24.124	27.5438	NA	NA	NA	NA	24.6683	NA	25.6646	NA
R.FSTVAGESGSADTVR.D	24.7032	NA	24.945	NA	NA	NA	23.3001	NA	24.2896	NA	NA	24.8292	NA	25.1691	NA	24.3215	27.6796	NA	25.1743	NA	23.2127	NA	NA	24.6655	24.607	25.3723	NA
R.GPLLVQDVVFTDEMAHFDR.E	NA	NA	NA	NA	NA	NA	NA	25.2305	NA	NA	NA	NA	NA	NA	NA	NA	27.0081	NA	NA	NA	NA	24.1801	NA	NA	NA	24.7289	NA
R.LSQEDPDYGIR.D	NA	24.6009	25.1878	24.9648	23.8822	NA	NA	NA	23.9985	NA	NA	24.6434	24.3977	NA	NA	24.2528	27.6615	NA	29.7187	NA	NA	NA	24.0892	NA	NA	25.3483	NA
R.RFNTANDDNVTQVR.A	NA	NA	NA	NA	NA	NA	NA	23.7453	NA	NA	NA	NA	NA	NA	NA	NA	NA	NA	28.8072	NA	NA	24.0472	NA	NA	NA	23.7006	NA
K.AAQEEYVK.R	26.1909	25.6409	NA	26.5915	25.7466	25.0921	25.1481	NA	NA	25.3137	25.4403	25.8518	NA	NA	24.3526	24.3787	26.8359	25.5124	26.055	24.593	NA	24.4091	25.9555	NA	NA	NA	25.1117
K.FSHEEIAM*ATVTALR.R	NA	NA	NA	NA	NA	NA	NA	NA	NA	NA	NA	23.2771	NA	NA	NA	NA	NA	NA	NA	NA	NA	NA	23.9755	24.0138	21.3044	NA	NA
K.GILAADESTGSIAK.R	26.4475	25.1522	25.2965	NA	26.2184	NA	NA	NA	26.1733	25.4666	NA	NA	26.0098	26.7322	NA	NA	26.8441	25.9115	26.8399	NA	NA	NA	25.7541	26.1287	25.6829	NA	25.3924
K.GVVPLAGTNGETTTQGLDGLSER.C	NA	NA	NA	24.0806	NA	NA	21.0441	NA	NA	NA	20.3021	NA	22.6588	NA	NA	NA	23.376	21.3948	NA	NA	NA	NA	NA	NA	NA	NA	NA
K.VLAAVYK.A	NA	NA	NA	NA	26.7262	NA	NA	NA	27.1693	26.0548	NA	NA	27.2223	27.6033	NA	NA	27.6081	NA	NA	NA	NA	NA	NA	NA	NA	NA	NA
R.LQSIGTENTEENR.R	26.2346	25.4376	NA	26.4756	25.17	24.8679	NA	25.4392	25.5524	NA	25.2319	25.8341	25.0431	25.1877	NA	25.219	25.9514	NA	NA	25.0056	24.5776	NA	24.7941	25.1531	NA	NA	NA
R.LQSIGTENTEENRR.F	NA	NA	NA	NA	NA	26.7374	NA	NA	NA	NA	NA	NA	NA	26.0813	NA	NA	27.1793	NA	27.5633	NA	27.0755	NA	NA	27.8983	NA	26.5406	NA
R.QLLLTADDR.V	NA	NA	NA	28.6941	28.094	NA	NA	NA	28.1467	NA	NA	NA	NA	NA	NA	27.9159	NA	NA	NA	NA	NA	NA	NA	NA	NA	24.893	NA
H.LEEVVLALLK.T	25.0264	24.2905	NA	NA	NA	NA	NA	NA	NA	NA	NA	NA	NA	25.2689	NA	NA	NA	NA	NA	NA	NA	NA	NA	NA	NA	NA	NA
K.AAYLQETGK.P	25.7874	25.2741	NA	24.5704	25.5232	24.6358	NA	24.6977	NA	NA	25.0359	25.4784	25.4985	25.7289	NA	NA	NA	NA	NA	NA	NA	NA	NA	NA	NA	NA	NA
K.AAYLQETGKPLDETLK.K	28.7107	27.8087	27.2183	28.3755	28.285	26.9318	27.7748	27.9378	28.3689	25.4181	27.8251	28.333	28.4261	29.0988	NA	NA	26.8882	NA	NA	NA	NA	NA	23.7963	NA	NA	NA	NA
K.AAYLQETGKPLDETLKK.A	27.8675	26.3969	NA	27.0457	22.1282	26.2494	NA	NA	27.9523	27.1653	27.5879	27.4901	28.0153	28.3093	NA	NA	NA	NA	NA	NA	NA	NA	NA	NA	NA	NA	NA
K.AIM*VKGVDEATIIDILTK.R	24.7399	23.5133	NA	NA	24.3863	NA	NA	NA	24.0425	24.1598	23.7782	24.354	24.9422	24.3408	NA	NA	NA	NA	NA	NA	NA	NA	NA	NA	NA	NA	NA
K.ALTGHLEEVVLALLK.T	27.7222	NA	26.0417	27.2678	27.735	27.0481	27.0501	27.0947	27.2811	28.3176	28.5538	28.2348	27.404	28.4924	NA	NA	NA	24.5621	23.3178	NA	NA	NA	25.9461	26.5106	24.6728	24.1886	NA
K.DITSDTSGDFR.N	31.2848	30.5013	29.8365	30.6961	30.7354	30.1371	29.6365	NA	30.7014	29.693	29.7833	30.7004	30.2397	30.6691	27.1253	27.287	28.7018	27.5263	27.5981	26.6148	26.9837	25.8944	NA	28.3967	27.4467	26.1646	26.5764
K.GDRSEDFGVNEDLADSDAR.A	25.8231	25.2707	24.021	26.5163	NA	NA	23.8462	27.0121	25.6232	23.9311	26.5942	24.8486	25.6062	24.097	NA	NA	NA	NA	NA	NA	22.2722	NA	23.8746	NA	NA	NA	NA
K.GGPGSAVSPYPTFNPSSDVAALHK.A	NA	NA	NA	25.0389	NA	NA	NA	NA	NA	26.3836	26.9088	NA	NA	NA	NA	NA	NA	NA	NA	NA	NA	NA	NA	NA	NA	NA	NA
K.GLGTDEDTLIEILASR.T	NA	30.3936	30.3388	31.1247	30.6748	30.5824	29.848	30.809	30.835	30.5889	30.8524	30.8469	31.0504	31.3472	27.4213	27.1476	NA	27.4632	27.7119	26.736	26.985	27.1323	28.1837	28.3093	27.9458	26.4963	27.9959
K.GTDVNVFNTILTTR.S	30.1341	29.3719	29.4504	28.3277	29.6477	29.1449	29.1258	29.5688	NA	29.4155	29.4907	30.2989	29.6984	28.3915	25.1869	NA	NA	26.343	NA	25.8999	NA	25.9834	27.2262	27.2767	26.9106	25.2852	27.1679
K.GVDEATIIDILTK.R	NA	28.8026	28.6934	29.3291	29.6753	28.5269	29.6307	29.2048	30.0902	29.9389	29.9688	30.061	29.9624	30.0466	25.3923	NA	28.1992	26.2647	26.6626	25.7085	25.5646	25.7511	26.9981	26.9297	26.3843	25.0006	26.4305
K.GVDEATIIDILTKR.N	26.6879	25.4785	25.5145	26.4319	25.6848	26.0419	23.7951	26.01	25.5564	NA	26.0071	25.8931	NA	24.8382	NA	NA	NA	23.3272	NA	NA	NA	NA	NA	NA	NA	NA	NA
K.M*YGISLCQAILDETK.G	24.2926	24.6278	22.258	24.5276	25.8634	NA	24.7498	23.5249	22.3695	NA	NA	24.151	24.2116	25.0678	NA	NA	NA	NA	NA	NA	NA	NA	NA	NA	NA	NA	NA
K.PAFFAEK.L	NA	27.1307	NA	NA	27.9846	26.2983	NA	NA	27.8577	26.4517	NA	27.4985	NA	28.0184	NA	NA	NA	NA	NA	NA	NA	NA	NA	NA	NA	NA	NA
K.QAWFIENEEQEYVQTVK.S	27.7553	26.394	26.0012	26.0362	27.8617	26.687	27.4111	27.657	28.043	27.7093	27.6228	27.8875	27.7009	28.373	NA	NA	25.0165	24.3962	23.9351	NA	NA	NA	24.3683	25.542	23.4798	NA	NA
K.TPAQFDADELR.A	31.3707	30.8102	NA	31.5728	31.2208	20.367	NA	31.2424	20.4841	30.3829	30.375	31.2899	31.1903	31.3121	16.1416	19.6151	29.2905	27.7117	28.0333	27.3396	NA	26.7672	28.0009	28.7165	27.4559	26.4914	27.6881
R.AAM*KGLGTDEDTLIEILASR.T	26.6972	25.427	26.223	26.6122	NA	25.7768	25.8644	25.847	NA	25.5841	26.1855	NA	25.8718	26.3708	NA	NA	NA	NA	NA	NA	NA	NA	NA	NA	NA	NA	NA
R.ALYEAGER.R	31.9953	NA	NA	NA	31.3798	31.2607	NA	31.266	31.599	NA	31.1691	31.6284	31.1171	31.7018	NA	NA	29.3121	28.3737	NA	NA	NA	27.9904	NA	NA	NA	NA	NA
R.DLAKDITSDTSGDFR.N	26.4191	NA	23.8089	22.2288	NA	NA	NA	26.1222	25.8964	24.4381	25.9923	NA	25.7292	25.4567	NA	NA	NA	NA	NA	NA	NA	NA	NA	NA	NA	NA	NA
R.KGTDVNVFNTILTTR.S	30.2936	28.4267	26.1015	29.1579	29.5661	29.4118	25.4651	28.2306	29.7527	29.5606	29.5918	29.9728	29.5623	29.8386	25.9047	22.1241	27.7243	25.735	25.9919	25.9449	25.7063	25.978	26.8868	26.5227	NA	25.0612	26.6724
R.NALLSLAK.G	31.9633	31.206	NA	31.811	31.5953	NA	NA	31.3592	31.4921	31.2775	NA	31.7209	NA	31.8605	NA	NA	29.4811	NA	NA	NA	NA	NA	NA	28.9325	28.0492	NA	NA
R.NALLSLAKGDR.S	27.9031	NA	NA	27.5726	27.1028	NA	24.9515	NA	NA	NA	27.1768	NA	NA	NA	NA	NA	NA	NA	NA	NA	NA	NA	NA	NA	NA	NA	NA
R.SEDFGVNEDLADSDAR.A	31.0458	30.4008	30.2135	30.5606	30.0619	29.7252	29.3563	30.1016	30.0196	29.5068	30.0381	30.3464	30.05	30.3581	26.9966	27.1693	28.0915	26.6502	26.6068	26.3289	26.8525	26.434	27.3659	27.2953	26.9442	26.002	27.3549
R.SEIDM*NDIK.A	30.8814	NA	24.4064	30.3559	23.4422	29.515	29.5909	NA	NA	NA	29.6858	29.0375	29.8529	30.5944	25.6839	NA	28.6448	26.8611	26.9064	26.3169	26.3595	NA	NA	NA	26.8943	NA	27.0857
W.FIENEEQEYVQTVK.S	NA	23.5417	23.6671	NA	23.9394	NA	22.6193	21.0916	NA	NA	NA	24.1914	21.1989	NA	NA	NA	NA	NA	NA	NA	NA	NA	NA	NA	NA	NA	NA
K.YEELQITAGR.H	27.2733	30.3542	31.6359	29.2923	31.8399	26.2235	28.5472	25.5999	30.2212	31.0349	29.6465	31.2037	32.4004	26.3767	31.7244	NA	36.1178	27.8495	30.7784	NA	28.3797	34.6187	28.4302	26.0574	28.8449	36.1881	33.5001
R.NM*QDLVEDLK.N	NA	NA	NA	NA	NA	NA	NA	NA	NA	NA	NA	NA	NA	NA	NA	NA	NA	NA	NA	NA	NA	27.2201	NA	NA	NA	29.2812	28.3252
R.NMQDLVEDLK.N	NA	NA	NA	NA	NA	NA	NA	NA	NA	NA	NA	NA	NA	NA	NA	NA	NA	NA	NA	NA	NA	27.3964	NA	NA	NA	29.0026	29.3952
H.NLEPYFESFINNLR.R	NA	NA	NA	NA	NA	NA	NA	23.6057	23.5869	NA	NA	NA	NA	NA	NA	NA	26.6614	NA	NA	NA	NA	26.358	NA	NA	NA	26.4485	NA
K.AEAESLYQSK.Y	26.4685	30.0774	30.8579	28.6667	30.4593	24.6278	28.5349	33.8725	28.1253	30.054	NA	31.3225	31.3304	NA	NA	NA	35.9165	26.7671	29.9467	24.5411	25.9467	34.0456	25.3225	31.3369	28.1965	36.4214	33.0646
K.AEAESLYQSKYEELQITAGR.H	NA	NA	NA	NA	NA	NA	NA	NA	NA	NA	NA	NA	26.8642	NA	24.2078	NA	29.9874	NA	NA	NA	NA	27.8944	NA	26.6815	21.1064	25.7389	24.9596
K.AQYEDIAQK.S	NA	30.2037	31.9345	28.7024	31.721	24.8318	NA	NA	28.724	30.151	29.0544	31.3444	31.1513	NA	29.9738	NA	35.1783	27.3492	30.4999	26.8427	NA	33.5082	26.7981	31.205	27.5177	36.3048	32.707
K.AQYEDIAQKSK.A	NA	NA	NA	NA	NA	NA	NA	29.1071	NA	23.8906	NA	NA	26.4	NA	NA	NA	30.1903	NA	NA	NA	NA	28.8228	NA	26.3122	NA	28.2477	27.0385
K.DVDGAYM*TK.V	NA	28.7279	28.6287	27.3724	30.4994	NA	27.6992	32.0388	27.6757	29.0817	27.9169	29.7652	29.5122	NA	29.3159	NA	34.017	26.4065	29.0093	NA	NA	32.1666	25.0083	30.3874	27.5938	33.5504	31.0042
K.DVDGAYMTK.V	NA	NA	26.6812	25.8267	27.9892	NA	NA	31.6594	25.8672	26.1985	NA	28.0043	28.7896	NA	28.0148	NA	33.5503	NA	NA	NA	NA	30.0465	NA	26.4352	NA	33.628	30.76
K.IEISELNR.V	29.2345	32.0742	31.4874	NA	33.2471	NA	NA	35.4439	31.5016	NA	30.3762	NA	NA	NA	NA	NA	37.7528	NA	NA	NA	NA	NA	NA	NA	NA	37.0422	NA
K.KDVDGAYM*TK.V	NA	NA	NA	NA	29.0541	NA	NA	30.0234	24.6108	27.5225	26.3962	28.5039	27.3534	NA	27.7619	NA	32.034	NA	28.0303	NA	NA	30.6229	NA	26.3825	NA	31.4805	29.7298
K.KQISNLQQSISDAEQR.G	NA	27.4573	24.9084	NA	29.6207	NA	26.729	32.109	26.673	24.0816	26.8838	NA	29.5014	NA	NA	NA	33.4752	25.3611	28.0455	NA	24.6348	31.9678	NA	29.3186	25.7654	25.7869	30.6844
K.LALDLEIATYR.T	31.2376	31.6796	29.6662	30.9851	32.954	31.033	30.8383	34.5451	31.0971	32.0777	30.8826	32.1718	32.9207	32.1586	31.9743	NA	36.283	30.3226	31.9586	29.9633	30.7407	34.6371	29.464	32.063	30.394	32.2319	33.8806
K.LALDLEIATYRTLLEGEESR.M	NA	NA	NA	NA	NA	NA	NA	24.9329	NA	NA	NA	NA	NA	NA	NA	NA	25.0768	NA	NA	NA	NA	24.4851	NA	NA	24.8145	NA	NA
K.LDNLQQEIDFLTALYQAELSQM*QTQISETNVILSM*DNNR.S	NA	26.8037	25.8041	25.5031	NA	NA	26.0271	27.0174	26.2727	28.3	NA	28.2053	28.6778	24.6751	27.3577	NA	28.8715	NA	26.0529	22.4673	26.5216	29.1445	25.7414	29.2988	24.7888	32.561	29.88
K.LDNLQQEIDFLTALYQAELSQM*QTQISETNVILSMDNNR.S	NA	NA	NA	NA	25.6009	NA	NA	NA	24.1521	NA	NA	NA	24.2539	NA	24.2813	NA	28.2489	NA	NA	NA	NA	NA	NA	NA	NA	NA	26.9258
K.LDNLQQEIDFLTALYQAELSQMQTQISETNVILSMDNNR.S	NA	NA	NA	NA	NA	NA	NA	27.1503	NA	NA	NA	NA	NA	NA	NA	NA	25.7234	NA	NA	NA	NA	25.9777	NA	NA	NA	27.1703	24.6143
K.LLEGEESR.I	NA	NA	NA	NA	NA	30.7005	30.1826	31.2279	30.9328	30.5351	31.0428	NA	30.8364	31.3054	NA	NA	NA	NA	NA	NA	29.5474	NA	NA	31.0926	30.4455	28.8952	NA
K.LNDLEDALQQAK.E	NA	NA	27.6475	NA	30.9895	NA	28.7326	NA	NA	27.3823	29.1041	NA	NA	NA	31.0758	NA	36.0387	27.1946	30.1927	NA	26.4753	20.4236	NA	30.1649	28.6022	26.5526	31.2051
K.LNDLEDALQQAKEDLAR.L	NA	25.5134	NA	24.3137	NA	NA	25.3976	29.8875	25.2599	20.1519	24.5502	24.9831	28.1795	NA	26.1119	NA	30.7033	NA	NA	NA	NA	29.2196	NA	28.0126	25.0424	28.7093	28.0109
K.NKLNDLEDALQQAK.E	NA	NA	NA	NA	NA	NA	NA	NA	NA	NA	NA	24.2905	26.5478	NA	NA	NA	30.0578	NA	NA	NA	NA	29.058	NA	NA	NA	29.3919	NA
K.NM*QDM*VEDYR.N	NA	28.2105	NA	26.4118	30.0655	NA	26.9265	31.2315	27.5402	27.331	26.9275	27.9537	28.569	NA	NA	NA	32.5148	25.9224	27.9918	23.7152	23.3569	31.4028	NA	29.1552	26.5167	28.648	29.8799
K.NM*QDMVEDYR.N	NA	NA	NA	NA	27.154	NA	NA	29.4375	25.874	NA	NA	27.3772	27.6753	NA	NA	NA	32.0145	NA	25.3239	NA	NA	28.5101	NA	NA	NA	31.6948	29.4481
K.NMQDM*VEDYR.N	NA	NA	25.4295	25.7108	27.6734	NA	NA	30.5689	26.1597	26.6996	24.4406	26.947	27.7303	NA	27.9179	NA	31.9445	NA	25.3791	NA	NA	30.3888	NA	NA	NA	32.1378	29.355
K.NMQDMVEDYR.N	NA	NA	NA	NA	NA	NA	NA	30.3465	NA	NA	NA	26.0561	NA	NA	25.4105	NA	32.709	NA	23.9292	NA	NA	29.5853	NA	NA	NA	31.8765	NA
K.QISNLQQSISDAEQR.G	25.0316	28.0926	27.7257	28.1916	31.5413	22.9615	29.452	32.2682	29.5554	28.7201	28.2607	30.321	31.4831	24.1239	30.6591	NA	35.0411	NA	29.7	25.1369	25.1784	31.9121	25.2674	31.0148	28.2108	35.5449	32.4344
K.RTNAENEFVTIK.K	NA	NA	NA	NA	27.2622	NA	NA	29.3388	NA	NA	24.6246	26.8647	24.7825	NA	NA	NA	31.2796	NA	26.3176	NA	NA	29.4215	NA	26.7847	24.3935	32.1621	NA
K.SKAEAESLYQSK.Y	NA	NA	29.9902	NA	NA	NA	NA	28.6663	NA	NA	NA	NA	26.4389	NA	NA	NA	30.4038	NA	NA	NA	NA	28.7744	NA	NA	NA	28.8329	23.8512
K.SLNNQFASFIDK.V	26.403	29.2122	30.4549	28.4526	31.3288	NA	28.1036	33.7172	28.3135	29.8375	29.2764	31.9617	30.8348	NA	30.4062	NA	36.2255	26.1435	29.7286	NA	26.3252	34.3519	NA	31.475	28.6248	36.4287	32.9974
K.SLNNQFASFIDKVR.F	NA	NA	28.3922	NA	27.8727	NA	26.3779	25.1765	26.5398	NA	NA	NA	20.6151	27.0091	NA	NA	31.4798	NA	24.3972	NA	22.5822	30.7749	NA	28.642	26.7631	29.8694	29.3075
K.VDLQAKLDNLQQEIDFLTALYQAELSQM*QTQISETNVILSM*DNNR.S	NA	NA	NA	NA	NA	NA	NA	25.6982	NA	NA	NA	NA	22.9876	NA	NA	NA	25.5394	NA	NA	NA	NA	25.2729	NA	NA	NA	24.8445	NA
K.WELLQQVDTSTR.T	NA	29.4935	29.3238	NA	27.5585	NA	NA	29.058	21.21	26.6269	24.4721	NA	30.8713	NA	30.8368	NA	35.3042	NA	28.6018	NA	NA	28.2574	NA	25.9738	NA	34.833	29.0752
L.NVEIDPEIQK.V	NA	NA	25.8663	NA	NA	NA	NA	30.7334	NA	NA	27.3175	17.4509	NA	NA	NA	NA	30.8718	NA	27.5167	NA	NA	NA	NA	28.1125	NA	32.7664	NA
N.LQQSISDAEQR.G	NA	NA	NA	NA	NA	NA	NA	26.1051	24.015	NA	NA	NA	24.2001	NA	NA	NA	28.2847	NA	NA	NA	NA	25.7142	NA	NA	NA	27.3011	24.7217
N.M*QDM*VEDYR.N	NA	NA	NA	NA	NA	NA	NA	NA	NA	NA	NA	NA	NA	NA	NA	NA	25.8896	NA	NA	NA	NA	23.7102	NA	NA	NA	25.4038	NA
N.NQFASFIDK.V	NA	NA	NA	NA	NA	NA	NA	NA	NA	NA	NA	NA	NA	NA	NA	NA	28.4487	NA	NA	NA	NA	NA	NA	NA	NA	27.774	24.7704
N.QSLLQPLNVEIDPEIQK.V	NA	NA	NA	NA	23.4594	NA	NA	27.8006	NA	23.7592	NA	26.2627	27.6549	NA	NA	NA	24.1784	NA	NA	NA	NA	NA	NA	26.2088	NA	30.937	27.7073
R.DYQELM*NTK.L	NA	27.492	26.906	26.9235	30.3504	NA	27.9698	31.2702	28.5461	28.0968	27.5692	28.9647	29.4967	NA	28.974	NA	33.5987	26.9184	NA	NA	25.4188	31.7449	NA	29.6721	27.4675	33.3095	30.5431
R.DYQELM*NTKLALDLEIATYR.T	NA	NA	NA	NA	24.3633	NA	NA	27.4502	23.6677	22.051	NA	22.8997	25.5116	NA	23.9887	NA	27.8834	NA	NA	NA	22.7857	27.0138	NA	25.292	NA	25.2271	22.4894
R.DYQELMNTK.L	NA	29.1854	26.5923	NA	30.0447	NA	26.3801	33.1665	NA	20.1397	NA	29.0662	30.5975	NA	24.902	NA	34.8401	NA	28.318	NA	NA	32.665	NA	29.2571	NA	34.9248	NA
R.DYQELMNTKLALDLEIATYR.T	NA	24.056	NA	NA	24.5986	NA	NA	27.3978	22.7488	24.1022	NA	24.5597	25.169	NA	25.6528	NA	NA	NA	NA	NA	NA	26.7752	23.8068	25.0864	22.6956	25.9851	25.4338
R.EQIKSLNNQFASFIDK.V	NA	NA	NA	NA	NA	NA	NA	28.1526	NA	24.3373	NA	NA	27.0927	NA	25.0585	NA	30.4899	NA	NA	NA	NA	28.3197	NA	25.4404	NA	24.6907	27.2534
R.EREQIKSLNNQFASFIDK.V	NA	NA	NA	NA	NA	NA	NA	27.9004	NA	NA	NA	NA	NA	NA	NA	NA	28.9023	NA	NA	NA	NA	28.866	NA	NA	NA	27.8187	NA
R.FLEQQNQVLQTK.W	27.8443	31.5598	31.5647	26.9648	32.1211	24.5743	30.1246	34.0184	27.3911	31.2913	29.9461	31.4815	32.1217	NA	32.9525	22.9404	33.5785	27.5926	30.4932	26.1991	27.4569	35.1791	NA	32.0176	29.1856	36.3557	33.1953
R.FLEQQNQVLQTKWELLQQVDTSTR.T	NA	25.3035	23.6251	NA	27.3067	NA	25.3027	29.9113	26.393	26.0087	24.0048	26.2628	27.6703	NA	25.9568	NA	30.7097	NA	25.1588	NA	24.7391	30.0392	NA	27.9469	23.697	29.3258	27.7758
R.FSSCGGGGGSFGAGGGFGSR.S	NA	25.1628	NA	NA	23.8416	NA	NA	29.1687	NA	NA	23.4303	25.6124	26.5985	NA	NA	NA	30.1836	NA	NA	NA	23.634	28.7426	21.3801	NA	24.2453	30.5963	NA
R.GENALKDAK.N	NA	NA	NA	NA	24.5791	NA	NA	27.7223	NA	NA	NA	NA	24.762	NA	NA	NA	28.6293	NA	NA	NA	NA	NA	NA	27.5914	NA	NA	NA
R.GGGGGGYGSGGSSYGSGGGSYGSGGGGGGGR.G	NA	NA	27.014	NA	28.1699	NA	NA	31.664	NA	24.9074	25.5709	NA	26.6572	NA	NA	NA	NA	NA	NA	NA	NA	26.2	NA	26.886	NA	32.6246	29.6732
R.GGSGGGGGGSSGGRGSGGGSSGGSIGGR.G	NA	NA	NA	NA	NA	NA	NA	25.1921	NA	NA	NA	NA	NA	NA	NA	NA	NA	NA	NA	NA	NA	24.1149	NA	NA	NA	25.3582	23.5374
R.GSGGGSSGGSIGGR.G	25.5584	28.9896	31.384	25.5717	31.8738	NA	27.2254	NA	28.8688	28.67	28.0455	27.6343	32.683	25.1964	24.6167	26.6101	27.4193	28.324	28.1365	27.8232	28.1024	34.1498	29.4353	NA	28.4295	35.8774	33.0432
R.GSYGSGGSSYGSGGGSYGSGGGGGGHGSYGSGSSSGGYR.G	NA	NA	NA	NA	NA	NA	NA	29.6308	NA	NA	NA	NA	26.9801	NA	NA	NA	NA	NA	NA	NA	NA	29.5651	NA	NA	NA	32.0943	NA
R.LDSELKNMQDMVEDYR.N	NA	NA	NA	NA	NA	NA	NA	26.6846	NA	NA	NA	NA	22.8877	NA	NA	NA	27.534	NA	NA	NA	NA	NA	NA	NA	NA	NA	23.5509
R.LRSEIDNVK.K	NA	NA	NA	NA	NA	NA	NA	32.1054	28.518	29.6248	NA	30.0641	29.6633	NA	27.9507	NA	33.8286	26.8065	NA	NA	NA	32.6106	NA	NA	NA	NA	NA
R.LRSEIDNVKK.Q	NA	NA	NA	NA	NA	NA	NA	NA	NA	NA	NA	NA	NA	NA	NA	NA	27.9282	NA	NA	NA	NA	NA	NA	NA	NA	29.5045	27.1792
R.M*SGECAPNVSVSVSTSHTTISGGGSR.G	NA	NA	NA	NA	22.0191	NA	NA	31.2401	NA	NA	24.4415	NA	25.9036	NA	NA	NA	24.0895	NA	NA	NA	NA	29.4707	NA	26.4357	NA	32.5586	28.795
R.NSKIEISELNR.V	NA	26.7044	NA	NA	28.6013	NA	NA	NA	27.987	NA	NA	NA	NA	NA	23.652	NA	31.917	25.1922	25.8025	NA	NA	NA	NA	28.9924	NA	NA	NA
R.RVDQLKSDQSR.L	NA	NA	NA	NA	NA	NA	21.8266	29.7202	21.2959	NA	NA	NA	27.2838	NA	NA	NA	29.9765	NA	NA	NA	NA	29.723	NA	27.914	NA	28.1676	NA
R.SEIDNVKK.Q	NA	27.8759	27.2309	NA	30.0752	NA	26.8178	32.4966	27.9834	25.4668	NA	29.2528	29.8962	NA	27.5736	NA	33.3351	NA	28.0111	NA	NA	32.4432	NA	29.8599	NA	30.8333	30.8585
R.SGGGFSSGSAGIINYQR.R	NA	24.0374	25.612	NA	27.3628	23.1377	NA	27.7942	NA	24.515	25.3986	23.6795	25.6527	NA	24.5149	NA	30.0217	23.4671	26.4458	NA	NA	26.5028	NA	26.0004	25.873	29.5142	25.132
R.SLDLDSIIAEVK.A	28.0826	30.9869	32.7851	30.3566	32.7482	26.1375	30.6881	34.9558	31.1733	32.1408	30.2182	28.91	33.2901	26.5789	32.0288	26.9294	36.894	28.5004	30.8474	27.1747	NA	35.0055	28.1245	33.1448	29.2938	37.0879	33.9908
R.SLDLDSIIAEVKAQYEDIAQK.S	22.4167	25.2023	24.8427	23.5747	27.0359	24.1375	25.6005	29.6271	25.1593	25.091	25.0585	25.3182	27.0373	NA	26.1931	NA	30.499	23.8463	26.5319	NA	24.0638	29.4224	NA	27.6544	NA	28.561	28.0335
R.SLDLDSIIAEVKAQYEDIAQKSK.A	NA	NA	NA	NA	NA	NA	NA	25.3825	NA	NA	NA	NA	NA	NA	NA	NA	26.2535	NA	27.5039	NA	NA	24.9369	NA	NA	NA	NA	NA
R.SLVNLGGSK.S	NA	NA	31.8448	NA	32.3836	NA	29.7719	34.6499	30.2277	NA	NA	20.0467	NA	NA	31.191	NA	35.8132	NA	27.1706	NA	19.2316	34.2693	NA	NA	NA	36.3536	NA
R.SLVNLGGSKSISISVAR.G	NA	26.127	NA	24.7718	26.991	26.8676	NA	22.9579	NA	NA	25.3904	25.9501	28.5445	24.5261	NA	NA	30.5733	25.509	28.8831	NA	NA	30.0217	24.8153	28.415	27.3359	29.6888	27.7621
R.THNLEPYFESFINNLR.R	27.7369	28.9575	30.0574	30.3089	33.1872	27.026	30.7181	35.727	31.641	31.2283	30.6516	32.3196	33.8912	27.8833	32.2826	NA	37.0391	28.9122	31.0719	27.6213	29.6813	35.9343	28.4788	33.9032	30.1732	37.2647	34.221
R.TLLEGEESR.M	NA	18.7538	NA	31.09	25.4984	NA	NA	36.0198	NA	NA	NA	32.2766	33.6281	NA	32.8696	NA	37.511	NA	NA	NA	NA	25.7485	NA	33.9917	NA	37.0901	NA
R.TNAENEFVTIK.K	27.4821	31.0732	30.3489	29.4844	32.4527	NA	NA	27.1383	30.6846	30.7226	27.7319	19.7676	24.7444	NA	30.9679	26.0412	36.2386	NA	NA	NA	NA	34.4015	26.53	31.6444	21.6948	36.4762	33.1266
R.TNAENEFVTIKK.D	NA	NA	27.6429	NA	27.1162	24.8469	NA	29.9306	NA	NA	NA	25.0817	NA	NA	NA	NA	31.0438	NA	26.6007	NA	NA	NA	NA	27.7117	NA	28.3853	NA
R.VDQLKSDQSR.L	NA	24.3033	NA	NA	26.4159	NA	25.2793	29.8302	26.631	24.6701	24.5091	23.5378	27.7718	NA	26.4678	NA	30.7714	NA	25.0067	NA	NA	25.7371	NA	27.7999	24.7958	27.7244	27.6323
S.LLQPLNVEIDPEIQK.V	NA	NA	NA	NA	NA	NA	NA	NA	NA	NA	NA	NA	NA	NA	NA	NA	25.3488	NA	NA	NA	NA	22.0503	NA	NA	NA	26.4588	NA
S.VSTSHTTISGGGSR.G	NA	NA	NA	NA	NA	NA	NA	26.5234	NA	NA	NA	NA	NA	NA	NA	NA	NA	NA	NA	NA	NA	26.067	26.2075	NA	NA	28.731	NA
S.YGSGSSSGGYR.G	NA	NA	NA	NA	25.1104	NA	NA	NA	NA	NA	NA	NA	25.6433	NA	NA	NA	NA	NA	NA	NA	NA	27.0337	NA	NA	NA	26.4971	25.3281
T.INQSLLQPLNVEIDPEIQK.V	NA	NA	NA	NA	NA	NA	NA	NA	NA	NA	NA	NA	NA	NA	NA	NA	23.7566	NA	NA	NA	NA	25.1986	NA	NA	NA	25.8238	NA
W.ELLQQVDTSTR.T	NA	NA	NA	NA	26.4406	NA	NA	27.1163	NA	24.3546	NA	NA	NA	NA	NA	NA	29.4905	NA	NA	NA	NA	NA	NA	NA	NA	NA	NA
R.LLDLVFLLDGSSR.L	NA	NA	NA	22.3798	NA	NA	NA	NA	NA	NA	NA	NA	21.9354	NA	24.0891	24.1061	26.3473	24.8335	23.4644	22.7834	21.2908	24.584	24.9053	24.9445	24.5473	NA	25.5877
F.IGNSTAIQELFK.R	26.1057	NA	25.9426	NA	25.5398	24.8429	NA	NA	NA	NA	NA	25.71	25.7189	26.4257	NA	26.3745	21.595	NA	24.9139	NA	24.6963	24.7164	25.6233	NA	26.0608	25.1774	26.6364
K.NSSYFVEWIPNNVK.T	25.9712	24.1618	25.156	26.1197	NA	25.174	NA	25.9888	NA	25.6993	26.4398	26.0743	NA	NA	24.7444	NA	26.765	26.9233	26.0583	25.1635	25.4355	25.2088	26.6777	27.1777	25.9236	24.7882	26.5321
R.AVLVDLEPGTM*DSVR.S	27.9423	25.8531	27.5329	28.3232	27.6688	27.3571	23.002	28.0724	27.5748	26.8136	NA	27.7169	27.8017	27.2497	NA	27.3284	27.6907	27.2248	26.9028	26.6998	NA	27.0566	NA	27.7667	NA	24.7758	28.0358
R.IM*NTFSVVPSPK.V	28.5582	28.2883	27.4541	29.3867	28.2333	28.1273	27.8286	29.1462	28.7117	27.5453	28.811	28.45	28.7459	29.2757	27.0189	27.5643	29.3391	28.9998	28.9275	26.4904	26.7056	26.9653	28.6624	29.6402	28.5475	26.8754	28.8812
R.ISEQFTAM*FR.R	29.1872	27.5752	28.6037	29.9599	NA	27.5547	28.1512	27.5151	28.6532	26.5519	29.0922	28.2433	28.0346	28.9827	28.6785	28.9258	28.7746	29.0023	NA	NA	NA	NA	27.985	28.4901	28.0701	26.9208	29.2399
R.SGPFGQIFRPDNFVFGQSGAGNNWAK.G	26.5691	NA	NA	26.1734	NA	25.9366	NA	26.1718	27.2732	NA	27.4086	NA	26.7456	26.958	NA	NA	27.5981	28.1493	27.6985	NA	NA	26.5281	27.409	20.9656	NA	25.9782	NA
R.YLTVAAVFR.G	30.2094	NA	29.8414	NA	29.1049	NA	29.2769	NA	24.8788	29.5172	30.6263	30.1533	NA	NA	29.853	30.274	30.6201	30.335	30.044	29.5808	29.8159	29.7818	29.6628	30.3121	NA	29.8883	30.4842
K.AGAHLQGGAK.R	NA	NA	NA	NA	26.7679	NA	NA	27.385	26.2383	26.7391	27.1293	27.3549	27.1078	26.9045	NA	NA	29.6012	27.1366	NA	NA	NA	26.8265	27.0865	27.9282	25.9647	28.4383	26.3586
K.LISWYDNEFGYSNR.V	27.0877	26.2109	25.8437	27.0243	27.3471	27.2374	26.7123	27.4165	27.5117	26.7292	27.9614	27.2096	27.729	27.7577	26.1568	25.3666	29.0702	27.7898	27.8271	26.6362	27.1217	27.183	27.6286	28.4018	25.4026	28.0485	28.1134
K.LVINGNPITIFQER.D	28.7015	27.4693	27.8439	28.8497	28.9143	27.2237	28.1429	28.1603	27.877	27.5298	28.9012	29.0228	26.4899	28.9966	27.9315	27.4133	29.8753	29.3719	28.2526	27.8552	27.871	NA	28.9608	29.3076	28.7958	29.1134	27.7258
K.QASEGPLK.G	28.2181	27.4624	27.5329	28.7798	27.9187	NA	NA	28.4673	28.1642	NA	27.9537	28.136	28.1013	28.2035	27.3825	NA	29.6833	28.1188	NA	NA	NA	27.6892	28.1069	29.2181	NA	NA	27.8605
K.TVDGPSGK.L	NA	NA	NA	NA	NA	NA	NA	27.595	NA	NA	NA	NA	NA	NA	NA	NA	NA	NA	30.1377	NA	NA	NA	27.1365	28.585	26.8064	27.485	NA
K.VGVNGFGR.I	27.7419	26.9637	NA	28.0262	27.0845	27.1864	NA	27.9974	27.5959	27.2461	27.4608	27.6643	27.5089	27.426	27.3462	NA	29.2887	27.9394	30.4274	26.8387	27.0451	NA	27.5431	28.3385	27.5671	27.998	27.661
K.VIHDNFGIVEGLM*TTVHAITATQK.T	24.9029	25.2075	26.7249	NA	NA	23.9486	23.5745	25.1475	24.8928	NA	NA	25.2643	24.5623	NA	NA	NA	27.3204	NA	25.7345	NA	NA	NA	NA	25.2263	NA	26.4408	NA
K.VIHDNFGIVEGLMTTVHAITATQK.T	NA	NA	NA	25.4332	25.0554	24.7313	NA	26.1049	24.8037	NA	NA	24.5598	25.5285	25.2288	NA	NA	28.5957	NA	NA	NA	NA	25.7622	NA	25.033	22.9428	27.7819	25.5859
K.VIPELNGK.L	NA	NA	NA	NA	NA	NA	NA	NA	NA	NA	NA	NA	NA	NA	NA	NA	NA	27.9191	NA	NA	NA	NA	NA	NA	27.3053	27.6865	NA
K.WGDAGAEYVVESTGVFTTM*EK.A	25.73	NA	NA	25.2772	24.7788	23.4404	NA	25.8264	26.3843	25.4702	NA	24.0753	25.6566	26.2777	24.1327	NA	26.9994	NA	26.4142	NA	NA	NA	NA	NA	24.0603	25.1371	25.4324
M.GKVKVGVNGFGR.I	NA	NA	NA	NA	NA	28.5392	NA	NA	NA	NA	NA	NA	NA	NA	NA	NA	NA	NA	33.7899	NA	NA	NA	NA	NA	24.9138	NA	24.8847
R.AAFNSGK.V	28.9031	NA	28.4111	29.5121	NA	28.4391	NA	NA	NA	NA	28.7152	NA	NA	23.8479	NA	NA	NA	NA	29.4569	NA	NA	30.1573	28.8332	29.7469	28.8959	32.4331	NA
R.GALQNIIPASTGAAK.A	NA	NA	NA	29.5557	NA	NA	NA	29.4079	28.3842	NA	NA	19.4918	28.6348	NA	NA	28.1686	30.3711	NA	NA	NA	NA	NA	NA	29.5053	NA	NA	29.1951
R.VPTANVSVVDLTCR.L	26.2061	NA	NA	26.6695	25.5121	24.8568	24.3302	26.2493	NA	21.669	25.1838	25.9697	NA	25.6052	23.8041	25.2926	27.9715	26.255	24.9011	NA	24.179	25.4598	NA	NA	24.6068	26.0329	25.5466
R.FDSDAASQR.M	NA	NA	24.3474	NA	NA	NA	NA	NA	NA	NA	NA	NA	NA	NA	25.6633	NA	NA	25.8589	NA	25.4148	25.4849	25.6574	25.4246	26.823	25.7273	NA	25.9759
R.FIAVGYVDDTQFVR.F	22.0327	NA	23.3303	24.0096	21.8413	NA	NA	25.8982	NA	NA	26.3533	NA	23.61	NA	26.0807	25.9055	25.3137	26.576	25.8749	25.9561	25.9841	21.8137	26.6091	26.7739	24.3745	26.3421	27.105
R.ILGGVISAISEAAAQYNPEPPPPR.T	24.9977	25.3051	NA	25.9722	24.9542	NA	NA	NA	25.0673	24.2544	26.2387	25.3825	25.2947	25.1164	25.6228	24.8411	25.5345	25.6828	25.4379	NA	25.3408	23.7513	25.1381	26.1798	25.9425	NA	26.3118
K.DGVVEITGK.H	28.7696	28.067	NA	28.7954	28.2813	27.0325	27.6836	NA	28.2437	27.9987	20.8427	NA	28.1882	29.2603	NA	NA	27.3559	26.2452	26.4246	NA	NA	NA	26.6951	27.2821	NA	NA	26.1037
K.LATQSNEITIPVTFESR.A	NA	NA	28.369	29.4292	29.1888	27.8586	28.6308	28.2646	28.3116	29.5895	28.6986	29.1001	29.1412	29.6143	NA	26.1097	27.3364	27.0425	26.255	26.2094	25.9143	25.6603	27.7582	27.2162	26.9705	26.355	NA
K.TKDGVVEITGK.H	NA	NA	NA	25.6292	NA	NA	NA	25.621	NA	NA	NA	NA	NA	25.9677	NA	NA	NA	NA	NA	NA	NA	NA	NA	NA	NA	NA	NA
R.AQLGGPEAAK.S	30.3486	29.6462	29.5363	30.5942	NA	NA	NA	30.012	29.9745	21.7064	29.6998	29.9271	NA	30.6351	NA	27.7776	28.7204	NA	28.2331	27.7047	26.5805	NA	28.4503	28.7632	NA	26.3322	27.9956
R.GPSWDPFR.D	29.6347	28.4019	28.8333	29.9799	29.6976	NA	29.1087	NA	NA	28.7626	29.4388	NA	29.3642	30.1408	23.7847	25.9661	27.6592	28.164	26.967	NA	NA	NA	28.0138	NA	NA	NA	NA
R.KYTLPPGVDPTQVSSSLSPEGTLTVEAPM*PK.L	21.259	NA	NA	NA	25.7986	NA	NA	24.8026	NA	25.3435	NA	25.7333	25.7054	27.3751	NA	NA	NA	NA	NA	NA	NA	NA	NA	NA	NA	NA	NA
R.LFDQAFGLPR.L	NA	30.7867	NA	NA	NA	30.413	30.085	30.351	30.8859	31.7136	NA	30.1861	30.1991	NA	NA	NA	NA	29.2826	NA	NA	NA	NA	NA	29.5486	28.5875	27.7341	29.3746
R.LPEEWSQWLGGSSWPGYVR.P	25.2075	NA	NA	22.7276	26.2083	24.8223	24.2141	26.2305	25.7718	NA	25.6703	25.8343	26.4917	26.9498	NA	NA	NA	NA	NA	NA	NA	NA	NA	NA	NA	NA	NA
R.LPEEWSQWLGGSSWPGYVRPLPPAAIESPAVAAPAYSR.A	NA	NA	NA	NA	NA	25.1677	NA	25.4147	26.3158	NA	26.6094	24.3231	25.7781	25.9202	NA	NA	NA	NA	NA	NA	NA	NA	NA	NA	NA	NA	NA
R.PLPPAAIESPAVAAPAYSR.A	27.6941	26.8297	26.1173	28.6519	27.2418	27.9302	26.73	28.6194	27.1612	25.5847	27.6885	27.3717	26.5892	29.1985	NA	NA	NA	25.1651	NA	NA	NA	NA	NA	24.3184	NA	NA	24.4221
R.QDEHGYISR.C	27.7108	NA	NA	NA	NA	27.2437	26.8056	26.0047	26.7965	NA	27.5031	NA	NA	27.8976	NA	NA	NA	NA	NA	NA	NA	NA	29.3591	26.1218	NA	NA	25.6918
R.QLSSGVSEIR.H	28.5798	NA	NA	29.398	28.3221	27.1009	27.4189	28.2995	28.2165	28.7934	28.5056	28.3034	NA	28.912	NA	25.9902	26.4425	NA	26.5752	NA	NA	NA	NA	26.2918	25.0783	NA	NA
R.VSLDVNHFAPDELTVK.T	28.3512	25.1329	NA	27.3734	28.3238	26.6678	27.4468	27.8693	26.8809	29.3983	28.347	27.4585	28.5728	29.1694	NA	NA	26.655	26.418	NA	21.5471	NA	NA	27.0102	26.9675	NA	27.2199	NA
K.ALTSEIALLQSR.L	26.7528	26.2569	26.471	27.6523	25.9856	26.0428	26.6185	26.2108	26.0235	26.6803	26.5095	27.0153	26.831	NA	NA	23.358	25.006	24.3492	22.5112	22.9864	NA	NA	22.6094	NA	NA	NA	23.6403
K.DTYIENEK.L	NA	24.8241	24.9302	NA	25.5186	NA	NA	25.3255	NA	25.1451	25.5457	25.5784	25.159	NA	NA	NA	NA	NA	NA	NA	NA	NA	NA	NA	NA	NA	NA
K.GEDEEENNLEVR.E	26.741	25.5695	26.2071	24.8431	NA	25.3347	25.1573	26.5592	26.6024	26.4751	26.7882	26.5409	26.3536	26.9044	NA	NA	NA	NA	NA	NA	NA	NA	NA	23.1881	23.3298	NA	NA
K.NIEIDSPYEISR.A	27.2593	26.2045	26.2377	NA	26.7854	26.2801	26.2354	NA	NA	NA	NA	NA	26.8808	NA	NA	NA	24.5688	NA	24.019	NA	NA	NA	22.3886	24.2069	22.5015	NA	NA
K.TILPAAAQDVYYR.D	NA	NA	22.4042	27.4301	26.3948	23.4852	25.596	26.0324	23.7974	NA	26.229	26.6125	25.9709	27.1233	NA	NA	24.2874	NA	22.6916	NA	NA	NA	23.6005	23.4581	22.9695	NA	NA
R.ATSFLLALEPELEAR.L	28.5336	27.2736	27.1739	28.0682	27.5067	27.3471	27.2822	28.1171	27.4305	27.5416	27.9147	28.1392	27.4845	28.0261	25.0133	24.5434	25.5287	25.5578	NA	24.8129	24.3081	23.7448	25.4028	25.0446	25.2639	NA	NA
R.DISTLNSGK.K	27.4135	26.4013	NA	27.5467	26.8497	26.4047	26.0504	26.6439	26.8592	26.5518	NA	NA	26.5046	27.127	NA	NA	NA	NA	NA	23.0096	NA	NA	NA	NA	NA	NA	23.7431
R.DVPAYSQDTFK.V	NA	NA	NA	NA	NA	25.9084	NA	26.8035	NA	NA	NA	26.9263	NA	NA	NA	NA	24.8565	NA	NA	NA	NA	NA	NA	24.3543	NA	NA	NA
R.FVDHVFDEQVIDSLTVK.I	24.7391	NA	NA	25.1229	NA	NA	NA	NA	NA	26.4771	NA	25.4436	23.7044	25.4018	NA	NA	NA	NA	NA	NA	NA	NA	NA	NA	NA	NA	NA
R.HFDETVNR.Y	NA	NA	NA	NA	NA	NA	NA	NA	NA	NA	26.1561	25.8686	NA	25.2042	NA	NA	NA	NA	NA	NA	NA	NA	NA	NA	NA	NA	NA
R.NVESYTK.L	27.5971	26.6046	26.5862	27.616	26.6566	26.3178	26.1656	26.9306	26.9498	26.8173	26.826	27.0016	26.7384	NA	NA	NA	NA	NA	NA	NA	NA	NA	NA	NA	NA	NA	NA
R.QPDSGISSIR.S	27.8346	26.9958	NA	28.2906	NA	NA	NA	27.4931	27.4911	26.8853	27.6666	27.714	27.2882	27.7233	24.6353	NA	25.3731	24.6143	24.6522	NA	23.4677	NA	NA	25.1095	24.892	23.7848	NA
R.SEDLLDYGPFR.D	28.8648	28.0657	28.2128	28.5171	27.5935	26.3653	NA	24.3925	27.4113	26.0859	28.0289	27.7352	27.3399	25.9531	23.736	NA	23.3284	NA	NA	NA	NA	NA	NA	23.113	NA	NA	NA
K.ASLDRPFTNLESAFYSIVGLSSLGAQVPDAK.K	24.6436	NA	NA	NA	NA	22.9681	NA	NA	24.4427	23.9965	NA	NA	NA	NA	NA	NA	NA	NA	NA	NA	NA	NA	NA	NA	NA	NA	NA
K.EETVLATVQALQTASHLSQQADLR.S	24.1834	NA	NA	NA	NA	23.2741	NA	NA	NA	23.9444	23.4233	NA	NA	NA	NA	NA	NA	NA	NA	NA	NA	NA	NA	NA	NA	NA	NA
K.FELDTSER.K	NA	NA	NA	27.7689	NA	NA	NA	NA	27.3145	27.091	27.2111	NA	NA	NA	NA	NA	25.9091	NA	NA	NA	23.7262	NA	NA	NA	NA	NA	NA
K.FPEEEAPSTVLSQNLFTPK.Q	NA	NA	NA	25.0986	NA	NA	NA	NA	23.8099	NA	NA	NA	23.0357	23.4307	NA	NA	NA	NA	NA	NA	NA	NA	NA	NA	NA	NA	NA
K.FSSGYYDFLVEVEGDNR.Y	25.7492	NA	NA	24.6769	25.3894	24.1551	24.0044	25.0886	24.8681	24.4145	25.0604	24.4153	25.3894	26.0194	NA	NA	NA	NA	NA	NA	NA	NA	NA	NA	NA	NA	NA
K.ISTEVGITNVDLSTVDKDQSIAPK.T	NA	NA	22.6045	25.406	24.6643	NA	24.5421	NA	NA	NA	24.24	NA	25.1265	25.4022	NA	NA	NA	NA	NA	NA	NA	NA	NA	NA	NA	NA	NA
K.NPILWNVADVVIK.F	25.7851	NA	24.9475	25.7281	26.0924	24.6482	25.6771	25.2786	25.6421	NA	25.3643	25.9958	26.4243	26.8163	NA	NA	NA	NA	NA	NA	NA	NA	NA	NA	NA	NA	NA
K.TGQEVVFVAEPDNK.N	25.4562	25.3408	25.4651	26.7201	25.2459	24.6793	24.5145	25.8807	NA	NA	25.885	25.7506	NA	26.378	NA	NA	NA	NA	NA	NA	NA	NA	NA	NA	NA	NA	NA
K.TSFTPVGDVFELNFM*NVK.F	25.8476	24.8091	24.2577	25.8009	24.3149	23.997	24.2706	25.6531	25.1108	24.573	NA	25.1403	25.6107	26.3991	NA	NA	NA	NA	NA	NA	NA	NA	NA	NA	NA	NA	NA
K.YLAILGSVTFLAGNR.M	24.32	NA	NA	NA	24.4615	NA	NA	NA	24.2249	22.1811	24.1784	23.7301	24.2095	25.0858	NA	NA	NA	NA	NA	NA	NA	NA	NA	NA	NA	NA	NA
R.KIEFDSASGTYTLYLIIGDATLK.N	NA	NA	NA	NA	NA	24.1169	23.538	24.9501	NA	22.7439	24.8512	24.1593	NA	25.0696	NA	NA	NA	NA	NA	NA	NA	NA	NA	NA	NA	NA	NA
R.LDELGGVYLQFEEGLETTALFVAATYK.L	25.1709	NA	NA	25.1127	24.9148	NA	NA	25.4374	NA	NA	NA	NA	NA	NA	NA	NA	NA	NA	NA	NA	NA	NA	NA	NA	NA	NA	NA
R.LQVTNVLSQPLTQATVK.L	NA	24.5881	NA	27.5353	NA	NA	NA	27.0293	NA	NA	NA	26.57	27.0281	NA	NA	NA	NA	NA	NA	NA	NA	NA	NA	NA	NA	NA	NA
R.M*LAQQAVK.R	26.334	26.5792	26.5349	27.3988	25.594	26.4812	24.7614	27.0379	26.0285	26.544	NA	27.0874	25.8022	NA	NA	NA	NA	NA	NA	NA	NA	NA	NA	NA	NA	NA	NA
R.SIVEEIEDLVAR.L	29.2217	27.7028	28.1229	28.2454	28.5732	28.3799	27.571	28.6167	27.7356	27.6901	28.616	28.9131	29.1456	28.1367	26.1149	25.3832	26.1767	26.1297	25.8598	25.1832	25.1934	24.7275	26.3877	25.905	NA	25.3059	26.0934
R.YIANTVELR.V	28.9069	28.1062	28.031	29.0107	18.4864	NA	27.5186	28.4041	27.3704	27.883	28.4065	28.4358	28.3418	NA	NA	NA	25.9375	25.843	25.6074	NA	25.1268	23.6825	NA	NA	NA	24.8527	25.4913
K.AM*GNLQIDFADPSR.A	NA	NA	NA	NA	23.8672	NA	NA	NA	NA	NA	25.0625	24.9056	23.8258	24.1826	NA	NA	25.2237	25.4071	NA	NA	NA	NA	NA	NA	25.2206	NA	NA
K.NVQFVFDAVTDVIIK.N	25.0512	NA	24.6786	25.4952	24.1001	27.0761	27.1183	27.5121	23.2856	NA	25.3304	24.5398	25.9092	25.8778	25.3591	25.039	26.3129	27.1461	26.3463	23.9911	24.1823	24.134	27.0456	25.3779	26.6822	26.7599	24.7924
K.YDEAASYIQSK.F	24.1795	NA	NA	NA	NA	NA	NA	NA	NA	NA	NA	23.6055	23.7107	24.6445	NA	NA	25.3177	24.5827	24.918	NA	24.2166	NA	NA	25.8749	NA	NA	NA
R.AVVYSNTIQSIM*AIVK.A	NA	NA	NA	NA	NA	NA	NA	NA	NA	NA	NA	NA	NA	NA	NA	NA	NA	23.8238	NA	NA	NA	NA	23.0669	24.1923	NA	NA	23.543
R.EYQLNDSAAYYLNDLER.I	25.1325	24.2806	23.9224	25.1762	24.7348	24.834	NA	25.2489	24.3385	27.244	25.1237	23.3861	24.0435	24.5031	25.0498	25.2674	26.0795	26.1908	24.7497	25.2187	25.0906	24.6825	25.2919	24.6426	25.6175	24.9659	24.9139
R.IAQSDYIPTQQDVLR.T	26.228	NA	NA	26.5283	25.5677	22.5734	NA	NA	NA	NA	NA	25.9648	25.5244	NA	NA	26.3893	26.7894	NA	26.1418	NA	26.3485	NA	NA	26.336	NA	NA	25.6441
R.QLFALSCTAEEQGVLPDDLSGVIR.R	NA	NA	NA	NA	NA	NA	NA	NA	NA	NA	23.0479	NA	NA	NA	23.0519	NA	NA	NA	NA	NA	NA	NA	NA	22.8259	23.6363	NA	NA
K.VTIAQGGVLPNIQAVLLPK.K	20.8896	29.2134	NA	31.3353	30.4251	30.6639	29.85	31.0037	30.5565	31.3495	30.8347	31.0051	30.7906	31.4431	29.5091	29.2259	30.3122	30.3973	30.0275	29.6416	29.1239	29.2635	30.2997	29.8596	29.8056	29.2578	30.6163
R.AGLQFPVGR.I	NA	33.3096	NA	33.8523	32.7771	21.803	NA	NA	33.209	33.285	33.502	NA	NA	33.4841	32.3317	NA	NA	NA	NA	NA	NA	NA	NA	NA	NA	NA	NA
R.NDEELNK.L	32.6654	32.181	32.0405	32.4208	31.3914	31.366	NA	NA	31.9497	32.1119	NA	32.3519	31.9912	32.0906	NA	NA	31.7422	NA	NA	NA	29.8431	NA	NA	31.1954	NA	NA	NA
R.VGAGAPVYLAAVLEYLTAEILELAGNAAR.D	28.0206	27.5649	27.3393	27.0512	26.8538	27.0452	26.1181	27.1897	26.3174	22.1382	24.6244	26.9213	24.4993	28.9681	27.0626	26.7061	26.8064	26.9548	26.7971	24.9413	24.5755	23.1056	23.2594	26.5474	26.2855	26.0454	27.0619
R.GIVVYTGDR.T	25.7117	NA	NA	NA	25.2503	25.0401	NA	26.1795	NA	NA	26.221	NA	NA	NA	NA	NA	NA	26.0839	NA	NA	NA	25.1448	NA	NA	25.5064	NA	NA
R.LNIPVSQVNPR.D	NA	NA	NA	NA	NA	NA	NA	NA	24.9746	NA	NA	NA	NA	NA	NA	NA	23.3378	26.1195	NA	NA	NA	24.5484	NA	NA	NA	NA	25.8124
R.SPDFTNENPLETR.N	23.7095	NA	NA	24.8621	21.7183	NA	NA	22.717	NA	23.309	24.4809	NA	20.89	23.7396	23.3632	NA	NA	24.5893	NA	24.3818	NA	NA	23.9682	24.0484	NA	NA	22.8502
K.VMEETLSYLLGR.K	NA	NA	NA	NA	NA	NA	NA	23.7133	NA	NA	NA	NA	NA	NA	NA	NA	25.2609	NA	NA	NA	NA	NA	NA	NA	NA	25.7097	22.3841
K.EATSTFTNITYR.G	NA	NA	NA	NA	NA	NA	NA	23.3124	NA	22.0583	22.3956	NA	NA	23.6847	NA	NA	NA	NA	NA	NA	NA	NA	NA	NA	NA	NA	NA
K.ADIYTQNFYWELR.Q	23.4947	NA	NA	24.4616	24.1197	23.7006	23.9872	NA	24.4462	21.4147	24.1869	24.3035	25.1977	25.1069	NA	NA	NA	NA	NA	NA	NA	NA	NA	NA	NA	NA	NA
K.AGSGNYSGDISDDLFR.F	26.2241	24.5302	NA	26.2072	25.509	24.7919	NA	24.8278	25.8614	NA	NA	NA	NA	NA	NA	NA	NA	NA	NA	NA	NA	NA	NA	NA	NA	NA	NA
K.LGNVESVYVIDPEDVALLFK.S	25.3493	NA	NA	25.7682	24.572	NA	24.9901	24.5014	25.3859	25.1111	23.5686	24.215	25.5544	25.5868	NA	NA	NA	NA	NA	NA	NA	NA	NA	NA	NA	NA	NA
K.NFLPLLDAVSR.D	NA	NA	NA	NA	28.0358	NA	27.7036	NA	NA	28.0303	NA	NA	28.3046	28.4665	NA	NA	NA	NA	NA	NA	NA	NA	NA	NA	NA	NA	NA
K.SEGPNPER.F	NA	NA	NA	27.8875	24.0502	NA	NA	NA	NA	27.2109	NA	NA	26.4736	22.3417	NA	NA	NA	NA	NA	NA	NA	NA	NA	NA	NA	NA	NA
K.TLVQVAIYALGR.E	28.0078	27.1787	26.6807	28.042	27.2315	27.0313	27.9888	25.2794	28.1311	27.4819	27.2368	27.8286	28.2271	27.4693	NA	NA	NA	NA	NA	NA	NA	NA	NA	NA	NA	NA	NA
R.DFVSVLHR.R	25.3836	NA	NA	NA	26.1201	NA	NA	NA	23.908	25.0236	NA	25.8146	NA	NA	NA	NA	NA	NA	NA	NA	NA	NA	NA	NA	NA	NA	NA
R.EPTFFFDPENFDPTR.W	27.4195	NA	NA	27.2768	26.9969	21.8287	26.8049	NA	25.7232	26.9714	NA	24.654	NA	NA	NA	NA	NA	NA	NA	NA	NA	NA	NA	NA	NA	NA	NA
R.FAFESITNVIFGER.Q	27.9989	27.0295	26.9693	28.3452	24.8238	27.2092	NA	27.5014	28.3431	28.1311	27.6401	27.9659	28.2598	27.9833	NA	NA	22.6872	NA	NA	24.1683	NA	NA	24.0429	24.7992	NA	NA	NA
R.IAELEM*TIFLINM*LENFR.V	27.4632	26.1802	25.6902	26.2801	26.8034	25.5161	25.8356	26.2951	26.6251	26.3099	26.7144	26.6902	NA	28.1147	NA	NA	NA	NA	NA	NA	NA	NA	NA	NA	NA	NA	NA
R.NLGFGWGVR.Q	NA	NA	NA	NA	NA	NA	27.2649	26.6521	26.9263	NA	NA	27.3627	NA	27.1563	NA	NA	NA	NA	NA	NA	NA	NA	NA	NA	NA	NA	NA
R.QGM*LEEVVNPEAQR.F	25.5703	23.5545	24.1435	26.1749	24.9773	NA	25.1115	24.4021	24.9696	24.4541	24.6918	24.9956	25.0558	24.7963	NA	NA	NA	NA	NA	NA	NA	NA	NA	NA	NA	NA	NA
R.YLVNDLVLR.D	29.6262	28.3645	28.38	29.8116	28.9146	28.3298	28.9071	NA	NA	NA	28.8817	NA	NA	NA	NA	NA	NA	NA	NA	NA	NA	NA	NA	NA	NA	NA	NA
K.ALNSIIDVYHK.Y	NA	NA	NA	NA	NA	NA	NA	27.1831	26.7683	NA	NA	NA	NA	24.3508	NA	NA	NA	NA	NA	NA	26.487	NA	NA	NA	26.1292	26.1366	NA
K.GKIPNLLPEGSVDGDTR.M	NA	NA	NA	NA	NA	NA	NA	NA	20.295	22.8304	NA	22.2439	NA	NA	NA	NA	NA	NA	NA	NA	NA	NA	NA	NA	NA	NA	NA
K.GSYPDAILQAQAADK.I	NA	NA	NA	25.2832	NA	NA	NA	NA	NA	NA	NA	NA	23.6764	25.2642	NA	NA	NA	NA	24.2266	NA	NA	NA	NA	NA	NA	NA	NA
K.LEEHYELR.S	NA	NA	NA	NA	NA	25.5571	NA	25.9805	NA	NA	26.1094	NA	26.5517	25.8291	NA	NA	NA	NA	NA	NA	NA	NA	26.0717	25.3353	NA	NA	NA
K.LNIGYIEDLK.A	NA	26.0154	24.9569	NA	NA	25.1427	25.9688	26.4897	25.8098	25.464	25.5383	25.9764	27.1922	NA	NA	NA	NA	NA	25.4975	NA	NA	NA	26.0638	25.977	NA	25.0559	21.3477
N.LLPEGSVDGDTR.M	26.416	NA	NA	NA	NA	NA	25.3951	NA	NA	NA	NA	NA	NA	NA	NA	NA	NA	NA	NA	NA	20.3157	NA	NA	23.9753	NA	NA	NA
R.SLSSAINASTGNYLLESVNK.L	25.1306	24.5017	24.6067	25.0809	23.9361	NA	NA	25.4767	25.4548	25.8321	NA	NA	25.1059	25.6203	23.3336	NA	NA	NA	NA	NA	NA	NA	24.8199	24.7978	NA	NA	NA
R.SM*GM*EDAFNK.G	27.0484	NA	25.8587	26.9554	26.2917	25.9455	25.7547	26.1028	26.4612	26.3652	26.0403	NA	26.4681	26.8932	NA	NA	NA	NA	25.5811	NA	NA	NA	NA	25.6506	NA	NA	NA
F.VLVLYDEIK.K	NA	NA	25.4815	26.3054	NA	NA	NA	NA	NA	NA	25.7331	24.5181	24.439	NA	NA	NA	NA	NA	NA	NA	NA	NA	NA	NA	NA	NA	NA
G.AWSNVLRGMGGAFVLVLYDEIK.K	NA	NA	NA	NA	21.8134	NA	NA	NA	23.6172	NA	NA	24.876	NA	24.8625	NA	NA	NA	NA	NA	NA	NA	NA	NA	NA	NA	NA	NA
K.DFLAGGVAAAISK.T	27.6937	26.371	NA	NA	NA	NA	NA	NA	27.7514	NA	24.6082	27.5627	27.5973	28.3418	NA	NA	NA	25.2566	26.0126	NA	NA	NA	NA	NA	24.8715	NA	24.7008
K.DFLAGGVAAAISKTAVAPIER.V	21.9039	NA	NA	NA	NA	NA	NA	NA	NA	NA	23.5083	22.8259	NA	NA	NA	NA	NA	NA	NA	NA	NA	NA	NA	NA	NA	NA	NA
K.EQGVLSFWR.G	27.9434	NA	27.3601	28.4256	27.5321	27.5416	27.5291	NA	27.8096	27.4509	NA	NA	28.0869	28.2602	NA	NA	26.0912	NA	25.83	NA	25.9731	23.9718	NA	26.5797	25.491	NA	NA
K.GLYQGFNVSVQGIIIYR.A	NA	NA	NA	NA	23.2929	23.5705	NA	24.528	24.4325	23.9398	24.7289	24.4331	24.3779	24.802	NA	NA	NA	NA	NA	NA	NA	NA	NA	NA	NA	NA	NA
K.LLLQVQHASK.Q	NA	NA	NA	NA	NA	NA	NA	NA	NA	25.7809	24.9581	NA	25.9253	NA	NA	NA	NA	NA	NA	NA	NA	NA	NA	NA	NA	NA	NA
K.TAVAPIER.V	NA	NA	NA	29.7222	NA	28.2875	NA	NA	NA	NA	28.9983	NA	NA	NA	NA	NA	NA	NA	NA	NA	NA	NA	NA	NA	NA	NA	NA
L.TSYPFDTVR.R	24.5938	NA	NA	NA	NA	NA	NA	24.1283	NA	NA	NA	NA	24.1746	24.608	NA	NA	NA	NA	NA	NA	NA	NA	NA	NA	NA	NA	NA
R.AAYFGIYDTAK.G	NA	NA	26.4108	27.898	26.9333	NA	26.2629	27.2263	NA	25.8964	NA	26.9039	27.0962	NA	23.6378	NA	NA	NA	24.5777	NA	NA	NA	NA	25.1411	NA	NA	NA
R.GM*GGAFVLVLYDEIK.K	26.5082	26.1252	25.8465	26.8854	26.9024	25.3881	25.7954	26.3871	26.466	25.75	26.7891	26.3735	26.6071	25.5578	23.5009	24.0696	NA	24.4432	NA	23.7902	24.6195	NA	23.9896	24.726	23.8965	23.2504	24.359
R.GM*GGAFVLVLYDEIKK.Y	23.4196	NA	25.5223	NA	20.65	24.3026	NA	25.9736	25.0077	24.912	25.6875	24.363	25.8749	25.0055	NA	NA	NA	NA	NA	NA	NA	NA	NA	NA	NA	NA	NA
R.LAADVGKAGAER.E	25.1433	24.4531	NA	25.7254	NA	24.3815	NA	23.9028	23.5904	23.0641	24.6335	NA	NA	24.7757	NA	NA	NA	NA	NA	NA	NA	NA	NA	NA	NA	NA	NA
R.YFAGNLASGGAAGATSLCFVYPLDFAR.T	NA	NA	NA	24.0147	NA	23.1545	NA	NA	NA	23.6051	NA	22.9459	NA	NA	NA	NA	NA	NA	NA	NA	NA	NA	NA	NA	NA	NA	NA
R.YFPTQALNFAFK.D	27.8986	27.1816	NA	27.906	27.7494	NA	27.0437	27.5925	27.6858	26.6048	27.5808	26.2548	27.4684	27.8069	NA	NA	25.6945	24.2544	NA	24.5023	25.3025	NA	25.2917	25.8632	24.6277	NA	NA
R.LLDSLPSDTR.L	NA	NA	25.0916	NA	24.8108	NA	NA	25.4276	NA	NA	NA	NA	24.9904	NA	NA	NA	26.2891	NA	NA	NA	NA	NA	25.137	25.2363	NA	NA	NA
G.IIPVEEENPDFWNR.E	NA	NA	NA	25.318	NA	24.2713	NA	NA	23.535	24.1723	NA	NA	24.4154	24.4181	NA	NA	NA	NA	NA	NA	NA	NA	NA	NA	NA	NA	NA
K.DGARPDVTESESGSPEYR.Q	NA	25.395	24.9138	26.3329	25.5305	24.4248	NA	NA	NA	26.3645	25.178	NA	25.265	26.2657	NA	NA	NA	NA	NA	NA	NA	NA	NA	NA	NA	NA	NA
K.GNFQTIGLSAAAR.F	NA	24.9627	NA	26.0994	NA	NA	25.3171	NA	25.3172	NA	NA	NA	24.8052	NA	NA	NA	NA	NA	NA	NA	NA	NA	NA	NA	NA	NA	NA
K.LQPAQTAAK.N	NA	25.052	NA	NA	NA	NA	25.3242	NA	NA	25.2414	NA	NA	NA	NA	NA	NA	NA	NA	NA	NA	NA	NA	NA	NA	NA	NA	NA
K.NLIIFLGDGM*GVSTVTAAR.I	NA	NA	NA	25.5688	NA	NA	24.5179	NA	NA	25.9782	23.668	23.7416	NA	26.6454	NA	NA	NA	NA	NA	NA	NA	NA	NA	NA	NA	NA	NA
K.NLVQEWLAK.H	NA	NA	NA	NA	NA	NA	25.7023	NA	NA	26.5728	NA	NA	25.5442	NA	NA	NA	NA	NA	NA	NA	NA	NA	NA	NA	NA	NA	NA
K.SVGVVTTTR.V	26.9568	NA	25.957	NA	26.3935	NA	NA	NA	NA	NA	NA	NA	23.1116	26.7638	NA	NA	NA	NA	NA	NA	NA	NA	NA	NA	NA	NA	NA
R.ALTETIM*FDDAIER.A	25.19	24.4637	NA	24.3645	24.4837	23.5934	25.1294	24.1097	24.0747	24.2989	24.7265	24.1364	25.3134	25.4666	NA	NA	NA	NA	NA	NA	NA	NA	NA	NA	NA	NA	NA
R.EAAEALGAAK.K	NA	26.2712	25.9646	22.3996	20.362	26.0968	26.5578	25.5127	26.4708	26.9158	NA	NA	26.1322	NA	NA	NA	NA	NA	NA	NA	NA	NA	NA	NA	NA	NA	NA
R.GFFLFVEGGR.I	27.7794	26.6796	27.2875	27.9194	26.9165	NA	26.7544	26.2917	NA	28.1047	27.1796	26.4777	27.3083	27.4052	NA	NA	NA	NA	NA	NA	NA	NA	NA	NA	NA	NA	NA
R.GNEVISVM*NR.A	25.9291	NA	25.6554	26.2338	NA	25.6386	25.57	NA	NA	26.0299	24.9038	24.602	NA	25.5706	NA	NA	NA	NA	NA	NA	NA	NA	NA	NA	NA	NA	NA
R.GSSIFGLAPGK.A	25.8612	25.1067	NA	26.657	NA	24.1364	NA	22.8846	24.6837	NA	NA	NA	25.6378	26.3199	NA	NA	NA	NA	NA	NA	NA	NA	NA	NA	NA	NA	NA
R.M*GTPDPEYPDDYSQGGTR.L	NA	NA	NA	NA	NA	NA	NA	NA	NA	NA	22.6493	NA	21.0925	22.8478	NA	NA	NA	NA	NA	NA	NA	NA	NA	NA	NA	NA	NA
R.NWYSDADVPASAR.Q	25.431	24.7441	NA	25.7746	25.359	25.3491	NA	NA	NA	25.8178	25.1488	NA	25.0995	25.4808	NA	NA	NA	NA	NA	NA	NA	NA	NA	NA	NA	NA	NA
R.QQSAVPLDEETHAGEDVAVFAR.G	NA	NA	NA	NA	NA	NA	NA	NA	NA	23.1597	NA	24.3635	24.7928	NA	NA	NA	NA	NA	NA	NA	NA	NA	NA	NA	NA	NA	NA
K.INLIAPPR.Y	NA	NA	NA	NA	NA	NA	NA	24.8918	NA	NA	24.9829	24.7029	NA	NA	NA	NA	NA	NA	NA	NA	NA	NA	NA	24.049	NA	NA	NA
K.VVTDTDETELAR.Q	NA	NA	NA	25.15	24.848	NA	24.4248	25.8379	NA	24.4506	25.5257	NA	25.0122	25.579	NA	NA	26.0243	26.2128	25.6538	24.9712	NA	NA	NA	25.386	NA	NA	NA
R.EVLINNINR.R	26.2639	25.4949	25.3813	26.7123	25.5835	NA	NA	26.0127	25.8296	NA	25.8052	25.3569	25.5761	NA	23.926	NA	NA	25.0103	NA	NA	NA	24.0286	NA	NA	22.2933	24.2037	NA
K.ILDSVGIEADDDR.L	26.3681	26.2291	25.9432	26.8801	26.3328	25.9484	25.334	NA	NA	24.4663	NA	NA	26.2915	26.8901	23.8324	NA	25.2213	24.8494	25.404	23.2447	NA	22.9042	NA	NA	25.0049	NA	NA
K.ILDSVGIEADDDRLNK.V	NA	NA	NA	25.9327	NA	NA	NA	NA	NA	NA	NA	24.4967	25.6014	NA	NA	NA	NA	NA	NA	NA	NA	NA	NA	25.3232	NA	NA	NA
K.LASVPAGGAVAVSAAPGSAAPAAGSAPAAAEEK.K	25.622	NA	24.7793	NA	NA	NA	NA	25.2758	25.6515	NA	26.251	25.8405	NA	25.7899	NA	NA	NA	22.4771	24.1275	NA	20.4647	NA	NA	NA	NA	NA	NA
K.NIEDVIAQGIGK.L	27.7791	26.7308	26.9877	27.7131	27.3379	26.3912	27.0225	27.3097	27.1299	NA	27.3095	27.3004	NA	27.8954	24.3468	24.5355	26.6141	24.8501	26.2469	23.8998	NA	NA	24.251	25.9891	24.9071	22.9614	24.9621
K.VISELNGK.N	NA	24.9498	24.834	NA	NA	NA	NA	NA	NA	NA	NA	NA	25.673	26.1302	NA	NA	24.8373	NA	NA	NA	NA	NA	NA	NA	NA	NA	NA
R.YVASYLLAALGGNSSPSAK.D	23.0798	NA	NA	25.6269	23.5135	NA	NA	25.6886	NA	23.1674	25.4516	23.5309	25.0785	25.9144	NA	NA	NA	NA	NA	NA	NA	NA	NA	24.7299	NA	NA	NA
K.AFLADPSAFVAAAPVAAATTAAPAAAAAPAK.V	26.3197	26.3558	25.8417	26.8875	24.45	24.6662	NA	26.5171	25.525	26.4661	26.651	25.53	26.7833	26.8599	NA	NA	25.6607	23.8986	NA	NA	23.2807	NA	NA	25.7846	23.8652	NA	25.1535
K.IIQLLDDYPK.C	26.4833	19.6424	NA	26.8488	26.2408	24.8982	25.3563	26.2155	26.1855	NA	26.5433	26.2025	26.0413	26.8876	NA	NA	25.5477	24.5423	24.9056	23.9721	NA	NA	NA	25.5745	NA	NA	23.5641
K.TSFFQALGITTK.I	26.5712	25.8129	24.6961	26.6047	26.3838	24.9012	25.8236	26.6753	26.0996	NA	NA	25.9549	25.0917	26.6175	23.7951	22.0118	26.4517	25.1517	NA	23.503	23.4302	NA	25.1888	25.8077	24.7664	NA	25.0441
R.GNVGFVFTK.E	NA	26.4126	NA	NA	26.9031	NA	26.1394	27.2221	26.948	NA	27.2678	26.9971	NA	27.4131	NA	NA	26.3348	NA	25.9402	NA	25.0841	NA	25.7537	NA	25.2904	NA	NA
R.GTIEILSDVQLIK.T	27.1313	25.7049	26.6966	26.7433	NA	25.679	NA	26.6843	25.2102	NA	24.3145	NA	27.0613	26.7187	25.2383	25.2172	25.9184	NA	NA	NA	NA	NA	24.9735	25.462	NA	NA	NA
R.VLALSVETDYTFPLAEK.V	NA	NA	NA	NA	NA	NA	NA	24.8888	24.3474	24.2754	24.3998	24.7727	NA	NA	NA	NA	NA	NA	NA	NA	NA	NA	NA	23.0864	NA	NA	NA
K.GSIFVVFDSIESAK.K	24.9051	NA	NA	24.5754	NA	NA	NA	NA	23.9178	NA	NA	24.3209	24.2196	NA	NA	NA	24.5083	NA	NA	NA	NA	NA	NA	NA	NA	NA	22.7333
R.LTTDFNVIVEALSK.S	24.9787	NA	24.1815	24.9619	24.7099	24.7252	23.149	24.9895	24.5381	24.6271	24.7897	25.6267	24.1691	24.8562	23.7871	NA	NA	24.314	25.5646	23.6394	23.3419	23.341	25.4453	24.9849	24.8066	NA	24.2704
K.FIGAGAATVGVAGSGAGIGTVFGSLIIGYAR.N	NA	NA	NA	NA	NA	NA	NA	23.4067	22.8034	NA	NA	22.8283	22.5125	23.2751	NA	NA	NA	NA	NA	NA	NA	NA	NA	23.668	NA	NA	NA
R.FSNISAAK.A	24.4	NA	NA	25.0958	NA	NA	NA	24.4686	NA	NA	NA	NA	NA	24.6389	NA	NA	25.0443	NA	24.3344	23.4536	NA	NA	NA	NA	NA	NA	NA
K.VTVAEVQR.R	25.4645	NA	NA	NA	NA	NA	NA	NA	24.9514	23.7118	NA	24.7136	24.3558	24.972	NA	NA	NA	NA	NA	NA	NA	NA	NA	NA	NA	NA	NA
K.LSENNIQTIFAVTEEFQPVYK.E	NA	NA	NA	NA	NA	NA	NA	23.8192	NA	NA	24.5004	NA	NA	23.9658	NA	NA	24.9494	22.5566	25.0518	NA	NA	NA	24.5289	25.941	23.9482	NA	25.0786
K.NVLSLTNK.G	25.2965	NA	NA	25.6079	NA	NA	NA	NA	24.743	NA	NA	NA	NA	NA	NA	NA	NA	NA	NA	NA	NA	NA	25.2663	NA	NA	NA	NA
R.DNTNEIYSGK.F	23.6708	NA	NA	NA	NA	NA	NA	NA	NA	NA	NA	NA	NA	NA	NA	NA	NA	NA	24.2109	NA	21.403	NA	NA	24.5138	NA	NA	23.9033
K.ASLENSLR.E	31.5258	31.0713	NA	32.1467	31.7888	NA	NA	31.3716	NA	NA	31.5064	31.4229	NA	32.0632	NA	NA	26.8457	NA	NA	NA	NA	NA	NA	NA	NA	NA	NA
K.ETM*QSLNDR.L	NA	29.9227	29.6613	NA	NA	29.9866	28.5954	30.3562	NA	29.0536	NA	NA	NA	30.4236	NA	24.8199	NA	26.4505	NA	23.8994	NA	NA	26.4505	NA	NA	NA	NA
K.GLQAQIASSGLTVEVDAPK.S	27.9848	NA	NA	23.1093	24.9394	27.0837	24.6387	28.6081	25.1583	27.53	28.9344	28.5704	27.9627	29.7637	NA	NA	NA	NA	NA	NA	NA	NA	NA	NA	NA	22.003	NA
K.LEAEIATYR.R	31.241	30.5844	30.5762	31.739	31.3489	NA	NA	31.3149	30.8043	30.4237	NA	30.7177	NA	21.02	NA	NA	26.7046	NA	NA	NA	NA	NA	27.5016	26.2529	25.2121	23.6162	NA
K.SQDLAKIM*ADIR.A	NA	NA	NA	NA	NA	24.8305	NA	24.7726	NA	NA	NA	24.9101	NA	NA	NA	NA	NA	NA	NA	NA	NA	NA	NA	NA	NA	NA	NA
K.VIDDTNITR.L	NA	NA	30.72	NA	NA	NA	30.2896	31.3752	NA	NA	31.479	31.1482	NA	NA	NA	22.2661	NA	NA	NA	NA	NA	NA	NA	25.2503	NA	NA	24.4237
K.VVSETNDTK.V	NA	NA	28.8508	29.9383	29.9218	NA	27.5804	NA	NA	NA	NA	NA	29.2821	NA	NA	NA	NA	25.6318	NA	NA	NA	NA	25.8988	24.794	NA	NA	NA
K.VVSETNDTKVLR.H	25.2812	25.2549	24.5893	25.8372	NA	24.9684	24.417	25.554	NA	NA	25.7176	25.3706	NA	25.6148	NA	NA	NA	NA	NA	NA	NA	NA	NA	NA	NA	NA	NA
K.YETELAM*R.Q	30.0056	NA	NA	30.5621	30.006	29.1322	NA	29.7862	29.6355	29.1235	30.1292	NA	NA	NA	NA	NA	NA	26.0401	NA	NA	NA	NA	NA	24.9436	NA	NA	NA
K.YWSQQIEESTTVVTTQSAEVGAAETTLTELR.R	27.1942	26.3788	26.5766	27.4707	28.4764	27.3496	27.2831	27.6409	26.9149	26.4629	27.8844	27.6677	22.6451	NA	NA	22.6125	24.3142	NA	25.235	24.2628	NA	NA	23.0983	NA	NA	24.9323	NA
Q.IASSGLTVEVDAPK.S	27.6887	27.4645	27.1532	27.7227	28.026	27.3644	26.8365	NA	NA	NA	28.0009	NA	27.2153	NA	NA	NA	NA	23.561	NA	NA	NA	NA	NA	NA	NA	NA	NA
Q.SAEVGAAETTLTELR.R	23.151	22.7247	NA	24.8133	23.3346	25.5622	22.0702	NA	22.046	NA	24.4341	25.0337	24.9291	NA	NA	NA	NA	NA	NA	NA	NA	NA	NA	NA	NA	NA	NA
R.AQIFANTVDNAR.I	31.5049	23.8645	NA	32.6841	32.1752	31.2881	30.8626	32.1352	31.5715	30.1793	32.1186	31.7896	30.5248	32.0922	24.322	26.5583	27.0263	27.321	25.0676	26.0183	NA	24.7741	27.7976	25.7531	26.2266	24.1132	NA
R.AQYDELAR.K	31.1274	30.7756	NA	32.7206	32.0847	31.7382	30.9477	32.0957	31.6179	31.3589	32.2222	31.8514	31.3546	32.1465	NA	NA	27.0845	28.1358	NA	26.6298	NA	NA	28.3278	26.7064	25.9992	NA	25.9692
R.EELDKYWSQQIEESTTVVTTQSAEVGAAETTLTELR.R	NA	NA	NA	25.7265	26.6176	26.1838	NA	26.284	25.855	25.5875	26.9519	NA	25.1416	25.8795	NA	NA	NA	NA	NA	NA	NA	NA	NA	NA	NA	NA	NA
R.GGM*GSGGLATGIAGGLAGM*GGIQNEK.E	29.4968	28.733	NA	NA	NA	28.6898	NA	29.2607	28.587	28.9735	NA	29.2586	NA	30.0263	NA	NA	25.3613	25.2198	NA	NA	NA	NA	NA	NA	NA	NA	23.3106
R.IVDGKVVSETNDTK.V	NA	NA	24.3828	25.413	21.7229	24.1892	NA	NA	NA	NA	NA	23.0665	NA	NA	NA	NA	NA	NA	NA	NA	NA	NA	NA	NA	NA	NA	NA
R.IVLQIDNAR.L	33.7242	33.1627	32.9188	33.9934	33.565	33.065	24.4353	33.3983	32.9131	23.9266	33.5686	26.6613	32.8995	33.367	NA	NA	27.9267	NA	27.0471	NA	NA	25.7577	NA	NA	NA	26.0256	NA
R.KVIDDTNITR.L	27.7266	NA	NA	NA	29.6642	NA	NA	29.6567	NA	29.2316	NA	29.4788	29.204	27.6761	NA	NA	NA	NA	NA	NA	NA	NA	NA	NA	NA	NA	NA
R.LLEDGEDFNLGDALDSSNSM*QTIQK.T	29.2084	29.2138	29.106	29.1896	25.94	28.9355	28.2222	29.3447	26.7507	NA	NA	28.7487	28.9066	26.6694	NA	NA	NA	24.7877	NA	NA	NA	NA	NA	NA	23.3099	NA	NA
R.LLEDGEDFNLGDALDSSNSM*QTIQKTTTR.R	25.402	NA	23.7962	NA	25.5507	NA	NA	NA	NA	NA	24.953	25.0401	NA	24.9088	NA	NA	NA	NA	NA	NA	NA	NA	NA	NA	NA	NA	NA
R.LQLETEIEALK.E	28.2657	28.4249	28.096	27.7905	28.9251	26.942	NA	NA	27.8595	NA	NA	28.55	28.4229	28.9214	NA	NA	NA	NA	NA	NA	NA	NA	NA	NA	NA	NA	NA
R.LQLETEIEALKEELLFM*K.K	29.7785	29.1504	28.3277	29.9492	30.2093	28.8295	28.6833	29.4642	29.2089	29.0682	29.8485	28.9204	30.0121	30.9309	NA	NA	25.3801	25.1909	NA	NA	NA	NA	26.0389	25.6901	NA	NA	NA
R.LQLETEIEALKEELLFMK.K	NA	NA	NA	22.675	23.4012	NA	NA	NA	NA	22.602	NA	NA	NA	NA	NA	NA	NA	NA	NA	NA	NA	NA	NA	NA	NA	NA	NA
R.NLKASLENSLR.E	27.6572	27.0617	NA	19.7439	27.2307	NA	NA	17.3976	NA	NA	NA	27.627	NA	NA	NA	NA	NA	NA	NA	NA	NA	NA	NA	NA	NA	NA	NA
R.PVSSAASVYAGAGGSGSR.I	28.305	27.6666	28.4334	NA	28.9313	28.557	26.9755	27.9633	28.8355	27.8009	29.7459	28.6723	28.402	29.3223	NA	NA	NA	25.1161	NA	21.6982	NA	NA	24.8119	24.5071	NA	NA	NA
R.QAQEYEALLNIK.V	29.2465	26.4049	29.7131	29.2792	30.3087	29.1705	28.923	29.7765	NA	NA	30.1225	29.4804	29.8017	30.1835	NA	24.3623	NA	25.7757	23.9891	NA	NA	NA	25.7865	23.4728	NA	NA	NA
R.RLLEDGEDFNLGDALDSSNSM*QTIQK.T	26.9616	26.305	NA	27.6529	NA	NA	NA	NA	NA	26.5674	NA	25.9899	NA	27.5717	NA	NA	NA	NA	NA	NA	NA	NA	NA	NA	NA	NA	NA
R.RTVQSLEIDLDSM*R.N	26.6994	25.7686	25.9069	27.2234	26.0538	NA	NA	NA	26.2939	21.8433	27.4708	NA	NA	26.4987	NA	NA	NA	NA	NA	NA	NA	NA	NA	NA	NA	NA	NA
R.SLETENRR.L	NA	NA	NA	NA	NA	NA	NA	26.3752	NA	NA	27.9632	NA	NA	25.8921	NA	NA	NA	NA	NA	NA	NA	NA	NA	NA	NA	NA	NA
R.SLGSVQAPSYGAR.P	24.5934	31.5091	31.1168	NA	31.8424	31.5675	30.6733	31.9049	31.255	31.0999	32.0413	31.5166	22.7811	31.8638	NA	NA	27.2158	NA	NA	NA	NA	NA	NA	NA	NA	NA	NA
R.STFSTNYR.S	31.6708	31.1088	31.0562	32.2465	31.5365	NA	30.4161	31.5913	NA	30.5747	30.6046	31.324	NA	NA	NA	NA	27.0491	27.774	NA	26.2787	NA	NA	27.8805	NA	25.1077	NA	25.3504
R.TVQSLEIDLDSM*R.N	30.0638	29.587	29.9351	30.9842	29.6885	22.1991	29.5818	31.2136	30.0799	29.2266	NA	18.4907	30.5966	31.038	NA	24.657	29.1271	NA	NA	24.884	NA	NA	25.3992	24.9581	25.0323	NA	NA
R.TVQSLEIDLDSMR.N	NA	NA	23.4761	24.6065	25.5828	NA	NA	24.221	NA	NA	22.8618	24.5633	NA	23.3523	NA	NA	NA	NA	NA	NA	NA	NA	NA	NA	NA	NA	NA
R.YALQM*EQLNGILLHLESELAQTR.A	24.6252	NA	NA	24.1527	25.8462	24.8272	24.9295	23.7337	23.525	24.9445	26.6196	25.9734	25.2278	25.4068	NA	NA	NA	NA	NA	NA	NA	NA	22.3257	NA	NA	NA	NA
R.YALQMEQLNGILLHLESELAQTR.A	NA	NA	NA	22.0621	NA	NA	NA	NA	NA	NA	21.6464	21.966	NA	NA	NA	NA	NA	NA	NA	NA	NA	NA	NA	NA	NA	NA	NA
K.DANAKLSELEAALQR.A	26.7236	NA	NA	NA	NA	25.2959	NA	NA	NA	NA	NA	NA	25.6721	24.5264	NA	NA	NA	NA	NA	NA	NA	NA	NA	NA	NA	NA	NA
K.DVDEAYM*NK.V	NA	27.169	NA	28.2479	NA	27.1685	27.1816	27.9739	NA	27.5242	27.8833	NA	27.5803	27.5074	NA	NA	NA	NA	NA	NA	NA	NA	NA	NA	NA	NA	NA
K.DVDEAYM*NKVELESR.L	NA	NA	NA	NA	NA	NA	NA	NA	21.6674	24.2924	23.8088	NA	22.3115	23.1806	NA	NA	NA	NA	NA	NA	NA	NA	NA	NA	NA	NA	NA
K.KDVDEAYM*NK.V	27.0667	NA	25.4539	28.1095	28.6878	26.8697	NA	NA	27.9509	27.4973	NA	28.2515	28.5234	28.8567	NA	NA	NA	NA	NA	NA	NA	NA	NA	NA	NA	NA	NA
K.LALDIEIATYR.K	31.2376	31.6796	29.6662	30.9851	32.954	31.033	30.8383	34.5451	31.0971	32.0777	30.8826	32.1718	32.9207	32.1586	31.9743	NA	36.283	30.3226	31.9586	29.9633	30.7407	34.6371	29.464	32.063	30.394	32.2319	33.8806
K.LEAELGNM*QGLVEDFK.N	26.8694	26.225	25.9309	26.3048	27.4106	NA	26.9078	25.5601	27.1009	17.7881	26.4087	25.6418	27.8844	28.0659	NA	NA	NA	NA	NA	NA	NA	NA	NA	NA	NA	NA	NA
K.LSELEAALQR.A	NA	31.2956	30.7142	31.9236	27.9293	31.0845	30.1499	31.5222	31.2891	30.9861	31.6152	31.357	31.4552	32.1512	NA	24.8567	NA	NA	25.1274	NA	NA	NA	NA	26.2174	NA	NA	NA
K.LVSESSDVLPK.-	31.1178	30.4993	30.4263	31.8291	31.0198	30.0803	30.5233	30.6772	30.8799	30.7022	31.048	30.8997	31.0336	31.6594	NA	NA	NA	NA	NA	NA	NA	NA	NA	NA	NA	NA	NA
K.RTEM*ENEFVLIK.K	26.6521	25.6258	NA	NA	NA	NA	NA	NA	26.2381	25.3481	NA	NA	27.0151	NA	NA	NA	NA	NA	NA	NA	NA	NA	NA	NA	NA	NA	NA
K.SYKVSTSGPR.A	25.9165	25.2472	NA	24.914	25.6916	25.9275	25.0085	25.0044	26.2459	25.164	26.6763	26.2591	25.774	26.1585	NA	NA	NA	NA	NA	NA	NA	NA	NA	NA	NA	NA	NA
K.TEISEM*NR.N	30.7466	NA	30.2671	NA	NA	30.4426	30.2193	30.7606	30.6859	30.5758	31.1561	NA	30.8416	30.7716	NA	NA	NA	NA	NA	NA	NA	NA	27.369	NA	NA	NA	NA
K.TEISEMNR.N	NA	NA	NA	NA	24.8972	NA	NA	NA	22.8768	25.9199	24.7558	NA	NA	NA	NA	NA	NA	NA	NA	NA	NA	NA	NA	NA	NA	NA	NA
K.TTSGYAGGLSSAYGGLTSPGLSYSLGSSFGSGAGSSSFSR.T	26.1685	25.6164	25.4326	26.5216	26.4975	24.6817	25.3275	26.8393	NA	25.0787	NA	25.4163	26.3467	26.8347	NA	NA	NA	NA	NA	NA	NA	NA	NA	NA	NA	NA	NA
K.WSLLQQQK.T	28.494	NA	26.7657	28.693	28.8507	NA	NA	NA	NA	28.3955	28.1927	27.491	NA	NA	NA	NA	NA	NA	NA	NA	NA	NA	NA	NA	NA	NA	NA
K.YEELQSLAGK.H	30.541	28.972	NA	30.5043	NA	19.2131	28.9926	29.747	29.8285	NA	30.2904	30.2284	30.2832	30.8863	NA	NA	NA	24.3315	NA	NA	NA	NA	NA	NA	NA	NA	NA
N.QSLLSPLVLEVDPNIQAVR.T	28.6534	28.3998	27.6538	27.7814	28.6057	27.4112	27.7575	27.9525	27.5717	27.48	28.0401	25.7683	28.4961	28.3919	NA	NA	NA	NA	NA	NA	NA	NA	24.1235	NA	NA	NA	NA
R.AEAESM*YQIK.Y	NA	NA	NA	29.8689	NA	NA	NA	29.049	29.1866	NA	NA	NA	NA	NA	NA	NA	NA	NA	NA	NA	NA	NA	NA	NA	NA	NA	NA
R.ASLEAAIADAEQR.G	NA	30.9244	31.4441	32.2595	NA	NA	NA	NA	NA	30.0684	NA	NA	25.4659	32.1708	NA	NA	26.8214	27.6702	NA	NA	NA	NA	NA	NA	NA	23.3153	NA
R.ELQSQISDTSVVLSM*DNSR.S	30.7323	28.8574	30.1145	29.8033	24.2865	30.3559	29.2554	29.0317	30.2541	30.2912	NA	26.1602	30.1775	26.3312	NA	NA	NA	23.9135	NA	24.539	NA	NA	NA	23.7227	NA	NA	23.658
R.GELAIKDANAK.L	NA	NA	NA	NA	27.2149	NA	NA	NA	NA	25.9569	NA	NA	26.1145	26.3634	NA	NA	NA	NA	NA	NA	NA	NA	NA	NA	NA	NA	NA
R.GGLGGGYGGASGM*GGITAVTVNQSLLSPLVLEVDPNIQAVR.T	29.5068	28.8806	28.7043	29.9349	29.6843	27.705	28.8552	28.9164	29.2099	27.5555	30.1979	28.9248	29.2153	29.5774	NA	23.2516	NA	26.6085	25.6591	24.8197	NA	NA	26.3129	25.3245	NA	25.8211	NA
R.ISSSSFSR.V	32.3733	31.783	31.5422	NA	25.7969	NA	NA	31.811	24.9502	31.2975	25.8515	NA	NA	NA	NA	NA	NA	NA	NA	NA	NA	NA	28.4917	NA	NA	NA	NA
R.KLLEGEESR.I	29.1649	30.8053	NA	30.9832	29.0118	30.8323	28.183	29.4438	NA	30.604	31.4391	29.0457	NA	31.2178	28.0082	30.2882	29.6675	31.1374	30.9873	28.0697	28.7315	28.1145	NA	29.391	30.682	NA	28.7989
R.LEGLTDEINFLR.Q	32.6524	32.1524	32.5743	33.5675	33.145	NA	31.9295	32.8255	25.374	32.2966	33.0148	32.4871	32.1977	32.6512	25.8201	27.5667	NA	28.7375	26.6649	27.4376	23.7877	25.5352	28.8881	27.0598	26.6941	25.5758	22.0377
R.LESGM*QNM*SIHTK.T	26.9246	NA	NA	25.8412	NA	26.7389	25.4324	26.2055	25.7551	27.219	27.76	27.1645	27.2846	26.9066	NA	NA	NA	NA	NA	NA	NA	NA	NA	NA	NA	NA	NA
R.LQAEIEGLK.G	31.9191	NA	31.2275	32.3899	NA	NA	31.0889	31.6801	31.4077	31.2076	NA	31.557	31.4857	NA	NA	NA	26.8937	NA	NA	26.0638	NA	NA	28.1361	26.4127	NA	NA	NA
R.LQAEIEGLKG.Q	25.3323	NA	NA	NA	25.3874	NA	NA	NA	NA	NA	NA	NA	24.7048	NA	NA	NA	NA	NA	NA	NA	NA	NA	NA	NA	NA	NA	NA
R.LQAEIEGLKGQR.A	28.2716	NA	NA	NA	28.3676	27.9088	26.6591	28.1834	27.582	27.4925	28.2896	27.8731	26.3336	NA	NA	NA	NA	NA	NA	NA	NA	NA	NA	NA	NA	NA	NA
R.QLETLGQEK.L	31.0356	30.4247	29.95	31.5613	30.8104	29.9386	30.0996	30.9053	30.4064	29.9512	30.2495	30.4201	30.7654	31.3917	NA	NA	24.8301	24.7105	NA	23.7678	NA	NA	26.5915	25.2309	22.3327	NA	NA
R.QLYEEEIR.E	31.7812	31.3822	31.1643	32.383	31.8002	31.5581	30.8166	31.7257	31.3128	30.5254	30.5965	31.6799	31.0615	31.7938	NA	NA	NA	27.5011	24.3189	NA	NA	NA	28.2095	25.6632	25.548	NA	NA
R.RQLETLGQEK.L	26.5975	26.1709	NA	NA	26.9297	25.7364	NA	NA	NA	NA	26.92	26.026	26.5914	NA	NA	NA	NA	NA	NA	NA	NA	NA	NA	NA	NA	NA	NA
R.SLDM*DSIIAEVK.A	NA	29.7178	29.7291	30.6846	30.0625	29.3684	29.54	29.6533	30.0237	27.9143	30.0936	29.8164	30.2179	30.8863	NA	NA	25.5521	25.5505	NA	NA	NA	NA	NA	NA	24.0704	NA	NA
R.SLDM*DSIIAEVKAQYEDIANR.S	27.3187	23.6594	26.1664	27.0042	27.1474	26.4386	26.0273	26.7851	26.4949	26.6819	27.1549	26.5805	26.0452	25.9722	NA	NA	NA	NA	NA	NA	NA	NA	NA	NA	NA	NA	NA
R.SLDMDSIIAEVK.A	24.3644	NA	NA	25.6311	25.6078	25.2298	24.4663	24.9832	NA	NA	24.4702	NA	NA	25.4391	NA	NA	NA	NA	NA	NA	NA	NA	NA	NA	NA	NA	NA
R.SNM*DNM*FESYINNLR.R	29.3277	27.656	28.3985	28.5169	27.8912	28.6639	28.117	29.6217	27.667	26.899	29.368	28.0566	28.9393	29.1814	NA	NA	NA	NA	NA	NA	NA	NA	25.1862	NA	NA	NA	NA
R.SYTSGPGSR.I	NA	31.4032	NA	NA	31.8056	NA	NA	NA	NA	NA	31.7493	31.6069	31.0107	NA	NA	26.2019	NA	27.1462	NA	NA	NA	NA	NA	NA	NA	NA	NA
R.TEM*ENEFVLIK.K	NA	NA	NA	21.2644	30.3733	NA	30.0549	NA	30.3618	29.8632	NA	30.7675	NA	NA	NA	NA	NA	NA	NA	NA	NA	NA	NA	NA	NA	NA	NA
R.TEM*ENEFVLIKK.D	26.0931	NA	NA	NA	NA	NA	NA	NA	NA	24.594	NA	NA	NA	26.6626	NA	NA	NA	NA	NA	NA	NA	NA	NA	NA	NA	NA	NA
R.TQEKEQIK.T	NA	NA	26.1468	27.5169	27.1047	26.0535	NA	27.0687	NA	26.7157	27.4058	26.6517	NA	NA	NA	NA	NA	NA	NA	NA	NA	NA	NA	NA	NA	NA	NA
R.VGSSNFR.G	32.4919	31.8609	NA	NA	NA	NA	NA	NA	32.1411	31.8468	32.1592	NA	NA	NA	NA	NA	26.8559	27.8566	NA	NA	NA	NA	NA	NA	NA	NA	NA
Y.SLGSSFGSGAGSSSFSR.T	NA	NA	NA	22.1825	NA	NA	25.8996	NA	26.1412	NA	NA	NA	NA	NA	NA	NA	NA	NA	NA	NA	NA	NA	22.1223	NA	NA	NA	NA
K.EGNGTVM*GAELR.H	NA	NA	23.5657	NA	24.7926	NA	NA	NA	NA	NA	25.7443	NA	NA	25.5905	NA	NA	NA	NA	26.1229	NA	NA	NA	NA	NA	NA	NA	NA
A.QKPGVYTK.V	NA	NA	NA	32.1365	NA	NA	NA	NA	NA	28.5648	NA	30.5399	30.1677	NA	NA	NA	32.8897	NA	NA	NA	NA	NA	NA	NA	NA	NA	NA
R.KPGVYTK.V	22.1822	31.0117	30.0389	30.5644	30.7388	29.8129	30.3835	30.4319	20.694	NA	29.7478	30.7746	NA	30.5815	NA	NA	31.4148	31.0409	NA	NA	29.5048	NA	29.7369	NA	NA	31.0957	NA
R.GPEGPQGQR.G	NA	24.9006	25.8904	26.525	24.7812	25.6597	NA	NA	26.1917	23.4692	26.7087	26.2853	26.2705	26.0663	NA	21.8469	29.3013	NA	NA	NA	NA	NA	NA	28.8257	28.0328	28.2856	28.2986
R.LIEDNEYTAR.E	24.1454	23.4815	NA	NA	NA	NA	NA	NA	NA	NA	NA	NA	NA	NA	22.497	NA	NA	NA	NA	22.5335	NA	NA	NA	NA	NA	NA	NA
K.GSLLDFLK.D	NA	NA	NA	23.9931	23.3359	NA	NA	NA	NA	NA	NA	NA	NA	25.013	NA	NA	NA	NA	NA	NA	NA	NA	NA	NA	NA	NA	NA
K.LLIYWASTR.E	NA	NA	NA	NA	NA	NA	NA	24.9524	NA	NA	NA	NA	NA	NA	NA	NA	25.5147	NA	25.3592	NA	NA	NA	NA	24.9735	NA	NA	NA
K.AGALNSNDAFVLK.T	24.7533	NA	NA	25.7704	NA	NA	NA	NA	NA	NA	23.6844	NA	24.748	NA	NA	NA	26.521	25.6622	NA	NA	NA	NA	NA	26.2954	NA	NA	NA
K.HVVPNEVVVQR.L	NA	NA	NA	NA	23.5082	21.0301	NA	NA	21.9181	NA	NA	24.7329	NA	NA	NA	NA	NA	24.5158	NA	NA	NA	NA	NA	25.9621	NA	22.2475	NA
K.TASDFITK.M	NA	NA	NA	NA	25.8659	NA	NA	NA	NA	25.2211	NA	25.7796	25.9294	NA	NA	NA	NA	26.139	NA	NA	NA	NA	NA	NA	NA	NA	25.9817
K.TEALTSAK.R	NA	25.6829	NA	26.5486	25.8739	NA	24.9676	26.178	25.7447	NA	25.9279	25.7356	NA	26.0315	NA	NA	27.2947	26.7115	26.3302	NA	NA	NA	25.9173	27.4026	25.9424	NA	NA
K.TGAQELLR.V	NA	NA	NA	NA	NA	NA	NA	NA	NA	NA	NA	NA	NA	NA	NA	NA	NA	NA	NA	NA	26.6994	NA	NA	NA	NA	26.6775	27.5396
K.TPSAAYLWVGTGASEAEK.T	NA	NA	NA	NA	21.7642	NA	NA	NA	NA	NA	NA	NA	NA	NA	NA	NA	NA	24.1818	NA	NA	21.4281	NA	NA	25.6517	NA	NA	NA
K.VPVDPATYGQFYGGDSYIILYNYR.H	23.9381	23.345	NA	NA	24.0137	22.3452	NA	23.9301	24.1887	23.1648	24.4005	23.8172	23.9032	23.9585	NA	22.735	25.4452	24.9358	NA	22.274	NA	NA	24.9792	25.6343	24.5934	NA	24.3267
R.AQPVQVAEGSEPDGFWEALGGK.A	NA	NA	NA	NA	NA	NA	NA	NA	NA	21.759	24.062	NA	NA	22.372	NA	NA	25.2068	NA	NA	NA	NA	NA	NA	25.9289	NA	NA	NA
R.EGGQTAPASTR.L	27.0998	NA	NA	27.4646	26.8422	26.5132	25.893	NA	26.9167	25.9906	26.8789	26.908	NA	27.1826	NA	NA	27.5528	27.5447	27.3357	26.6339	NA	NA	27.0819	NA	27.0099	NA	26.9526
R.EVQGFESATFLGYFK.S	23.5154	24.8176	NA	24.776	23.5491	22.6676	NA	25.1576	23.9115	23.9898	24.3774	23.9909	23.2009	24.5396	23.4434	23.7974	24.5441	25.5388	23.8064	23.6072	NA	23.7599	24.8733	25.4283	24.6307	NA	NA
R.YIETDPANR.D	26.504	NA	NA	NA	NA	NA	NA	NA	NA	NA	26.5161	NA	NA	26.7192	NA	NA	NA	NA	NA	NA	NA	NA	NA	NA	NA	NA	NA
K.EVVEEAENGR.D	NA	23.7548	NA	23.7379	NA	NA	23.506	NA	NA	NA	NA	NA	NA	NA	NA	NA	NA	NA	NA	NA	NA	NA	NA	NA	NA	NA	NA
K.IPVGPETLGR.I	NA	NA	NA	NA	NA	NA	NA	NA	NA	NA	NA	NA	NA	NA	NA	NA	28.1391	NA	28.489	27.0624	NA	NA	NA	NA	NA	NA	NA
K.SLQDIIAILGM*DELSEEDK.L	23.7204	NA	NA	23.6874	NA	NA	NA	NA	NA	NA	NA	23.9529	NA	NA	NA	NA	NA	NA	NA	NA	NA	NA	NA	NA	NA	NA	NA
K.SLQDIIAILGM*DELSEEDKLTVSR.A	NA	24.9294	24.9284	25.9979	25.7463	23.7168	25.7103	25.7843	26.1618	24.9421	23.017	25.6918	25.8794	26.2687	24.2453	22.8348	25.8878	24.6782	25.1324	NA	24.1071	NA	25.4931	25.8915	24.7152	NA	24.6215
K.TVLIM*ELINNVAK.A	25.2603	NA	23.8802	25.6853	25.8304	24.0906	24.4065	25.8576	NA	24.8684	25.6913	25.1823	24.7671	25.6419	NA	NA	24.73	24.1702	24.4904	23.7234	23.5655	23.6074	25.198	25.3586	24.098	NA	NA
K.VVDLLAPYAK.G	27.2565	26.636	26.3294	NA	27.1011	25.6162	26.3975	NA	26.9935	NA	27.1185	NA	NA	27.3211	NA	NA	27.0554	26.0965	26.5621	25.276	NA	NA	NA	26.6483	25.5347	NA	25.6142
R.AIAELGIYPAVDPLDSTSR.I	26.8699	27.0199	27.025	28.2443	27.4589	27.3997	25.93	27.2766	27.3213	27.4028	28.0466	27.0399	27.444	27.8483	24.8973	26.0799	NA	26.2686	24.3101	26.2352	25.9266	26.3112	26.7316	26.2816	26.4496	24.4352	26.4558
R.DQEGQDVLLFIDNIFR.F	25.8967	25.2275	24.8027	26.524	NA	24.4796	NA	NA	26.0143	25.0281	26.4152	25.7254	NA	NA	24.654	24.4897	NA	25.3489	NA	25.5156	NA	NA	25.2513	NA	NA	NA	NA
R.FTQAGSEVSALLGR.I	28.4914	26.0115	27.3238	NA	28.0363	27.964	26.8758	27.9434	27.8583	27.9227	28.587	27.9787	27.6582	NA	27.8788	NA	27.532	26.324	20.4291	27.3761	26.986	NA	27.6197	27.1397	27.0251	27.0053	27.6613
R.IM*DPNIVGSEHYDVAR.G	NA	NA	NA	NA	NA	NA	23.0958	NA	NA	NA	24.8669	23.3774	24.7641	NA	NA	NA	NA	24.2073	NA	NA	NA	NA	25.1141	24.0385	NA	NA	NA
R.IM*NVIGEPIDER.G	27.3219	NA	26.3895	28.071	26.8311	26.2978	NA	26.4925	NA	26.4473	26.7103	26.9727	26.5448	26.8443	24.5374	25.9994	26.3611	NA	25.6346	NA	25.2362	24.7994	26.6647	25.7562	NA	25.2809	25.8525
R.IPSAVGYQPTLATDM*GTM*QER.I	27.4889	NA	26.4985	NA	NA	NA	26.6923	27.6059	27.0138	26.5409	28.1519	26.9717	NA	28.0347	26.3919	NA	27.0257	26.859	26.4154	26.3164	NA	NA	NA	25.9641	NA	26.3983	26.2192
R.IVAVIGAVVDVQFDEGLPPILNALEVQGR.E	25.6136	23.8819	NA	NA	NA	25.3967	NA	26.4055	25.0553	25.0011	25.9816	25.7769	25.9247	NA	NA	NA	NA	24.8574	25.0049	24.7481	26.0072	25.3731	25.2246	25.7463	25.4283	25.7491	NA
R.LVLEVAQHLGESTVR.T	NA	NA	NA	NA	NA	NA	NA	NA	NA	NA	26.0626	NA	25.9423	25.1058	NA	NA	NA	NA	NA	NA	NA	NA	NA	NA	NA	NA	NA
R.TIAM*DGTEGLVR.G	27.7358	26.957	26.9931	28.2589	27.3561	18.9809	NA	26.6544	NA	26.9674	26.7045	27.4415	NA	27.511	26.0217	NA	26.8957	26.516	26.9772	NA	NA	NA	NA	19.5371	26.1498	24.3827	26.0227
R.VALTGLTVAEYFR.D	28.4988	28.1142	28.0552	28.7675	28.3906	28.1515	27.6426	28.3777	28.4706	27.8145	NA	28.7559	28.7825	28.8952	27.5137	NA	27.9612	27.7514	27.4329	27.7219	27.564	NA	NA	27.6378	27.651	26.8933	26.9149
K.VIEHIM*EDLDTNADK.Q	NA	NA	NA	NA	NA	NA	NA	23.353	25.6135	NA	NA	NA	NA	NA	NA	NA	NA	NA	NA	NA	24.2707	NA	NA	NA	21.3097	NA	NA
R.NIETIINTFHQYSVK.L	NA	NA	NA	NA	25.2111	NA	NA	23.7132	29.6902	NA	NA	24.8301	27.2431	NA	NA	NA	NA	NA	NA	NA	28.5856	NA	NA	NA	27.8918	26.5519	26.5206
K.LQDAEIAR.L	27.7916	NA	28.1185	28.8599	27.867	NA	NA	NA	NA	26.8282	NA	28.0408	28.1183	NA	27.3112	27.425	28.3631	NA	27.5189	27.8764	NA	NA	NA	28.4372	NA	26.7591	NA
R.LM*EDLDR.N	NA	NA	NA	NA	NA	NA	NA	26.5305	NA	NA	NA	28.4684	26.0249	28.6429	NA	NA	NA	NA	NA	NA	NA	NA	NA	NA	NA	NA	NA
R.NKDQEVNFQEYVTFLGALALIYNEALKG.-	25.3484	23.4788	NA	25.0279	24.6203	NA	23.3952	NA	NA	NA	NA	25.032	NA	NA	NA	NA	NA	NA	NA	24.4862	NA	NA	NA	NA	NA	NA	NA
R.ISASAEELR.Q	NA	NA	NA	NA	NA	NA	NA	23.8671	NA	NA	NA	NA	NA	25.5332	NA	NA	26.8265	NA	NA	NA	NA	NA	NA	NA	NA	NA	25.1539
R.LAPLAEDVR.G	NA	24.5486	NA	NA	NA	24.3891	NA	NA	24.4157	NA	NA	24.6659	NA	26.246	23.7956	NA	NA	NA	NA	NA	23.6841	NA	25.2854	NA	NA	NA	NA
K.VVIGM*DVAASEFFR.S	25.3688	23.5303	24.3352	NA	NA	NA	NA	27.5511	NA	24.1066	NA	NA	NA	NA	24.0734	NA	NA	25.7076	NA	NA	22.7708	NA	NA	NA	NA	NA	25.0282
R.AAVPSGASTGIYEALELR.D	25.6348	24.7205	26.2977	26.2667	25.9834	NA	NA	25.7583	25.3888	25.7812	26.3814	25.3054	26.0662	25.8235	26.3165	26.0172	24.7865	23.2985	NA	25.7633	24.4406	24.0048	26.1625	24.5232	25.5134	24.7217	25.7618
R.GNPTVEVDLFTSK.G	NA	NA	NA	NA	NA	24.3601	NA	NA	NA	NA	NA	NA	23.4846	25.1764	NA	NA	NA	NA	25.0216	23.8427	22.488	NA	NA	NA	NA	NA	NA
R.IEEELGSK.A	NA	24.7033	27.2102	NA	NA	25.6403	NA	NA	NA	NA	25.4205	25.1699	NA	NA	NA	NA	25.3923	NA	NA	NA	NA	NA	25.6235	NA	NA	NA	NA
R.IGAEVYHNLK.N	NA	NA	NA	NA	NA	NA	NA	24.9414	NA	NA	25.6602	24.01	NA	25.6924	NA	NA	NA	NA	NA	NA	NA	NA	24.9183	NA	NA	NA	NA
R.SGETEDTFIADLVVGLCTGQIK.T	23.974	25.0519	25.3119	25.624	24.3891	24.187	23.6217	24.5512	23.4193	NA	23.881	22.8755	23.983	NA	NA	25.6686	24.7766	23.699	23.9384	23.9461	22.8581	23.451	23.1504	23.9216	24.1603	NA	22.9111
R.YISPDQLADLYK.S	NA	NA	NA	26.4002	NA	NA	NA	NA	NA	NA	25.6768	NA	25.6861	25.5936	24.6518	NA	26.1746	23.9697	25.2792	NA	NA	NA	NA	25.8274	NA	24.5326	NA
K.VIFLENYR.V	NA	NA	NA	NA	NA	NA	NA	NA	NA	NA	NA	NA	24.6788	NA	NA	NA	25.5841	25.4427	NA	NA	25.3844	NA	NA	NA	NA	NA	NA
R.APNDFNLR.D	24.1114	NA	NA	NA	22.3327	NA	NA	24.6611	NA	NA	NA	NA	NA	NA	NA	NA	25.5595	NA	NA	NA	26.1338	NA	NA	NA	NA	NA	NA
R.DFNVGDYIQAVLDR.N	NA	NA	22.8709	23.5309	NA	22.5998	NA	23.6821	NA	NA	23.3554	23.4409	NA	23.1441	24.8701	23.9336	23.9631	25.32	23.9002	24.6735	25.3559	24.6931	NA	25.1326	25.0742	24.9795	24.8943
R.GIVGVENVAELK.K	NA	NA	NA	NA	NA	NA	NA	NA	NA	NA	NA	NA	NA	NA	21.1411	NA	NA	NA	NA	NA	NA	NA	NA	22.3163	NA	NA	23.1658
R.NLAENISR.V	26.0283	25.9323	NA	NA	NA	NA	NA	NA	25.6925	NA	NA	NA	NA	NA	26.461	NA	26.5489	NA	NA	NA	NA	NA	NA	26.8869	NA	NA	NA
K.ILLANFLAQTEALM*R.G	23.9294	NA	NA	24.6288	NA	NA	NA	NA	NA	NA	NA	NA	NA	NA	NA	NA	NA	24.3956	NA	23.8589	NA	23.3713	24.8445	24.7732	24.2887	NA	24.4314
K.NLVTEDVM*R.M	NA	NA	NA	NA	NA	NA	NA	NA	NA	NA	NA	NA	NA	NA	25.1748	25.8941	NA	25.9379	NA	NA	NA	NA	NA	NA	NA	NA	NA
K.ADKDYHFKVDNDENEHQLSLR.T	NA	NA	NA	NA	NA	NA	NA	25.3898	NA	NA	25.3925	NA	NA	NA	NA	NA	NA	24.9334	NA	NA	NA	25.4768	NA	NA	NA	25.8138	NA
K.DELHIVEAEAM*NYEGSPIK.V	24.221	NA	NA	24.0757	NA	NA	NA	NA	24.0575	NA	24.3459	NA	23.903	24.4217	NA	NA	23.486	NA	NA	NA	NA	NA	NA	24.3807	22.3847	NA	NA
K.GPSSVEDIK.A	NA	NA	NA	NA	NA	NA	NA	NA	NA	25.5804	NA	NA	NA	NA	24.7963	NA	26.5008	NA	26.4287	25.2143	NA	24.8311	NA	26.1975	NA	NA	NA
K.M*SVQPTVSLGGFEITPPVVLR.L	26.3953	25.5371	26.1731	25.8139	26.3243	26.274	25.5886	26.0748	26.3523	25.0691	25.9246	26.6636	25.7739	26.3984	24.1223	23.7152	25.5379	24.3584	25.8703	24.5827	NA	24.0892	25.6474	NA	NA	24.8697	25.9438
K.VDNDENEHQLSLR.T	NA	NA	NA	NA	NA	NA	NA	26.5519	NA	25.4593	NA	NA	NA	NA	NA	NA	26.6209	NA	25.3098	NA	NA	NA	26.2918	26.2569	NA	25.5902	NA
R.M*TDQEAIQDLWQWR.K	25.6104	NA	NA	23.833	24.2554	25.3386	NA	24.384	25.3652	NA	25.005	25.2413	NA	NA	NA	NA	NA	24.6638	NA	NA	NA	NA	24.3843	23.6184	NA	NA	NA
R.TVSLGAGAK.D	27.9572	26.873	NA	NA	26.9316	NA	NA	27.8594	27.6501	26.1795	27.4558	NA	NA	27.7056	NA	NA	NA	NA	NA	NA	NA	NA	NA	NA	NA	25.9494	NA
K.AADAEAEVASLNR.R	NA	NA	NA	NA	25.8421	NA	25.6359	NA	NA	NA	26.2845	NA	25.8753	NA	27.332	27.2241	27.2932	26.8127	NA	27.1585	26.0815	NA	NA	NA	NA	26.3699	NA
K.DEEKM*ELQEIQLK.E	NA	NA	NA	NA	NA	NA	NA	NA	NA	NA	NA	NA	NA	NA	NA	NA	NA	NA	24.8798	NA	NA	NA	24.1037	27.0927	NA	NA	NA
K.LDKENALDR.A	NA	NA	NA	NA	NA	NA	NA	NA	24.9054	NA	NA	NA	NA	25.8301	NA	27.0637	29.1624	28.9782	NA	NA	24.8491	25.3923	26.6728	29.0533	25.6436	NA	27.2096
K.LEEAEKAADESER.G	NA	NA	NA	NA	NA	NA	NA	NA	NA	NA	NA	NA	NA	NA	NA	NA	NA	24.8592	NA	23.917	NA	NA	24.3381	NA	NA	NA	NA
K.LVIIEGDLER.T	NA	25.1598	NA	NA	25.4416	NA	NA	NA	NA	24.0125	25.9021	25.9566	NA	26.2179	25.7852	NA	NA	26.0951	NA	NA	25.1656	NA	NA	26.4373	NA	NA	NA
K.M*ELQEIQLK.E	24.0356	NA	23.982	NA	NA	NA	NA	NA	NA	NA	NA	NA	NA	24.827	NA	NA	27.2455	NA	27.8438	NA	NA	NA	NA	27.0617	NA	NA	NA
K.NVTNNLK.S	27.6877	26.8275	26.7753	27.9424	NA	26.1226	26.3568	27.2271	26.9283	NA	27.0576	26.8387	27.4536	27.6952	26.9854	26.7427	29.7077	27.5286	28.6066	27.8715	NA	26.8862	28.5042	28.7732	27.6783	26.4848	28.1421
R.IQLVEEELDR.A	29.1257	NA	NA	NA	28.6464	28.8141	28.3183	NA	NA	27.7445	NA	NA	NA	NA	30.5525	NA	31.3168	31.3472	30.3764	30.1538	NA	29.6039	30.1099	NA	29.7666	29.5606	NA
R.KLVIIEGDLER.T	NA	25.8247	25.177	27.2225	25.8334	NA	25.6444	26.9655	26.5406	NA	27.0193	21.1152	26.1939	26.0382	NA	26.3538	27.8105	27.2175	27.3138	26.8054	26.3576	26.5709	26.7331	NA	NA	25.6038	27.0023
R.LATALQKLEEAEK.A	NA	NA	NA	NA	NA	NA	NA	NA	NA	NA	24.7614	NA	NA	NA	24.1395	25.3758	25.946	NA	NA	24.7245	NA	NA	23.4125	24.1234	NA	NA	25.1587
R.RIQLVEEELDR.A	27.3416	27.3487	27.6155	28.658	27.3857	27.6904	26.7491	NA	NA	25.1115	NA	NA	25.1893	28.0187	28.8175	29.4044	30.2964	29.8791	28.9925	28.609	NA	28.4511	28.9755	29.5248	28.5276	NA	29.4321
K.LNGFEVFAR.F	16.7621	NA	NA	NA	18.9643	NA	NA	NA	NA	NA	NA	NA	21.258	NA	NA	NA	NA	NA	NA	NA	NA	NA	NA	NA	NA	NA	NA
R.ASGDFQTTK.L	NA	25.6451	NA	NA	24.9871	NA	NA	NA	25.7757	NA	25.2377	NA	NA	25.3183	NA	NA	NA	NA	NA	NA	NA	NA	NA	NA	NA	NA	NA
R.M*FLLVGAPK.A	NA	NA	NA	24.5008	NA	NA	NA	24.0155	NA	22.4945	NA	NA	NA	NA	NA	NA	NA	NA	NA	NA	NA	NA	NA	NA	NA	NA	NA
R.STGLNAVPSQILEGQWAAR.S	NA	NA	NA	23.9341	NA	NA	NA	NA	NA	21.9703	24.3126	NA	NA	NA	NA	NA	NA	NA	NA	NA	NA	NA	NA	NA	NA	NA	NA
R.VRPPQEEQER.E	26.2514	NA	NA	NA	25.781	NA	24.5865	24.4942	25.5281	NA	NA	NA	NA	NA	NA	NA	NA	NA	NA	NA	NA	NA	NA	NA	NA	NA	NA
K.ESYSIYVYK.V	NA	NA	26.4713	26.579	25.9351	25.6098	23.5705	25.7541	NA	25.6869	26.0808	26.4986	26.1519	26.7078	24.9415	NA	26.7123	25.8842	25.7865	24.9296	NA	NA	25.5868	25.3856	NA	NA	25.747
R.KESYSIYVYK.V	NA	NA	NA	NA	NA	NA	NA	26.367	NA	NA	NA	26.2041	25.9627	NA	NA	NA	NA	NA	NA	NA	NA	NA	NA	NA	NA	NA	NA
K.DYSVTANSK.I	24.9135	24.0947	23.9992	24.9767	NA	NA	NA	24.7055	24.7064	22.6935	24.266	23.826	24.2025	24.8272	NA	NA	NA	NA	25.6041	23.417	NA	NA	24.3288	25.0008	NA	NA	NA
K.IVADKDYSVTANSK.I	NA	NA	NA	NA	NA	21.0452	NA	24.8285	24.7124	NA	NA	NA	NA	NA	NA	NA	NA	NA	NA	NA	NA	NA	NA	24.7301	NA	NA	NA
K.IVVVTAGVR.Q	NA	NA	NA	NA	NA	NA	NA	28.3377	NA	NA	28.2474	NA	28.0263	28.2404	NA	NA	NA	NA	27.8206	NA	NA	NA	NA	NA	NA	NA	27.4356
K.LIAPVAEEEATVPNNK.I	NA	NA	NA	25.6753	NA	NA	NA	25.0878	NA	NA	24.5931	NA	24.6537	25.2007	NA	NA	25.2724	NA	24.3022	NA	NA	NA	NA	NA	NA	NA	23.0327
K.M*VVESAYEVIK.L	NA	NA	22.8685	25.0719	NA	NA	NA	24.6077	NA	NA	NA	NA	NA	NA	NA	NA	NA	NA	25.0049	NA	NA	NA	NA	NA	NA	NA	NA
K.SADTLWDIQK.D	25.0705	NA	NA	NA	NA	NA	23.7578	24.4041	NA	NA	25.0313	NA	NA	NA	NA	NA	NA	NA	25.2182	NA	NA	NA	24.0912	NA	NA	NA	22.9191
K.SLADELALVDVLEDK.L	25.8902	23.4031	NA	25.2619	25.9198	24.993	25.5481	26.4301	25.9098	25.1911	25.4926	25.3046	24.1749	26.4008	24.5891	24.0475	26.248	23.6065	25.7949	24.4154	25.2525	24.0728	25.7772	26.8588	24.9838	24.356	25.1469
R.GLTSVINQK.L	27.599	26.9936	26.8586	NA	NA	26.5659	26.5285	27.6764	27.3198	26.7369	NA	26.8836	26.9863	27.4237	NA	25.7669	27.5686	NA	27.7167	NA	26.2914	25.3906	27.2125	27.5522	NA	NA	NA
K.EYQDLLNVK.M	20.6572	27.2314	NA	28.8711	26.3973	NA	26.8204	28.8617	28.1983	NA	29.0236	27.6794	NA	27.9207	19.3675	29.9772	30.9429	30.482	30.5561	29.4497	29.4635	29.9211	30.647	30.7449	30.1961	28.8854	30.5031
R.DYTQM*NELQR.R	NA	NA	NA	NA	NA	22.1328	NA	21.3248	NA	NA	NA	NA	NA	NA	22.766	NA	NA	23.2288	NA	NA	NA	NA	NA	23.7265	NA	NA	NA
R.PLAGGEPVSLGSLR.G	NA	NA	NA	NA	NA	NA	NA	NA	NA	NA	NA	NA	NA	NA	NA	NA	21.9806	NA	NA	NA	24.0414	NA	24.2608	NA	NA	NA	NA
A.DAPEEEDHVLVLR.K	NA	NA	NA	NA	NA	25.2263	25.1909	NA	NA	25.3355	24.2343	NA	NA	NA	NA	NA	NA	NA	NA	NA	NA	NA	NA	NA	NA	NA	NA
K.ALAPEYAK.A	NA	NA	NA	27.3917	NA	25.7739	NA	NA	26.9822	26.8916	NA	NA	NA	NA	NA	NA	NA	25.2794	NA	NA	NA	NA	NA	NA	NA	NA	NA
K.DGVVLFK.K	27.4272	NA	NA	NA	27.356	NA	NA	27.3934	NA	NA	NA	NA	NA	NA	NA	NA	NA	NA	NA	NA	NA	NA	NA	NA	NA	NA	NA
K.DVESDSAK.Q	26.5388	NA	NA	NA	26.1333	NA	NA	26.1685	26.5706	NA	NA	26.6771	26.1573	NA	NA	NA	NA	NA	NA	NA	NA	NA	25.6366	26.2988	NA	NA	NA
K.ENLLDFIK.H	NA	NA	27.2714	NA	28.0333	NA	NA	27.7509	28.0801	NA	NA	NA	NA	NA	25.6483	NA	NA	NA	27.3596	NA	24.5391	NA	27.2673	27.97	26.1057	24.5271	NA
K.FFPASADR.T	27.3182	NA	NA	26.449	NA	NA	NA	NA	NA	NA	24.8035	NA	25.3575	26.2445	NA	NA	NA	NA	NA	NA	NA	NA	NA	NA	NA	NA	NA
K.ILFIFIDSDHTDNQR.I	26.395	NA	NA	NA	23.3732	NA	25.5505	25.4292	25.3481	27.4006	26.8843	26.5591	26.9811	27.1941	NA	NA	23.7518	25.2899	25.2075	NA	NA	NA	NA	26.1048	NA	24.4513	NA
K.M*DSTANEVEAVK.V	27.2379	NA	NA	NA	NA	25.7664	25.9349	NA	NA	26.5097	NA	26.4488	26.7195	NA	NA	23.1261	25.4686	NA	25.9831	NA	NA	NA	NA	26.3624	25.129	NA	NA
K.QFLQAAEAIDDIPFGITSNSDVFSK.Y	NA	26.9661	26.8961	27.1217	26.9241	25.7363	25.9959	26.6913	NA	NA	26.6855	NA	26.5226	27.7882	23.9004	NA	26.0706	25.2797	26.3667	NA	NA	23.6823	26.2892	26.27	24.8242	NA	25.0274
K.QLAPIWDK.L	NA	NA	NA	26.6075	NA	NA	NA	NA	NA	NA	26.1041	26.1078	NA	26.6933	NA	NA	NA	NA	NA	NA	NA	NA	NA	NA	NA	NA	NA
K.RTGPAATTLPDGAAAESLVESSEVAVIGFFK.D	NA	NA	NA	22.456	24.6921	NA	NA	NA	NA	21.711	NA	NA	NA	NA	NA	NA	NA	NA	NA	NA	NA	NA	NA	NA	NA	NA	NA
K.SVSDYDGK.L	27.736	26.7519	26.0752	27.7538	27.3495	26.1567	NA	NA	27.4393	26.8085	26.8804	27.1923	27.1613	27.8036	NA	NA	26.7858	NA	NA	NA	25.1181	NA	26.5093	27.0553	25.2087	NA	25.3866
K.TAAESFK.G	27.9673	NA	NA	28.0726	27.2768	NA	NA	27.4394	NA	NA	NA	27.5505	27.2539	NA	NA	NA	NA	NA	NA	NA	NA	NA	NA	27.636	NA	NA	NA
K.VDATEESDLAQQYGVR.G	27.0649	26.5311	26.7959	27.592	27.2813	25.4583	27.1065	27.4357	27.3578	26.423	27.415	27.6214	27.1971	NA	25.0392	24.9199	26.2211	25.3048	26.066	24.7937	24.8005	NA	26.195	26.8098	25.8617	NA	25.8132
K.YKPESEELTAER.I	26.7599	27.243	NA	28.6831	NA	NA	27.3332	NA	NA	NA	NA	NA	NA	28.3893	NA	NA	27.6033	NA	27.6634	NA	NA	NA	27.3528	28.1313	NA	NA	NA
K.YQLDKDGVVLFK.K	NA	NA	NA	26.7478	26.0521	NA	NA	NA	NA	NA	NA	26.0106	26.1464	26.678	NA	NA	NA	NA	25.6664	NA	NA	NA	NA	NA	23.8084	NA	23.7209
R.EADDIVNWLK.K	28.3526	27.3015	27.5784	NA	28.0977	27.7907	26.8415	27.3404	27.1768	28.1135	28.2898	28.4555	27.8808	28.6471	25.7341	25.5996	26.8011	26.7167	NA	NA	26.5247	NA	27.5854	27.6815	26.2779	25.4668	25.9636
R.ILEFFGLK.K	29.4666	28.6025	28.6437	NA	27.7922	28.6692	28.5425	28.6436	29.367	28.9759	NA	28.5017	29.156	29.6383	NA	27.2518	28.5086	27.3704	28.3619	26.5152	27.4947	NA	28.5892	28.6166	26.8818	NA	26.8985
R.LAKVDATEESDLAQQYGVR.G	24.3986	NA	NA	NA	NA	22.8979	22.0597	23.6963	23.8975	NA	24.2411	24.1296	23.3554	NA	NA	NA	NA	NA	NA	NA	NA	NA	23.5861	NA	NA	NA	NA
R.LITLEEEM*TK.Y	NA	NA	27.9446	29.1089	NA	NA	NA	NA	NA	NA	NA	NA	28.6302	29.0672	NA	NA	NA	NA	27.8222	NA	NA	NA	NA	NA	NA	NA	NA
R.NNFEGEVTK.E	28.5035	NA	27.6016	NA	28.0752	NA	NA	28.5431	NA	NA	27.9944	28.3062	NA	28.4792	25.904	25.7721	26.2326	26.2164	27.2491	NA	NA	NA	NA	NA	26.5175	NA	NA
R.TGPAATTLPDGAAAESLVESSEVAVIGFFK.D	27.3923	26.931	26.2711	27.3423	NA	26.2928	25.7879	NA	26.2083	25.868	25.973	26.1979	NA	NA	25.0258	24.8881	NA	26.619	NA	24.5568	NA	NA	26.6886	NA	NA	NA	NA
R.TVIDYNGER.T	NA	NA	NA	NA	NA	28.3009	NA	29.0833	NA	28.5839	28.3496	NA	28.0062	28.5365	NA	NA	27.936	27.0949	NA	NA	NA	NA	NA	NA	NA	NA	27.2937
K.VGENADSQIK.L	25.5655	23.8094	NA	24.3834	23.5819	23.7346	23.6016	NA	24.4529	24.9182	NA	25.2655	23.5438	25.4256	NA	NA	NA	NA	NA	NA	22.7144	NA	24.2124	NA	23.0775	NA	23.8063
R.LVTTGVLK.Q	27.07	NA	26.0411	26.5708	25.2852	25.9042	24.7453	NA	NA	26.2864	NA	26.9644	25.909	NA	NA	NA	25.5491	25.437	NA	NA	NA	NA	25.9743	NA	25.2851	NA	25.5202
K.LVDQNIFSFYLSR.D	28.4091	NA	24.5031	26.0978	26.1267	NA	29.4328	29.9832	26.6992	25.8252	24.814	24.6128	27.706	25.4854	NA	NA	NA	NA	24.4712	NA	22.116	NA	NA	NA	NA	NA	NA
R.QVFGEATK.Q	25.8013	NA	NA	26.1457	25.6303	NA	NA	NA	NA	NA	NA	NA	25.3753	NA	NA	NA	NA	NA	NA	NA	NA	NA	NA	NA	NA	NA	NA
R.VGFAEAAR.L	27.7483	27.2589	27.6197	28.3289	28.0939	20.5997	26.828	NA	28.4057	NA	27.6986	NA	27.5926	27.4638	26.2516	24.0364	26.3008	26.741	NA	26.328	NA	27.2831	NA	27.6048	26.5158	26.8825	26.2707
R.YYTVFDR.D	NA	26.5561	NA	26.7811	27.0386	NA	NA	27.6173	28.2084	26.275	27.1226	27.0187	27.0652	27.0235	25.7031	NA	26.4488	25.7499	25.0382	NA	25.9476	NA	NA	NA	26.0413	26.1176	NA
K.GVDEVTIVNILTNR.S	28.4596	NA	27.6124	28.6914	28.6161	27.963	NA	28.856	NA	28.0759	29.068	28.2455	28.429	NA	28.2154	NA	29.495	NA	28.8178	27.8019	26.3408	NA	NA	28.8948	28.1419	28.0552	27.5242
K.TKGVDEVTIVNILTNR.S	NA	NA	24.8762	NA	NA	NA	NA	24.6784	24.6742	NA	25.2534	NA	NA	NA	NA	NA	NA	NA	NA	NA	NA	NA	25.5041	NA	NA	NA	25.1435
R.AEDGSVIDYELIDQDAR.D	27.0349	26.577	26.4041	27.3179	26.4241	NA	24.8987	26.5507	26.4358	25.5261	26.9872	26.4098	NA	25.2731	26.0284	26.2256	27.7296	26.2901	25.767	26.4785	25.4776	NA	NA	26.1542	NA	26.2823	26.5094
R.QDIAFAYQR.R	NA	NA	29.3305	NA	29.6914	NA	NA	30.0364	29.652	28.567	30.0205	29.4968	28.9814	NA	29.2225	29.2191	30.588	29.3996	28.8906	NA	NA	29.1243	29.6723	29.3629	29.2106	29.0792	29.247
R.RAEDGSVIDYELIDQDAR.D	29.5103	23.9392	NA	30.5513	29.2941	21.5634	28.5172	30.6478	24.3964	28.2425	30.869	29.3061	28.9216	27.3687	NA	28.3483	30.3873	29.0475	28.0853	28.5909	28.4548	22.3897	25.9671	29.726	28.7783	28.6777	28.8955
K.LGLVEFNILWNR.I	23.7765	NA	22.7608	23.6612	24.2616	23.6392	NA	24.2303	22.7331	23.2925	23.8181	23.6083	24.0951	24.1423	NA	NA	26.979	23.606	24.1467	NA	22.5546	23.5052	23.1581	24.4442	22.637	23.9259	NA
K.RPTELLSNPQFIVDGATR.T	NA	21.0658	NA	NA	NA	NA	NA	22.6648	NA	NA	NA	NA	23.6235	24.0711	NA	NA	27.6536	NA	NA	NA	NA	NA	NA	NA	NA	24.1126	NA
R.LDETDDPDDYGDR.E	23.7712	23.1104	NA	23.7866	23.2771	22.5998	NA	23.0944	NA	NA	23.3668	NA	NA	NA	NA	NA	NA	21.8887	NA	NA	NA	NA	NA	NA	NA	NA	NA
R.SEQFINLR.E	26.7959	NA	25.5204	26.9954	26.0392	25.8615	NA	26.4623	26.2346	NA	26.1212	26.2279	NA	30.3522	NA	NA	27.1986	NA	NA	NA	25.0138	NA	NA	NA	NA	NA	25.7586
H.YTEGAELVDSVLDVVR.K	23.5636	NA	NA	23.9992	NA	NA	NA	23.8515	NA	NA	23.5754	23.0446	NA	23.2483	NA	23.715	NA	24.6172	NA	NA	NA	NA	NA	23.7438	22.8899	NA	23.5217
K.EVDEQM*LNVQNK.N	26.4773	25.0129	NA	26.2914	25.3959	25.2944	25.333	26.1859	26.3977	25.3308	25.8459	25.9254	25.9542	25.9631	24.8642	25.3652	28.1156	26.2379	27.5002	25.0977	25.4082	24.9117	NA	27.4254	25.996	NA	26.0313
K.GHYTEGAELVDSVLDVVR.K	26.3786	24.9295	25.7965	25.696	26.5033	26.1373	25.7525	25.9978	25.7112	27.4062	27.558	26.7918	26.9791	26.7833	23.7551	NA	26.1115	26.883	26.6415	25.7218	25.4089	24.1935	27.577	27.5986	26.3433	26.6101	26.1931
K.M*AVTFIGNSTAIQELFK.R	25.6544	25.691	25.2554	25.9998	25.5773	24.0571	25.3708	25.9811	26.0074	24.951	26.7266	25.6166	26.1866	26.5853	23.3083	25.1195	27.0082	26.1023	26.5734	24.7168	25.2843	24.0074	26.2754	27.4029	26.5148	NA	26.5388
R.AILVDLEPGTM*DSVR.S	NA	28.2031	NA	NA	28.8067	NA	NA	NA	NA	27.623	29.2024	NA	28.296	28.8748	NA	NA	NA	27.9292	NA	NA	NA	NA	NA	20.5821	NA	27.7171	28.402
R.ALTVPELTQQVFDAK.N	27.4583	NA	NA	NA	27.0328	NA	NA	21.27	NA	NA	NA	27.2602	NA	NA	NA	NA	28.2845	NA	27.8075	26.1072	26.6783	NA	NA	NA	NA	26.6926	NA
R.ISVYYNEATGGK.Y	27.6988	NA	26.883	28.3339	27.1758	27.0604	NA	NA	27.1645	26.2963	27.4963	27.4058	27.3787	26.9316	NA	27.4341	28.1765	28.3244	27.6812	NA	26.6954	27.047	26.9239	28.1744	27.5707	26.2711	27.7447
R.ISVYYNEATGGKYVPR.A	NA	NA	NA	NA	NA	NA	NA	24.1845	NA	NA	24.3122	21.3336	NA	NA	NA	NA	NA	24.8595	NA	21.8743	23.2024	23.2111	NA	23.1728	NA	NA	24.2223
T.EGAELVDSVLDVVR.K	NA	NA	NA	24.9865	NA	NA	NA	24.1899	NA	NA	NA	24.5903	NA	NA	NA	NA	24.9977	24.3732	NA	23.2924	NA	NA	24.3632	24.6586	24.1262	NA	24.6656
E.GNEQFINAAK.I	26.4424	NA	25.8757	25.5972	NA	25.0766	25.7056	NA	NA	NA	NA	25.5608	23.7385	26.2118	25.7223	NA	NA	25.9404	26.2343	26.0366	NA	24.9788	NA	25.1477	NA	25.4891	NA
G.NEQFINAAK.I	25.5904	NA	NA	NA	NA	NA	NA	NA	NA	NA	NA	NA	NA	25.8806	NA	25.1357	NA	NA	NA	NA	25.1362	NA	NA	NA	NA	NA	24.8823
K.NKPGVYTK.V	37.9375	37.7767	37.435	37.4693	37.7979	36.9713	37.5742	37.3213	37.3349	35.8418	37.0879	37.5396	37.3702	37.7659	38.0734	37.9941	38.199	37.8244	37.8286	37.6075	36.7037	36.9217	37.1917	36.8593	36.0327	37.9412	37.5996
K.VLEGNEQFINAAK.I	29.4911	29.1708	28.8601	NA	24.8115	28.11	29.379	25.1529	24.3877	27.2106	NA	24.5746	28.7234	29.4563	29.4033	28.9461	25.9489	NA	28.9866	28.8577	NA	28.0883	28.9422	28.1474	28.4548	25.9106	25.8306
L.EGNEQFINAAK.I	NA	NA	27.1283	NA	NA	26.6216	NA	NA	NA	25.4005	NA	NA	NA	27.0895	19.2717	26.8649	27.6903	NA	29.9084	NA	25.8479	26.08	NA	26.4865	26.5851	26.8762	23.3834
N.MFCVGFLEGGK.D	27.0001	26.68	NA	26.8706	27.4068	NA	27.0667	NA	NA	25.568	27.0456	26.5485	27.2911	28.728	27.808	26.6799	NA	26.833	27.0387	26.607	NA	26.3869	NA	27.3939	26.9655	27.8036	25.8172
R.LGEHNIEVLEGNEQFINAAK.I	25.8414	NA	24.5728	NA	NA	32.6815	31.0731	NA	NA	26.6411	NA	NA	27.4249	24.5305	NA	20.9883	31.2225	NA	NA	24.9822	NA	NA	21.7088	NA	21.7143	30.4678	NA
V.LEGNEQFINAAK.I	NA	NA	NA	NA	NA	NA	NA	NA	NA	NA	NA	NA	NA	NA	NA	NA	NA	NA	NA	NA	NA	20.482	NA	23.2243	23.2799	NA	24.1842
Q.GIVSWGYGCAQK.N	24.8716	24.049	NA	NA	NA	NA	NA	NA	NA	NA	NA	NA	NA	24.5885	NA	NA	NA	NA	NA	NA	NA	NA	NA	NA	NA	NA	NA
K.ASYSGVSLFSNPVQYWEIQPSTFR.C	NA	NA	NA	NA	NA	NA	NA	NA	NA	NA	NA	NA	NA	NA	NA	NA	26.1535	25.9252	25.3358	NA	24.4183	24.8586	26.2844	26.18	24.6727	24.1227	25.4541
K.VSPGAFTPLVK.L	NA	NA	24.6766	25.7259	NA	NA	NA	25.8183	25.561	NA	NA	25.6007	25.7183	NA	26.3204	NA	29.6273	NA	28.2815	27.5081	NA	NA	NA	29.2892	NA	NA	NA
K.VSPGAFTPLVKLER.L	NA	NA	NA	NA	NA	NA	NA	NA	NA	NA	NA	NA	NA	NA	NA	NA	24.7775	NA	NA	NA	19.9321	NA	NA	23.1486	NA	NA	NA
K.VTFNGLNQM*IVIELGTNPLK.S	NA	NA	NA	NA	NA	NA	NA	NA	NA	NA	NA	NA	NA	NA	NA	NA	26.64	24.5789	25.2064	24.2587	NA	23.6416	25.1562	25.7468	24.6671	NA	25.1002
R.DFEPSLGPVCPFR.C	NA	NA	NA	23.2331	NA	NA	NA	NA	NA	NA	NA	NA	NA	NA	26.0733	NA	28.1228	NA	25.93	26.4253	NA	25.4728	25.457	26.6082	NA	NA	NA
R.KVTFNGLNQM*IVIELGTNPLK.S	NA	NA	NA	NA	NA	NA	NA	NA	NA	NA	NA	NA	NA	NA	NA	NA	25.088	NA	24.7163	24.2204	NA	NA	24.8293	25.9391	24.2731	NA	24.7334
R.SAIQLGNYK.-	NA	NA	NA	NA	NA	NA	NA	NA	NA	NA	NA	NA	NA	NA	NA	NA	27.3866	NA	26.5389	NA	NA	NA	26.7208	NA	NA	25.5654	25.9367
R.VVQCSDLGLDK.V	NA	NA	NA	NA	NA	NA	NA	NA	NA	NA	NA	NA	NA	NA	NA	NA	23.7605	NA	NA	23.8819	NA	NA	NA	24.9113	NA	NA	23.1913
K.DSPSVWAAVPGK.T	26.5472	NA	NA	NA	NA	26.0108	NA	NA	NA	NA	NA	26.8126	NA	NA	NA	21.9974	27.7334	26.9157	27.5707	NA	NA	NA	26.6779	NA	NA	NA	NA
K.STGGAPTFNVTVTK.T	NA	26.7886	26.8931	27.3356	27.7411	NA	NA	NA	NA	NA	27.7146	NA	NA	NA	NA	26.5453	NA	27.4991	27.9711	26.3061	NA	NA	27.9946	NA	27.5868	NA	NA
K.TFVNITPAEVGVLVGK.D	NA	25.79	NA	NA	NA	25.7675	NA	27.6603	NA	26.5431	26.7186	26.9618	NA	27.4692	25.5812	NA	28.288	25.5393	NA	24.5506	24.525	25.6271	27.0631	24.36	NA	NA	NA
K.TLVLLM*GK.E	26.8797	NA	NA	NA	NA	NA	NA	NA	NA	NA	NA	27.9607	NA	27.2703	NA	NA	29.2507	NA	NA	NA	NA	NA	NA	NA	NA	NA	26.9383
R.DSLLQDGEFSM*DLR.T	28.6678	28.654	NA	28.7411	27.8976	28.3629	27.2818	28.7787	28.273	27.0994	28.9253	28.6986	27.942	NA	27.6073	28.8783	29.1073	28.844	28.2625	28.3979	28.1324	27.6103	27.3283	28.5228	27.7525	20.2062	25.7674
K.ALNFEFDLVFTSVLNR.S	NA	NA	NA	NA	NA	NA	NA	20.526	22.2789	22.9306	21.3858	NA	22.2623	NA	NA	NA	NA	NA	NA	NA	NA	NA	22.8976	NA	NA	NA	NA
R.IDYIAGLDSR.G	NA	24.4588	25.1277	NA	NA	24.8741	NA	24.8705	24.5767	23.918	NA	NA	NA	NA	25.01	NA	25.2607	NA	NA	NA	NA	24.0698	NA	25.0138	24.9314	NA	25.049
K.LQAILEDIQVTLFTR.A	20.935	NA	NA	22.387	NA	22.2307	NA	24.0979	23.0686	23.6399	23.1707	NA	22.9976	NA	NA	NA	NA	22.4241	NA	NA	NA	NA	22.97	23.4161	NA	NA	NA
R.VAVQGDVVR.E	NA	24.4922	24.5776	25.8802	NA	NA	NA	NA	NA	NA	NA	NA	NA	25.0242	24.6018	NA	25.1493	NA	NA	NA	NA	NA	NA	NA	24.1413	NA	NA
K.ADLINNLGTIAK.F	NA	26.7233	NA	27.8091	27.0583	NA	NA	NA	NA	NA	NA	NA	NA	NA	NA	NA	NA	26.8008	NA	NA	25.2934	NA	NA	NA	NA	NA	NA
K.DQVANSAFVER.L	NA	NA	NA	NA	NA	NA	26.7567	27.3365	NA	NA	NA	26.8281	27.1602	NA	25.3856	26.0356	NA	26.5466	27.224	24.9736	NA	NA	26.6642	27.2013	NA	25.7908	NA
K.EDQTEYLEER.R	26.7943	NA	26.1141	27.5917	26.461	26.3176	NA	27.0496	26.87	26.4098	26.7995	26.538	26.6538	27.0699	25.439	25.7367	25.9062	26.4356	26.7738	NA	24.7255	25.7012	26.5802	26.7991	26.2583	NA	25.8912
K.FYEQFSK.N	NA	25.4933	NA	26.8269	25.8969	NA	NA	26.4489	NA	26.1167	25.9686	25.9457	26.2183	26.5367	NA	NA	NA	25.259	25.8437	NA	NA	22.681	25.8708	26.5318	24.7268	NA	25.1071
K.LGIHEDSQNR.K	23.6539	NA	NA	NA	NA	NA	NA	NA	NA	25.7163	25.7964	NA	NA	24.8038	NA	NA	NA	NA	NA	NA	NA	NA	24.9725	25.4952	NA	NA	NA
K.YIDQEELNK.T	27.2593	24.9927	26.4748	NA	26.2313	26.0124	25.9969	27.1901	26.9819	26.4999	26.6767	26.2084	26.0737	27.3837	23.2638	20.5347	27.4419	26.2964	NA	NA	NA	NA	26.5103	27.2848	NA	NA	NA
R.APFDLFENR.K	26.5609	26.6185	25.6779	27.2875	26.2471	NA	25.9967	26.5223	26.3384	25.6634	26.4095	NA	25.2538	26.6585	26.1337	25.7692	24.618	NA	NA	25.3627	NA	NA	26.0098	NA	25.7312	25.1612	25.7161
R.ELISNSSDALDK.I	NA	NA	NA	NA	NA	NA	NA	NA	NA	NA	NA	26.7586	NA	NA	NA	25.764	27.3819	NA	27.0993	NA	25.4673	NA	26.8875	27.0714	NA	NA	26.5663
R.GVVDSEDLPLNISR.E	29.1174	28.577	28.8426	29.5771	NA	NA	27.9609	28.5422	29.0369	27.5728	29.1766	28.7515	28.2368	28.9235	28.6409	27.8894	29.076	NA	28.245	NA	NA	NA	28.8503	28.471	NA	28.1695	28.2044
R.NPDDITNEEYGEFYK.S	NA	NA	NA	NA	25.1279	NA	24.8335	22.1596	25.6116	NA	25.545	NA	NA	22.5131	NA	NA	25.4409	24.9571	25.359	NA	NA	23.5445	25.0459	25.4311	NA	NA	24.4789
R.RAPFDLFENR.K	23.5984	NA	NA	27.0582	26.2904	NA	25.5854	27.7098	NA	NA	26.5928	25.5286	NA	27.4673	NA	NA	NA	NA	NA	NA	NA	NA	NA	NA	NA	NA	NA
R.TDTGEPM*GR.G	27.7182	27.3145	27.1125	28.1184	27.1079	27.0504	26.7407	27.2004	27.4793	27.2559	27.3505	27.4632	26.9325	27.5941	26.8711	26.8723	26.813	26.9179	NA	NA	NA	NA	26.8086	26.8293	26.6734	NA	26.8067
R.TLTIVDTGIGM*TK.A	26.3618	NA	NA	27.1796	26.2875	25.9738	NA	26.9939	NA	25.4477	26.7589	25.3397	NA	26.7904	25.8485	NA	27.1722	NA	25.3373	25.2987	23.8245	NA	NA	27.0363	NA	25.1039	26.366
R.YESLTDPSK.L	27.7171	27.5542	27.2959	NA	27.7731	27.1056	NA	28.3307	28.0089	27.2727	27.8913	28.1286	27.91	27.3293	NA	NA	28.1241	NA	26.7238	NA	NA	NA	27.8376	28.0933	NA	NA	27.436
K.GFAFVQYVNER.N	NA	26.6665	26.3754	26.7019	26.4735	26.1425	25.9325	NA	26.6127	26.0718	27.3971	26.8738	NA	26.9859	NA	NA	24.747	25.3695	25.8841	NA	24.8418	NA	NA	NA	24.8539	NA	NA
K.SEEEQSSSSVK.K	27.3767	26.3716	26.0443	25.8152	26.4071	25.7404	25.5096	26.4832	26.6046	25.8446	26.7867	26.3179	26.5979	27.091	24.2754	NA	26.081	25.2835	25.3818	24.5881	24.2893	23.6297	25.238	25.138	24.5842	NA	24.9526
R.M*IAGQVLDINLAAEPK.V	26.8424	25.9499	NA	NA	26.6046	26.1512	25.3702	NA	26.1782	24.9023	26.7165	NA	NA	26.8957	23.1831	NA	22.91	NA	24.4846	23.9067	22.9252	NA	NA	24.4434	NA	NA	NA
R.M*YSYPAR.V	27.6526	NA	26.4645	27.4553	26.6499	27.246	26.2226	27.0834	27.2362	NA	25.6973	27.2956	26.5803	26.5682	24.4657	NA	NA	NA	NA	NA	NA	NA	NA	NA	NA	NA	24.4699
R.VPPPPPIAR.A	30.1534	28.0847	27.7785	29.9123	28.9124	28.3756	NA	29.7785	29.4367	27.4028	27.5399	28.2091	29.1701	28.6696	24.5523	NA	27.3791	NA	NA	NA	NA	NA	26.9787	27.2497	26.5629	NA	NA
K.AAQNSGEAEYIEK.V	NA	NA	NA	24.3121	NA	NA	NA	24.0377	NA	NA	NA	NA	NA	24.1133	NA	NA	25.7766	23.8143	24.4371	NA	NA	NA	23.6725	25.438	NA	NA	NA
K.AM*DLDQDVLSALAEVEQLSK.M	NA	NA	23.0155	24.0396	NA	NA	NA	NA	NA	NA	NA	NA	NA	NA	NA	23.0635	25.5644	NA	NA	NA	24.7537	NA	NA	26.3006	23.5101	NA	NA
K.EALEEAEK.A	NA	25.3872	25.4691	26.4166	25.7293	NA	NA	NA	NA	25.263	NA	26.1905	NA	26.2229	NA	25.7599	NA	26.1714	26.5681	NA	NA	NA	NA	NA	NA	NA	NA
K.ELAEQLEFIK.N	NA	25.8088	NA	NA	NA	NA	NA	NA	26.0367	23.8488	25.7167	26.4982	25.6712	NA	NA	NA	27.9745	26.0586	26.4681	24.4671	NA	24.4537	NA	27.8708	25.1643	NA	NA
K.ELDSLQTEAESLDNTVK.E	NA	NA	22.3994	24.8088	21.6203	NA	NA	NA	23.4395	NA	24.1996	24.4778	NA	24.9571	NA	23.5106	26.5976	23.8381	24.3945	NA	NA	NA	NA	25.8826	22.2427	NA	NA
K.ISGVIGPYR.E	NA	NA	NA	NA	NA	NA	NA	NA	NA	NA	NA	27.143	26.5512	NA	NA	NA	28.3862	NA	NA	25.4791	NA	NA	NA	NA	NA	NA	NA
K.M*EM*PSTPQQLQNLTEDIR.E	NA	NA	NA	NA	NA	NA	NA	NA	NA	NA	NA	NA	NA	NA	NA	NA	NA	21.0995	NA	NA	NA	NA	NA	NA	22.0003	NA	23.9064
K.NIGNLFEEAEK.L	NA	NA	NA	NA	NA	NA	NA	NA	25.3053	NA	NA	NA	NA	NA	NA	NA	NA	NA	25.5541	NA	NA	NA	NA	26.7405	NA	NA	25.3099
K.QSAEDILLK.T	NA	NA	NA	NA	NA	NA	NA	NA	NA	NA	25.6845	NA	NA	25.7271	NA	NA	27.6288	NA	NA	NA	NA	NA	NA	NA	25.4042	NA	25.7803
K.SLDIFTVGGSGDGVVTNSAWETFQR.Y	22.3759	NA	NA	NA	NA	22.6945	NA	24.6308	NA	NA	24.8125	23.965	NA	NA	NA	NA	NA	NA	24.4025	NA	NA	NA	NA	25.4172	24.6462	NA	24.0346
K.TLDGELDEK.Y	NA	NA	NA	NA	25.0788	NA	NA	NA	NA	NA	NA	NA	NA	25.3516	NA	24.4773	27.5538	25.1441	NA	NA	NA	NA	NA	26.737	NA	NA	NA
K.TLLAQANSK.L	NA	24.8645	24.757	NA	25.3368	NA	NA	NA	NA	NA	NA	NA	NA	NA	NA	NA	NA	NA	26.1282	NA	NA	NA	NA	NA	NA	NA	25.459
K.VDDIICDSR.Y	22.8273	21.0887	NA	23.4619	NA	NA	NA	21.9731	NA	NA	23.2319	23.2124	NA	NA	NA	NA	NA	22.5453	NA	NA	NA	NA	22.477	23.4674	NA	NA	22.9037
K.YFQM*SLEAEER.V	NA	24.5386	NA	24.0519	NA	NA	NA	NA	25.4258	24.6655	NA	25.3994	23.8617	25.791	NA	22.2019	26.8905	24.2603	NA	NA	NA	NA	24.0343	NA	25.669	NA	26.0324
K.YYYAVYDM*VVR.G	24.7413	NA	NA	NA	22.6897	NA	NA	25.247	25.5927	NA	NA	25.2596	NA	NA	NA	21.2961	26.3566	NA	NA	NA	NA	NA	NA	NA	NA	NA	NA
R.AEM*LLEEAK.R	25.9997	NA	25.4241	NA	NA	24.9592	24.8	NA	NA	24.9711	NA	NA	NA	26.1961	25.0678	25.7439	NA	NA	26.2985	NA	NA	NA	NA	NA	25.6211	NA	26.0855
R.DRVEDVM*M*ER.E	NA	NA	NA	NA	26.966	NA	NA	NA	NA	NA	27.7773	NA	NA	25.6196	NA	NA	NA	NA	NA	NA	NA	NA	NA	NA	NA	NA	NA
R.ETVDSVER.K	28.0699	27.4528	27.5469	26.7278	27.5332	27.4665	26.57	28.0251	27.9174	26.9813	28.0636	28.0448	26.9671	27.545	27.7207	27.7493	28.9011	27.9001	27.5431	26.48	26.4434	27.377	27.6392	28.3927	28.1125	26.7021	28.1171
R.IPSWTGAGFVR.V	NA	NA	25.8102	25.8571	27.1083	26.9928	NA	26.8838	NA	NA	27.863	25.0716	NA	26.8208	25.5967	NA	NA	27.5678	27.2337	25.812	NA	NA	NA	27.7656	27.3096	NA	27.7328
R.LLDELAGK.L	NA	NA	26.6264	NA	NA	26.4133	NA	27.4504	27.4818	26.6237	27.6209	27.3858	NA	NA	NA	NA	28.7854	NA	NA	NA	NA	NA	NA	28.2704	27.2923	NA	NA
R.NFLTQDSADLDSIEAVANEVLK.M	25.9673	26.068	25.6092	21.0198	NA	25.2636	25.1491	26.8381	26.206	25.4611	26.5902	26.0382	25.2302	26.4402	25.5909	24.7842	28.06	26.4676	25.9251	23.9532	24.84	25.3561	NA	27.0712	26.4467	25.103	26.4357
R.PAAM*LIER.S	NA	NA	NA	NA	NA	NA	NA	26.9434	24.9398	NA	26.7912	NA	NA	NA	NA	NA	27.473	NA	25.6341	NA	NA	NA	NA	NA	NA	NA	NA
R.VPEGAYLEFFIDNIPYSM*EYDILIR.Y	25.9024	23.8038	24.4873	25.6096	NA	25.3038	23.737	NA	25.7225	25.3956	26.3458	26.6375	25.4293	NA	24.5232	24.3882	25.9365	NA	NA	25.039	NA	NA	25.571	26.0068	26.499	NA	25.6698
R.YSDIEPSTEGEVIFR.A	26.7205	NA	26.5273	27.0466	26.1602	25.9888	NA	26.9431	25.1083	NA	25.8779	NA	25.7099	26.2187	25.1548	26.4406	27.7933	26.406	26.325	NA	NA	26.0205	26.4632	25.3713	NA	25.3459	NA
K.ATDAEADVASLNR.R	NA	NA	23.8336	NA	23.521	23.4296	NA	NA	24.4097	19.8849	NA	23.9501	NA	25.4387	NA	27.8482	29.0863	NA	26.6174	NA	25.2607	25.8485	NA	27.8779	24.7608	25.3075	26.5513
K.KATDAEADVASLNR.R	NA	NA	NA	NA	24.0938	NA	NA	24.6612	NA	NA	NA	NA	NA	NA	NA	NA	29.0347	NA	20.596	NA	NA	NA	NA	28.4381	NA	NA	NA
K.LDKENAIDR.A	NA	NA	NA	NA	NA	NA	NA	NA	24.9054	NA	NA	NA	NA	25.8301	NA	27.0637	29.1624	28.9782	NA	NA	24.8491	25.3923	26.6728	29.0533	25.6436	NA	27.2096
K.LVILEGELER.A	27.7418	NA	NA	NA	NA	NA	26.4178	NA	NA	NA	NA	27.3531	27.309	NA	27.8027	NA	30.1483	NA	NA	NA	NA	NA	NA	NA	28.2213	27.4195	28.5729
K.M*ELQEM*QLK.E	NA	NA	NA	NA	NA	NA	NA	NA	NA	NA	NA	NA	NA	25.7201	25.0016	NA	28.1734	NA	NA	NA	NA	NA	NA	27.7073	NA	24.6094	NA
K.QLEEEQQALQK.K	NA	NA	NA	NA	NA	NA	NA	NA	NA	NA	NA	NA	NA	NA	NA	NA	26.8125	26.6886	24.8753	NA	NA	NA	NA	26.3353	NA	NA	25.0822
R.KLVILEGELER.A	NA	27	NA	NA	NA	NA	NA	NA	24.4189	23.7128	NA	24.3252	NA	NA	18.881	NA	26.8608	NA	30.6457	NA	19.6884	28.1026	NA	30.0041	NA	NA	29.6212
R.IEYDTFGELK.V	24.8384	NA	NA	NA	NA	NA	NA	NA	NA	23.0829	NA	24.2524	NA	25.2506	NA	NA	24.8429	NA	NA	NA	NA	NA	NA	NA	NA	NA	NA
R.IYELAAGGTAVGTGLNTR.I	NA	NA	23.3502	25.0505	NA	23.334	NA	NA	NA	21.6814	NA	23.8712	NA	24.4873	22.9789	NA	NA	22.6909	23.163	NA	NA	NA	23.849	23.0066	NA	NA	NA
A.AGPAGPAGPR.G	NA	NA	NA	NA	NA	NA	NA	NA	NA	NA	NA	NA	NA	26.8317	28.4103	28.5362	28.6434	29.0236	NA	NA	NA	27.0542	28.798	28.1399	NA	28.8976	28.0834
K.GEIGAVGNAGPAGPAGPR.G	NA	NA	NA	NA	NA	NA	NA	NA	NA	NA	NA	NA	NA	NA	24.2368	25.971	28.0237	26.1766	24.9568	27.5272	NA	NA	26.8024	NA	23.4073	25.3869	25.877
K.GPTGDPGK.N	NA	NA	NA	NA	NA	NA	NA	NA	NA	NA	NA	NA	NA	NA	NA	25.8116	28.5087	24.9351	NA	NA	NA	NA	24.5455	26.2842	24.6459	NA	NA
N.RGETGPSGPVGPAGAVGPR.G	NA	NA	NA	NA	NA	NA	NA	NA	NA	NA	NA	NA	NA	NA	NA	NA	28.8869	28.4009	NA	NA	NA	27.1894	NA	NA	NA	NA	NA
R.GASGPAGVR.G	31.4391	NA	NA	NA	NA	30.1195	28.2273	29.9955	NA	28.5078	NA	30.9972	29.1228	31.2869	NA	33.5471	NA	NA	32.9943	NA	31.8949	NA	NA	33.587	NA	31.4223	31.9347
R.GDQGPVGR.T	31.0467	NA	30.2652	30.9393	29.7341	29.723	28.2668	25.4883	30.4451	28.5825	NA	30.7689	NA	27.0506	NA	33.2542	33.9685	33.2004	32.6789	33.2047	31.7477	32.3308	33.1603	33.6364	NA	32.571	NA
R.GEAGAAGPAGPAGPR.G	NA	29.0705	29.5494	30.2196	NA	29.1243	NA	NA	30.0076	NA	NA	NA	NA	NA	31.7415	32.8513	33.2149	32.4123	32.0357	NA	NA	31.1429	NA	NA	25.5349	32.095	32.3264
R.GETGPSGPVGPAGAVGPR.G	NA	28.6719	29.274	29.0776	NA	28.783	NA	30.3436	29.6022	26.8306	18.7406	29.602	27.3897	27.9172	29.2388	32.2176	33.3029	32.2255	29.2018	32.2343	30.6136	31.3903	32.17	32.3794	31.4978	31.7182	32.3729
R.GPAGPSGPAGK.D	30.0454	28.7713	29.2443	NA	NA	NA	NA	30.2184	29.8052	NA	30.1015	29.6425	29.5983	29.9716	31.4462	NA	NA	29.0332	NA	NA	NA	31.0937	NA	NA	NA	24.1602	31.9017
R.GPAGPSGPAGKDGR.T	NA	NA	NA	NA	NA	23.0829	NA	NA	24.7031	NA	NA	NA	NA	NA	23.2733	NA	27.3603	32.8418	NA	28.5012	25.3259	26.4275	29.5906	27.4186	NA	27.8487	27.7838
R.GPSGPQGIR.G	31.049	NA	30.6811	31.0907	29.7375	NA	28.1431	30.8633	31.0007	28.1456	NA	30.6054	NA	NA	32.7601	33.5526	34.2969	33.4244	32.5569	33.604	32.0014	32.1057	33.0376	33.3863	32.554	31.4347	32.9458
R.PGPIGPAGAR.G	NA	NA	NA	29.2772	NA	NA	NA	NA	NA	NA	NA	NA	NA	NA	31.1957	31.9216	32.8958	NA	NA	NA	NA	NA	NA	22.2556	NA	NA	21.4754
K.ALIEILATR.T	NA	NA	NA	29.3334	28.9564	NA	NA	28.604	NA	NA	28.9697	29.0166	28.7958	NA	NA	NA	28.9084	NA	NA	NA	NA	NA	NA	NA	NA	NA	NA
K.DAISGIGTDEK.C	NA	NA	NA	NA	NA	NA	NA	24.9975	NA	24.1912	NA	NA	NA	25.0684	NA	NA	NA	NA	NA	NA	NA	NA	NA	NA	NA	NA	NA
K.EAILDIITSR.S	28.5031	28.3624	28.0746	28.8949	28.5783	27.5988	27.8723	28.599	27.4548	27.4092	28.2799	28.3985	28.1182	NA	NA	27.6449	28.4793	27.4406	26.4534	26.1993	NA	25.7354	27.6981	28.1864	26.3281	NA	27.6045
K.GLGTDEDTIIDIITHR.S	24.2431	19.8016	24.3869	25.2699	26.5651	25.5051	25.1147	24.893	23.8257	26.4937	27.1561	26.3487	26.3696	25.7014	NA	NA	22.7209	26.0955	24.5273	24.0223	NA	NA	26.0256	26.7732	25.1271	22.2534	24.0499
K.LSGGDDDAAGQFFPEAAQVAYQM*WELSAVAR.V	NA	NA	NA	24.0734	24.618	23.0663	NA	NA	23.9934	23.521	24.0822	24.8169	23.9718	24.2902	NA	NA	NA	NA	NA	NA	NA	NA	NA	24.2221	NA	NA	23.8549
K.M*LVVLLQGTR.E	NA	NA	27.4414	28.2794	NA	NA	NA	27.7864	NA	NA	NA	28.1131	NA	28.1005	NA	NA	27.8304	NA	NA	NA	NA	NA	NA	NA	NA	NA	NA
K.SEISGDLAR.L	28.4923	27.9617	NA	28.6419	28.151	NA	27.4917	27.8416	28.1193	NA	28.1084	28.123	27.7864	28.39	26.1598	27.009	27.4706	27.7968	NA	NA	25.9144	26.1747	27.2879	28.2051	NA	25.8896	27.1607
K.SLEDALSSDTSGHFR.R	23.7801	NA	21.3112	NA	NA	25.2622	NA	NA	NA	NA	26.0489	25.5955	25.5762	25.6387	NA	NA	NA	25.7843	24.7249	NA	NA	NA	NA	25.8298	NA	NA	23.7884
K.SLHQAIEGDTSGDFLK.A	NA	NA	NA	NA	24.1395	NA	23.3869	NA	NA	NA	24.7971	NA	NA	NA	NA	NA	NA	23.9397	NA	NA	NA	NA	NA	NA	NA	NA	NA
K.TTGKPIEASIR.G	NA	NA	NA	28.0361	27.7348	NA	NA	27.4768	27.0911	NA	27.0624	27.0654	25.1978	27.3748	NA	25.5736	27.825	NA	NA	NA	NA	NA	NA	27.938	NA	NA	NA
K.WGTDEAQFIYILGNR.S	24.2126	23.8216	NA	24.0561	24.4715	22.6771	NA	24.6093	25.8984	24.0763	24.5418	23.4695	NA	24.806	NA	NA	24.172	24.1637	NA	NA	NA	NA	22.9702	NA	NA	NA	23.0392
R.AINEAYK.E	26.3645	NA	26.1726	NA	26.551	NA	NA	NA	NA	NA	26.1672	26.6436	26.0554	NA	NA	NA	NA	NA	NA	NA	NA	NA	NA	NA	NA	NA	NA
R.DAFVAIVQSVK.N	NA	28.0698	NA	27.8919	27.9897	28.2277	27.1089	NA	27.8103	27.0436	27.4988	27.6296	27.7144	28.1833	NA	26.4992	27.6481	27.3256	27.0141	26.1604	25.487	NA	NA	27.9527	NA	25.946	27.235
R.EDAQVAAEILEIADTPSGDK.T	NA	25.9898	26.5204	26.6867	26.2765	24.5163	23.8118	26.2974	26.3608	26.1526	26.5136	26.562	26.0978	27.4782	24.06	23.3852	26.3783	26.7227	NA	25.0749	21.6508	NA	26.0705	26.5363	25.4214	24.7143	25.8449
R.EEDDVVSEDLVQQDVQDLYEAGELK.W	NA	NA	NA	NA	26.1083	NA	NA	NA	25.2912	NA	NA	26.4111	26.7715	25.4247	NA	NA	NA	NA	NA	NA	NA	NA	NA	25.9676	NA	NA	NA
R.EEGGENLDQAR.E	26.2339	25.6471	26.3795	26.6826	26.8461	26.0731	NA	25.6422	25.8605	NA	26.9241	27.302	26.3169	27.0336	25.0607	25.6399	24.936	26.5892	25.4926	25.0321	NA	24.1033	26.228	26.5707	25.6352	25.584	25.6646
R.GELSGDFEK.L	28.0395	NA	27.2885	28.0382	NA	NA	NA	27.4428	NA	NA	NA	NA	NA	NA	NA	26.6479	27.8598	NA	26.9618	NA	NA	NA	NA	27.6658	NA	NA	26.8191
R.ILISLATGHR.E	NA	NA	NA	NA	27.501	NA	NA	NA	26.8661	NA	28.2477	NA	NA	NA	NA	NA	NA	NA	NA	NA	NA	NA	27.9041	NA	NA	27.6488	NA
R.LVFDEYLK.T	NA	27.9774	27.6141	27.724	NA	27.5816	27.3536	28.1911	28.1551	NA	NA	NA	NA	NA	26.5676	NA	28.2442	NA	NA	NA	NA	25.6451	NA	28.2604	26.8048	NA	NA
R.PANDFNPDADAK.A	NA	NA	NA	NA	26.044	24.8282	NA	NA	NA	NA	25.5681	25.8078	24.8476	NA	NA	NA	25.7045	NA	24.5316	NA	NA	NA	NA	NA	24.4074	NA	NA
R.SEIDLLNIR.R	NA	NA	29.1729	29.809	NA	NA	NA	NA	28.9891	NA	29.5138	29.7344	29.0054	29.6408	NA	NA	29.0884	29.0335	27.9981	28.1253	NA	NA	28.5849	NA	NA	NA	28.5815
R.SELDM*LDIR.E	27.7832	27.4514	NA	NA	27.3348	27.6728	26.8599	27.5879	27.6111	NA	27.6248	27.6329	27.1778	27.9786	26.0319	26.7094	NA	NA	26.0103	26.1507	NA	NA	26.6944	NA	26.4686	26.177	27.0222
R.STPEYFAER.L	28.4453	27.9691	NA	28.5673	NA	27.7582	27.3291	NA	28.0185	NA	27.8941	NA	27.6706	27.8786	27.1867	NA	27.1898	NA	NA	26.8769	26.1396	NA	NA	27.8323	26.9873	NA	27.2713
R.VFQEFIK.M	28.3698	NA	NA	NA	NA	NA	NA	NA	NA	NA	NA	NA	27.7575	NA	NA	NA	NA	NA	NA	NA	25.7339	NA	NA	NA	26.5326	NA	NA
K.QVELALWDTAGQEDYDR.L	NA	26.0895	NA	24.6476	NA	NA	NA	25.3985	22.9357	NA	NA	NA	24.5825	25.3272	NA	NA	NA	NA	NA	NA	NA	NA	23.8115	24.792	NA	NA	NA
R.EVFEM*ATR.A	26.8611	26.2832	24.8812	26.9147	26.3387	26.1819	NA	30.3095	26.3636	25.4933	26.6649	NA	26.0429	26.4959	26.0618	26.1016	24.489	NA	25.9929	NA	NA	NA	NA	NA	26.1522	25.6292	26.3307
R.EIIGVVSQEPVLFATTIAENIR.Y	21.7108	NA	NA	NA	NA	NA	NA	23.1085	NA	NA	23.527	NA	NA	NA	NA	NA	NA	NA	NA	NA	NA	NA	NA	NA	NA	NA	NA
R.ITQDAQLK.S	NA	NA	NA	NA	NA	NA	NA	NA	NA	NA	NA	NA	23.3266	24.2855	NA	NA	NA	NA	NA	NA	NA	NA	24.6312	NA	NA	NA	24.6979
K.GQSEDPGSLLSLFR.R	25.3144	NA	NA	NA	NA	NA	24.2413	NA	24.2883	NA	25.4308	24.5647	24.5475	24.9894	NA	NA	NA	NA	NA	NA	NA	NA	NA	NA	NA	NA	NA
K.VAEDEAEAAAAAK.F	23.4623	NA	NA	23.5614	NA	NA	NA	NA	23.6815	NA	NA	NA	23.6424	24.2002	NA	NA	NA	NA	NA	NA	NA	NA	NA	NA	NA	NA	NA
R.EEGSPLELER.L	NA	NA	25.0722	NA	25.0285	NA	NA	NA	24.9681	NA	NA	NA	NA	NA	NA	NA	NA	NA	NA	NA	NA	NA	NA	NA	NA	NA	NA
R.LLTSFLPAQLLR.L	27.0138	26.8686	26.714	27.629	26.9767	25.9316	26.1788	26.7684	26.4191	26.9242	27.0823	26.7546	26.3257	27.1596	NA	NA	NA	NA	NA	23.73	NA	NA	NA	NA	NA	NA	NA
R.VILDLTPNYR.G	26.1028	25.5352	NA	NA	NA	NA	24.965	NA	25.4999	NA	25.8876	25.5534	NA	NA	NA	NA	NA	NA	NA	NA	NA	NA	NA	NA	NA	NA	NA
R.VTVLGHVQR.G	NA	NA	NA	NA	NA	NA	NA	25.0517	NA	26.5333	NA	NA	25.424	NA	NA	NA	NA	NA	NA	NA	NA	NA	NA	24.5296	NA	NA	NA
K.DLVVLLFETALLSSGFSLEDPQTHSNR.I	23.3091	23.6257	25.0061	24.4492	23.1861	24.1246	23.681	NA	NA	NA	NA	NA	NA	NA	24.2153	22.9541	NA	NA	NA	23.4383	NA	NA	23.6921	NA	NA	NA	NA
K.EQVANSAFVER.V	27.0513	NA	25.8608	27.0856	NA	NA	NA	26.862	NA	26.3861	NA	26.75	26.5754	26.8232	NA	26.0476	27.289	NA	26.7469	NA	25.9958	25.4605	26.7227	27.159	26.3405	NA	25.9846
K.KHLEINPDHPIVETLR.Q	NA	NA	NA	NA	NA	NA	22.0595	NA	NA	NA	NA	25.5178	NA	NA	NA	NA	NA	NA	NA	NA	24.5177	NA	NA	25.2444	NA	NA	NA
K.LGIHEDSTNR.R	NA	NA	NA	24.1223	27.8442	NA	27.0019	NA	NA	NA	28.0928	27.5387	NA	NA	NA	NA	NA	25.5075	24.8485	24.8149	NA	NA	26.2537	25.3535	25.2463	25.1043	NA
K.SIYYITGESK.E	26.0105	NA	25.1289	NA	25.6189	NA	NA	25.8936	NA	25.4148	NA	NA	NA	26.0621	NA	NA	NA	NA	26.0482	NA	NA	24.3051	NA	26.5588	NA	NA	25.0625
R.APFDLFENK.K	24.2979	NA	22.5736	25.4252	NA	NA	NA	25.2194	NA	NA	NA	NA	NA	NA	23.9189	24.318	NA	NA	NA	NA	NA	NA	NA	23.2358	NA	NA	22.0253
R.ELISNASDALDK.I	NA	NA	28.808	29.5886	NA	28.4866	29.1919	29.594	29.1505	28.9072	29.2857	NA	28.7647	29.3135	28.1389	NA	29.1968	28.2654	29.0576	NA	27.6943	26.542	28.4309	29.022	28.1431	26.8345	NA
R.ELISNASDALDKIR.L	23.717	25.3184	NA	NA	25.5563	NA	25.3287	NA	NA	NA	25.7426	NA	24.7343	25.2622	NA	NA	23.1083	24.7499	24.5469	NA	24.1045	NA	24.969	24.2481	NA	NA	NA
R.NPDDITQEEYGEFYK.S	25.4912	24.7187	24.5669	26.0911	25.0628	NA	24.8464	NA	25.399	NA	25.4514	24.807	NA	NA	24.5874	24.4722	25.5591	25.06	25.1735	24.045	24.5336	24.2536	25.2902	25.6593	NA	NA	NA
R.TLTLVDTGIGM*TK.A	26.3618	NA	NA	27.1796	26.2875	25.9738	NA	26.9939	NA	25.4477	26.7589	25.3397	NA	26.7904	25.8485	NA	27.1722	NA	25.3373	25.2987	23.8245	NA	NA	27.0363	NA	25.1039	26.366
R.AVVVHAGEDDLGR.G	NA	NA	NA	NA	NA	NA	NA	NA	NA	NA	24.0798	NA	NA	NA	NA	NA	NA	24.5138	NA	NA	NA	NA	23.6856	NA	NA	NA	24.2661
R.VTGVVLFR.Q	NA	NA	NA	NA	23.6576	NA	NA	24.797	NA	NA	24.8575	NA	NA	NA	NA	NA	26.534	NA	25.4757	NA	NA	NA	NA	NA	NA	NA	NA
R.AAASTDYYK.R	24.4445	NA	23.6213	NA	NA	NA	NA	NA	24.4112	NA	NA	NA	22.711	24.6049	NA	NA	NA	NA	NA	NA	NA	NA	NA	NA	NA	NA	NA
R.EILAELTGR.K	NA	NA	NA	NA	NA	NA	NA	26.5142	NA	NA	19.4098	NA	25.0274	NA	24.4296	NA	NA	NA	NA	NA	NA	NA	NA	NA	25.4972	NA	NA
R.M*VNSNLASVEELK.E	NA	NA	NA	NA	21.6498	NA	NA	22.6168	NA	NA	NA	NA	NA	24.7367	NA	NA	NA	NA	NA	NA	NA	NA	NA	NA	NA	NA	NA
R.M*VNSNLASVEELKEIDVEVR.K	NA	NA	NA	NA	NA	NA	NA	NA	22.3929	23.2912	22.0126	NA	NA	NA	NA	NA	NA	NA	NA	NA	NA	NA	NA	NA	NA	NA	NA
R.YGM*GTSVER.A	26.7288	25.8628	25.445	26.8765	25.8455	25.8763	25.4522	27.4547	26.2114	25.037	25.7709	NA	NA	26.1092	NA	NA	NA	NA	NA	NA	NA	NA	NA	NA	NA	NA	NA
R.AFPALTSLDLSDNPGLGER.G	NA	NA	NA	NA	NA	NA	NA	NA	NA	NA	NA	NA	NA	NA	NA	NA	NA	NA	NA	23.9517	24.3113	NA	NA	NA	25.037	NA	NA
R.LTVGAAQVPAQLLVGALR.V	NA	NA	NA	NA	NA	NA	NA	NA	NA	NA	NA	NA	NA	NA	NA	24.2154	NA	NA	NA	23.6563	24.8731	23.8904	25.2427	24.9366	25.2793	24.5581	25.0391
K.IAVQPGTVGPQGR.R	NA	27.7618	NA	NA	NA	NA	NA	24.0411	NA	27.5707	28.6986	NA	NA	28.7331	NA	NA	30.6242	24.4672	29.6023	NA	NA	28.8468	24.9917	NA	24.8871	27.9162	26.3484
K.LWSGYSLLYFEGQEK.A	NA	NA	NA	NA	NA	NA	NA	NA	NA	22.7958	NA	NA	NA	23.8474	NA	NA	24.7036	24.5731	23.7338	NA	NA	NA	24.8402	26.1599	24.4061	NA	24.7412
K.SYWLSTTAPLPM*M*PVAEDEIKPYISR.C	NA	NA	NA	NA	NA	NA	NA	NA	NA	NA	NA	NA	NA	NA	NA	NA	NA	24.9645	24.6728	NA	NA	NA	23.5629	26.4624	23.8073	NA	NA
N.TGPTGAVGDR.G	NA	NA	NA	NA	NA	NA	NA	NA	NA	NA	25.7862	NA	NA	NA	26.3143	NA	NA	NA	NA	NA	NA	NA	25.7146	NA	25.9897	24.5222	NA
R.AGLYGEIGATGDFGDIGDTINLPGR.P	24.2447	NA	NA	24.1941	NA	NA	NA	24.2725	23.6325	NA	24.3908	23.8524	NA	23.7768	24.1766	24.1302	24.9042	NA	NA	NA	23.6391	NA	25.0179	24.3512	25.9846	NA	26.2879
R.GEQGFM*GNTGPTGAVGDR.G	24.4756	25.5568	26.3406	26.7712	25.4138	NA	24.4347	25.808	26.3778	25.1366	26.4445	26.2442	NA	25.9018	27.0696	27.0336	28.4728	27.064	27.0207	25.9699	24.3966	26.1759	NA	27.8127	26.7846	25.3018	27.4037
R.GLDGYQGPDGPR.G	NA	28.885	29.0125	NA	28.2159	28.4208	27.9784	29.309	NA	NA	29.4269	29.4653	28.3901	28.613	29.839	30.2854	30.6642	30.3524	29.8528	NA	NA	NA	29.9716	30.2996	29.9354	28.6368	30.5637
R.GLPGEVLGAQPGPR.G	NA	NA	NA	NA	NA	NA	NA	NA	21.4781	NA	NA	NA	20.0201	NA	NA	26.1058	29.0921	27.0962	NA	NA	NA	NA	22.9638	27.7081	NA	NA	23.1141
R.SVSIGYLLVK.H	28.3961	27.7089	27.9135	NA	NA	NA	26.5993	28.6678	NA	NA	29.2523	NA	28.1679	NA	28.7368	NA	30.5699	NA	NA	NA	NA	28.5116	NA	30.2649	29.5346	NA	29.8827
R.GYAFIEYEHER.D	NA	NA	NA	NA	NA	23.6393	NA	24.566	NA	NA	NA	NA	NA	24.3274	NA	NA	NA	NA	NA	NA	NA	NA	NA	NA	NA	NA	NA
R.QQEVETELK.M	NA	23.7199	NA	NA	23.5045	23.5019	21.7579	NA	24.0813	NA	24.1522	NA	23.1011	24.4359	NA	NA	NA	NA	NA	NA	NA	NA	NA	NA	NA	NA	NA
R.LLESSLSSSEGEEPVEYK.S	NA	NA	NA	NA	20.8704	NA	NA	NA	NA	NA	19.956	NA	20.5609	NA	NA	NA	NA	NA	NA	NA	NA	NA	NA	NA	NA	NA	NA
R.TPDGRPQEVGR.V	NA	NA	NA	25.8913	25.2811	25.7617	NA	NA	25.1624	25.1279	26.1359	24.9506	25.5854	25.1329	NA	NA	NA	NA	NA	NA	NA	NA	NA	NA	NA	NA	NA
H.VQIDVDVSKPDLTAALR.D	NA	NA	NA	NA	NA	NA	NA	NA	NA	NA	NA	NA	NA	NA	NA	NA	25.5908	NA	NA	NA	NA	NA	24.9937	NA	25.4795	NA	NA
K.FADLSEAANR.N	29.4487	NA	29.3072	30.235	28.8521	29.652	NA	30.062	29.3345	NA	30.1705	29.2666	NA	29.1075	31.2781	31.0073	32.7645	31.5805	NA	NA	30.6047	30.9732	31.3925	NA	31.022	29.9574	NA
K.GTNESLER.Q	29.268	28.5843	NA	30.0517	28.7556	29.5856	27.6461	NA	29.5221	27.9772	30.088	NA	28.6764	29.0483	NA	NA	32.54	31.5362	31.2881	NA	30.4069	NA	31.5586	31.4901	NA	NA	31.2005
K.ILLAELEQLK.G	29.1198	26.6087	29.203	30.0836	28.471	28.8392	27.4296	30.146	29.3479	28.5599	29.6838	NA	29.1171	29.3367	NA	29.8918	32.4426	30.6298	31.8646	29.338	NA	30.7162	31.8501	31.9927	31.4915	NA	31.0619
K.ILLAELEQLKG.Q	NA	NA	NA	NA	NA	NA	NA	NA	NA	NA	NA	NA	NA	NA	24.0469	24.029	26.7277	NA	25.5718	NA	NA	NA	26.4269	25.2676	NA	NA	25.4364
K.ILLAELEQLKGQGK.S	NA	NA	NA	24.9581	NA	NA	NA	NA	NA	NA	NA	NA	NA	NA	25.6031	NA	27.4665	26.6385	NA	24.5427	NA	NA	NA	24.6442	26.1811	NA	26.4911
K.LQEEM*LQR.E	28.1688	27.75	28.1689	NA	27.8283	28.4084	26.8013	28.8734	28.2829	26.7131	NA	27.9647	NA	27.9726	29.9845	29.8376	31.493	30.3143	30.5834	29.2599	29.2196	29.7014	NA	30.8454	30.1137	28.8032	30.4567
K.M*ALDIEIATYR.K	NA	NA	NA	28.3212	26.8186	26.9566	NA	28.3984	27.0548	25.7822	28.4437	NA	NA	27.2512	29.1135	28.6036	30.7103	29.3585	29.9012	28.2306	28.8542	28.5998	29.2989	30.2111	29.4117	NA	29.9913
K.NLQEAEEWYK.S	NA	NA	NA	NA	25.5701	NA	NA	NA	26.4297	NA	27.3108	NA	24.6969	NA	NA	NA	NA	28.089	29.3492	NA	NA	27.5549	NA	29.3857	28.3851	NA	NA
K.QESTEYR.R	27.475	NA	NA	NA	26.9703	NA	NA	NA	27.625	NA	NA	NA	25.8832	NA	NA	NA	30.7282	NA	NA	NA	NA	NA	NA	25.0984	NA	NA	NA
K.SKFADLSEAANR.N	23.8701	NA	NA	NA	NA	NA	NA	NA	NA	NA	25.6617	23.6464	NA	NA	25.6624	NA	28.4032	NA	26.4922	NA	25.3853	26.0897	NA	25.8199	26.2823	NA	26.5338
K.VELQELNDR.F	NA	NA	29.1756	NA	28.8031	29.6016	28.0538	NA	29.4237	28.319	NA	28.5171	28.9345	29.2633	26.1982	20.5448	NA	NA	29.444	30.6206	30.737	31.075	30.5573	31.9863	NA	30.0741	31.5417
K.VESLQEEIAFLK.K	26.2241	NA	26.5272	26.7579	25.4293	NA	25.3066	26.5782	25.7094	23.8458	26.1722	26.2337	25.8158	26.7277	27.2102	25.8385	29.9896	28.6018	28.8909	26.4339	27.071	27.4937	28.5322	28.8509	28.1378	26.3725	28.2476
Q.IDVDVSKPDLTAALR.D	NA	NA	NA	NA	NA	NA	NA	NA	NA	NA	NA	NA	NA	NA	NA	NA	26.0384	NA	24.1658	NA	NA	NA	NA	NA	NA	NA	25.0835
R.DGQVINETSQHHDDLE.-	23.232	NA	NA	NA	NA	NA	NA	NA	NA	NA	NA	24.3864	NA	NA	NA	NA	27.0177	27.611	26.5703	NA	NA	25.6048	28.0715	27.4247	NA	NA	NA
R.DNLAEDIM*R.L	29.6811	NA	29.2682	30.1422	28.2415	29.5846	27.0668	30.3362	29.7514	28.1492	30.4277	29.0568	28.5212	28.9549	31.9767	31.0299	32.1195	NA	31.5245	30.2383	30.6895	31.2463	NA	31.5461	31.6918	30.3602	31.8945
R.EEAENTLQSFR.Q	30.0464	29.7878	30.3158	30.793	29.41	30.9505	28.9081	30.8197	29.6477	28.6988	27.44	30.0588	29.5965	29.5095	32.6997	32.044	32.8026	32.4256	31.6701	30.9505	30.7265	32.0792	32.1473	32.4365	32.4873	31.2191	31.7101
R.EM*EENFAVEAANYQDTIGR.L	26.4904	25.4358	29.1576	29.1933	27.6165	29.3666	27.3471	29.482	28.2902	26.9803	29.8214	28.3977	28.1211	28.4777	31.0942	30.4633	31.1721	30.8285	30.7887	29.6115	29.973	30.3722	31.446	30.6013	30.7958	NA	31.1701
R.ETNLDSLPLVDTHSK.R	NA	NA	NA	NA	NA	NA	NA	NA	NA	NA	NA	NA	NA	NA	NA	NA	NA	NA	27.8218	NA	NA	NA	NA	NA	NA	25.7008	26.3188
R.EYQDLLNVKM*ALDIEIATYR.K	NA	NA	NA	NA	NA	NA	NA	NA	NA	NA	NA	NA	NA	NA	22.4555	NA	23.7699	24.0701	NA	22.5344	NA	23.3461	24.0527	22.9599	23.2273	NA	24.1203
R.FANYIDK.V	NA	NA	NA	29.8489	28.744	29.2865	NA	NA	NA	NA	29.8985	NA	28.5876	NA	30.896	NA	31.1833	NA	31.752	NA	NA	30.5597	NA	31.6501	NA	29.5639	31.2924
R.FANYIDKVR.F	NA	24.7302	NA	26.0499	25.9552	NA	NA	26.4447	26.6313	NA	NA	29.1139	NA	NA	NA	NA	29.0077	28.9862	28.0888	27.6749	26.4639	28.3421	NA	NA	27.7038	28.1633	NA
R.FLEQQNKILLAELEQLK.G	NA	NA	NA	NA	23.2919	23.972	NA	25.0919	NA	NA	25.4182	NA	NA	NA	25.8014	25.5436	26.9716	26.2897	26.3387	25.5206	24.8577	25.3686	26.3817	NA	NA	24.7332	NA
R.ISLPLPNFSSLNLR.E	29.9295	27.643	29.9241	30.7742	29.4936	29.439	28.0899	30.6566	30.0783	28.7283	NA	29.8035	29.4882	29.3962	32.2851	31.9055	32.4124	32.8753	31.7231	30.9615	30.8801	31.7336	30.5204	32.1276	31.5597	29.7993	NA
R.KVESLQEEIAFLK.K	27.913	26.2611	NA	28.1129	27.443	28.6018	26.6539	29.0749	28.644	27.8914	29.413	28.4224	NA	28.5356	29.53	29.1205	31.8082	29.7787	30.5469	28.8171	29.7124	29.6033	30.8468	29.9323	26.8202	28.4212	30.8017
R.LGDLYEEEM*R.E	28.7394	28.4648	28.8649	29.1844	27.9825	28.8805	27.0421	NA	28.9519	27.7206	29.6449	28.3632	27.6157	27.9368	30.8864	30.5922	31.4371	30.2709	30.4093	29.6963	29.5219	30.2782	30.9472	30.9166	30.3346	28.9861	30.5615
R.LGDLYEEEMR.E	NA	NA	NA	NA	NA	NA	NA	NA	NA	NA	NA	NA	NA	NA	NA	21.9069	25.9806	25.578	24.0223	NA	NA	23.9525	NA	NA	NA	26.1315	24.9992
R.LLQDSVDFSLADAINTEFK.N	NA	24.5949	27.5598	28.6422	27.4293	27.214	27.8873	28.9308	29.0854	27.8754	NA	28.6694	27.9321	28.1183	25.446	28.8385	29.9682	NA	29.3539	26.9167	28.2945	29.6679	NA	24.757	30.1472	28.9118	29.1706
R.LLQDSVDFSLADAINTEFKNTR.T	24.7386	25.0884	24.9191	25.7553	24.6765	25.65	24.3868	25.9445	25.0037	24.6012	26.1528	25.0694	23.5302	24.0768	27.3639	26.4121	27.675	27.2926	26.3714	25.3801	25.2324	26.6684	NA	26.4805	26.5483	25.2759	27.2509
R.LQDEIQNM*K.E	28.4462	NA	NA	29.0625	NA	NA	NA	28.84	NA	26.1114	28.81	28.4515	27.1234	NA	NA	NA	NA	30.6373	30.653	NA	NA	NA	30.4388	NA	30.6045	NA	NA
R.LQDEIQNM*KEEM*AR.H	27.6108	NA	NA	28.2051	26.3104	NA	25.8942	NA	NA	27.3324	NA	NA	NA	27.2601	20.1055	29.1075	30.4013	29.5316	29.3314	28.7853	NA	29.3725	30.1464	24.5938	NA	28.0691	29.9714
R.M*FGGPGTASR.P	28.9465	28.5596	28.9142	29.7514	28.1655	29.2417	27.1061	29.3309	28.8642	NA	29.3443	28.8614	27.9094	28.243	31.2725	30.91	31.7891	30.9342	31.6259	30.0913	29.7673	30.3489	31.8703	31.7824	30.863	29.4933	30.9689
R.QAKQESTEYR.R	NA	NA	NA	NA	NA	NA	NA	NA	NA	NA	24.8984	24.0794	NA	NA	25.1941	NA	24.8541	26.8746	25.4245	25.522	25.0276	26.1617	26.1575	25.2761	26.5405	NA	25.9747
R.QDVDNASLAR.L	20.7022	29.7187	29.909	30.7956	NA	30.4987	27.6657	29.7092	NA	28.6092	NA	NA	NA	26.7416	32.3224	31.2255	32.6193	32.0482	31.7969	31.0811	31.0912	31.7665	31.9914	31.0644	30.6827	30.6407	24.1305
R.QQYESVAAK.N	28.4607	28	28.4344	29.2439	28.0122	NA	27.0883	29.0954	28.6165	NA	29.1794	28.2946	27.7159	NA	30.3667	30.1146	31.6994	30.4543	NA	29.461	28.5287	29.8582	30.2574	30.9199	30.6308	28.6181	30.4537
R.QVDQLTNDK.A	28.404	28.0878	28.6312	29.6275	28.0632	28.833	27.4822	29.4965	28.8029	27.3346	29.1798	28.3832	28.2023	28.4445	30.436	30.4952	NA	30.8096	31.0933	29.8024	NA	30.1047	30.9038	30.9765	30.8302	NA	NA
R.QVDQLTNDKAR.V	25.2807	23.9593	25.4583	26.4786	24.9061	25.696	NA	26.2456	25.212	NA	26.2238	25.3345	NA	NA	27.5878	27.0773	27.3053	27.2673	26.3047	26.4577	25.9652	26.8411	27.1478	NA	27.2751	26.4586	27.3382
R.QVQSLTCEVDALK.G	23.6199	23.568	NA	25.46	NA	NA	NA	NA	NA	NA	25.2882	NA	NA	NA	NA	NA	27.9331	26.1187	26.6291	NA	24.8281	NA	26.4813	26.416	NA	24.3566	26.4793
R.RM*FGGPGTASR.P	NA	NA	NA	NA	NA	26.385	NA	NA	NA	NA	NA	NA	NA	NA	NA	NA	NA	27.8546	27.0481	26.3076	25.0063	28.2992	27.5499	28.549	27.5899	NA	27.6893
R.RQVDQLTNDK.A	NA	25.4377	NA	26.8654	NA	27.3211	NA	NA	NA	NA	28.1821	NA	NA	22.3766	28.7143	NA	NA	29.1542	NA	28.0094	NA	NA	27.4899	NA	NA	27.3656	29.5875
R.SLYASSPGGVYATR.S	29.1943	29.2825	NA	30.0322	28.7502	23.888	27.4573	NA	29.7396	28.1072	30.5605	25.579	28.5342	28.8963	32.1345	28.1008	32.2331	31.8907	31.568	30.5432	29.969	31.5818	27.9903	31.3251	NA	30.5481	31.6423
R.SVSSSSYR.R	29.8017	29.3488	29.7082	30.7065	29.0829	29.9173	28.1012	30.227	NA	28.3861	30.4886	29.6194	28.6512	29.1738	NA	31.7349	32.5001	31.4801	31.4314	30.9161	30.4044	NA	31.5106	31.6676	31.5961	30.2686	31.8299
R.SYVTTSTR.T	NA	NA	30.0091	NA	29.5415	23.9348	NA	30.8535	NA	NA	NA	29.9852	29.101	NA	NA	22.3782	28.0451	27.2152	NA	NA	NA	NA	NA	29.3232	24.9618	30.8283	32.3162
R.TLLIKTVETR.D	NA	26.0185	NA	NA	25.7375	27.2358	NA	27.0977	26.2431	NA	27.5588	26.6204	NA	NA	NA	28.3035	29.2651	28.3537	28.1373	27.8887	26.8628	28.5629	NA	28.3876	NA	27.6031	28.4344
R.TNEKVELQELNDR.F	25.4343	NA	25.4342	NA	NA	26.0103	NA	NA	NA	NA	NA	25.3514	NA	NA	NA	NA	27.669	NA	26.9851	26.9184	NA	22.7218	NA	27.0062	NA	25.7458	NA
R.TYSLGSALR.P	NA	27.7536	NA	NA	NA	NA	NA	NA	27.6254	NA	NA	NA	NA	NA	30.2536	NA	NA	NA	NA	NA	NA	NA	NA	29.0303	NA	NA	NA
R.TYSLGSALRPSTSR.S	29.9341	NA	30.2751	31.068	NA	30.7311	NA	NA	NA	NA	NA	NA	NA	NA	32.6634	32.1458	33.2446	32.4172	32.19	NA	31.1648	32.0319	32.3001	32.3591	32.2191	19.5997	32.4857
K.LLDFGSLSNLQVTQPTVGM*NFK.T	25.9648	NA	24.2814	NA	25.6388	NA	NA	24.3261	25.836	NA	25.1113	25.2779	24.754	25.8602	NA	NA	24.6202	NA	24.9422	NA	NA	NA	NA	24.9276	NA	NA	NA
R.DNYVPEVSALDQEIIEVDPDTK.E	26.0195	NA	24.6337	25.4723	24.6411	24.7158	24.4743	NA	NA	NA	25.4593	25.9886	24.458	25.2424	NA	NA	NA	NA	NA	NA	NA	NA	NA	NA	NA	NA	NA
R.LGNDFHTNK.R	25.9187	NA	NA	NA	NA	24.9856	NA	NA	NA	NA	24.463	NA	NA	NA	NA	NA	NA	NA	NA	NA	NA	NA	NA	NA	NA	NA	NA
R.WVVSAAH.C	NA	22.8031	NA	NA	23.5343	23.9461	25.3606	NA	NA	NA	NA	NA	21.8088	26.4428	26.6574	NA	30.7261	NA	NA	NA	NA	NA	NA	NA	25.2582	26.1202	26.0494
H.IQALISGIEAQLGDVR.A	24.6706	NA	23.7366	NA	NA	23.7258	NA	NA	NA	NA	NA	NA	24.5277	23.67	NA	NA	NA	NA	NA	NA	NA	NA	NA	NA	NA	NA	NA
K.AALEDTLAETEAR.F	29.7978	26.2761	29.0793	29.9481	29.3806	28.4408	29.5423	29.5095	29.3182	29.2594	29.1918	29.1079	29.6539	29.9242	NA	NA	NA	NA	NA	24.262	NA	NA	NA	NA	NA	NA	NA
K.DAEAWFTSR.T	28.7516	27.2993	NA	28.8616	28.9839	28.2129	NA	28.4528	28.7723	NA	28.3905	28.9054	28.0096	28.7687	NA	NA	NA	NA	NA	NA	NA	NA	NA	NA	NA	NA	NA
K.FETEQALR.L	NA	NA	29.6109	30.5708	27.2119	NA	30.0085	30.3418	30.3023	30.2473	29.9657	30.5697	30.5832	NA	NA	NA	NA	NA	NA	24.995	27.1314	NA	27.0315	NA	NA	NA	NA
K.ILGATIENSR.I	30.8541	30.2801	NA	31.0001	30.5994	NA	NA	NA	NA	30.4562	NA	NA	30.8747	NA	NA	NA	NA	NA	NA	NA	NA	NA	28.1517	NA	NA	NA	NA
K.LTM*QNLNDR.L	29.9212	28.6303	28.5634	29.4644	29.4019	28.7355	28.8852	29.2395	29.3937	28.9996	29.0099	29.7244	29.3198	29.688	NA	NA	NA	NA	NA	NA	NA	NA	26.2368	NA	NA	NA	NA
K.SEVTDLRR.A	NA	26.7604	NA	NA	27.3525	28.0617	26.5583	NA	NA	NA	NA	NA	NA	NA	NA	NA	NA	NA	NA	NA	NA	NA	NA	NA	NA	NA	NA
K.SRLEQEIATYR.S	NA	27.9534	NA	29.0433	28.5032	25.6698	NA	28.2386	NA	27.3233	28.474	28.8713	NA	28.9031	NA	NA	NA	NA	NA	NA	NA	NA	NA	NA	NA	NA	NA
L.ISGIEAQLGDVR.A	27.6693	26.7848	26.3634	26.9378	NA	NA	26.4674	26.0099	NA	NA	NA	27.0851	26.2666	NA	NA	NA	NA	NA	NA	NA	NA	NA	22.4789	NA	NA	NA	NA
R.ALEAANGELEVK.I	28.5821	26.8326	NA	28.4267	28.3673	27.8521	NA	28.3261	28.1319	27.8741	28.1351	NA	28.5258	28.1916	NA	NA	NA	NA	NA	22.9324	NA	NA	24.5415	NA	NA	NA	NA
R.APSIHGGSGGR.G	NA	NA	NA	NA	NA	NA	NA	NA	NA	27.7859	NA	27.0053	26.9993	NA	NA	NA	NA	NA	NA	NA	NA	NA	NA	NA	NA	NA	NA
R.EVAGHTEQLQM*SR.S	26.2922	NA	NA	26.2297	26.3879	26.0432	NA	NA	25.6345	NA	27.229	27.2593	27.6523	26.2192	NA	NA	NA	NA	NA	NA	NA	NA	NA	NA	NA	NA	NA
R.FGAQLAHIQALISGIEAQLGDVR.A	NA	NA	NA	22.5745	24.7953	24.8012	24.4272	24.8863	24.3739	22.7455	26.0079	26.0396	25.4178	25.5816	NA	NA	NA	NA	NA	NA	NA	NA	NA	NA	NA	NA	NA
R.FGPGVAFR.A	32.2716	31.3488	30.953	32.0692	31.4585	31.4072	31.342	31.5443	31.4549	31.4531	31.5153	31.678	31.471	31.7248	NA	NA	NA	NA	NA	NA	NA	NA	28.2695	NA	NA	NA	NA
R.GQVGGQVSVEVDSAPGTDLAK.I	27.06	24.996	NA	NA	26.5633	26.658	26.2316	27.5242	25.8511	25.3653	27.6307	NA	28.5025	26.7567	NA	NA	NA	NA	NA	NA	NA	NA	NA	NA	NA	NA	NA
R.KDAEAWFTSR.T	NA	NA	NA	NA	NA	25.6973	NA	24.6811	26.1461	NA	NA	NA	NA	26.3006	NA	NA	NA	NA	NA	NA	NA	NA	NA	NA	NA	NA	NA
R.QNQEYQR.L	29.5414	NA	28.382	29.4616	28.8658	28.5886	28.6892	28.7536	29.0502	28.6803	28.6635	NA	28.9404	27.8654	NA	NA	NA	NA	NA	NA	NA	NA	25.6874	NA	NA	NA	NA
R.QSSATSSFGGLGGGSVR.F	23.8325	28.5535	28.0659	29.6519	29.3208	NA	28.5931	23.8232	NA	28.584	28.8103	29.1435	NA	NA	NA	NA	NA	NA	NA	24.1646	NA	NA	25.8716	NA	NA	NA	NA
R.SLLEGQEDHYNNLSASK.V	NA	NA	NA	25.2048	NA	NA	NA	NA	NA	25.7844	NA	23.8044	NA	NA	NA	NA	NA	NA	NA	NA	NA	NA	NA	NA	NA	NA	NA
R.SQYEVM*AEQNR.K	29.6968	28.9769	NA	29.3325	NA	29.1841	29.1432	28.9623	29.1072	28.7939	25.8786	29.3139	29.0573	NA	NA	NA	NA	NA	NA	24.231	NA	NA	NA	NA	NA	NA	NA
R.TDLEM*QIEGLK.E	NA	26.3972	26.2855	27.2112	26.8048	NA	NA	26.8367	26.7456	23.8617	26.5179	26.8529	27.1836	27.4763	NA	NA	NA	NA	NA	NA	NA	NA	NA	NA	NA	28.5475	NA
R.TDLEM*QIEGLKEELAYLK.K	28.2291	27.7262	27.7188	NA	28.5963	26.3608	27.419	28.0847	27.6395	27.4984	28.5576	29.0521	27.9174	30.084	NA	NA	NA	NA	NA	NA	NA	NA	24.603	NA	NA	NA	NA
R.TKFETEQALR.L	NA	NA	NA	NA	NA	NA	NA	NA	NA	26.0546	NA	26.6362	25.4299	25.8347	NA	NA	NA	NA	NA	NA	NA	NA	NA	NA	NA	25.2686	NA
R.TLQGLEIELQSQLSM*K.A	30.6364	29.2902	29.0653	29.8866	29.8007	28.976	29.638	29.7817	30.0931	29.8413	29.8436	30.4385	22.0279	NA	NA	NA	NA	NA	NA	NA	NA	NA	NA	NA	NA	NA	NA
R.TLQGLEIELQSQLSM*KAALEDTLAETEAR.F	23.2236	22.4136	NA	23.3699	24.8454	NA	23.2046	NA	NA	24.2521	23.2479	NA	NA	NA	NA	NA	NA	NA	NA	NA	NA	NA	NA	NA	NA	NA	NA
K.AQYEEM*AK.C	26.5443	26.0747	25.6474	26.7773	26.3907	25.6695	NA	26.3052	26.5161	25.1553	26.5939	26.0642	25.7162	26.3874	NA	NA	NA	NA	NA	NA	NA	NA	NA	NA	NA	NA	NA
K.DVDAAYM*SK.V	27.3008	26.4876	NA	27.2803	27.2742	26.3569	26.0803	27.2658	27.1323	26.4532	27.1432	27.1756	27.0168	27.7302	NA	NA	NA	NA	NA	NA	NA	NA	NA	NA	NA	NA	NA
K.FETLQAQAGK.H	28.0354	27.3537	NA	28.2368	17.2921	26.9385	26.6509	NA	27.5305	26.7464	27.9239	27.7385	27.553	28.3555	NA	NA	NA	NA	NA	NA	NA	NA	NA	NA	NA	NA	NA
K.LEAAIAEAEER.G	NA	NA	28.7885	29.7196	29.4452	29.1073	NA	29.739	28.9943	NA	29.6381	28.875	28.4421	NA	NA	NA	NA	NA	NA	NA	NA	NA	24.9943	NA	NA	NA	NA
K.QEELEAALQR.G	28.4949	28.1674	NA	28.7426	27.8712	NA	NA	NA	NA	23.4896	NA	24.5954	27.0717	28.9956	NA	NA	NA	NA	NA	NA	NA	NA	NA	NA	NA	NA	NA
K.VDALNDEINFLR.T	29.2395	28.8854	29.1958	29.8992	29.5624	25.4255	27.9951	29.7277	29.4242	28.2377	30.1483	29.3168	28.7994	29.6043	NA	NA	NA	NA	NA	NA	NA	NA	NA	NA	21.9305	NA	NA
K.VELEAKVDALNDEINFLR.T	NA	NA	NA	23.556	24.0994	NA	NA	23.3067	NA	NA	NA	22.9162	NA	NA	NA	NA	NA	NA	NA	NA	NA	NA	NA	NA	NA	NA	NA
R.AEAEAWYQTK.F	26.1923	NA	NA	26.5881	27.159	26.1449	NA	NA	25.7065	NA	NA	26.5215	NA	26.8714	NA	NA	NA	NA	NA	NA	NA	NA	NA	NA	NA	NA	NA
R.AKLEAAIAEAEER.G	NA	24.578	NA	NA	NA	23.078	NA	25.5381	NA	NA	25.5997	24.3841	NA	NA	NA	NA	NA	NA	NA	NA	NA	NA	NA	NA	NA	NA	NA
R.EVTINQSLLAPLR.L	29.987	29.8631	29.8847	30.5387	29.8412	28.885	29.2131	30.3806	29.8599	28.7481	30.4906	30.1392	29.6855	29.4391	NA	NA	NA	NA	NA	NA	NA	NA	25.2299	NA	NA	NA	NA
R.EYQELM*SVK.L	28.476	28.2365	NA	29.0845	28.2285	NA	27.6235	29.1195	28.5901	NA	28.9671	28.0458	28.472	NA	NA	NA	NA	NA	NA	NA	NA	NA	NA	NA	NA	NA	NA
R.GQLEALQVDGGR.L	30.4887	30.1189	24.0487	30.6815	30.4403	29.7589	29.265	29.7229	29.9067	28.9472	30.4994	29.6737	21.0584	30.0619	NA	NA	NA	NA	NA	NA	NA	NA	26.0168	NA	NA	NA	NA
R.LDADPSLQR.V	NA	30.2686	30.0448	30.9421	30.6013	NA	NA	NA	30.1343	29.4052	30.6853	NA	NA	30.2967	NA	NA	NA	NA	NA	NA	NA	NA	NA	NA	NA	NA	NA
R.LPDIFEAQIAGLR.G	30.3103	29.8628	NA	30.3495	30.1926	29.8109	28.927	29.7667	NA	29.2222	30.4183	NA	NA	30.0574	NA	NA	NA	NA	NA	NA	NA	NA	NA	NA	NA	NA	NA
R.LQAEIDNIK.N	29.414	28.7521	28.5542	29.6056	29.433	27.9963	28.0504	28.3257	28.9153	NA	29.4916	28.9713	28.9171	29.5984	NA	NA	NA	NA	NA	NA	NA	NA	NA	NA	NA	NA	NA
R.LQAEIDNIKNQR.A	25.1774	24.1204	NA	25.564	26.1618	25.3248	NA	NA	NA	23.1232	NA	NA	21.6813	NA	NA	NA	NA	NA	NA	NA	NA	NA	NA	NA	NA	NA	NA
R.NEISEM*NR.A	29.9881	29.444	29.3148	30.2277	29.8029	29.3129	28.4208	29.6698	29.3325	NA	30.0874	29.9038	28.905	29.7509	NA	NA	NA	NA	NA	NA	NA	NA	NA	NA	NA	NA	NA
R.PGGLGSSSLYGLGASR.P	28.4169	27.9823	28.2675	28.8053	29.1086	28.2013	27.3217	NA	NA	25.1189	NA	28.7052	27.7401	28.7189	NA	NA	NA	NA	NA	NA	NA	NA	23.4904	NA	NA	NA	NA
R.PGGLGSSSLYGLGASRPR.V	NA	NA	NA	27.0573	NA	27.3148	NA	27.685	27.0207	NA	NA	26.4627	NA	NA	NA	NA	NA	NA	NA	NA	NA	NA	NA	NA	NA	NA	NA
R.QEESEQIK.T	27.9432	27.4078	27.192	28.1064	27.8591	26.85	26.6223	27.698	27.1108	NA	27.6824	27.6012	26.8234	NA	NA	NA	NA	NA	NA	NA	NA	NA	NA	NA	NA	NA	NA
R.SAYGGPVGAGIR.E	29.6182	29.8055	29.4251	30.3414	30.1777	NA	28.8681	30.2808	29.4883	29.0534	30.3583	30.0356	29.2217	NA	NA	NA	NA	NA	NA	NA	NA	NA	NA	NA	NA	NA	NA
R.SLDLDGIIAEVK.A	29.3669	29.4218	28.9377	28.7987	29.9068	29.3463	28.2055	29.0578	29.3056	28.0552	29.8395	29.4472	29.4459	30.1258	NA	NA	NA	NA	NA	NA	NA	NA	25.0076	NA	NA	NA	NA
R.SM*QDVVEDFK.N	28.8265	27.5944	NA	28.7064	28.5899	28.0021	NA	28.6262	28.196	27.1926	NA	NA	NA	29.2573	NA	NA	NA	NA	NA	NA	NA	NA	23.8431	NA	NA	NA	NA
R.SMQDVVEDFK.N	NA	NA	NA	23.1418	NA	NA	NA	23.6662	NA	NA	24.7081	NA	NA	23.9757	NA	NA	NA	NA	NA	NA	NA	NA	NA	NA	NA	NA	NA
R.TAAENEFVVLK.K	29.4217	28.7374	NA	NA	NA	NA	NA	29.4114	28.7707	27.4238	NA	28.9234	NA	29.4731	NA	NA	NA	NA	NA	NA	NA	NA	24.698	NA	NA	NA	NA
R.TLNETELTELQSQISDTSVVLSM*DNSR.S	25.7204	28.3376	28.1593	28.9857	28.5562	28.8052	25.4395	28.9538	28.316	28.0352	27.1907	28.8189	27.7311	28.7865	NA	NA	NA	NA	NA	NA	NA	NA	NA	NA	NA	NA	NA
R.VRQEESEQIK.T	28.2086	27.4916	27.2921	28.1464	28.1909	27.7599	26.9967	28.3253	27.7881	27.5978	28.3606	27.8257	27.7403	28.6133	NA	NA	NA	NA	NA	NA	NA	NA	NA	NA	NA	NA	NA
K.VVVYSNTIQSIIAIIR.A	23.2433	23.4442	NA	23.9732	NA	23.1475	21.2595	23.5807	23.2205	NA	24.2623	23.0543	23.6231	NA	NA	NA	NA	24.1696	22.6654	23.3144	22.9379	23.1474	23.8664	24.8086	23.7912	NA	23.8068
K.FITIFGTR.S	30.498	29.7576	NA	NA	29.8897	NA	NA	30.2515	30.1089	NA	30.0263	30.1147	30.0081	30.6136	NA	NA	NA	NA	NA	NA	28.7396	NA	NA	29.5686	NA	27.6222	NA
K.GAGTDDHTLIR.V	27.114	24.8592	NA	27.4539	NA	27.2415	26.8781	26.8616	NA	NA	28.0283	27.7081	27.6541	27.8469	NA	NA	NA	NA	25.6852	NA	23.7589	NA	26.8313	27.2915	26.0122	24.9957	25.3789
K.GDTSGDYK.K	24.6501	NA	NA	24.7694	NA	NA	23.9077	NA	25.1185	NA	NA	NA	NA	NA	NA	NA	NA	NA	NA	NA	NA	NA	NA	NA	NA	NA	NA
K.GLGTDEESILTLLTSR.S	29.1372	28.6973	28.5695	28.1733	28.828	27.7125	28.0311	28.6275	28.8866	27.6202	28.9534	28.7269	28.4804	29.5013	26.5381	27.0649	28.2104	27.2123	26.4915	26.958	27.1134	26.5782	27.7452	27.46	27.5112	26.0278	27.9245
K.LIVALM*KPSR.L	26.733	21.1525	NA	27.5413	25.0307	NA	25.6373	28.799	27.3057	26.804	NA	27.4807	28.3749	27.2202	NA	NA	NA	25.401	NA	NA	NA	NA	NA	26.9363	23.7047	NA	NA
K.NFATSLYSM*IK.G	26.968	25.8238	NA	NA	26.1431	25.468	NA	26.4667	26.3133	25.6922	NA	25.638	NA	27.7563	NA	NA	NA	24.2703	25.2864	NA	NA	NA	NA	25.2895	NA	NA	NA
K.NFATSLYSMIK.G	NA	NA	NA	23.8821	24.5117	NA	NA	NA	NA	NA	23.5972	NA	NA	NA	NA	NA	NA	NA	NA	NA	NA	NA	NA	NA	NA	NA	NA
K.QVYEEEYGSSLEDDVVGDTSGYYQR.M	26.5365	26.3524	25.7847	26.9505	26.8977	25.6855	25.8845	26.1298	27.0993	26.4072	26.2811	26.923	24.4079	27.1532	24.6472	23.7819	25.392	24.2495	24.0552	24.6668	23.4556	24.4931	NA	25.845	24.9325	NA	25.3077
K.VLTEIIASR.T	30.332	29.6711	NA	30.4602	NA	NA	NA	NA	NA	NA	30.0484	30.0133	29.8164	30.5933	NA	28.2403	29.5286	NA	NA	NA	28.427	28.0226	NA	NA	28.5523	27.4571	28.8097
K.WGTDEEK.F	26.8251	25.713	NA	26.4	25.6582	NA	NA	26.3518	NA	NA	NA	24.5698	26.1866	27.0961	NA	NA	NA	NA	25.4865	NA	NA	NA	NA	NA	NA	NA	NA
K.YM*TISGFQIEETIDR.E	25.9199	NA	NA	25.7642	25.2343	25.5481	NA	25.4512	26.1735	24.2349	NA	26.276	25.3025	26.4709	22.2221	23.7903	24.8515	24.0839	24.1969	NA	23.8119	22.7437	NA	24.7651	NA	NA	24.1037
R.DLLDDLKSELTGK.F	24.5969	23.322	24.377	25.8597	NA	25.9025	NA	25.5572	26.6089	26.456	24.9898	24.2864	25.3468	25.5376	NA	NA	23.2289	NA	NA	NA	NA	NA	23.4903	25.7051	NA	NA	23.6912
R.DPDAGIDEAQVEQDAQALFQAGELK.W	20.7802	27.7024	28.0217	27.8184	28.0956	27.1428	27.9334	27.8334	27.9996	26.8368	27.9915	27.6608	28.4863	28.8922	25.677	26.3347	26.7623	26.6634	26.4688	26.502	25.8181	25.374	26.6337	27.6019	26.6614	25.5679	26.4778
R.ETSGNLEQLLLAVVK.S	28.4024	28.1316	28.3335	28.3607	28.4103	27.9321	27.6109	28.1391	28.4871	26.7933	27.8488	28.3312	27.7789	28.6405	26.0307	26.8055	27.6928	26.9388	26.745	27.1729	26.5747	26.2595	27.061	27.8551	26.9884	26.0523	26.6642
R.GTVTDFPGFDER.A	30.5014	29.5957	29.4215	30.4391	29.4575	29.1327	28.809	29.8228	30.0724	28.8688	NA	29.6999	29.4717	30.2019	28.4158	28.4542	28.8458	28.4919	27.8256	NA	27.7478	27.3442	28.531	NA	28.6927	27.2887	28.515
R.LYDAYELK.H	28.8831	NA	27.9913	28.9621	28.5307	NA	27.66	28.3829	22.1016	26.8357	20.8743	28.1791	NA	24.1984	25.9684	25.5639	28.0218	27.0352	27.0622	NA	26.5825	26.05	NA	26.9126	26.7314	25.5786	26.9447
R.M*LVVLLQANR.D	30.0535	29.5172	29.239	29.3412	29.4406	29.5679	29.2057	29.9158	29.712	20.2511	29.6182	29.7786	29.3673	30.0377	NA	NA	26.8034	20.45	28.2152	NA	21.6171	NA	NA	28.6868	NA	28.228	18.2309
R.M*LVVLLQANRDPDAGIDEAQVEQDAQALFQAGELK.W	26.4423	25.9009	NA	26.816	26.2319	25.8709	25.3115	26.897	26.5742	26.9005	26.6902	26.4388	26.6019	26.6808	NA	NA	NA	24.5306	NA	24.5715	23.4139	NA	23.264	23.9838	25.4648	NA	25.9021
R.QEISAAFK.T	NA	NA	28.5223	29.5388	28.9798	28.52	28.2895	29.1308	NA	NA	28.8637	29.03	28.8356	29.7434	NA	27.3673	NA	NA	27.6647	27.3223	27.4307	26.6736	27.8099	28.5306	27.408	NA	NA
R.QEISAAFKTLFGR.D	NA	NA	NA	24.8315	NA	NA	NA	24.777	NA	NA	NA	NA	NA	25.0193	NA	NA	NA	NA	NA	NA	NA	NA	NA	NA	NA	NA	NA
R.SEIDLFNIR.K	30.959	30.4255	30.4738	30.9335	29.9944	30.3247	29.783	NA	30.368	29.9394	29.6065	30.4413	NA	30.7059	28.1916	29.5566	29.5218	29.133	28.5584	NA	29.0755	28.55	29.2421	29.3259	28.9019	28.4722	29.1392
R.SIPAYLAETLYYAM*K.G	28.5671	27.8875	28.1481	27.0959	28.2082	NA	NA	NA	NA	NA	NA	NA	NA	29.0201	NA	NA	27.4918	NA	NA	NA	NA	NA	NA	27.0959	NA	NA	NA
R.SIPAYLAETLYYAMK.G	NA	NA	NA	NA	23.5302	23.6147	NA	22.1926	NA	NA	24.349	NA	23.8433	24.0293	NA	NA	NA	NA	NA	NA	NA	NA	23.0794	NA	NA	NA	NA
K.EVASNSELVQSSR.S	NA	NA	NA	NA	NA	NA	NA	26.8352	NA	NA	NA	NA	26.1726	NA	NA	NA	NA	NA	NA	NA	25.8376	28.7034	NA	24.4019	23.8632	29.9173	30.0761
K.IIAATIENAQPILQIDNAR.L	NA	NA	NA	NA	25.296	NA	NA	28.7503	NA	NA	NA	NA	27.4017	NA	NA	NA	NA	NA	NA	NA	27.3571	29.4506	NA	25.0248	25.2173	32.0389	31.6521
K.TEELNKEVASNSELVQSSR.S	NA	NA	NA	NA	NA	NA	NA	NA	NA	NA	NA	NA	NA	NA	NA	NA	NA	NA	NA	NA	NA	24.6853	NA	NA	NA	23.4969	25.055
K.YEHELALR.Q	NA	NA	NA	NA	NA	NA	NA	29.4583	NA	NA	NA	NA	27.3218	NA	NA	NA	NA	NA	NA	NA	28.3031	29.5294	NA	25.7328	NA	32.3035	31.9526
R.DQYEQM*AEK.N	NA	NA	NA	NA	NA	NA	NA	NA	NA	NA	NA	NA	NA	NA	NA	NA	NA	NA	NA	NA	NA	26.4619	NA	NA	NA	28.8416	28.1951
R.DQYEQMAEK.N	NA	NA	NA	NA	NA	NA	NA	NA	NA	NA	NA	NA	NA	NA	NA	NA	NA	NA	NA	NA	NA	25.7369	NA	NA	NA	27.6753	27.7591
R.EVFTSSSSSSSR.Q	NA	NA	NA	NA	23.4915	NA	NA	25.1324	NA	NA	NA	NA	25.758	NA	NA	NA	NA	NA	NA	NA	27.2016	27.5303	NA	NA	24.0076	28.5405	28.2522
R.LLEGEDAHLSSQQASGQSYSSR.E	NA	NA	NA	NA	23.3412	NA	NA	26.4227	NA	NA	NA	NA	26.0445	NA	NA	NA	NA	NA	NA	NA	26.7841	27.9489	NA	NA	NA	29.1816	29.3562
R.QTVEADVNGLR.R	NA	NA	NA	NA	NA	NA	NA	27.1514	NA	NA	NA	NA	26.3246	NA	NA	NA	NA	NA	NA	NA	NA	NA	NA	23.9522	23.5489	NA	29.4694
R.VLQGLEIELQSQLSM*K.A	NA	NA	NA	NA	NA	NA	NA	27.1261	NA	25.2181	NA	NA	25.9145	NA	NA	NA	NA	NA	NA	NA	25.6778	28.7457	24.8181	NA	NA	30.1615	29.3288
R.VLQGLEIELQSQLSMK.A	NA	NA	NA	NA	NA	NA	NA	NA	NA	24.2765	NA	NA	NA	NA	NA	NA	NA	NA	NA	NA	NA	23.954	NA	NA	NA	27.2815	26.3768
K.DQGYSTALIGK.W	NA	NA	NA	NA	NA	NA	NA	NA	24.7076	24.0008	NA	NA	NA	25.6148	NA	NA	NA	NA	NA	NA	NA	NA	NA	NA	NA	NA	NA
K.IDEPTSNM*DIFPTVAK.L	NA	NA	NA	23.2667	21.2315	NA	NA	22.2168	NA	NA	NA	NA	NA	NA	NA	NA	NA	NA	NA	NA	NA	NA	NA	NA	NA	NA	NA
K.VM*QEAADR.H	27.3293	26.3714	26.2296	27.0715	26.5989	NA	NA	26.427	26.889	NA	26.6625	26.9749	26.5696	27.0007	NA	NA	NA	NA	NA	NA	NA	NA	NA	NA	NA	NA	NA
R.AAFM*TGR.Y	NA	28.1564	28.3611	29.0797	28.5259	28.2078	NA	27.0047	28.4619	NA	NA	NA	28.0537	28.6301	NA	NA	NA	NA	NA	NA	NA	NA	NA	NA	NA	NA	NA
R.DLM*PLLEGK.S	26.9941	26.2788	26.2777	27.3443	26.6315	26.1996	26.0119	26.7128	26.9693	26.6939	26.867	26.9705	26.2897	27.4284	NA	NA	NA	NA	NA	NA	NA	NA	NA	NA	NA	NA	NA
R.ERNPLTPASEPR.F	27.8013	NA	NA	27.914	27.4138	27.056	NA	27.4238	27.1392	27.313	NA	27.3971	NA	27.694	NA	NA	NA	NA	NA	NA	NA	NA	NA	NA	NA	NA	NA
R.LTVEAAQFIQR.N	28.5454	28.5051	27.7375	28.923	28.1486	27.9298	28.0004	28.7712	27.7561	27.1538	NA	28.8062	28.0402	28.518	NA	NA	25.771	NA	NA	NA	NA	NA	NA	NA	NA	NA	NA
R.TGVFLFTASSGGLPTDEITFAK.L	NA	25.1985	24.9531	26.8507	26.7915	25.4881	25.7792	NA	26.4662	25.6303	26.614	NA	26.2931	26.8991	NA	NA	NA	NA	NA	NA	NA	NA	NA	NA	NA	NA	NA
R.FTPGTFTNQIQAAFR.E	26.6146	NA	25.7985	26.5083	NA	26.0862	NA	NA	26.5258	26.4222	NA	NA	26.1279	NA	NA	NA	NA	NA	NA	NA	NA	NA	NA	NA	NA	NA	25.8711
K.ALPGQLKPFETLLSQNQGGK.T	NA	25.8958	NA	27.2546	NA	NA	26.2528	27.09	NA	27.5262	NA	26.3964	27.8237	27.8454	NA	NA	27.1284	25.4796	27.6745	NA	NA	NA	27.7906	27.9245	24.5159	NA	NA
K.DQQEAALVDM*VNDGVEDLR.C	26.6698	25.7741	25.8041	22.9685	26.2037	25.7734	25.9604	26.4326	26.2199	26.1043	NA	25.8464	26.8972	26.9649	26.1192	24.9869	NA	25.9723	24.1551	NA	25.9411	NA	27.0087	27.073	25.9103	NA	25.9271
K.EEVVTVETWQEGSLK.A	NA	NA	NA	NA	NA	NA	NA	22.4542	23.6391	NA	NA	NA	24.2123	24.7797	NA	NA	NA	NA	NA	NA	22.2544	NA	NA	NA	NA	NA	NA
K.FQDGDLTLYQSNTILR.H	26.7986	25.8239	25.8413	26.6587	26.1094	25.4836	25.0192	24.5791	26.0797	NA	25.6569	25.8743	26.3467	26.9752	25.7059	24.8419	26.1863	25.3946	NA	NA	25.3715	25.472	26.7009	26.5587	NA	24.2562	26.3819
M.PPYTVVYFPVR.G	28.3305	27.0105	27.0046	NA	27.1784	27.2171	26.9744	27.7577	NA	27.6845	27.4622	27.9939	27.7508	27.3255	27.3535	26.1502	26.9556	27.2112	27.3803	26.8905	26.9655	26.2161	27.4405	27.7643	27.5204	26.5544	27.2828
R.M*LLADQGQSWK.E	NA	NA	NA	26.9631	NA	NA	NA	26.1705	NA	NA	25.2011	25.7536	25.8842	NA	NA	NA	NA	NA	NA	24.2474	NA	NA	NA	NA	NA	NA	NA
K.DEEKM*EIQEIQLK.E	NA	NA	NA	NA	NA	NA	NA	NA	NA	NA	NA	NA	NA	NA	NA	NA	NA	NA	24.8798	NA	NA	NA	24.1037	27.0927	NA	NA	NA
K.LVIIESDLER.A	25.4086	NA	NA	NA	NA	NA	NA	NA	NA	NA	26.3423	NA	NA	26.2721	NA	NA	29.2228	28.5039	27.1055	26.1291	25.8154	NA	NA	28.0692	26.2332	NA	27.6506
K.M*EIQEIQLK.E	24.0356	NA	23.982	NA	NA	NA	NA	NA	NA	NA	NA	NA	NA	24.827	NA	NA	27.2455	NA	27.8438	NA	NA	NA	NA	27.0617	NA	NA	NA
K.QLEDELVSLQK.K	NA	NA	NA	21.8177	NA	NA	NA	NA	NA	NA	23.2048	NA	NA	NA	NA	NA	27.2807	25.6537	24.7438	23.6628	NA	NA	NA	26.1541	NA	NA	NA
R.KLVIIESDLER.A	NA	NA	NA	NA	24.2836	24.7569	NA	25.569	25.4473	NA	27.0116	25.1021	21.9822	25.9966	25.3091	27.2502	26.0399	28.7044	NA	NA	26.0053	25.677	NA	28.5825	26.56	NA	NA
K.ELEEWYAR.Q	23.0931	NA	NA	NA	23.8783	NA	18.7459	24.5175	23.4054	NA	24.8942	23.2112	24.0583	NA	NA	NA	23.7382	24.1012	NA	NA	23.8342	NA	23.4464	24.4468	NA	21.6212	NA
Q.AAEEAFVNDIDESSPGTEWER.V	NA	NA	NA	NA	24.6475	NA	NA	NA	NA	23.3589	24.4511	NA	NA	24.9549	23.7112	NA	24.4357	NA	24.5048	23.4756	NA	NA	25.1387	NA	NA	21.7474	24.7133
R.LEALDANSR.K	27.1613	NA	NA	28.1902	NA	NA	NA	NA	NA	22.2144	27.7584	24.6845	25.8073	NA	NA	NA	25.8488	19.8212	27.1119	NA	24.9928	26.6133	26.9357	25.9822	25.5142	NA	NA
R.LQELDAASK.V	NA	NA	25.6224	27.0469	NA	NA	NA	NA	NA	25.6049	NA	25.8734	NA	NA	NA	NA	NA	NA	NA	NA	NA	NA	24.4266	24.8729	NA	NA	NA
R.LTQEPESIR.K	NA	26.6914	NA	NA	26.7748	26.4198	NA	NA	NA	NA	26.8374	26.4778	NA	26.8541	NA	NA	NA	NA	NA	NA	NA	NA	NA	NA	NA	NA	NA
K.AASGFNAM*EDAQTLR.K	24.8083	24.078	NA	24.8746	24.5598	NA	24.5623	23.0264	NA	23.4069	24.0162	NA	23.5447	24.5238	NA	NA	NA	NA	NA	NA	NA	NA	NA	NA	NA	NA	NA
K.GLGTDDNTLIR.V	27.7287	27.0131	26.7869	27.4876	27.1822	26.6165	26.535	26.5091	27.1557	NA	NA	26.9266	26.6544	NA	NA	24.0389	25.1964	NA	NA	24.597	23.8602	23.4986	25.211	25.3102	24.276	23.9707	NA
K.GLGTDEDAIISVLAYR.N	26.4628	25.637	26.0481	25.8545	25.4932	25.4247	25.0925	25.4442	26.3245	25.6615	26.3214	26.5491	25.6108	26.6085	23.4165	21.6608	24.5284	24.1638	NA	NA	NA	NA	NA	24.574	22.9073	NA	NA
K.SAYFAEK.L	NA	NA	NA	NA	NA	24.1162	NA	24.5952	NA	NA	NA	25.3361	24.4664	NA	NA	NA	NA	NA	NA	NA	NA	NA	NA	NA	NA	NA	NA
K.SELSGNFEQVIVGM*M*TPTVLYDVQELR.R	26.1719	25.5341	24.6968	25.5269	25.4401	24.8808	25.1054	25.8563	25.1731	24.0741	25.6346	23.3551	23.8125	26.2589	NA	NA	NA	NA	NA	23.0587	NA	NA	NA	23.8443	NA	NA	NA
K.SETSGSFEDALLAIVK.C	25.3891	24.668	23.8858	24.6786	25.4516	23.9856	24.4189	24.5846	24.5883	24.192	24.7154	24.5302	24.5599	24.8895	NA	NA	NA	NA	NA	NA	NA	NA	NA	NA	NA	NA	NA
R.AEIDM*LDIR.A	NA	26.5712	26.5225	NA	25.6801	26.5672	26.1544	26.4109	26.7756	25.8653	25.8946	27.057	25.5897	26.8464	NA	24.5088	NA	NA	NA	24.2136	NA	NA	24.1713	NA	23.7031	NA	NA
R.DEGNYLDDALVR.Q	28.1267	27.8064	27.8136	28.0322	27.6109	NA	27.2306	26.8805	27.4819	26.325	NA	NA	27.9258	27.9297	NA	25.2717	26.3196	NA	NA	25.989	NA	NA	NA	NA	NA	NA	24.3316
R.ISQTYQQQYGR.S	22.5522	NA	25.539	25.6107	NA	26.486	25.7741	26.1372	26.823	25.8259	26.2438	26.7301	NA	NA	NA	NA	NA	24.8599	NA	23.7665	24.0996	NA	24.0878	24.8131	23.618	NA	23.8188
R.QDAQDLYEAGEK.K	26.3384	25.5708	25.6428	25.8813	25.7779	24.9942	NA	25.4227	25.5797	NA	25.5267	NA	24.5809	25.7645	NA	NA	NA	23.2551	NA	22.6601	NA	NA	NA	23.4364	NA	NA	NA
R.RAMKGAGTDEGCLIEILASR.T	27.2829	NA	27.1982	26.6308	NA	27.1225	26.0241	26.6391	27.0321	25.8122	26.9109	27.4493	25.8414	NA	24.1665	NA	NA	NA	NA	NA	NA	NA	NA	NA	NA	NA	NA
R.SDTSFM*FQR.V	27.1095	26.4816	NA	26.8359	26.4357	26.6492	26.1706	26.5911	26.8769	NA	26.7116	26.8638	26.1425	26.7834	NA	NA	24.2749	24.4526	NA	NA	24.0383	NA	NA	NA	NA	NA	NA
R.VLVSLSAGGR.D	NA	18.1947	27.066	28.5911	NA	NA	NA	28.3726	NA	NA	28.4933	28.0082	NA	NA	NA	NA	NA	26.6115	24.7617	26.0618	NA	NA	NA	26.3369	NA	NA	26.2709
R.GEEVGELSR.G	NA	NA	23.0361	NA	NA	23.9925	NA	NA	NA	NA	NA	NA	NA	NA	NA	NA	25.0349	NA	NA	NA	23.5896	NA	NA	NA	NA	NA	NA
K.M*VVIGAGVIGVELGSVWQR.L	24.0166	NA	NA	23.6374	24.3491	22.4631	NA	NA	24.3086	NA	24.5593	23.2942	NA	NA	NA	NA	NA	23.4192	NA	NA	NA	NA	NA	NA	NA	NA	NA
K.NLGLEELGIELDPR.G	25.2145	NA	NA	24.7379	NA	NA	NA	NA	NA	NA	NA	NA	NA	24.5828	NA	NA	NA	NA	NA	NA	NA	NA	NA	NA	NA	NA	NA
R.EANLAASFGK.S	26.5093	NA	24.8538	26.2708	26.657	NA	NA	NA	NA	NA	NA	NA	NA	27.9702	NA	NA	25.6329	NA	25.9425	NA	NA	NA	NA	NA	NA	NA	NA
R.GIEM*SEVR.L	26.5578	NA	25.9789	27.0628	26.0368	25.6516	25.3376	26.0446	26.0213	NA	25.8305	25.8307	NA	NA	NA	24.6632	NA	24.6798	NA	NA	23.8673	22.8941	24.9026	24.9397	NA	NA	24.5724
K.LFIGGLSFETTDESLR.S	27.4397	26.5299	26.5965	27.5278	27.1899	26.8125	26.3294	27.4702	26.5475	NA	27.2922	27.3903	27.0236	27.9911	24.9534	NA	25.6183	25.4863	24.9841	23.9855	NA	NA	26.0083	25.748	25.2968	24.1035	25.5822
K.LTDCVVM*R.D	NA	NA	NA	NA	NA	NA	NA	26.1956	NA	NA	NA	23.8602	NA	26.8322	NA	NA	NA	NA	NA	NA	NA	NA	NA	NA	NA	NA	NA
K.SESPKEPEQLR.K	27.1253	25.0281	NA	27.1139	26.0719	26.2756	25.1388	26.8915	25.7316	26.7714	NA	26.3792	26.3657	26.3719	NA	NA	NA	24.4616	NA	NA	NA	NA	NA	25.0739	NA	NA	NA
L.SFETTDESLR.S	NA	NA	NA	NA	23.6662	NA	NA	NA	23.3748	NA	NA	NA	23.8206	NA	NA	NA	NA	NA	NA	NA	NA	NA	NA	NA	NA	NA	NA
R.KLFIGGLSFETTDESLR.S	25.4977	23.6598	24.9426	26.7064	26.3063	26.6584	NA	26.9298	26.4837	26.3349	NA	26.8683	26.5651	26.7879	NA	23.8173	NA	25.0197	NA	NA	NA	NA	25.5862	23.4018	25.032	NA	24.4305
R.SSGPYGGGGQYFAK.P	25.7252	NA	NA	23.8278	NA	NA	NA	24.8295	NA	NA	NA	NA	NA	NA	NA	NA	NA	NA	NA	NA	NA	NA	NA	NA	NA	NA	NA
R.SSGPYGGGGQYFAKPR.N	NA	NA	NA	NA	NA	24.8382	NA	NA	NA	21.1702	NA	22.4321	23.7951	NA	NA	NA	NA	NA	NA	NA	NA	NA	NA	NA	NA	NA	NA
K.AGIFQSVK.-	NA	NA	NA	27.471	NA	NA	26.1715	NA	NA	NA	26.6707	NA	NA	NA	NA	NA	NA	NA	NA	NA	24.5133	NA	NA	25.869	NA	NA	NA
K.AYADFYR.N	26.8503	26.142	NA	NA	NA	NA	NA	26.5843	26.4582	25.4117	26.6292	26.1808	NA	26.6514	NA	NA	NA	NA	NA	24.3016	NA	NA	NA	NA	NA	NA	NA
R.NYDVM*K.D	26.0083	NA	NA	26.8065	NA	NA	NA	NA	25.8512	NA	NA	NA	NA	NA	NA	NA	NA	NA	NA	NA	NA	NA	NA	NA	NA	NA	NA
R.DSEEAEIIR.K	24.3843	24.071	NA	NA	23.5519	NA	NA	24.7855	24.226	NA	NA	NA	NA	NA	NA	NA	NA	NA	NA	NA	NA	NA	NA	NA	NA	NA	NA
R.QIQAAYSILSEVQQAVSQGSSDSQILDLSNR.F	NA	NA	NA	22.213	NA	22.6672	NA	NA	22.7712	NA	NA	NA	NA	NA	NA	NA	NA	NA	NA	NA	NA	NA	NA	NA	NA	NA	NA
R.TTNFAGILSQGLR.I	24.5796	24.3477	NA	NA	24.1402	NA	23.9265	24.0336	23.8265	NA	NA	NA	NA	NA	NA	NA	NA	NA	NA	NA	NA	NA	NA	NA	NA	NA	NA
R.VVSEDFLQDVSASTK.S	NA	NA	NA	NA	NA	NA	NA	24.1166	NA	NA	22.4302	23.2863	23.2376	23.7188	NA	NA	23.1772	NA	NA	NA	NA	NA	NA	23.0968	NA	NA	NA
K.GVVPLAGTDGETTTQGLDGLSER.C	NA	NA	21.4389	NA	NA	NA	NA	NA	NA	NA	21.4514	NA	NA	NA	NA	NA	NA	NA	NA	NA	21.929	NA	21.7675	NA	22.3192	NA	NA
K.VDFTLSSER.D	NA	NA	NA	23.8899	NA	NA	NA	23.051	NA	NA	NA	22.9845	NA	NA	NA	NA	NA	NA	NA	NA	NA	NA	22.5078	NA	NA	NA	NA
R.VGDTLNLNLR.A	25.0049	25.1588	NA	26.0378	24.7211	NA	24.3265	NA	25.6044	24.5691	25.1481	NA	NA	26.8608	NA	24.0715	NA	22.2685	NA	NA	NA	20.7739	NA	24.5766	NA	NA	25.3591
R.VTASDPLDTLGSEGALSPGGVASLLR.L	24.9975	24.3117	24.7254	25.6673	NA	25.3494	NA	NA	24.4349	24.8924	25.2941	24.7398	25.2421	NA	NA	NA	25.0429	NA	NA	NA	NA	NA	25.0028	23.9156	NA	NA	NA
R.GDEELDSLIK.A	28.4129	NA	27.2464	28.1384	26.9419	NA	NA	NA	NA	NA	NA	NA	NA	NA	NA	NA	27.0646	NA	26.1967	25.9248	NA	25.2587	NA	NA	NA	NA	26.3206
R.VGATAAVYSAAILEYLTAEVLELAGNASK.D	25.687	NA	25.5572	25.31	25.7278	24.4654	24.7667	25.3387	24.4488	24.6508	24.9203	25.9776	25.0484	NA	NA	23.9936	NA	23.324	NA	24.5213	NA	NA	NA	24.5601	24.2274	23.4315	NA
R.KGNYAER.I	NA	NA	NA	NA	NA	NA	NA	27.336	27.3771	NA	27.5306	NA	NA	27.5131	NA	NA	NA	26.8545	NA	NA	NA	NA	NA	NA	26.6344	NA	NA
K.NAVTQFVSSM*SASADVLALAK.I	NA	NA	NA	24.5907	NA	NA	NA	NA	NA	23.7644	NA	NA	NA	24.6431	NA	NA	NA	NA	NA	NA	NA	NA	NA	NA	NA	NA	NA
R.ESLSGQAVR.R	25.0074	NA	NA	NA	24.6083	NA	NA	24.7562	24.5626	23.571	24.7927	24.4677	NA	24.7079	NA	NA	NA	NA	NA	NA	NA	NA	NA	NA	NA	NA	NA
R.LEVLDSTK.S	NA	NA	NA	25.1209	24.069	NA	NA	NA	24.1809	23.3408	24.1072	NA	NA	NA	NA	NA	NA	NA	NA	NA	NA	NA	NA	NA	NA	NA	NA
K.EFTNVYIK.N	NA	24.6538	24.2472	NA	25.0381	23.6169	NA	25.3828	25.4091	23.6914	25.3168	25.0131	24.765	NA	NA	NA	NA	NA	NA	NA	NA	NA	NA	NA	NA	NA	NA
K.EGIPPDQQR.L	28.7798	28.5209	NA	29.6415	28.8491	NA	NA	NA	29.2462	NA	NA	NA	NA	NA	NA	NA	NA	NA	NA	NA	NA	NA	NA	NA	NA	NA	NA
K.ESTLHLVLR.L	28.5592	NA	25.6432	NA	NA	NA	NA	27.1858	NA	NA	NA	NA	29.1278	29.6411	24.2044	NA	31.0119	NA	NA	NA	NA	27.9317	19.1269	NA	NA	28.0945	NA
K.TITLEVEPSDTIENVK.A	28.5479	27.6176	27.9361	28.7796	27.9958	27.584	25.8683	NA	NA	28.0133	NA	NA	NA	28.675	NA	NA	29.3497	27.8456	27.8948	26.4412	26.7265	26.2903	27.8158	28.1778	NA	26.7646	NA
R.LIFAGKQLEDGR.T	NA	NA	26.6812	25.143	27.0842	25.7282	23.0092	23.0118	23.3034	26.0847	NA	25.6401	25.8091	26.7192	24.2318	26.1435	27.9644	22.1451	27.5675	23.5455	NA	24.997	NA	24.0876	NA	NA	25.1406
R.TLSDYNIQK.E	29.7822	NA	29.871	30.8302	18.821	NA	NA	NA	NA	NA	NA	30.221	NA	NA	28.2581	NA	NA	NA	NA	NA	NA	28.9623	NA	NA	29.2634	NA	NA
K.EFHLNESGDPSSK.S	25.6928	23.8517	NA	NA	NA	NA	NA	24.8924	24.4064	NA	NA	NA	25.4838	NA	NA	NA	NA	NA	NA	NA	NA	NA	NA	NA	NA	NA	NA
K.EQQEAIEHIDEVQNEIDR.L	25.0109	18.9337	NA	25.3585	NA	25.3267	23.1083	25.3875	24.6639	NA	24.9097	25.8235	24.8917	24.1447	NA	NA	NA	NA	NA	18.9744	NA	NA	23.7653	NA	22.4206	23.1415	NA
K.VEVTEFEDIK.S	27.2449	NA	NA	NA	NA	NA	26.2313	21.6013	NA	26.4915	NA	26.9205	25.967	26.5757	NA	NA	NA	25.0573	26.6081	NA	24.9821	NA	NA	26.396	25.7252	NA	26.2278
R.IDFYFDENPYFENK.V	25.2825	NA	23.5683	25.6766	NA	24.6758	23.7411	25.0419	25.109	NA	24.5908	25.9604	24.47	25.4617	NA	NA	24.9078	NA	NA	NA	NA	NA	24.1892	25.0569	22.5739	NA	24.4454
R.AHQLAIDTYQEFEETYIPK.D	28.5709	26.6235	NA	28.6554	28.8939	27.5012	27.8943	NA	27.6695	28.7373	28.9587	28.2607	NA	28.6894	NA	NA	NA	NA	26.874	24.0424	NA	NA	27.8891	27.0541	25.5488	NA	NA
R.ISLLLIESWLEPVR.F	NA	27.6404	28.3709	30.8837	28.678	28.0124	28.539	NA	28.0542	30.3713	29.2469	28.2372	31.3826	30.1487	27.0635	26.0503	27.1431	29.0783	28.6474	27.569	27.419	26.8113	30.3788	28.1734	28.8661	NA	26.9168
R.LFDHAM*LQAHR.A	NA	NA	NA	NA	NA	NA	NA	NA	NA	NA	NA	25.9674	26.6798	26.174	NA	NA	NA	NA	NA	NA	NA	NA	NA	NA	NA	NA	NA
R.SM*FANNLVYDTSDSDDYHLLK.D	28.4086	NA	26.7672	28.0955	NA	NA	27.6449	27.2482	28.0395	28.474	27.9912	NA	27.8269	28.8407	NA	NA	NA	NA	NA	NA	NA	NA	28.0668	NA	NA	NA	23.1728
R.SMFANNLVYDTSDSDDYHLLK.D	24.435	NA	NA	26.6917	NA	NA	NA	NA	NA	25.9643	NA	NA	25.8865	25.5426	NA	NA	NA	NA	NA	NA	NA	NA	NA	NA	NA	NA	NA
R.TGQILKQTYSK.F	NA	NA	NA	25.4897	NA	NA	NA	NA	25.2049	NA	NA	25.2293	NA	NA	NA	NA	NA	NA	NA	NA	NA	NA	24.7485	NA	NA	NA	NA
K.TTFTVAQNER.F	NA	NA	NA	23.964	NA	NA	NA	NA	NA	NA	23.3562	23.9118	NA	NA	NA	NA	NA	22.5502	NA	NA	NA	NA	NA	22.3271	NA	NA	NA
K.AEDEVQR.E	26.0258	25.5303	25.4649	26.6363	25.7987	25.4554	NA	25.8226	NA	NA	NA	NA	25.4343	25.9697	NA	NA	NA	NA	NA	NA	NA	NA	NA	NA	NA	NA	NA
K.ATAGDTHLGGEDFDNR.L	NA	NA	NA	NA	NA	NA	NA	24.6998	NA	24.728	25.0286	NA	24.713	25.5214	NA	NA	NA	NA	NA	NA	NA	NA	24.668	24.8518	NA	24.4482	NA
K.DAGVIAGLNVLR.I	NA	26.1876	26.4831	27.099	26.0845	NA	NA	NA	25.8262	NA	NA	NA	NA	27.4878	25.5506	NA	27.2972	26.7718	NA	27.0506	25.9008	NA	27.4085	27.3142	26.4809	NA	NA
K.LLQDFFNGR.D	25.289	NA	NA	NA	25.0057	NA	NA	26.1652	NA	NA	24.7511	25.6534	NA	NA	NA	NA	NA	25.3471	NA	NA	NA	NA	NA	25.8745	25.5943	NA	NA
K.NQVALNPQNTVFDAK.R	NA	NA	NA	NA	NA	NA	NA	NA	NA	NA	23.0722	21.9492	NA	NA	NA	NA	24.7557	NA	NA	23.8926	NA	NA	NA	NA	22.7648	NA	NA
K.SAVEDEGLK.G	NA	NA	NA	NA	NA	NA	NA	NA	NA	NA	NA	24.877	NA	25.4319	NA	NA	NA	NA	NA	NA	NA	NA	25.0689	26.385	25.1321	NA	25.335
K.SINPDEAVAYGAAVQAAILM*GDK.S	25.1423	NA	NA	25.5892	25.4175	24.4539	24.3294	24.9212	NA	24.6828	NA	25.0506	25.4078	26.0489	23.7117	NA	25.7764	24.6527	25.1868	NA	NA	23.4343	25.9183	25.4658	24.69	NA	25.3131
K.VEIIANDQGNR.T	30.5614	29.6534	29.4917	30.4454	29.8021	29.7039	NA	29.852	29.9948	27.6544	29.782	30.1292	29.4917	29.5463	28.8251	28.9312	29.8425	29.2872	28.8657	28.401	28.4432	27.8709	29.1235	NA	28.815	28.1051	28.6335
R.IINEPTAAAIAYGLDR.R	27.2053	26.1199	26.3869	27.803	26.1929	NA	26.106	27.3415	25.6721	23.6243	27.2838	26.6611	26.6795	27.9629	NA	NA	27.3821	26.6734	26.0717	NA	25.5529	26.1715	27.1941	26.7759	NA	26.8437	27.4378
R.M*VQEAEK.Y	26.8056	NA	NA	27.4056	26.2765	NA	NA	26.6237	NA	NA	26.6292	NA	26.3099	26.4551	NA	NA	27.1956	NA	NA	NA	NA	NA	NA	NA	NA	NA	NA
R.STLEPVEK.A	NA	NA	26.3221	NA	26.5624	NA	NA	NA	NA	25.9231	26.5652	26.6679	26.3506	NA	NA	NA	27.4046	26.9156	NA	NA	NA	NA	NA	NA	NA	NA	NA
R.TLSSSTQASLEIDSLFEGIDFYTSITR.A	24.9759	23.5001	24.4516	24.9346	NA	24.0816	24.2618	NA	24.541	NA	24.54	25.4924	NA	26.4819	24.1767	24.1313	24.0313	NA	NA	NA	NA	NA	25.344	NA	25.1226	24.3621	NA
R.TTPSYVAFTDTER.L	28.7105	28.7619	28.1832	24.9254	27.9964	28.6898	28.2518	26.6258	28.5191	28.5336	29.1667	28.5783	28.6452	28.3591	25.8739	25.404	26.1771	28.3548	28.217	28.4177	28.2138	NA	28.9946	28.3762	28.4394	28.1517	24.7072
K.AGVETTTPSK.Q	27.404	26.889	26.0293	27.289	26.6544	26.462	26.1156	27.4124	27.0742	26.2476	26.6472	26.5835	27.2013	27.7708	25.1305	26.1897	28.9232	26.0903	27.9437	26.4959	25.782	25.745	27.2944	28.2037	26.8618	26.3743	27.2975
K.DTDSEEEIR.E	27.244	26.2564	26.7046	27.0961	26.0384	NA	25.8044	NA	26.7861	NA	26.7988	NA	26.2241	25.6863	26.3416	25.6836	27.6922	26.0263	26.5577	26.2226	24.5347	24.7052	26.3353	27.5337	26.2012	25.7354	26.8042
K.EAFSLFDKDGDGTITTK.E	27.2285	26.8379	26.7779	NA	NA	NA	NA	NA	NA	NA	NA	NA	NA	NA	NA	NA	28.1993	NA	27.3083	NA	NA	NA	26.1946	NA	NA	NA	25.9998
K.M*KDTDSEEEIR.E	24.7069	NA	NA	25.8968	NA	NA	23.1592	NA	NA	NA	24.9149	24.6029	25.3507	24.3712	NA	NA	NA	24.8846	NA	NA	NA	NA	NA	26.0597	NA	NA	24.6244
R.EADIDGDGQVNYEEFVQM*M*TAK.-	24.6207	23.756	23.6659	25.2211	NA	NA	23.754	24.2344	NA	NA	25.1049	24.2685	25.0226	24.7191	NA	23.1454	25.099	24.0659	24.2256	24.4383	NA	NA	24.4912	25.5125	24.8768	23.6888	25.1612
R.VFDKDGNGYISAAELR.H	NA	NA	NA	NA	19.5042	NA	NA	NA	24.7671	NA	23.7078	NA	NA	NA	NA	NA	NA	NA	24.4684	24.1912	NA	NA	NA	23.8707	21.9229	NA	NA
K.DVNAAIATIK.T	NA	NA	27.6432	NA	NA	26.9312	NA	NA	NA	NA	NA	NA	NA	28.4	NA	NA	29.3793	NA	28.6854	NA	27.1608	NA	NA	NA	NA	NA	NA
K.TIGGGDDSFNTFFSETGAGK.H	26.632	25.4649	NA	25.463	NA	25.0323	24.3888	NA	NA	25.8897	26.2831	25.9345	26.0277	NA	25.5937	24.1521	27.3181	24.6855	26.351	23.7057	NA	25.1867	NA	25.4274	24.7678	24.4803	26.2535
R.AFVHWYVGEGM*EEGEFSEAR.E	NA	NA	NA	NA	NA	23.3689	NA	NA	NA	NA	24.3851	NA	25.4321	24.9097	NA	NA	NA	NA	NA	NA	NA	NA	26.388	NA	25.7134	25.6876	23.297
R.AVCM*LSNTTAIAEAWAR.L	23.9395	NA	NA	24.453	24.2531	NA	NA	NA	NA	NA	24.917	NA	NA	NA	23.7016	22.5749	NA	25.3203	NA	NA	NA	23.9977	24.6048	NA	23.2867	NA	NA
R.FDGALNVDLTEFQTNLVPYPR.I	29.918	28.8748	28.8246	29.4154	28.942	28.9885	28.1682	29.4877	NA	28.4182	29.6213	29.5446	25.9746	29.8102	29.0378	29.5895	29.7201	27.102	29.0368	28.1328	28.8468	29.0597	29.4838	29.6144	29.4438	29.5247	27.6031
R.LIGQIVSSITASLR.F	28.0631	26.8168	26.7225	27.2366	27.4587	26.7998	25.7689	27.8934	27.034	26.4931	28.2823	27.6919	27.0978	27.6574	28.7065	28.8916	29.1347	29.1668	28.0033	27.4528	27.2184	26.9733	27.803	29.5606	28.125	28.6417	28.9067
R.LSVDYGK.K	29.2224	NA	NA	NA	27.188	NA	NA	NA	28.9956	28.514	29.3855	29.0955	28.7993	29.4776	NA	NA	30.1141	NA	NA	NA	NA	NA	NA	29.7105	NA	NA	NA
R.NLDIERPTYTNLNR.L	29.7406	29.7359	29.687	30.7504	NA	NA	NA	NA	NA	28.0146	NA	NA	NA	NA	NA	30.1182	29.9864	NA	30.1746	NA	NA	NA	NA	NA	NA	NA	NA
R.PTYTNLNR.L	NA	NA	NA	NA	NA	NA	NA	25.7446	25.2536	NA	25.7744	NA	NA	NA	NA	NA	NA	NA	24.9145	NA	NA	NA	NA	NA	NA	NA	25.8373
R.QLFHPEQLITGK.E	NA	NA	NA	24.9777	26.5365	25.7391	NA	NA	NA	26.3352	NA	26.7398	NA	NA	NA	NA	NA	18.454	NA	NA	NA	NA	NA	24.1022	NA	NA	NA
K.LDAITDEENDM*LDLAYGLTDR.S	NA	NA	NA	23.9555	23.6956	NA	NA	NA	NA	22.9269	22.4167	22.2789	24.5837	24.0023	NA	NA	NA	NA	NA	NA	NA	NA	23.6779	23.2388	23.1621	NA	NA
R.DGETLTTK.G	25.4915	NA	23.5265	25.8429	NA	NA	NA	24.8628	NA	NA	NA	24.8066	25.1056	NA	NA	NA	NA	NA	NA	NA	NA	NA	NA	NA	NA	NA	NA
R.VPETVADAR.Q	27.8799	NA	NA	28.138	27.2625	26.7996	NA	27.0207	27.0747	27.2041	27.0366	27.1624	27.2731	NA	27.2561	NA	26.2474	NA	NA	26.5579	25.5263	25.3169	27.3998	NA	26.7809	25.6173	NA
K.YDPTIEDFYR.K	NA	NA	NA	NA	NA	NA	NA	NA	NA	NA	NA	NA	NA	NA	NA	NA	NA	NA	NA	NA	19.6242	NA	NA	24.3344	NA	NA	22.0424
K.LGLENAEALIR.L	24.7054	NA	NA	24.8292	NA	NA	NA	24.7513	NA	NA	23.3268	NA	NA	24.7664	23.495	NA	25.4941	NA	24.4551	23.4574	23.1842	23.6744	NA	24.6937	22.0483	NA	NA
R.GAYTQVIFLAR.N	NA	NA	NA	25.2769	24.7452	24.6361	NA	NA	NA	NA	NA	NA	NA	NA	NA	NA	NA	NA	NA	NA	NA	NA	NA	NA	NA	NA	NA
R.STGGILDVYIFLGPEPK.S	NA	NA	NA	23.6733	22.8715	NA	NA	NA	NA	NA	NA	NA	23.8068	NA	NA	NA	NA	NA	NA	NA	NA	NA	NA	NA	NA	NA	NA
R.LDILDTAGQEEFGAM*R.E	NA	24.2308	NA	25.4841	NA	24.1243	NA	24.7602	NA	NA	24.5812	22.5902	24.6204	25.1029	NA	24.5808	NA	24.0951	NA	24.6804	NA	NA	24.2661	NA	NA	NA	NA
R.LNVDEAFEQLVR.A	NA	NA	NA	24.5933	NA	23.6414	NA	NA	NA	22.9503	25.0359	NA	NA	NA	24.4611	NA	25.7108	26.1479	NA	24.1668	NA	NA	25.1826	25.5912	24.7547	25.2531	24.6117
K.ALAAAGYDVEK.N	NA	27.1359	NA	28.0587	26.9846	NA	26.4209	27.8476	27.4306	NA	27.2784	NA	27.4197	28.4178	25.2215	25.569	27.1287	27.0093	27.3839	NA	NA	NA	26.1033	27.0885	26.1642	25.0015	NA
K.GTGASGSFK.L	28.5767	27.1953	27.9449	28.0212	27.1395	27.251	26.922	27.7116	NA	27.4027	27.7674	28.3892	27.7818	27.9883	25.7616	NA	NA	NA	27.0057	NA	NA	NA	NA	26.6316	NA	NA	NA
R.KASGPPVSELITK.A	28.2384	NA	NA	NA	NA	NA	NA	NA	24.5189	NA	26.933	27.6453	NA	27.7802	NA	NA	NA	26.3064	NA	NA	NA	NA	25.4291	NA	NA	NA	26.4763
R.SGVSLAALK.K	28.7741	27.0928	28.8579	29.421	NA	NA	26.9495	28.236	NA	NA	29.4086	29.4039	28.4591	29.7386	NA	NA	27.8156	29.455	30.7499	25.1628	26.428	25.6001	NA	27.0214	27.2605	25.0468	27.2749
R.FATVVEELFR.D	23.7192	25.2126	25.0857	25.6992	25.2716	NA	NA	NA	NA	24.8018	NA	25.5085	NA	25.9014	NA	NA	NA	NA	NA	NA	NA	NA	NA	NA	NA	NA	NA
R.GYQVTYVR.L	NA	22.9627	NA	NA	NA	NA	NA	23.6273	23.2549	NA	NA	NA	NA	NA	NA	NA	NA	NA	NA	NA	NA	NA	NA	NA	NA	NA	NA
K.TAFQEALDAAGDK.L	23.9868	NA	23.8924	24.8167	25.9336	NA	24.6792	26.5898	NA	NA	24.3828	26.0986	NA	NA	25.1893	NA	30.3681	NA	26.4065	NA	NA	26.9722	NA	NA	22.9375	NA	NA
K.VGEFSGANK.E	NA	NA	NA	24.3303	NA	NA	NA	25.8638	NA	24.3534	NA	NA	NA	NA	NA	NA	NA	NA	NA	NA	NA	NA	NA	25.9126	NA	NA	NA
R.SENEEFVEVGR.L	NA	22.6082	NA	22.7164	NA	21.1184	20.9765	NA	NA	NA	22.9879	22.5646	NA	NA	NA	24.4799	24.8275	NA	NA	23.5399	NA	23.2534	23.8551	23.9679	23.4326	NA	23.9736
R.M*YSYVTEELPQLINANFPVDPQR.M	NA	NA	NA	25.4844	NA	NA	NA	NA	NA	23.5452	NA	NA	NA	NA	NA	24.2425	NA	NA	NA	NA	NA	NA	25.4874	NA	NA	NA	26.4163
K.APGFGDNR.K	27.2941	26.6057	NA	27.757	27.1035	26.2436	26.3589	27.0691	27.1053	26.2478	27.0277	NA	26.5812	27.1981	25.3053	24.3073	26.7389	25.7642	NA	25.3164	NA	NA	NA	26.5341	25.1255	NA	23.7916
K.EIGNIISDAM*K.K	NA	23.7331	NA	NA	NA	22.4403	NA	27.6075	24.5896	NA	NA	24.0949	NA	NA	NA	NA	NA	NA	NA	NA	NA	NA	NA	NA	NA	NA	NA
K.LSDGVAVLK.V	26.6824	NA	NA	NA	NA	NA	NA	NA	NA	26.2077	26.7662	NA	NA	NA	NA	NA	25.6409	23.6014	NA	NA	NA	NA	25.625	26.2649	NA	NA	NA
K.LVQDVANNTNEEAGDGTTTATVLAR.S	25.4069	24.6535	25.0244	26.408	26.2441	25.1472	25.1406	26.3792	26.0531	25.4581	25.8184	26.2169	25.9298	26.4175	23.5868	NA	24.284	25.1525	25.7024	24.7085	NA	23.2822	25.3718	24.7812	24.7048	23.1224	24.8867
K.NAGVEGSLIVEK.I	25.792	NA	25.0842	NA	NA	NA	NA	26.2185	25.6792	NA	NA	25.81	NA	26.3121	NA	NA	24.0585	NA	NA	NA	NA	NA	NA	NA	NA	NA	NA
K.VGEVIVTK.D	NA	NA	25.431	27.5841	NA	NA	NA	NA	26.8586	NA	NA	NA	27.0735	27.3926	NA	NA	NA	NA	26.0833	NA	NA	NA	NA	26.353	NA	NA	NA
K.VGGTSDVEVNEK.K	NA	NA	25.0166	NA	NA	NA	NA	25.9666	26.1634	25.4795	25.7784	25.888	25.6685	26.0886	NA	NA	NA	23.9759	25.2941	23.8002	23.2364	22.0718	24.7609	NA	NA	NA	22.9291
K.VGLQVVAVK.A	NA	26.3473	22.2914	27.239	27.2149	NA	NA	26.9464	NA	26.2188	26.8141	NA	NA	27.3089	NA	NA	26.188	NA	26.2609	NA	NA	NA	NA	NA	NA	NA	25.1756
R.ALM*LQGVDLLADAVAVTM*GPK.G	27.4547	26.5254	26.2746	27.5909	26.982	26.4919	26.2245	27.6673	27.3901	25.9028	27.6594	27.1427	26.4408	27.5986	25.4299	24.2326	26.9493	25.3019	26.0253	25.4278	24.8375	24.731	25.9247	26.7997	25.8808	26.5347	25.1884
R.GVM*LAVDAVIAELK.K	25.4451	NA	NA	25.2334	25.7748	NA	24.6882	24.8067	25.3409	NA	NA	25.106	24.7597	25.8234	NA	NA	NA	NA	NA	NA	NA	NA	NA	NA	NA	NA	NA
R.GYISPYFINTSK.G	NA	NA	NA	25.4429	NA	NA	NA	24.7595	24.7122	NA	24.8909	NA	22.9468	NA	NA	NA	NA	NA	NA	21.4002	NA	NA	NA	NA	NA	NA	NA
R.IQEIIEQLDVTTSEYEK.E	25.9407	NA	24.7736	25.1238	22.6679	NA	NA	NA	NA	25.0084	25.462	NA	24.7808	26.2431	NA	NA	24.7352	NA	23.8791	NA	NA	NA	NA	24.695	NA	NA	21.2869
R.KPLVIIAEDVDGEALSTLVLNR.L	26.7889	26.1482	27.2369	26.8538	29.3447	NA	26.9265	25.5098	25.735	NA	26.2119	25.7334	26.3861	25.6474	25.0153	25.4091	NA	27.3307	24.633	24.9318	25.8631	NA	25.634	25.5314	28.1686	NA	24.8347
R.TALLDAAGVASLLTTAEVVVTEIPK.E	25.0477	25.1926	24.0569	26.2948	26.0959	23.7656	24.81	24.7355	25.0654	NA	25.4388	25.3734	24.0464	25.1272	23.7844	NA	NA	NA	23.7914	22.7881	NA	NA	24.2116	24.4966	NA	NA	23.0638
R.VTDALNATR.A	28.6509	28.0676	28.0208	29.0839	27.2283	27.8246	27.5891	28.1655	28.1809	27.6351	28.3416	28.1698	27.6598	28.2762	NA	26.7839	27.341	27.1879	27.3155	27.0089	NA	26.2132	27.425	27.2712	26.7873	26.248	26.9436
R.ASSIIDELFQDR.F	NA	NA	24.6533	25.4326	24.6734	24.0276	NA	25.2111	24.9552	24.5585	25.4075	24.7829	NA	25.8842	24.2437	NA	23.4326	24.2859	NA	NA	23.6495	NA	25.1485	24.7725	NA	NA	NA
R.ELDESLQVAER.L	NA	22.3754	NA	NA	NA	NA	NA	NA	NA	NA	NA	NA	22.3378	NA	NA	NA	NA	NA	NA	23.8231	NA	NA	NA	NA	24.4731	NA	NA
R.SGSGLVGR.Q	30.8221	NA	23.8869	NA	NA	NA	30.4537	NA	NA	30.8237	28.6566	NA	NA	31.5263	NA	NA	NA	NA	NA	NA	NA	NA	NA	NA	NA	NA	NA
K.DNHLLGTFDLTGIPPAPR.G	NA	NA	NA	26.7613	NA	NA	NA	NA	NA	26.0713	NA	NA	26.226	NA	NA	NA	25.2017	NA	NA	NA	NA	NA	NA	NA	NA	NA	NA
K.ELEEIVQPIISK.L	27.3981	NA	25.9395	27.4092	NA	25.8288	26.5086	NA	26.7699	26.7393	NA	NA	26.2916	27.4219	23.6858	23.482	25.7182	NA	25.3004	23.0286	24.3511	22.9863	NA	25.844	24.7448	NA	23.1862
K.ETAEAYLGK.K	27.2913	26.308	NA	NA	26.7876	NA	NA	26.637	NA	NA	26.4487	NA	NA	27.3058	23.4541	NA	25.5667	24.6842	NA	NA	23.7471	NA	25.4458	25.7156	NA	NA	NA
K.FAEEDKK.L	NA	NA	NA	NA	NA	NA	NA	NA	25.2303	NA	24.8162	NA	25.1518	25.3373	NA	NA	NA	NA	NA	NA	NA	NA	NA	NA	NA	NA	NA
K.FEELNM*DLFR.S	NA	27.1081	26.8511	28.1674	NA	NA	26.6057	27.5787	27.3796	26.906	26.7808	27.308	20.1839	27.8593	NA	25.7027	28.6241	23.6213	NA	NA	23.9544	NA	26.1213	25.8193	24.2919	NA	24.9018
K.FEELNMDLFR.S	24.8892	NA	23.551	25.0948	NA	NA	NA	NA	NA	25.2425	20.8119	NA	23.9549	23.9363	NA	NA	NA	NA	NA	NA	NA	NA	NA	NA	NA	NA	NA
K.IEWLESHQDADIEDFK.A	26.2758	NA	NA	NA	NA	NA	NA	25.0357	NA	NA	NA	NA	NA	26.5024	NA	NA	NA	NA	NA	NA	NA	NA	NA	21.9673	NA	NA	NA
K.ITITNDQNR.L	29.1025	28.2375	28.1431	29.309	28.6155	NA	28.1764	28.5883	28.6815	28.4928	28.4795	28.3852	28.2426	NA	26.4825	26.3546	NA	26.8877	27.4103	26.5	26.4368	26.3958	27.6985	27.7592	26.295	25.6847	26.7394
K.KSDIDEIVLVGGSTR.I	NA	26.7009	26.9383	NA	NA	NA	NA	27.3857	NA	23.0704	NA	27.0191	NA	NA	NA	NA	NA	NA	26.4043	NA	25.0444	NA	NA	NA	NA	24.1427	NA
K.NQLTSNPENTVFDAK.R	NA	24.2199	24.0446	NA	25.3601	NA	25.76	26.4212	25.2585	26.6252	26.9372	26.2075	26.3448	NA	NA	NA	NA	21.354	NA	NA	24.0345	NA	NA	NA	23.9708	NA	NA
K.SDIDEIVLVGGSTR.I	28.2544	26.9005	26.9841	NA	NA	26.7854	26.9855	27.5854	27.352	26.9337	27.5123	19.4398	NA	27.8189	NA	NA	26.2911	NA	25.9712	NA	NA	NA	26.4716	26.1715	25.3703	24.7922	25.3327
K.SQIFSTASDNQPTVTIK.V	25.9231	NA	23.8341	NA	25.4196	NA	24.5023	26.432	25.9193	NA	26.2828	NA	NA	26.9775	NA	NA	25.5488	NA	NA	NA	NA	NA	NA	NA	NA	NA	NA
K.TFAPEEISAM*VLTK.M	NA	25.255	NA	NA	NA	NA	NA	25.4521	NA	NA	NA	25.8229	25.432	26.5746	NA	NA	NA	NA	NA	NA	NA	NA	NA	NA	NA	NA	NA
K.VLEDSDLK.K	28.5505	19.0617	NA	28.8584	27.8439	27.086	27.6899	28.2597	NA	NA	27.9534	NA	28.0388	28.7592	NA	NA	27.3137	NA	NA	26.0444	NA	NA	NA	27.492	26.299	NA	NA
K.VLEDSDLKK.S	NA	26.2267	26.0937	27.858	27.392	NA	26.6749	27.0012	NA	NA	25.837	NA	27.2822	27.7909	NA	NA	NA	NA	NA	NA	NA	NA	NA	NA	NA	NA	NA
K.VTHAVVTVPAYFNDAQR.Q	26.2078	23.3832	24.7773	26.9495	NA	24.6592	NA	NA	NA	25.7203	NA	NA	26.4044	26.9875	NA	NA	NA	NA	NA	NA	NA	NA	NA	NA	NA	NA	NA
K.VYEGERPLTK.D	28.8433	NA	NA	NA	NA	NA	27.5377	27.4941	28.3417	28.2048	27.9728	NA	NA	29.0068	NA	NA	28.0705	NA	27.1327	NA	NA	NA	27.0669	26.9835	NA	NA	NA
[truncated: 4,795 more rows]
