# Supplementary material for: Advanced multi-modal mass spectrometry imaging reveals functional differences of placental villous compartments at microscale resolution
Source: Nat Commun. 2025 Feb 28;16:2061. doi: 10.1038/s41467-025-57107-y (PMC11871073; doi:10.1038/s41467-025-57107-y)
Supplement: Supplementary file 10 — Supplementary Data 8 [file 41467_2025_57107_MOESM10_ESM.xlsx]

## Sheet: Supplementary Data 8
Supplementary Data 8. Log2 normalized peptide data.	Syncytiotrophoblast (STB) subregion														Core subregion
	Section 1				Section 2					Section 3					Section 1			Section 2					Section 3
Peptide	Placenta_19_R1_STB	Placenta_19_R2_STB	Placenta_19_R3_STB	Placenta_19_R5_STB	Placenta_23_R1_STB	Placenta_23_R2_STB	Placenta_23_R3_STB	Placenta_23_R4_STB	Placenta_23_R5_STB	Placenta_26_R1_STB	Placenta_26_R2_STB	Placenta_26_R3_STB	Placenta_26_R4_STB	Placenta_26_R5_STB	Placenta_19_R1_Core	Placenta_19_R2_Core	Placenta_19_R5_Core	Placenta_23_R1_Core	Placenta_23_R2_Core	Placenta_23_R3_Core	Placenta_23_R4_Core	Placenta_23_R5_Core	Placenta_26_R1_Core	Placenta_26_R2_Core	Placenta_26_R3_Core	Placenta_26_R4_Core	Placenta_26_R5_Core
R.FSGSGSGTDFTLK.I	NA	NA	NA	NA	NA	NA	NA	-0.839606	NA	-1.31936	NA	NA	NA	NA	-3.10466	NA	0.0252425	NA	NA	NA	NA	NA	NA	NA	NA	-2.25665	-0.339681
R.LLIYDASNR.A	NA	NA	NA	NA	NA	NA	NA	-0.238947	NA	NA	NA	NA	NA	-0.119146	NA	NA	NA	NA	-0.143491	NA	0.00684627	NA	NA	-0.532404	NA	NA	NA
K.NTLYLQM*NSLR.A	NA	NA	-2.7766	-1.04265	NA	NA	NA	NA	-1.33725	-2.06513	NA	NA	NA	NA	NA	NA	-0.928273	NA	NA	NA	NA	NA	NA	NA	-0.821564	NA	-0.943662
R.FSGSGSGTDFTLTISR.L	NA	NA	-1.77545	-0.929019	NA	NA	NA	-0.676393	NA	NA	-0.739171	-0.839976	-0.56626	-0.585474	-0.481115	-0.801587	-0.764824	NA	-0.24422	-0.110699	-0.338217	NA	-0.164311	-0.793116	-0.359257	-2.42384	-0.0144962
R.VTISVDTSK.N	-0.404159	-0.364056	NA	NA	NA	-0.525716	NA	NA	NA	-1.07025	NA	-1.10597	-0.720442	0.0929455	NA	-0.688671	0.0236431	NA	NA	NA	NA	NA	-0.203108	-0.242897	NA	-1.97415	-0.251607
R.YEFLWGPR.A	-2.42392	NA	NA	-2.43962	NA	NA	NA	-1.46973	NA	NA	-3.01424	-0.394378	-2.7761	-1.33551	NA	NA	NA	NA	NA	NA	NA	NA	NA	NA	NA	NA	NA
K.EDTEEHHLR.D	1.50781	0.0990231	NA	-0.15303	0.832935	NA	2.05241	2.69602	NA	-0.174142	3.47974	3.45267	-2.66277	3.32809	NA	NA	NA	NA	0.640822	2.74018	1.01069	-0.114487	1.69031	NA	NA	NA	NA
K.IEVIEIM*TDR.G	NA	NA	NA	1.66241	NA	NA	1.63328	1.65042	NA	NA	NA	NA	NA	NA	NA	NA	1.00618	NA	NA	NA	NA	NA	NA	NA	NA	NA	NA
K.IEVIEIMTDR.G	1.29923	1.07975	1.39045	1.55912	0.508756	NA	NA	NA	1.0109	NA	1.00653	0.812865	1.37217	-2.69935	-1.31655	NA	-0.724237	-0.768506	NA	-1.29458	NA	NA	-0.279682	-1.52759	-0.849034	NA	-1.067
R.DYFEQYGK.I	2.05946	0.600209	1.65215	2.03751	1.19784	NA	1.51888	1.16763	1.30557	1.39682	NA	2.14041	1.68631	1.90829	NA	NA	0.345177	-0.886445	0.440368	-0.290957	0.0385551	-1.33125	NA	0.208168	NA	-1.38829	-0.0816761
R.GFAFVTFDDHDSVDK.I	NA	NA	NA	NA	1.53194	2.00734	NA	1.77062	NA	NA	1.91931	2.04183	NA	1.99524	-0.93436	NA	NA	NA	0.170211	NA	NA	NA	0.760873	NA	NA	-1.10487	NA
R.GFGFVTYATVEEVDAAM*NAR.P	1.79365	1.68281	0.764263	0.867799	1.18024	1.79435	0.858822	1.60811	1.22676	0.596021	1.49295	1.8017	1.60837	1.51513	-1.02691	-1.24291	-0.598414	NA	-0.551024	NA	NA	-0.31296	0.32366	NA	0.153615	-1.2911	NA
R.GFGFVTYATVEEVDAAMNAR.P	0.576084	-0.313123	0.111733	0.138156	-0.413798	-0.85606	-1.87199	-0.28438	0.0779393	-0.496415	-0.302731	-1.229	0.232235	-0.0593531	-3.2168	-1.16674	-1.88506	-1.76452	NA	NA	NA	NA	-1.62339	NA	-2.25132	NA	NA
R.NQGGYGGSSSSSSYGSGR.R	0.449781	-0.31588	0.162013	0.155671	-0.517428	0.0807141	-0.964935	-0.352283	0.541295	-0.186649	0.405275	0.210938	-0.135394	-0.683475	-1.42702	NA	NA	NA	NA	-0.960373	NA	NA	NA	NA	NA	NA	-1.88539
K.AVTKYTSSK.-	-0.950466	NA	NA	NA	NA	NA	NA	NA	NA	-0.57726	NA	NA	-1.22993	-1.92008	NA	NA	NA	NA	NA	NA	NA	NA	NA	NA	NA	NA	NA
K.HAVSEGTK.A	0.333117	NA	NA	0.548205	NA	NA	0.615971	0.975296	NA	NA	NA	1.55049	0.345794	NA	NA	NA	NA	-1.30819	NA	NA	NA	NA	NA	NA	NA	NA	NA
R.LLLPGELAK.H	7.68597	7.15588	7.13687	7.22662	6.39001	7.17558	6.92858	6.85916	7.0305	7.31802	7.00773	7.4414	7.22818	7.11881	5.87058	6.14909	6.04457	6.50984	NA	6.34492	NA	NA	6.07419	5.66081	6.13426	5.25701	NA
K.VSQAAADLK.Q	NA	NA	NA	NA	NA	NA	NA	NA	NA	NA	NA	NA	NA	NA	NA	NA	NA	NA	NA	-1.23664	NA	NA	-2.26931	-1.69152	NA	NA	NA
F.AAATGATPIAGR.F	-2.35452	NA	-1.75199	NA	NA	NA	NA	NA	NA	NA	-2.74182	NA	NA	NA	NA	NA	NA	NA	NA	NA	NA	NA	NA	NA	NA	NA	NA
K.FAAATGATPIAGR.F	NA	1.19201	0.947023	1.61811	1.22101	NA	NA	1.01924	NA	0.578523	1.29625	1.35175	NA	0.986615	NA	-0.0436891	-0.412208	0.0588867	NA	-0.228003	0.240606	NA	NA	0.101726	-0.0761992	NA	-0.138039
K.SDGIYIINLK.R	NA	NA	NA	NA	-1.73252	NA	NA	NA	-1.34995	NA	-1.35569	NA	NA	-2.69004	NA	NA	-2.72618	NA	NA	NA	NA	NA	NA	NA	NA	NA	NA
R.AIVAIENPADVSVISSR.N	1.2481	1.02407	0.974713	1.45232	0.829084	1.209	-0.13635	0.954179	0.348375	NA	-0.0777846	-0.459606	0.744591	1.14506	0.0778826	0.155069	-1.37699	-0.243414	-0.627006	-1.7834	-0.144009	-2.52958	-0.112631	NA	-0.25775	-1.85781	-0.409331
K.LVEGLQGQTWAPDWVEELR.E	NA	NA	NA	-2.67673	NA	-1.78132	-1.87919	-2.17241	NA	NA	-2.01559	-1.44496	-1.75814	-1.40032	NA	NA	NA	NA	NA	NA	NA	NA	NA	NA	NA	NA	NA
K.NAQM*AQSPILLLGGAASTLLQNR.G	-0.98961	-0.66308	-0.703635	-0.178122	-0.578664	NA	-1.23989	-2.73346	-0.876273	-2.05013	-1.58457	-1.00088	-1.83175	0.183154	NA	NA	NA	NA	NA	NA	NA	NA	NA	NA	NA	NA	NA
R.ENEDQVVK.V	-0.324123	-0.0367422	NA	-0.185838	-0.614774	NA	NA	NA	-0.532849	-0.248952	-0.496037	NA	-0.819609	-0.355229	NA	NA	NA	NA	NA	NA	NA	NA	NA	NA	NA	NA	NA
R.GALQAVDQLSLFR.P	NA	-0.960944	-1.32646	-1.21754	-1.00015	-2.31522	NA	-2.42805	-2.24944	-1.98333	-1.74067	-1.69949	-1.92414	-1.57479	NA	NA	NA	NA	NA	NA	NA	NA	NA	NA	NA	NA	NA
R.LSGTVGVAAVTAGPGLTNTVTAVK.N	-1.99198	NA	NA	NA	NA	NA	NA	-1.81965	NA	NA	NA	NA	NA	-1.34269	NA	NA	NA	NA	NA	NA	NA	NA	NA	NA	NA	NA	NA
R.PAAM*LVER.S	0.27671	NA	0.727252	0.499467	NA	NA	NA	NA	NA	NA	NA	0.578101	NA	-0.316281	NA	0.96498	NA	NA	NA	NA	NA	0.556259	NA	NA	NA	NA	NA
K.AGFAGDDAPR.A	5.74554	5.73179	5.55543	6.09885	5.66436	5.73583	5.14562	5.41258	5.57886	5.30664	5.68085	5.38665	5.17694	5.48157	6.1422	6.86745	6.65427	7.09925	5.99411	6.47347	5.96451	5.72447	NA	6.50529	6.26798	5.11482	6.39785
K.IWHHTFYNELR.V	NA	NA	NA	NA	NA	NA	NA	NA	NA	NA	NA	0.112341	NA	NA	NA	NA	NA	NA	NA	NA	NA	NA	-0.78807	-0.167007	NA	-0.964214	-0.175101
K.QEYDESGPSIVHR.K	NA	1.87513	1.75875	2.79251	3.17627	NA	NA	2.03905	NA	-6.49084	3.31174	2.66027	NA	1.16356	1.40553	NA	1.96495	NA	-5.18867	-0.667268	NA	-0.0799539	4.09739	2.27579	NA	0.942593	2.70846
K.SYELPDGQVITIGNER.F	4.83292	4.12504	4.57774	5.24931	4.90147	4.0815	4.16335	4.04525	4.5894	3.85098	4.4665	4.40094	4.52348	4.77999	5.30971	5.12729	5.80719	5.94866	4.82229	5.31236	5.43426	3.83161	4.55975	5.86651	5.44295	3.80087	5.40254
R.AVFPSIVGR.P	7.57186	7.71938	7.51652	7.97227	7.49941	7.84181	7.09183	7.52138	6.50838	6.74988	7.90236	7.51774	7.40073	7.53282	8.39149	8.95659	8.21993	8.94696	7.7526	7.75262	8.18486	7.67692	8.3898	8.15902	8.41162	7.31125	8.50861
R.AVFPSIVGRPR.H	2.65356	2.58111	NA	3.76145	2.78177	4.2924	NA	3.86599	3.01491	4.08001	4.40167	NA	1.54195	2.47523	NA	3.41257	2.58371	3.70686	2.40102	NA	5.11028	4.60323	4.7877	5.1753	3.48667	2.38181	3.98055
R.TTGIVM*DSGDGVTH.I	-3.33108	NA	NA	NA	NA	NA	NA	NA	-2.58258	NA	-0.538237	NA	NA	NA	NA	NA	NA	0.0927623	-1.97078	-0.0573036	-1.83518	-2.19336	NA	NA	NA	NA	NA
Y.ELPDGQVITIGNER.F	NA	NA	NA	-0.935097	NA	-0.27487	NA	NA	NA	NA	NA	-2.84259	NA	NA	-1.05076	0.57761	NA	-0.761018	NA	-0.124493	NA	NA	NA	NA	-1.99153	NA	NA
R.VALSNM*NVIDR.K	-1.0413	NA	NA	NA	NA	NA	-1.30766	-1.502	-1.42186	-1.15127	NA	NA	NA	NA	NA	-4.92722	NA	NA	-1.96609	NA	-1.14964	NA	NA	NA	-1.6753	NA	NA
R.YAAVTQFEATDAR.R	-1.43865	-2.03789	-2.4537	NA	NA	NA	NA	-1.68925	-1.74284	NA	NA	-2.43965	NA	NA	-2.55304	NA	-1.4746	-1.79781	NA	-1.48474	-1.19182	NA	-1.45491	-1.34429	-1.99556	NA	-1.52564
K.EDAANNYAR.G	2.07519	NA	1.78503	2.39885	1.90741	2.21952	1.70022	2.10569	2.25632	1.5646	1.59664	2.03166	1.73478	1.93439	1.78976	2.25533	2.16684	2.76457	NA	2.18935	1.90766	1.5763	2.26414	2.64523	2.37661	0.751501	2.03142
K.FDLM*YAK.R	-0.786325	NA	NA	NA	-0.628211	NA	NA	NA	NA	NA	NA	NA	NA	NA	NA	NA	-0.149023	NA	0.134931	NA	NA	NA	NA	NA	NA	NA	NA
R.IVALNAHTFLR.N	NA	NA	NA	NA	NA	NA	NA	NA	NA	NA	NA	-1.16682	NA	NA	NA	NA	NA	-1.20201	NA	NA	NA	NA	NA	-1.84335	NA	NA	-1.30529
A.SAAAAAAAAAAAAAK.G	1.45246	NA	-2.47394	1.27522	NA	NA	NA	0.538398	NA	NA	NA	NA	NA	NA	NA	-1.65735	NA	NA	NA	NA	NA	NA	NA	NA	NA	NA	NA
K.EQGQNLAR.Q	0.475431	0.536983	NA	NA	0.213157	NA	NA	-0.0294836	NA	NA	NA	0.0145767	-0.228534	NA	0.199859	NA	NA	0.416506	NA	NA	NA	NA	NA	NA	NA	NA	NA
K.INVNEIFYDLVR.Q	-0.199534	-0.353827	-2.20882	-0.0923439	-0.112485	0.0300577	-0.669265	-0.96326	0.00298928	-0.738307	-0.201873	-0.0430939	-0.366797	-0.711453	0.366118	-0.261591	0.095907	-0.0682944	-0.134141	0.547128	-0.257137	-0.71003	-0.0697536	0.158097	0.0132194	-1.35191	-0.521147
K.NGQGFALVYSITAQSTFNDLQDLR.E	NA	NA	NA	NA	NA	-2.45187	-2.54578	NA	-3.03388	NA	-2.80072	NA	NA	NA	NA	NA	NA	NA	NA	-2.62062	NA	NA	-1.85539	-2.07178	NA	NA	-3.10326
K.SALTVQFVQGIFVEK.Y	-1.39906	-1.73314	-2.09612	-0.99882	-0.699367	-2.42159	-1.22405	-1.44414	-1.6044	NA	-0.996821	-1.43618	-1.13937	-0.734436	-2.60481	-2.37807	-3.19006	-1.25891	NA	NA	NA	NA	-1.07391	-1.23837	-0.987084	NA	NA
K.YDPTIEDSYR.E	NA	NA	NA	0.338112	-0.593539	-0.313393	-0.962252	-0.697053	NA	-0.887533	0.100475	-1.45729	-0.578942	0.0312222	NA	-0.52106	-0.137553	0.18319	NA	0.111967	-0.671931	NA	NA	-0.0974428	0.0756972	-1.61037	-0.169344
Y.SITAQSTFNDLQDLR.E	-1.96102	-2.34887	-1.77984	NA	NA	NA	NA	NA	NA	NA	-2.79677	-2.28991	-3.57412	NA	-0.839366	-1.96779	NA	NA	NA	NA	NA	NA	NA	NA	-2.51244	NA	-1.5944
K.AYTNFDAER.D	2.52147	3.30987	NA	NA	-6.12123	3.24958	NA	3.19187	3.2071	2.64154	3.31252	NA	2.97958	2.25337	2.91522	NA	NA	2.83679	4.72165	NA	2.80703	2.65987	3.14243	2.95583	2.83855	2.26141	3.09653
K.DIISDTSGDFR.K	3.41284	3.42849	3.38565	3.68655	3.22698	3.3765	0.904772	3.52065	NA	NA	NA	2.83087	NA	2.89016	2.57991	2.95634	3.57897	3.26766	2.87678	3.56166	2.16567	3.05542	2.82327	3.09371	NA	NA	-5.46446
K.GLGTDEDSLIEIICSR.T	-1.27972	-1.58525	NA	-2.55546	NA	NA	NA	NA	NA	NA	-1.59547	-3.04824	NA	-2.62238	NA	NA	-0.42771	NA	NA	NA	NA	-3.07368	NA	-2.91211	NA	NA	NA
K.SALSGHLETVILGLLK.T	-1.09377	NA	-5.38925	NA	1.29546	-0.268935	0.0988538	-0.579859	-1.64179	-5.71518	0.99206	1.21902	-0.536572	-0.016489	NA	NA	2.07414	NA	0.657292	NA	0.411787	NA	1.82006	1.64218	-0.786437	2.04392	0.0326803
K.SLYYYIQQDTK.G	1.47235	1.55254	0.824913	NA	NA	0.810344	NA	1.52175	NA	NA	NA	NA	NA	1.10982	NA	NA	NA	NA	1.23823	NA	NA	NA	NA	NA	NA	NA	NA
K.SYSPYDM*LESIR.K	NA	NA	NA	NA	NA	NA	0.779617	NA	NA	NA	NA	NA	0.611669	1.01603	NA	NA	2.3663	0.939802	NA	1.20723	0.796485	NA	1.15945	NA	NA	NA	0.988725
K.TDLEKDIISDTSGDFR.K	NA	NA	-1.70483	0.249899	NA	NA	NA	-0.780425	NA	NA	NA	NA	NA	NA	NA	NA	-2.30649	NA	NA	-2.18349	NA	NA	NA	NA	NA	NA	NA
K.TPAQYDASELK.A	2.35341	2.58658	1.94186	2.82518	2.80247	NA	2.45559	2.60997	NA	1.80024	2.33657	2.42233	2.54097	2.88419	NA	NA	NA	1.70553	2.51153	NA	2.00887	1.80563	NA	NA	1.50923	2.13355	2.4625
R.DALNIETAIK.T	3.51518	3.51789	2.67892	3.86975	3.45371	3.56174	NA	3.44412	3.6859	2.81604	NA	NA	NA	NA	3.2175	3.06835	3.82871	NA	NA	3.86477	NA	NA	3.71894	NA	3.3586	2.55336	NA
R.DLYDAGVK.R	NA	NA	3.02019	NA	NA	NA	NA	3.47477	NA	2.56732	NA	NA	NA	NA	NA	NA	NA	NA	2.88902	NA	NA	NA	NA	3.2136	NA	2.50583	NA
R.DLYDAGVKR.K	NA	NA	NA	NA	NA	-0.876463	NA	-0.193644	-0.547401	NA	NA	NA	NA	NA	NA	NA	NA	NA	NA	NA	NA	NA	NA	-0.441878	-1.34213	NA	NA
R.SEVDM*LK.I	3.51834	3.5731	3.4324	3.70568	2.70299	NA	NA	NA	NA	1.75395	3.622	NA	3.15012	3.40139	NA	NA	3.35453	NA	NA	NA	2.30783	NA	NA	1.99335	NA	NA	NA
R.TNQELQEINR.V	3.87692	3.80845	4.13609	NA	3.99555	3.95105	3.66652	3.30521	-0.133915	3.09984	4.01066	3.23722	3.45164	3.68149	4.23119	NA	0.464967	0.487041	3.40262	NA	NA	3.68784	NA	-0.669969	NA	3.13214	3.40437
K.LAVNM*VPFPR.L	0.896578	1.18658	NA	2.47891	NA	2.01796	NA	1.3523	1.26451	0.447043	NA	1.92666	1.87972	0.304455	NA	NA	2.01516	1.69041	2.09764	0.161486	NA	1.59117	2.50757	2.44377	2.19589	0.654171	2.08897
R.FPGQLNADLR.K	2.55921	2.70995	0.890418	2.98957	2.01471	1.21058	1.38965	2.04715	1.58392	1.3303	2.39245	2.12103	2.25791	2.34302	2.40277	2.09239	2.32267	1.96846	3.03572	1.6926	1.2275	2.44124	1.22952	2.72924	2.39246	1.392	1.72747
R.LHFFM*PGFAPLTSR.G	0.486204	NA	NA	NA	2.00798	0.895131	NA	-0.434268	1.25375	1.77836	1.73878	1.74844	1.84497	0.963673	NA	NA	-0.837355	2.77571	NA	1.99211	NA	NA	2.80239	2.09158	1.39783	1.32982	1.28799
R.YLTVAAIFR.G	NA	NA	NA	-0.831302	NA	-2.7059	NA	-2.62294	-1.0979	NA	NA	NA	-2.62696	NA	NA	-2.19016	NA	-0.0619647	-0.893287	-0.0847925	NA	NA	-0.738817	-0.436054	0.809487	-2.09122	NA
R.LPYSVVR.N	NA	NA	NA	2.05754	NA	NA	NA	NA	2.26068	NA	NA	1.57198	NA	NA	NA	NA	NA	NA	NA	NA	NA	NA	NA	NA	NA	NA	NA
K.LLLLGAGESGK.S	NA	NA	NA	NA	NA	NA	NA	NA	NA	NA	NA	NA	1.01648	1.49521	0.406977	NA	1.52185	NA	NA	NA	NA	NA	NA	NA	NA	NA	0.892602
K.M*FDVGGQR.S	NA	NA	-3.09074	-0.153634	-0.681364	-1.93692	-1.06853	-0.656859	-0.572605	-1.34921	-0.629578	NA	-0.379985	-0.13998	-0.589871	-0.204628	-0.289296	0.154374	-5.32763	0.396765	0.0643337	-0.704403	0.190893	0.30639	-0.102367	-1.31919	-1.72494
R.GNSIIM*LEALER.V	-1.65133	NA	NA	-1.98778	NA	-1.2774	NA	NA	-2.47713	NA	-2.82082	NA	NA	-1.56794	NA	NA	NA	NA	NA	NA	NA	NA	NA	NA	NA	NA	NA
R.FLTQPQVVAR.A	NA	-0.460083	NA	NA	NA	NA	NA	-1.56774	NA	NA	-1.11648	NA	NA	NA	NA	NA	NA	NA	NA	NA	NA	NA	NA	NA	NA	NA	NA
K.KSDVEAIFSK.Y	NA	NA	NA	NA	NA	NA	NA	NA	NA	NA	-0.699513	-1.13475	NA	-0.909346	NA	NA	NA	NA	NA	NA	NA	NA	NA	NA	NA	NA	NA
K.SDVEAIFSK.Y	1.0971	0.70656	NA	NA	0.587163	0.545008	0.462344	0.583496	0.699007	NA	0.556929	0.786403	0.290797	0.958817	-2.91597	NA	NA	NA	NA	-1.17659	-1.05616	NA	NA	NA	-0.852685	NA	NA
K.VDSLLENLEK.I	NA	NA	NA	2.41046	1.74545	NA	NA	NA	NA	NA	NA	1.924	NA	NA	NA	NA	NA	NA	0.676553	NA	NA	NA	0.544025	NA	NA	NA	NA
R.AAVAGEDGR.M	NA	3.50694	3.34529	NA	1.41248	NA	2.59218	2.92525	1.48645	3.2748	NA	1.79212	3.1041	NA	2.36137	2.47028	NA	NA	1.1052	2.15499	NA	1.72265	2.11429	1.57218	NA	NA	1.73945
R.VFIGNLNTLVVK.K	2.8614	1.9615	NA	2.5071	2.36179	-0.36242	2.06101	2.40239	2.55738	2.41383	2.6799	2.78101	2.26012	2.79083	0.835636	0.913378	1.10519	1.13983	-0.026261	1.07918	0.748522	NA	NA	0.550776	0.816993	0.197933	1.2208
K.ELLGQGLLLR.S	NA	-1.02588	NA	-0.285243	-0.99614	-0.656555	-1.2805	NA	-1.33237	NA	-0.984302	NA	NA	-1.0003	NA	NA	NA	NA	NA	NA	NA	NA	NA	-3.1888	NA	NA	NA
K.LGSLVENNER.V	NA	NA	NA	-1.25014	-1.60269	-1.82772	NA	NA	-1.71053	-1.94034	NA	NA	-1.71178	-1.4392	NA	NA	NA	NA	NA	NA	NA	NA	NA	NA	NA	NA	NA
K.TTAQVLIR.F	1.61341	NA	1.24028	NA	1.04081	1.06849	0.942358	1.22995	NA	1.55653	NA	1.40863	1.19649	1.50572	1.34251	NA	0.969013	1.57606	1.71035	1.82065	1.67074	NA	NA	1.66575	1.78975	NA	1.59071
R.DFLLKPELLR.A	NA	NA	0.773583	NA	0.147659	0.608554	1.05836	NA	1.34753	NA	NA	NA	NA	1.35226	NA	-0.527327	NA	NA	0.696707	0.318457	NA	-2.49973	0.258318	0.562042	NA	NA	NA
R.ELAFQISK.E	NA	NA	-0.0405179	NA	NA	NA	-0.423683	NA	NA	-0.212404	NA	NA	NA	NA	NA	NA	NA	NA	NA	NA	NA	NA	NA	NA	NA	NA	NA
R.FEVNVAELPEEIDISTYIEQSR.-	-2.14227	-2.11699	NA	NA	NA	NA	NA	NA	-2.97855	NA	-3.40073	NA	NA	NA	NA	NA	NA	NA	NA	NA	NA	NA	NA	NA	NA	NA	NA
R.ILVATNLFGR.G	2.50206	2.41046	2.47994	2.59218	NA	NA	NA	2.45459	NA	2.35366	2.00605	NA	2.43759	2.13815	1.69452	1.52918	0.70594	NA	1.51836	NA	NA	0.985878	1.65414	1.26208	NA	1.06975	0.924625
R.SAM*PFTASPASSTTAR.V	-2.49126	NA	NA	NA	NA	NA	NA	NA	NA	NA	NA	NA	NA	-3.42923	-4.39109	NA	-2.14459	NA	NA	NA	NA	NA	NA	NA	NA	NA	NA
K.M*SLLQLVEILQSK.E	NA	NA	NA	NA	NA	NA	NA	NA	NA	NA	NA	NA	NA	NA	NA	NA	-2.26332	NA	NA	NA	NA	NA	NA	-1.66758	-3.07922	NA	NA
K.TLFATEDALEVR.R	-2.54887	-2.51196	-3.13114	NA	-2.88784	NA	-2.3987	-1.64493	NA	NA	-1.13152	-1.98223	NA	NA	-1.31527	-1.34388	-1.22596	-0.388403	NA	-1.32945	-2.10049	-1.98022	NA	-0.735143	-3.09468	NA	-0.69223
K.YLGLLENLR.V	NA	NA	NA	NA	-1.69734	NA	NA	NA	NA	NA	-0.803096	3.27592	NA	NA	NA	NA	-0.116103	NA	NA	NA	NA	NA	NA	-0.111298	-0.104772	NA	NA
N.AVVIVEDAK.V	NA	NA	NA	NA	NA	NA	NA	NA	NA	NA	-3.25588	NA	NA	0.179002	NA	NA	NA	NA	-1.4221	NA	NA	NA	NA	-1.03067	NA	NA	NA
R.DGTIDFTPGSELLITK.A	NA	NA	NA	NA	NA	NA	NA	NA	NA	NA	NA	NA	NA	NA	NA	NA	-1.23224	NA	-1.58313	NA	NA	NA	-1.55266	NA	NA	NA	NA
R.ENLIYTYIGPVLVSVNPYR.D	NA	NA	NA	-5.67342	NA	NA	NA	NA	NA	NA	NA	NA	NA	NA	-1.04596	-3.04474	-3.01508	NA	NA	NA	NA	NA	NA	NA	NA	NA	-3.91367
R.LGTDEISPR.V	0.24777	NA	0.302382	0.464453	0.129881	0.406869	-0.301073	0.330772	0.0503968	-0.365372	0.494152	0.175823	NA	-0.289507	NA	NA	0.923294	1.25989	0.46237	1.16948	0.0190751	NA	1.03406	0.584956	NA	NA	NA
R.TFTWLVGK.I	NA	NA	NA	NA	-2.04917	NA	NA	-1.92028	-1.81402	NA	NA	NA	NA	-1.89906	NA	NA	NA	NA	-1.20802	NA	-1.49072	NA	NA	-0.343218	NA	NA	-1.13991
R.TSFLLNLR.R	NA	NA	NA	NA	NA	NA	NA	NA	NA	NA	-0.608154	0.0678463	NA	NA	0.939039	1.14668	NA	1.00899	NA	NA	NA	0.207114	NA	NA	NA	NA	NA
R.VGVQDFVLLENFTSEAAFIENLR.R	NA	-1.08079	-1.28443	-0.950585	NA	NA	NA	NA	NA	NA	-1.11945	NA	NA	NA	-0.585521	-0.55942	NA	NA	NA	NA	-0.717074	NA	NA	NA	NA	NA	NA
R.VNSININQGSITFAGGPGR.D	-1.66494	-3.86001	NA	NA	NA	NA	NA	NA	-2.47331	NA	-1.32095	NA	NA	-2.5776	NA	NA	-2.58683	-1.29218	NA	-4.0725	NA	NA	NA	NA	-2.90199	-5.78922	-1.4512
R.IEEGLDQINK.D	NA	NA	NA	NA	NA	NA	NA	NA	-1.45463	NA	NA	NA	NA	NA	NA	NA	NA	NA	NA	NA	-3.87563	NA	-2.99454	-2.78025	NA	NA	NA
R.ILGLAIESQDAGIK.T	NA	-4.68821	NA	-0.918994	-2.62926	NA	NA	NA	-4.57938	NA	NA	-2.04673	-1.10807	NA	NA	NA	NA	NA	NA	NA	NA	NA	NA	NA	NA	NA	NA
K.LQLWDTAGQER.F	1.47443	1.26798	NA	-6.03948	1.64053	NA	1.82204	NA	1.28971	NA	2.26123	NA	1.66218	1.60385	NA	NA	0.650262	-1.88176	0.386634	0.880173	NA	NA	NA	-3.34553	NA	NA	-6.15676
K.LEILTNLANEANISTLLR.E	-3.55537	NA	NA	NA	NA	NA	NA	-3.71373	NA	NA	NA	NA	NA	-2.17011	NA	NA	NA	NA	NA	NA	NA	NA	NA	NA	NA	NA	NA
R.TLLWTELFR.G	-1.82121	-2.87387	NA	-1.39834	NA	-0.947639	-1.58256	NA	-1.3603	NA	-0.754997	-1.62181	-1.89646	-1.69705	NA	NA	NA	-1.27136	NA	NA	NA	NA	NA	-2.60934	-3.24585	NA	NA
R.AQSLLSTDR.E	NA	NA	NA	-0.518054	-0.952259	NA	NA	NA	NA	NA	-1.30731	NA	NA	NA	NA	NA	NA	NA	NA	NA	NA	NA	NA	NA	NA	NA	NA
R.LQEVIETLLSLEK.Q	-1.57433	NA	-1.03453	-1.18058	NA	-1.22818	-1.4437	-1.1546	NA	NA	-0.968238	-1.58872	-1.39218	-1.0574	NA	NA	NA	-2.08341	-2.14873	NA	NA	NA	-1.63941	-1.42497	NA	NA	NA
R.M*AQLLDLSVDESEAFLSNLVVNK.T	NA	NA	-3.60136	-2.51387	NA	NA	NA	-3.38069	NA	NA	NA	-3.55447	NA	NA	NA	NA	NA	NA	NA	NA	NA	NA	NA	NA	NA	NA	NA
K.GVTFNVTTVDTK.R	NA	-0.453366	NA	NA	NA	NA	NA	NA	NA	-0.650983	-0.395134	-0.0993893	-0.502862	0.00188073	NA	NA	-0.807921	-0.703973	-0.275466	-1.4213	-0.537829	NA	-0.0716651	NA	NA	NA	NA
K.LAALNPESNTAGLDIFAK.F	-1.37569	-1.82319	NA	-0.949643	-1.23841	-1.47734	NA	NA	-0.925923	-1.27811	NA	-1.31435	-0.842177	-1.10224	NA	NA	-0.581238	NA	-0.860954	NA	NA	-2.15454	-0.770955	-1.62091	NA	NA	-1.16324
K.NSNPALNDNLEK.G	NA	-0.734913	NA	NA	-0.357765	-1.04831	NA	NA	NA	-0.407773	NA	-0.321627	-1.18823	NA	-1.92704	NA	-1.51805	NA	-0.276917	NA	NA	NA	NA	NA	-0.193877	NA	NA
K.VLDNYLTSPLPEEVDETSAEDEGVSQR.K	-1.78565	-0.414625	-0.512243	0.0859399	-1.43494	-0.758891	-1.3609	-1.30588	-0.449766	-0.498732	0.042497	-0.0813908	-0.674642	-0.269522	-0.0293396	-0.848672	-3.42494	NA	-0.316946	-0.426156	-2.24843	-2.11224	-1.0891	0.0880531	0.25296	NA	-0.273293
R.GFTIPEAFR.G	3.48112	4.14801	3.26155	NA	NA	NA	NA	NA	NA	NA	2.75067	3.44918	NA	NA	3.08254	4.24001	NA	NA	NA	NA	NA	2.26606	3.6482	2.51016	NA	2.79142	NA
R.LFM*VLWLK.G	0.185886	0.0902327	-1.18375	NA	0.365536	0.843557	0.336629	0.47302	0.42356	0.0282316	NA	NA	0.428239	0.972532	NA	NA	-0.420608	NA	0.688269	0.181146	0.712368	-0.390516	0.634429	0.699	0.920434	-0.951208	-0.237208
R.YLSNAYAR.E	1.37847	NA	NA	1.24589	NA	NA	NA	0.997584	1.01576	0.945019	1.06137	NA	NA	0.668905	NA	1.10907	0.247582	NA	0.896949	1.25543	NA	NA	1.1231	NA	1.37649	NA	NA
R.VIGLSSDLQQVGGASAR.I	NA	-2.11874	NA	-0.843488	-1.74231	NA	NA	-2.1309	-1.30435	NA	-1.26169	NA	NA	-1.32284	NA	NA	NA	NA	NA	NA	-3.91287	NA	-1.88792	NA	NA	NA	-2.85649
R.VIGTLLGTVDK.H	NA	NA	NA	-0.655174	NA	NA	NA	NA	NA	NA	-1.18616	NA	-1.43975	NA	NA	NA	NA	NA	NA	NA	NA	NA	NA	NA	NA	NA	NA
R.VVDDELATR.F	NA	NA	NA	NA	-1.82078	NA	NA	NA	NA	NA	NA	-4.06516	NA	-1.59333	NA	NA	NA	NA	NA	NA	NA	NA	NA	NA	NA	NA	NA
K.ALQSGPPQSR.R	-0.838403	NA	NA	NA	-0.908938	NA	NA	NA	NA	-1.14158	NA	NA	-0.964511	NA	NA	NA	NA	NA	NA	NA	NA	NA	NA	NA	NA	NA	NA
K.FTEEIPLK.I	-0.449575	-1.29066	-2.1853	NA	NA	NA	NA	-1.22241	NA	-1.00474	NA	-1.34245	NA	-0.498652	NA	NA	NA	NA	NA	NA	NA	NA	NA	NA	NA	NA	NA
K.IAPAEAPDAK.V	-0.287791	-1.2809	-1.49433	-0.429544	-0.43055	NA	NA	-0.900951	-0.743455	-0.414791	-1.07002	-0.754374	-0.960784	-0.560831	NA	NA	NA	NA	NA	NA	NA	NA	NA	NA	NA	NA	NA
K.ITISPLQELTLYNPER.T	-1.45275	NA	NA	NA	-1.40289	-1.59662	NA	-1.51877	-1.86922	-0.668828	-1.21001	-1.56819	-2.14759	-1.50924	NA	NA	NA	NA	NA	NA	NA	NA	NA	NA	NA	NA	NA
K.TVNELQNLSSAEVVVPR.D	-1.55978	NA	-4.18242	-1.14733	NA	NA	NA	NA	NA	-3.06456	NA	-2.27688	NA	-0.951307	NA	NA	NA	NA	NA	NA	NA	NA	NA	NA	NA	NA	NA
R.LLVPTQFVGAIIGK.E	NA	-0.420624	-0.642194	NA	-0.524273	-0.00677429	NA	-0.37687	NA	-3.06408	NA	-0.762206	-0.0740501	NA	NA	NA	NA	NA	NA	NA	NA	NA	NA	NA	NA	NA	NA
R.TLESVDPLGGLNTIDILTAIR.N	-2.7946	-5.14624	-6.12952	-2.72163	NA	-2.02623	-5.02338	-3.28454	-3.32977	NA	-1.54657	-2.76897	NA	NA	NA	NA	NA	-3.82955	NA	NA	NA	NA	-3.35268	-3.27377	-2.65381	NA	-4.13122
R.SIESTLDDLFR.N	NA	NA	NA	NA	NA	NA	NA	NA	NA	NA	NA	NA	NA	NA	NA	-0.389862	NA	NA	NA	NA	NA	NA	NA	-1.03015	NA	-1.76175	-1.80894
K.FYSVNVDYSK.L	-1.76205	NA	NA	-1.7015	NA	-3.17043	NA	-1.89905	NA	NA	NA	-2.07439	NA	-1.23733	NA	NA	NA	NA	NA	NA	NA	NA	NA	NA	NA	NA	NA
K.SIDNGIFVQLVQANSPASLVGLR.F	-4.7353	NA	NA	NA	NA	NA	NA	NA	NA	NA	-2.04987	-3.02483	NA	-2.90065	NA	NA	NA	NA	NA	NA	NA	NA	-3.03179	NA	NA	NA	NA
K.DLLDLLVEAK.Q	-1.03392	-2.11126	-2.33753	-1.18143	-1.15024	-1.79993	-1.27391	-2.71054	-0.79538	-0.83993	-1.38343	-1.65469	-0.972297	NA	NA	NA	NA	NA	NA	NA	NA	NA	-1.82376	-2.01096	-1.90055	NA	NA
R.DFLDEYIFLAVGR.V	-2.3977	-2.73659	NA	-2.03845	-1.9552	-1.99346	NA	-1.71221	-1.79926	-2.84577	-1.24686	-1.5664	-1.96522	-1.59582	NA	NA	NA	-2.19402	NA	NA	NA	NA	NA	NA	-1.91725	NA	-2.81933
R.ELAVQIYEEAR.K	NA	NA	NA	-2.06001	-2.39026	-1.3066	NA	-1.43228	-1.65278	NA	NA	-1.84153	-3.65833	-1.73221	-1.89088	NA	NA	-3.01463	NA	NA	-2.18426	-2.71402	NA	-3.45512	NA	-3.61212	-3.68969
R.M*LDM*GFEPQIR.K	NA	-0.46962	NA	NA	NA	-0.3315	-2.75761	-1.14581	NA	NA	-0.509825	-1.11221	-0.950661	-0.848892	NA	-1.54336	-2.20181	-2.24126	NA	NA	-3.94908	-2.26079	NA	NA	NA	NA	NA
R.SDYDGIGSR.G	-0.678686	-0.965885	-1.10854	-0.633677	NA	NA	NA	-1.16021	-1.00661	NA	-1.33797	-1.38282	-2.8781	-1.38619	NA	NA	NA	NA	NA	NA	NA	NA	NA	NA	-1.73102	NA	NA
R.SFLLDLLNATGK.D	-0.680759	NA	-2.11436	-1.13926	-0.755548	-1.90336	-0.386297	-1.04416	-0.899145	-1.95112	-1.04226	-2.68995	-1.28831	-0.815962	NA	NA	-1.95718	-1.54143	NA	NA	-1.82598	NA	-2.91787	NA	-2.21907	NA	-1.70463
R.VGNLGLATSFFNER.N	NA	NA	NA	-0.538293	-0.590625	-0.320675	NA	0.071727	NA	NA	-0.669378	NA	NA	-0.772283	-1.06664	NA	NA	NA	NA	NA	NA	NA	NA	NA	-1.60168	NA	NA
R.VGSTSENITQK.V	-1.00503	-1.72104	NA	-0.967852	-1.41798	-2.14021	-2.54129	-1.51042	NA	-1.98499	-1.92012	-1.65408	-1.30086	-2.09339	NA	NA	NA	NA	NA	NA	NA	NA	NA	NA	NA	NA	NA
R.VQNTSLEAIVQNASSDNQGIQLSAVQAAR.K	-2.89598	NA	NA	-3.00072	NA	-2.23248	NA	-1.72047	-3.2221	-2.05279	-2.29516	-2.56733	NA	NA	NA	NA	NA	NA	NA	NA	NA	NA	NA	NA	NA	NA	NA
R.VPLVAPEDLR.D	NA	NA	NA	NA	-2.76844	NA	-2.99201	-3.2116	NA	-2.59478	-2.78598	-3.35976	NA	NA	NA	NA	-1.82806	NA	NA	-3.23243	NA	NA	NA	NA	NA	NA	NA
R.EALAEAALESPR.P	-0.871989	-1.09721	NA	0.365931	-1.23432	NA	NA	-2.65782	-2.15203	-3.16644	-1.92353	-1.49065	-2.10306	-1.14263	NA	NA	NA	-4.31035	NA	NA	NA	NA	NA	NA	-3.24245	NA	NA
R.LLVVDPETDEQLQK.L	-1.37265	NA	NA	-1.30812	NA	NA	NA	NA	-2.23597	NA	NA	NA	NA	-2.22531	NA	NA	NA	NA	NA	NA	NA	NA	NA	NA	NA	NA	NA
F.LITNEIVDYISGGGFSNVFPR.P	-2.10512	-1.86747	-3.56601	-2.34567	-0.600088	-1.68303	-3.22067	-2.79248	-2.43407	-1.51607	-1.28719	-1.12115	-3.02346	-2.12379	-2.48137	NA	-4.72522	-2.95196	NA	-2.11731	-2.43621	-3.38644	-6.06369	-3.09316	NA	NA	-3.12867
R.AYPDVAALSDGYWVVSNR.V	NA	-1.28461	NA	NA	0.124123	-0.429183	-1.20879	-1.00795	NA	NA	-0.867482	-0.333642	-3.61304	0.177975	NA	NA	-2.80637	NA	NA	-0.360765	-1.03347	NA	NA	NA	NA	NA	NA
R.LFGGNFAHQASVAR.V	NA	NA	NA	NA	-0.454522	NA	NA	-1.46778	-1.51231	NA	NA	-0.641612	NA	-4.23164	NA	NA	-5.44037	NA	NA	-1.92023	NA	NA	-1.44504	NA	NA	NA	-2.39695
R.LYQQHGAGLFDVTR.G	NA	NA	NA	NA	-3.09591	NA	NA	NA	NA	NA	-0.878708	NA	-2.73933	1.08617	NA	NA	NA	NA	NA	NA	NA	NA	NA	NA	NA	-1.88536	NA
R.VNTELM*K.A	NA	NA	NA	0.203546	0.248453	NA	NA	-0.702888	0.315404	NA	NA	NA	NA	NA	NA	NA	NA	NA	NA	NA	NA	NA	NA	NA	NA	NA	NA
R.VPIPWVSGTSASTPVFGGILSLINEHR.I	NA	NA	NA	-1.51275	-2.02776	NA	NA	NA	NA	-3.38077	-1.41857	-2.54253	-2.42316	-2.17954	NA	NA	-3.3741	NA	NA	NA	NA	NA	NA	NA	NA	NA	NA
R.VVGQQGR.G	NA	0.571725	NA	1.13133	NA	NA	NA	NA	0.789682	NA	0.264776	0.61029	NA	0.0405205	NA	NA	NA	NA	NA	NA	-0.377778	NA	NA	NA	NA	NA	NA
R.VFFYNPTTR.L	NA	NA	NA	-3.95572	NA	NA	NA	NA	NA	NA	NA	-5.23668	NA	-4.86073	NA	NA	NA	NA	NA	NA	NA	NA	NA	NA	NA	NA	NA
R.ALVM*LLEVR.I	-0.380839	-1.22074	-1.4447	-0.664618	-1.15497	-0.883002	-1.03664	-0.958142	-0.904186	NA	-1.30503	-0.560808	-1.70882	NA	NA	NA	NA	NA	NA	NA	NA	NA	NA	NA	NA	NA	NA
K.ALLEVVQSGGK.N	NA	NA	-1.4774	NA	-1.59491	NA	-2.05054	NA	NA	NA	NA	-1.87449	NA	NA	NA	NA	0.22292	NA	-1.4374	NA	NA	NA	-1.67594	-0.873497	NA	NA	NA
K.LTVEDPVTVEYITR.F	-2.11835	NA	-1.94582	-1.23617	NA	-2.88683	NA	-1.69654	NA	NA	NA	NA	NA	-2.49091	-1.20929	NA	-0.597599	NA	NA	NA	NA	-3.43729	NA	-3.17545	NA	NA	NA
R.RPFGISALIVGFDFDGTPR.L	-0.517687	-0.0455705	-1.36227	-0.641664	-0.5095	0.292751	-0.98474	0.0345953	-0.257155	-1.20426	-0.423078	0.236423	-0.432406	-0.582167	-0.329744	-1.20901	-0.0320741	0.223029	-1.56823	-0.803839	-0.0467459	-0.554433	-0.183833	0	-0.425472	-0.408448	-0.486211
R.TAAANAAAGAAENAFR.A	-4.20956	-2.51321	-1.91461	-0.459272	-1.03226	NA	NA	NA	NA	NA	0.0133218	NA	NA	NA	NA	NA	NA	NA	NA	NA	NA	NA	NA	NA	NA	NA	NA
K.SGLGSGPK.C	NA	NA	NA	4.35861	NA	NA	NA	NA	NA	-0.125382	NA	NA	-0.227595	NA	NA	NA	NA	NA	NA	NA	NA	NA	NA	NA	NA	NA	NA
R.IASGLGLAWIVGR.V	1.58446	1.71982	NA	1.59374	1.52362	1.32437	1.16904	1.92129	1.25909	0.926634	2.08697	1.08652	1.98563	2.03581	-1.37689	NA	-1.08583	-0.364966	-1.3307	-0.226834	-0.532871	-1.48388	-0.767224	-1.82303	-0.610506	-1.56033	NA
R.VLYAYGYYTGEPSK.R	0.558341	0.14318	NA	-0.0171712	-0.191779	-0.677331	-1.06521	NA	0.0477891	NA	-0.335861	NA	NA	-0.097617	NA	NA	NA	NA	NA	NA	NA	NA	NA	NA	NA	NA	NA
K.EAFNM*IDQNR.D	0.240921	0.5977	0.106833	0.814567	0.489123	0.504589	NA	0.492123	0.52642	-0.656298	0.853047	0.0800351	-1.89319	0.376967	0.784414	NA	1.31084	2.11888	1.23981	0.560297	0.42319	NA	0.719549	1.44889	1.17852	0.0925312	1.585
K.GNFNYIEFTR.I	0.337431	NA	NA	0.935981	0.781769	0.797312	0.0874725	NA	0.144313	NA	1.11578	NA	NA	0.40425	NA	1.00109	1.23376	1.89619	0.82074	0.690818	0.603689	0.467479	1.17425	NA	1.14978	NA	1.28655
K.LNGTDPEDVIR.N	NA	NA	NA	NA	0.543918	0.958252	-0.877038	NA	NA	0.144755	NA	0.721426	0.698794	NA	NA	2.02171	1.61328	2.58518	1.40504	NA	1.1006	0.656982	1.56147	1.92331	1.56554	NA	1.79146
R.ATSNVFAM*FDQSQIQEFK.E	0.307506	NA	-2.2971	NA	NA	0.165007	NA	NA	0.246159	-1.41694	0.422439	0.510081	NA	0.6163	0.68897	NA	1.33876	2.21538	0.479306	NA	NA	-0.119014	1.44945	NA	NA	0.171817	1.5956
R.ELLTTM*GDR.F	2.44248	2.57745	2.64857	2.88139	2.56336	NA	2.01988	-0.236332	2.88164	2.26144	3.04713	2.57805	2.59517	2.25791	3.54404	4.18686	2.2446	3.92915	3.02083	1.64553	2.58524	2.84107	3.12013	3.62318	3.49472	2.64956	3.6997
R.FTDEEVDELYR.E	2.01843	NA	NA	NA	1.66264	2.0879	1.7137	2.13681	2.10547	0.597298	2.25316	2.0718	1.84008	NA	-2.64824	2.62418	1.30239	2.47229	1.64611	NA	1.85347	NA	2.44471	-2.59228	NA	1.72297	2.23645
R.NAFACFDEEATGTIQEDYLR.E	NA	NA	NA	-3.11645	NA	NA	NA	NA	NA	NA	-2.66805	NA	NA	NA	NA	NA	NA	-2.23398	NA	NA	NA	NA	-2.79748	-2.80549	NA	NA	-2.75873
R.QGVDIEAAR.K	-1.84403	NA	NA	NA	NA	-1.95715	NA	-1.613	NA	NA	NA	NA	-2.39516	NA	NA	NA	NA	-1.28677	NA	-1.71519	NA	NA	NA	-2.43056	-2.03952	NA	NA
R.DETLTYAQVDR.R	NA	-3.17539	NA	-0.692508	NA	-2.56766	NA	NA	NA	NA	-1.55505	NA	NA	NA	NA	NA	NA	NA	NA	NA	NA	NA	NA	NA	NA	NA	NA
K.DLTEYLSR.F	-0.14025	-0.415815	-0.46901	0.187709	NA	NA	NA	-2.11755	-0.142824	NA	NA	NA	NA	NA	NA	NA	NA	NA	NA	NA	NA	NA	NA	NA	NA	NA	NA
R.GFGFVLFK.D	3.28331	2.42168	2.65494	2.23948	2.26132	NA	0.64659	2.35399	2.81294	2.72149	2.85058	2.57781	2.81154	2.88981	1.29671	1.19143	1.20724	1.38851	1.49685	1.45039	1.53568	NA	1.77937	1.20581	-0.144393	0.81373	1.5605
K.EFAGEDTSDLFLEER.E	NA	NA	NA	-2.74643	NA	NA	NA	-4.42896	NA	NA	-3.55701	NA	NA	-0.963699	NA	NA	NA	NA	NA	NA	NA	NA	NA	NA	NA	NA	NA
K.YYGLQILENVIK.T	-2.04312	NA	NA	-3.96746	NA	NA	NA	NA	-2.5263	-3.32289	NA	NA	NA	NA	NA	NA	NA	NA	NA	NA	NA	NA	NA	NA	NA	NA	NA
R.M*AKPEEVLVVENDQGEVVR.E	-2.69362	-3.08938	NA	-1.93789	-3.30369	-1.37103	NA	-2.70311	NA	NA	-1.53069	-0.947769	-3.78243	-3.07934	NA	NA	NA	NA	-3.003	NA	NA	NA	NA	-4.24483	NA	NA	NA
K.TASEM*VLADDNFSTIVAAVEEGR.A	-3.6528	NA	-2.26493	-2.15178	NA	NA	NA	NA	NA	NA	NA	NA	NA	-1.88248	NA	NA	NA	NA	NA	NA	NA	NA	NA	NA	NA	NA	NA
R.AAILQTEVDALR.L	-2.84334	NA	NA	-2.65426	-2.04432	NA	NA	NA	NA	NA	NA	NA	NA	NA	NA	NA	NA	NA	NA	NA	NA	NA	NA	NA	NA	NA	NA
R.TGASFQQAQEEFSQGIFSSR.T	-0.294123	-0.0274685	-0.355426	0.225443	0.481433	-0.0517139	NA	-2.27896	-0.0868912	0.0825426	0.328115	-0.642628	-0.883385	-1.50063	-1.59874	NA	NA	NA	NA	-0.784037	-2.32205	-2.49731	-1.24735	-2.36023	-1.51183	-2.54494	NA
K.IVQVALNGLENILR.L	NA	NA	NA	-2.88711	NA	NA	NA	-3.20032	NA	-1.79692	-1.7721	-1.51732	NA	NA	NA	NA	NA	NA	NA	NA	NA	NA	NA	NA	NA	NA	NA
K.FAVGSGSR.V	NA	0.363347	NA	NA	0.152289	NA	NA	NA	NA	-0.703306	NA	NA	NA	NA	NA	NA	3.08111	NA	NA	NA	1.53582	NA	NA	2.30126	NA	NA	NA
R.TWKPTLVILR.I	NA	NA	NA	NA	-1.2424	NA	-1.40849	-0.344886	NA	NA	NA	-0.294428	NA	-1.00852	NA	NA	NA	NA	NA	-0.126549	NA	NA	-0.0748843	NA	-0.446216	-1.8032	-0.520199
K.DTDAAVGDNIGYITFVLFPR.H	NA	NA	NA	-6.03296	NA	NA	NA	NA	NA	NA	NA	NA	NA	NA	-0.895832	NA	NA	-1.0213	-2.32334	NA	NA	-1.51301	-0.992515	NA	-0.535728	-1.89619	-2.19128
K.YFQFQEEGK.E	NA	NA	NA	-1.25702	NA	NA	NA	NA	-2.33125	NA	-3.06746	NA	-2.18752	NA	NA	NA	-2.7986	NA	NA	NA	NA	NA	-1.20138	NA	NA	NA	NA
R.DNTINLIHTFR.D	NA	NA	NA	NA	NA	NA	NA	NA	NA	NA	-0.49498	NA	NA	-1.6326	NA	NA	NA	NA	NA	NA	NA	NA	NA	-0.919106	NA	-1.25218	NA
R.IIEETLALK.F	NA	NA	NA	0.956789	NA	NA	NA	NA	0.661631	NA	NA	NA	NA	NA	NA	NA	0.138931	NA	0.736935	NA	NA	NA	NA	NA	NA	NA	NA
R.VYGSFLVNPESGYNVSLLYDLENLPASK.D	-2.33688	-2.81462	NA	-1.43972	-2.49257	NA	NA	NA	NA	-2.92696	NA	-3.01618	-3.19097	NA	-2.78373	NA	NA	NA	NA	NA	NA	NA	NA	NA	NA	NA	-1.9139
K.DTDIVDEAIYYFK.A	-2.44345	NA	NA	-1.0838	NA	NA	NA	NA	NA	NA	NA	NA	NA	-1.49862	NA	NA	NA	NA	NA	NA	-3.02362	NA	-2.69383	-1.2053	NA	NA	NA
K.LIGNM*ALLPIR.S	NA	-0.433204	NA	0.459011	0.218634	0.289276	NA	NA	-0.74798	NA	-0.774111	NA	NA	-0.301981	NA	NA	NA	NA	-0.551297	NA	NA	NA	0.566303	0.481958	NA	NA	NA
K.FYGPAGPYGIFAGR.D	0.250914	-1.0576	NA	-0.555951	-2.68905	NA	NA	NA	-0.690878	0.218429	NA	NA	-0.333206	-1.67625	NA	NA	NA	NA	NA	NA	NA	NA	NA	NA	NA	NA	NA
R.DEYDDLSDLNAVQM*ESVR.E	NA	-0.748345	-1.04491	NA	NA	NA	-0.484648	NA	NA	NA	NA	NA	-0.786786	-0.0986922	NA	NA	NA	NA	NA	NA	NA	NA	NA	NA	NA	NA	NA
R.GLGAGAGAGEESPATSLPR.M	0.65294	NA	NA	0.78562	0.459094	0.247334	NA	NA	0.0156857	-0.81023	0.411588	0.443365	-0.152352	0.174507	NA	NA	NA	NA	NA	NA	NA	NA	NA	NA	NA	NA	NA
R.ILLAVNGK.V	0.286729	NA	NA	NA	NA	NA	NA	-0.26595	NA	NA	0.32127	0.301446	NA	NA	NA	NA	NA	NA	NA	NA	NA	NA	NA	NA	NA	NA	NA
R.RGLGAGAGAGEESPATSLPR.M	-4.05048	NA	NA	-3.27607	NA	0.203819	-5.41394	-4.72604	-1.04128	-4.20465	0.299181	NA	-3.14766	-5.60301	NA	NA	NA	NA	NA	NA	NA	NA	NA	NA	NA	NA	NA
R.NFQIDVYEAR.E	NA	NA	NA	NA	NA	NA	NA	NA	-2.48576	NA	-4.79854	NA	NA	-3.35406	NA	NA	NA	NA	NA	NA	NA	NA	NA	NA	NA	NA	NA
K.AIQVFLLGGSR.K	-1.31797	NA	-1.25241	NA	NA	-0.517182	NA	NA	-2.53253	NA	-0.187525	-1.08556	-1.27018	NA	NA	NA	NA	NA	NA	NA	NA	-1.27639	-0.364789	0.0157114	NA	NA	-0.491526
K.AVAAEAQDTATR.V	-0.0330166	NA	-0.824324	-0.32007	-0.00497511	-0.0868026	NA	-0.0406846	-0.404878	-0.692034	0.124068	-0.705891	-1.24192	-0.933217	-0.857268	-0.221274	-1.25407	0.462007	NA	0.205455	-1.84663	-0.979838	-0.587272	0.0779772	-0.395793	-1.55869	-0.133563
K.FYLQGPEPEPGQGTEDR.F	NA	NA	NA	NA	NA	NA	NA	-1.50211	-5.56962	NA	NA	NA	NA	-3.759	NA	NA	NA	NA	NA	NA	NA	NA	-4.71097	NA	NA	NA	NA
R.AIEASNAYSR.I	NA	0.219745	0.343854	0.526645	NA	NA	-0.317651	0.240658	0.741452	-0.0418202	0.602863	0.404594	-0.508291	0.148356	-0.681713	0.749881	0.10408	0.487787	-0.144267	NA	NA	-0.200201	0.393318	0.509285	NA	NA	0.343249
R.DLADLAAYTALK.F	-0.229874	0.0393362	-0.174629	NA	-0.301202	NA	NA	0.231409	0.0925283	-0.780797	0.598765	NA	-1.21714	-0.178423	-0.637311	-0.228876	NA	NA	-0.272543	NA	NA	NA	NA	-0.402028	0.54576	NA	0.564776
R.DLGAPQAAAEAELAAAQR.L	NA	-0.742649	-0.108792	NA	NA	-0.743406	NA	NA	-2.07871	-2.28941	0.385364	NA	NA	NA	NA	NA	-0.255817	NA	-0.914356	NA	NA	NA	NA	-0.846849	NA	NA	NA
R.DTLASVFR.L	NA	NA	1.3119	NA	NA	NA	NA	NA	NA	NA	2.07344	NA	NA	NA	NA	NA	NA	2.1024	NA	NA	NA	NA	NA	2.12813	NA	NA	NA
R.EAQELNSR.N	1.00125	NA	NA	0.38231	NA	0.338988	NA	NA	0.853923	NA	1.18472	1.04353	-0.111106	NA	0.792477	NA	0.350585	0.644542	NA	1.05289	NA	NA	NA	1.03996	1.3315	-0.688985	1.10703
R.EELM*M*VLASLEQLQIR.A	NA	-2.03082	-0.945469	-1.5056	NA	-0.750876	-1.55622	0.569942	0.349877	-1.89117	1.21744	-0.755065	NA	-1.43568	-1.30496	-0.634261	-1.81828	0.433272	-1.98789	0.733458	-1.33426	-1.49032	1.13058	1.14012	-0.818856	-1.90463	-0.377343
R.FGFNPLEFENFSWR.G	NA	NA	NA	NA	-1.67007	-2.01732	NA	NA	-1.63157	NA	-0.959669	-2.66911	-2.19863	-1.59547	NA	NA	NA	NA	NA	-1.51442	NA	NA	-1.44554	-1.36553	NA	NA	-1.42164
R.FGPQTLER.I	0.518464	NA	NA	NA	NA	NA	NA	NA	1.16082	NA	0.388642	NA	NA	NA	NA	NA	NA	0.16029	NA	NA	NA	NA	NA	NA	NA	NA	NA
R.GFGEPFVLNPGTWALR.V	-2.65715	NA	-2.06689	-1.75837	-1.30982	-0.81073	NA	-1.31094	-1.47093	NA	-0.468881	-0.918118	-1.71187	-1.50963	NA	-5.25111	-1.96415	-0.213832	-1.98429	-1.47156	NA	-1.45816	-0.528753	-0.983812	-0.602567	-1.34887	-0.592967
R.GQLQLVEGNFR.H	NA	-1.7642	NA	NA	NA	NA	NA	NA	NA	NA	NA	-1.15759	NA	-1.58037	NA	NA	-1.66598	-0.831268	-2.60384	-1.36138	-2.53266	NA	NA	-1.32476	-0.843355	-2.26966	-0.746244
R.GYAQM*APVQPR.I	NA	-0.0649564	NA	NA	-0.390552	NA	NA	0.595756	-0.228422	-2.59541	-0.27716	NA	NA	NA	NA	NA	-3.43302	NA	NA	NA	NA	NA	-1.53972	NA	NA	NA	NA
R.IAASATCGEEAPAR.G	-2.96775	NA	NA	-2.74304	NA	NA	NA	NA	-3.35525	NA	-2.53045	-2.92038	NA	-3.35217	NA	NA	NA	-2.28598	NA	NA	NA	NA	NA	NA	NA	NA	NA
R.ISFDSQISTTK.R	NA	NA	NA	NA	-0.515643	NA	NA	-0.169295	0.282024	NA	-0.111954	-0.157137	-1.54824	NA	NA	NA	-1.2079	NA	-1.27679	NA	NA	NA	NA	NA	-0.731832	NA	-0.873398
R.LAASLDGAR.T	NA	NA	NA	1.28901	NA	NA	NA	1.50677	1.59102	NA	1.54426	1.86206	NA	NA	NA	NA	NA	NA	NA	NA	NA	NA	NA	NA	NA	NA	NA
R.LGGQAVGTR.D	1.61281	1.42238	-3.20187	1.21281	1.16319	1.62917	0.573547	1.4887	1.69278	0.608105	NA	NA	0.354935	1.04677	1.2419	1.87281	0.899343	1.97614	0.942278	1.48341	NA	0.813195	1.24863	1.65079	1.7335	0.20057	1.72899
R.LGLVWAALQGAR.T	-0.864005	-1.22626	-0.829151	NA	NA	0.156987	-1.78764	0.513317	NA	NA	1.41706	-1.36228	NA	0.628582	NA	NA	-0.783872	0.198026	-2.6343	-0.101231	NA	NA	0.265183	0.388905	NA	-0.222961	0.758581
R.LVSYSGVLFFLK.Q	-0.722782	-0.457116	-0.887831	-0.993513	-1.43653	-0.582125	-1.42336	-0.188244	-0.411029	NA	-0.0936816	-0.288348	-0.901999	-0.428111	-1.09372	-0.90388	-0.841317	-0.623556	-0.743215	-1.64739	-0.473539	-1.04721	-0.285747	-0.0729394	-0.883304	NA	0.0409019
R.PRPPTAVDPDAEPTLLR.E	-3.17942	NA	NA	0.858528	NA	NA	NA	-0.545251	0.218389	NA	NA	NA	NA	NA	NA	-3.79908	NA	NA	-3.59395	NA	NA	NA	-1.66143	NA	NA	NA	0.632861
R.QATGDYM*GVSLR.D	-1.90942	NA	NA	-2.26529	NA	NA	NA	NA	-1.45074	NA	NA	-1.25691	NA	-2.22752	NA	NA	NA	-1.97353	NA	NA	NA	NA	NA	NA	NA	NA	NA
R.VEAEGVLLDYVVLLPSAYYEAALLQLR.V	-1.50041	-1.18882	NA	-1.5767	NA	-1.1538	-2.18971	NA	NA	NA	NA	-0.985376	NA	NA	-1.85654	-2.06363	NA	-0.606852	NA	-0.863111	NA	-1.09072	-0.744551	-1.58123	-0.759343	NA	-1.4918
R.VQEQLSSLWEENQALATQTR.D	NA	NA	NA	NA	NA	-0.476919	NA	-1.57795	NA	NA	-0.310657	-0.607187	-2.03699	-2.14098	NA	NA	NA	-1.83375	-1.49908	NA	NA	NA	-0.203138	-2.00477	-1.28855	-2.36663	-1.71609
R.VQSQLQAM*QENVER.W	NA	NA	-1.18447	-0.832269	-2.18031	NA	NA	-0.895282	-1.2267	NA	NA	NA	NA	-2.26974	NA	NA	-1.95354	NA	NA	NA	NA	NA	NA	NA	-0.855179	NA	NA
R.VSSYGGTLR.Y	0.64311	NA	0.213604	0.500924	0.00034248	NA	NA	0.348746	0.698191	NA	NA	0.798656	-0.451325	NA	NA	NA	0.219378	0.877334	0.141577	0.909493	NA	NA	NA	0.488152	NA	NA	NA
R.YALVVEYANEDAR.Q	NA	0.116498	-0.783803	NA	NA	NA	NA	-0.0759977	-2.51841	-0.239348	0.455072	NA	NA	NA	NA	-0.00975441	-0.751322	NA	NA	-0.894717	-0.480738	-0.633305	-3.56559	NA	-0.848095	-0.770347	-0.318574
R.LFM*ILWLK.G	0.373327	NA	-0.308885	0.692808	0.940487	1.12938	0.841461	0.389215	0.863661	NA	0.567929	-1.10784	1.06866	0.186065	-1.07446	NA	-1.64071	0.73561	-0.130065	-0.830473	0.792517	NA	1.04305	-0.304017	-0.947095	NA	1.25026
K.QYM*QLGGR.V	NA	NA	NA	-0.580566	NA	NA	-0.809117	NA	NA	NA	NA	-0.925291	NA	NA	NA	NA	NA	NA	NA	NA	NA	NA	NA	NA	NA	NA	NA
R.LCLISTFLEDGIR.M	-1.27712	-0.552873	-1.76982	-1.20768	-1.53845	NA	NA	NA	NA	-2.51384	-1.72585	-3.20453	NA	NA	NA	NA	NA	NA	NA	NA	NA	NA	NA	NA	NA	NA	NA
R.M*WFQWSEQR.D	NA	NA	NA	NA	NA	-4.7828	NA	NA	-5.11735	NA	-1.43552	-1.93158	NA	NA	NA	NA	NA	NA	NA	NA	NA	NA	NA	NA	NA	NA	NA
R.NLALGGGLLLLLAESR.S	0.0756702	0.138924	-0.134325	-0.165332	-0.35076	-0.304177	-0.218041	-0.421489	-1.2726	-0.252282	-0.874537	0.0533939	NA	0.711143	NA	-2.82505	-3.78961	-1.70657	NA	-2.43853	NA	NA	NA	NA	-1.48085	NA	NA
R.VVVTVEQTEEELER.A	NA	NA	-1.78263	-1.95552	NA	NA	NA	NA	-2.79026	-4.70868	NA	NA	NA	NA	NA	NA	NA	NA	NA	NA	NA	NA	NA	NA	NA	NA	NA
K.LGDDIDLIVR.C	NA	NA	NA	-1.29133	-1.94631	NA	NA	NA	NA	NA	-2.21956	NA	NA	NA	NA	NA	NA	NA	NA	NA	NA	NA	-3.52993	NA	NA	NA	NA
R.SVYSWDIVVQR.V	-2.4737	NA	NA	-2.3414	NA	NA	NA	-1.61336	-2.28617	NA	-2.07232	-1.71303	NA	-1.74015	NA	NA	NA	NA	NA	NA	NA	NA	NA	NA	NA	NA	NA
R.NLVSWESQTQPQVQVQDEEITEDDLR.L	NA	NA	NA	NA	NA	NA	NA	NA	NA	-3.64796	1.77454	NA	NA	-2.7309	NA	NA	NA	NA	NA	NA	NA	NA	NA	NA	NA	NA	NA
K.ALAAGGVGSIVR.V	NA	NA	NA	1.48796	NA	NA	NA	-0.0522784	NA	NA	-0.255943	-0.583685	NA	NA	NA	NA	-0.699906	NA	-0.034004	NA	NA	-0.697024	NA	0.21396	NA	NA	-0.0963619
R.EVDDLGPEVGDIK.I	NA	NA	NA	NA	NA	NA	NA	NA	-4.60882	NA	NA	-3.90316	-3.64466	NA	NA	NA	NA	NA	NA	NA	NA	NA	NA	NA	NA	NA	NA
R.SLM*SADNVR.Q	-1.84293	NA	NA	-1.23582	NA	-1.05934	-1.87615	NA	NA	NA	-1.56218	-0.98199	NA	NA	NA	NA	NA	NA	NA	NA	NA	NA	NA	NA	NA	NA	NA
R.SNLGSVVLQLK.K	NA	NA	NA	NA	NA	NA	NA	-2.50952	-2.72736	NA	-1.77921	NA	-2.40992	-2.3258	NA	NA	NA	NA	-4.55615	NA	NA	NA	NA	NA	NA	NA	NA
R.STDFTSR.D	NA	NA	NA	-0.111851	NA	NA	NA	NA	-0.466276	NA	NA	-0.122044	NA	NA	NA	NA	NA	NA	NA	NA	NA	NA	NA	NA	NA	NA	NA
R.TLATDILM*GVLK.E	-0.709555	-0.623907	-1.86754	-0.557771	-0.435538	-0.299347	-0.504613	-0.77219	-1.14822	-1.34128	0.142047	NA	-0.758709	-1.2877	NA	NA	NA	-1.31511	-1.96214	NA	NA	NA	-1.72097	-2.36479	NA	NA	NA
K.GQEVETSVTYYR.L	NA	-1.87442	-5.04902	NA	NA	-1.52423	-1.89803	-1.32258	NA	NA	NA	-1.43847	-1.87128	-1.1906	NA	NA	NA	NA	NA	NA	NA	NA	NA	NA	-3.41799	NA	-3.44838
K.AIQLEYSEAR.R	NA	NA	-5.45258	NA	NA	NA	NA	-3.07616	NA	-2.91911	NA	-4.02162	NA	NA	NA	NA	NA	NA	NA	NA	-3.93786	NA	-2.80624	NA	NA	NA	NA
K.EM*IDIYSTR.E	NA	NA	NA	-4.88279	NA	NA	NA	-2.79984	-2.42984	-6.25149	NA	NA	-5.51559	NA	NA	NA	NA	NA	NA	NA	NA	NA	NA	NA	NA	NA	NA
R.DFLLPFLEEPM*DTEADLQFRPR.T	NA	-1.48917	NA	-1.75349	NA	-0.699489	NA	-1.63496	NA	NA	-2.06899	NA	-2.05095	NA	NA	NA	NA	-1.50133	NA	NA	NA	NA	NA	NA	NA	NA	NA
K.YTSGFDELQR.I	-2.17019	NA	NA	NA	NA	NA	NA	-1.72734	NA	NA	-1.92923	NA	NA	NA	NA	NA	NA	NA	NA	NA	NA	NA	NA	NA	NA	NA	NA
K.AGPIWDLR.L	NA	NA	1.54208	NA	1.26331	NA	NA	NA	NA	NA	NA	NA	1.42152	NA	NA	NA	-0.145144	NA	0.40716	NA	NA	NA	NA	NA	NA	NA	NA
K.DYAFVHFEDR.G	-1.82201	-3.4625	NA	NA	NA	NA	NA	-1.03039	NA	NA	NA	-1.59133	-0.981196	-0.65389	NA	NA	NA	-2.42976	NA	NA	NA	NA	NA	-5.12278	NA	NA	NA
K.EAAQEAVK.L	0.98245	0.864006	0.778137	NA	0.814829	NA	NA	NA	NA	1.21125	NA	NA	NA	NA	NA	NA	NA	NA	NA	NA	NA	NA	NA	NA	NA	NA	NA
K.ENILEEFSK.V	NA	NA	NA	NA	NA	NA	NA	NA	NA	NA	-0.227939	NA	-1.07874	-2.71452	NA	NA	NA	NA	NA	NA	NA	NA	NA	NA	NA	NA	NA
K.VTEGLVDVILYHQPDDK.K	-1.53154	NA	-1.35462	-1.99687	NA	NA	NA	NA	NA	-1.12661	-1.48823	NA	NA	NA	NA	NA	NA	NA	NA	NA	NA	NA	NA	NA	NA	NA	NA
R.DLYEDELVPLFEK.A	-0.39411	-1.16016	-1.12762	NA	-0.932045	-0.555523	-1.10247	-0.614146	-0.293458	-0.401766	-4.74803	-0.72829	-0.274394	-0.444554	NA	NA	-2.2892	NA	NA	NA	NA	NA	NA	NA	NA	NA	NA
R.EFNEEGALSVLQQFK.E	NA	NA	NA	-3.41545	NA	NA	NA	-2.51714	NA	NA	NA	-3.58161	NA	NA	NA	NA	NA	NA	NA	NA	NA	NA	NA	NA	NA	NA	NA
R.LM*M*DPLSGQNR.G	NA	NA	-0.934226	-0.163359	NA	-0.00988092	NA	NA	NA	NA	NA	NA	NA	NA	-2.71925	NA	NA	NA	NA	NA	NA	NA	NA	NA	NA	NA	NA
R.NLATTVTEEILEK.S	NA	0.456872	NA	0.756525	0.762429	1.18465	NA	1.01536	NA	1.31409	NA	0.929134	1.03954	1.0482	-1.09109	-0.605946	-1.0273	NA	-0.0316788	-0.747153	NA	NA	NA	-0.773192	NA	NA	NA
R.TGYTLDVTTGQR.K	1.21406	NA	0.353512	0.355937	0.522293	0.931475	0.361497	0.525503	NA	0.866434	1.05808	1.21539	0.494481	0.714388	-0.309253	-0.818024	-1.71933	-0.632561	-0.909845	0.0180712	-0.141851	NA	-0.426695	-0.772698	NA	-3.2367	-1.00064
K.TSAALSTVGSAISR.K	NA	NA	NA	-1.43835	-2.76451	NA	NA	NA	NA	-3.35602	NA	NA	NA	NA	NA	NA	NA	NA	-2.84409	NA	NA	NA	NA	NA	-2.37784	NA	NA
K.VEEEIVTLR.Q	NA	NA	-1.53887	NA	-1.22137	NA	NA	NA	NA	NA	NA	NA	NA	NA	NA	NA	-2.42897	NA	NA	NA	NA	NA	NA	0.189926	NA	NA	NA
R.ISASLLDSR.S	NA	-1.0888	NA	NA	-1.98898	-3.67562	NA	-1.32341	NA	-1.33267	-0.909333	NA	NA	NA	NA	NA	NA	NA	NA	NA	NA	NA	NA	NA	NA	NA	NA
R.FM*LQDVIDLR.L	-1.29435	-2.24968	NA	-1.96573	NA	-2.21459	NA	-3.00675	NA	-2.33275	NA	NA	-1.71729	-1.3165	NA	NA	NA	NA	NA	NA	NA	NA	NA	NA	NA	NA	NA
R.LLNFPTIVER.G	NA	NA	NA	-0.0229089	-0.649775	NA	NA	NA	-1.40449	NA	NA	NA	NA	-0.398992	NA	NA	NA	NA	NA	NA	NA	NA	NA	NA	NA	NA	NA
K.VYTLSVSGDR.L	NA	NA	NA	NA	NA	NA	NA	-2.81647	NA	NA	-2.57343	NA	-3.04975	-4.06465	NA	NA	NA	NA	NA	NA	NA	NA	NA	NA	NA	NA	NA
R.VLVWDLR.N	NA	NA	-1.11261	-0.461593	NA	NA	NA	-0.41224	NA	NA	-1.45237	NA	NA	NA	NA	NA	NA	NA	NA	NA	NA	NA	NA	NA	NA	NA	NA
R.TTQSSVLTITPR.P	-4.20059	NA	NA	-6.12556	NA	NA	NA	NA	NA	NA	NA	NA	NA	-3.35124	NA	NA	NA	NA	NA	NA	NA	NA	NA	NA	NA	NA	NA
K.AGTQIENIDEDFR.D	-0.258456	NA	NA	0.528985	NA	-0.664745	-0.218161	-0.726237	0.278348	NA	NA	-0.112313	NA	0.64857	NA	-0.118202	0.115675	NA	-0.32027	-0.891902	-1.16208	NA	-0.37868	0.0459397	-0.928704	-2.31192	-0.354217
K.ALDFIASK.G	1.73223	1.77647	NA	1.97187	2.07849	NA	1.75403	1.62507	1.96263	1.55532	NA	NA	NA	2.3678	NA	NA	2.48319	NA	NA	NA	NA	NA	NA	2.62713	NA	-0.531868	NA
K.DGLAFNALIHR.H	NA	NA	NA	NA	0.221616	NA	NA	NA	NA	NA	NA	NA	-0.161108	-0.416577	NA	NA	-1.03669	-0.0793006	-0.94836	NA	NA	NA	NA	NA	NA	NA	NA
K.GISQEQM*QEFR.A	1.53734	0.190297	NA	1.49827	1.10387	1.16597	0.41711	0.620733	NA	0.099821	1.36434	NA	1.01482	1.3341	-1.48111	NA	NA	1.45795	0.810644	NA	-1.02193	-1.25249	NA	1.24235	-0.79041	NA	0.665854
K.GYEEWLLNEIR.R	-0.716018	NA	-0.526531	0.69188	0.736951	0.31484	0.654106	0.348222	0.928243	-1.58255	0.97646	0.593095	0.949556	0.88747	NA	0.532923	1.48106	2.06938	-0.491657	0.341743	0.475178	-0.0757244	1.35712	1.32779	0.734584	-0.446856	NA
K.LASDLLEWIR.R	2.23803	2.08336	1.76885	2.38891	NA	2.60196	2.06898	1.70291	2.34516	2.87271	3.2636	2.52222	2.65621	2.5586	0.420358	2.23695	2.7364	3.57159	2.31759	2.09457	2.4073	0.688571	2.59425	2.82511	2.35333	0.635348	3.09223
K.LM*LLLEVISGER.L	1.65268	NA	0.751669	1.40357	3.1821	NA	NA	1.86281	1.94369	NA	3.32803	NA	1.41853	NA	NA	2.19726	2.6273	NA	NA	0.751858	0.770819	NA	NA	0.9832	1.27609	NA	NA
K.LMLLLEVISGER.L	NA	NA	NA	NA	NA	NA	NA	NA	NA	NA	NA	NA	NA	NA	NA	NA	NA	-0.786903	NA	NA	NA	NA	-1.44439	-2.30921	NA	NA	NA
K.LVSIGAEEIVDGNAK.M	NA	-0.132944	0.196672	0.143238	NA	NA	NA	NA	0.853652	NA	NA	-0.186119	0.395671	NA	NA	NA	0.384817	NA	-0.365047	-0.74121	NA	NA	NA	NA	NA	NA	NA
K.M*LDAEDIVNTAR.P	-3.40521	NA	NA	NA	-2.0961	NA	NA	NA	NA	NA	-2.0235	-1.87608	NA	NA	-2.54393	-2.27525	NA	-2.83916	NA	NA	NA	-4.48925	NA	NA	-3.89559	NA	-2.40766
K.M*LDAEDIVNTARPDEK.A	NA	0.957546	NA	NA	NA	1.05837	NA	1.33038	NA	0.968428	NA	NA	-5.80729	0.853538	NA	NA	NA	NA	1.00436	NA	NA	NA	NA	NA	NA	NA	NA
K.M*TLGM*IWTIILR.F	0.962142	0.000316715	-0.838618	0.947783	0.172228	0.973758	-1.3492	1.35422	0.295497	0.554974	-0.107214	1.10928	1.53626	0.915515	0.788833	0.394381	0.854095	1.00204	0.296845	-1.15948	0.258351	0.467702	1.00439	0.830049	0.771381	-2.30716	0.761312
K.NFITAEELR.R	NA	NA	NA	NA	NA	1.48889	1.60688	NA	NA	NA	NA	1.49288	0.645264	NA	NA	1.38796	1.32314	NA	NA	NA	NA	NA	0.439116	NA	NA	NA	NA
K.QQSNEHLR.R	NA	NA	NA	NA	NA	NA	NA	NA	NA	-0.410037	-0.0273129	NA	-0.3396	NA	NA	NA	NA	NA	NA	NA	NA	NA	NA	0.00647773	NA	NA	NA
K.TIQEM*QQK.L	0.220936	0.100743	-0.383037	0.323153	0.326384	NA	NA	-0.0759149	0.335331	0.234546	NA	NA	0.666143	0.456266	NA	NA	0.723325	0.295296	NA	NA	NA	NA	NA	0.620101	NA	NA	0.0168136
R.DLLLDPAWEK.Q	0.965827	NA	0.994416	NA	1.80737	0.632468	NA	1.16062	1.36315	0.0896663	1.25473	NA	1.19243	1.23517	0.120234	NA	1.56651	2.2105	0.423289	NA	NA	NA	NA	NA	NA	NA	1.31745
R.DYETATLSDIK.A	-1.65845	NA	NA	NA	NA	NA	NA	NA	NA	NA	-6.11507	NA	-2.40567	-1.15407	NA	NA	-0.907281	NA	-0.914628	NA	NA	NA	-1.09213	-0.146412	NA	NA	-1.78181
R.ETTDTDTADQVIASFK.V	0.479973	1.29792	0.183991	1.29521	0.391637	0.317348	0.705101	0.306157	0.730303	0.085002	0.863214	0.510825	-1.60889	NA	-0.455425	0.645498	1.07753	NA	NA	-1.93245	-1.8345	-1.59682	0.069053	0.445499	-0.0412844	NA	0.397853
R.FAIQDISVEETSAK.E	1.42327	NA	1.10255	NA	1.80057	-2.28129	1.2176	NA	1.34318	NA	1.37958	-2.21276	NA	1.39415	NA	-2.16566	NA	1.55918	NA	0.720663	0.927514	NA	NA	1.71915	-1.79418	-0.590839	1.44554
R.IAESNHIK.L	NA	NA	NA	NA	NA	NA	NA	NA	NA	NA	NA	NA	NA	NA	NA	NA	NA	0.778495	NA	NA	NA	NA	0.837447	0.260795	NA	NA	NA
R.IM*SLVDPNHSGLVTFQAFIDFM*SR.E	NA	NA	NA	NA	NA	-1.76938	NA	NA	NA	-0.262513	-0.411003	NA	1.89412	-1.5652	NA	NA	NA	1.81749	NA	NA	NA	NA	1.81781	0.770649	-2.48114	NA	4.42394
R.KAGTQIENIDEDFR.D	NA	NA	-2.6621	NA	NA	NA	NA	NA	-2.41734	NA	NA	NA	NA	-1.41348	NA	-3.08116	-1.84105	-1.60144	NA	NA	NA	NA	NA	NA	NA	NA	NA
R.LSNRPAFM*PSEGK.M	-0.272652	NA	NA	NA	NA	NA	NA	NA	NA	NA	0.152554	NA	NA	0.3023	NA	NA	0.101866	NA	NA	NA	NA	NA	NA	0.610417	NA	NA	NA
R.QFASQANVVGPWIQTK.M	-1.82368	NA	NA	-0.349442	-4.25337	NA	NA	-5.64097	NA	NA	NA	NA	-0.925707	-1.02739	NA	NA	-0.116509	-1.60772	NA	NA	NA	NA	NA	-2.3398	NA	NA	-1.56667
R.QGEAEFNR.I	NA	NA	NA	2.51122	2.25498	2.4027	NA	1.86578	1.92456	1.95962	1.23375	1.94017	1.87106	1.84715	NA	NA	NA	NA	NA	NA	NA	NA	NA	NA	NA	NA	NA
R.TINEVENQILTR.D	NA	3.10169	2.38279	2.94897	NA	2.79769	2.40998	1.71366	2.50329	1.46135	NA	2.26606	2.11168	2.33683	NA	2.87123	2.17847	2.96406	1.79513	NA	2.03663	NA	NA	0.989423	2.43874	1.3202	2.49677
R.TIPWLEDR.V	NA	NA	1.05145	1.54088	2.29656	NA	1.92099	NA	NA	-2.24212	2.53741	2.02765	1.71563	-6.10556	-1.56936	1.99272	NA	NA	NA	NA	NA	0.786766	2.11581	NA	NA	NA	NA
R.VEQIAAIAQELNELDYYDSHNVNTR.C	NA	NA	NA	NA	-1.32862	NA	NA	NA	NA	-1.56559	-0.731963	-1.51147	-1.18353	-2.6337	NA	NA	1.77952	-0.549498	NA	NA	-3.38394	NA	-2.66804	-0.0590647	-1.95682	NA	NA
R.VGWEQLLTTIAR.T	2.45103	2.44169	2.25197	-3.94157	2.6984	2.50185	2.26346	-0.056089	2.03868	2.56943	0.844121	2.8889	0.557534	2.84309	1.96521	2.57333	2.66474	3.68231	1.97381	2.25857	2.11524	1.9192	3.01715	2.92622	2.66106	1.86971	2.73499
R.VLAINILGR.F	0.0355955	NA	NA	NA	NA	0.0696168	NA	-0.300581	NA	NA	NA	-0.211054	NA	NA	NA	NA	NA	NA	NA	NA	NA	NA	NA	NA	NA	NA	NA
R.VLTTAGSYVR.D	-0.746912	NA	NA	NA	-0.613501	NA	NA	NA	NA	NA	NA	NA	-0.914364	NA	NA	NA	-3.51062	NA	NA	NA	-1.74472	NA	NA	NA	-2.70549	NA	NA
R.YVALTSLLK.T	NA	-2.02764	NA	-1.54437	NA	NA	NA	NA	NA	NA	NA	NA	-4.12067	-1.83168	NA	NA	NA	NA	NA	NA	NA	NA	NA	NA	NA	NA	NA
K.IGALEGYR.G	NA	NA	NA	-1.40314	NA	NA	NA	NA	-2.11278	-2.59924	-2.45119	NA	NA	-2.45278	NA	NA	NA	NA	NA	NA	NA	NA	NA	NA	NA	NA	NA
R.FLTWILNR.Y	NA	-3.26209	NA	-1.66058	NA	NA	NA	NA	NA	NA	NA	NA	-1.77847	-2.08685	-2.4118	NA	NA	NA	NA	NA	NA	NA	NA	-2.28902	NA	NA	NA
R.FLEQQNK.A	NA	NA	6.23653	6.62177	6.62417	6.27652	NA	NA	6.05138	6.06024	6.20866	6.20021	6.34472	6.12497	NA	NA	NA	NA	NA	NA	5.91198	NA	NA	5.37034	NA	NA	NA
R.LFSWLVNR.I	NA	NA	NA	NA	NA	NA	NA	-1.00118	NA	NA	-1.50961	NA	-2.57395	NA	NA	NA	-2.18635	-0.0378908	-0.975934	-0.326574	NA	NA	NA	-0.743118	-0.423579	NA	-0.795846
R.SGVEVLFNELEIPVEEYSFGR.S	NA	NA	NA	NA	NA	NA	NA	-2.13495	NA	NA	-1.68077	-2.99461	NA	NA	-1.54783	NA	NA	-2.22534	NA	-2.46094	NA	-2.46517	-1.32255	-1.60899	-2.05626	NA	-1.62097
K.EEIVDKYDLFVGSQATDFGEALVR.H	-1.75185	-2.53184	NA	-1.40686	-1.87538	-3.07953	-1.15266	-2.27896	-1.48576	-0.81594	-1.4709	-2.43743	-1.40656	-1.28847	NA	NA	NA	NA	-1.34628	NA	NA	NA	-2.62196	-1.34694	NA	NA	NA
K.IDGDKDGFVTVDELK.D	-1.51402	NA	NA	-1.77693	NA	NA	NA	-2.363	-1.54464	NA	NA	NA	NA	-1.99394	NA	NA	NA	NA	NA	NA	NA	NA	NA	-2.56946	NA	NA	NA
K.TFDQLTPEESK.E	-1.85142	NA	NA	-3.32957	-2.13748	-2.15817	NA	NA	-0.924293	NA	NA	-1.01763	-0.577784	-2.13258	NA	NA	NA	NA	NA	NA	NA	NA	NA	NA	NA	NA	NA
K.YDLFVGSQATDFGEALVR.H	NA	NA	NA	-2.10371	NA	NA	NA	NA	-2.85217	NA	NA	NA	-2.22303	NA	NA	NA	NA	NA	NA	NA	NA	NA	NA	NA	NA	NA	NA
R.WIYEDVER.Q	NA	NA	NA	-0.331624	-0.770662	NA	-3.6023	-0.390878	NA	0.0286417	NA	NA	-0.577321	-0.296964	NA	NA	NA	NA	-1.27469	NA	NA	NA	NA	NA	NA	NA	NA
R.TPELTWER.V	-1.28226	NA	NA	-0.951744	NA	NA	0.600018	-0.121775	NA	NA	NA	NA	NA	NA	NA	NA	NA	NA	-2.38828	NA	NA	NA	NA	NA	NA	NA	NA
K.LVQTAELTK.V	-2.10583	NA	-1.08881	NA	NA	NA	-1.39197	-1.05586	NA	NA	NA	-0.744805	-0.957168	NA	-2.03189	NA	NA	NA	-0.601169	NA	NA	NA	-0.864244	-0.591876	NA	NA	NA
R.FITDNTVEER.I	-1.07582	NA	NA	NA	-2.22811	NA	NA	NA	-1.45618	NA	NA	-2.07023	NA	NA	NA	NA	NA	NA	NA	NA	NA	NA	NA	NA	NA	NA	NA
R.LDSIVIQQGR.L	-0.807269	-1.4202	-1.94431	-1.20215	NA	NA	NA	NA	-1.38578	NA	NA	NA	-1.55414	NA	NA	NA	NA	NA	NA	NA	NA	NA	-4.70064	NA	NA	NA	NA
R.LVDQNLNK.I	NA	NA	NA	NA	NA	NA	NA	NA	NA	-4.52864	-2.61996	NA	NA	-2.41458	NA	NA	NA	NA	NA	NA	NA	NA	NA	NA	NA	NA	NA
R.QQLTNTEVR.R	NA	NA	NA	-2.32741	-3.81756	NA	NA	NA	-2.85187	NA	-2.61418	NA	NA	NA	NA	NA	NA	NA	NA	NA	NA	NA	NA	NA	NA	NA	NA
R.VM*LGETNPADSKPGTIR.G	NA	NA	NA	NA	NA	NA	-0.438894	-0.00509221	NA	-0.785836	0.183888	NA	NA	0.0540151	-0.920625	NA	NA	NA	NA	NA	NA	-2.42689	NA	1.01529	1.00978	NA	-1.20193
R.FTTYEIR.V	NA	NA	0.281308	0.785294	0.130462	0.519471	NA	0.648293	0.194281	NA	0.448318	NA	-0.577206	NA	NA	NA	0.187977	NA	NA	NA	NA	NA	NA	NA	NA	-0.323373	NA
R.GDDGIFDDNFIEER.K	-1.50799	-1.00274	-1.68568	-0.516982	-2.36761	-2.00447	NA	-1.15037	NA	NA	-0.660103	NA	-1.1453	NA	-0.343895	-0.194997	-0.968623	-1.74587	-0.824016	-0.281043	0.129554	-1.82294	-2.0821	-0.538183	-0.352193	-1.37313	-0.383937
R.YSDFEWLR.S	-1.76694	-1.71252	NA	-0.941164	NA	NA	NA	NA	NA	NA	-0.339598	-0.873119	NA	NA	NA	NA	-1.40409	NA	-0.770554	0.244915	0.331795	NA	NA	-0.784961	-0.433527	NA	-1.05863
R.NEDELELR.E	NA	NA	NA	NA	NA	NA	NA	NA	NA	NA	NA	NA	NA	NA	NA	NA	-1.42051	0.0206419	NA	0.621374	NA	-1.20081	NA	-0.723072	-0.934202	-1.25722	-0.197501
K.EFNEDGALAVLQQFK.D	-3.17295	NA	NA	NA	NA	NA	NA	NA	NA	-3.40965	NA	NA	-2.96296	-2.80494	NA	NA	NA	NA	NA	NA	NA	NA	NA	NA	NA	NA	NA
K.LDEIYVAGLVAHSDLDER.A	NA	NA	NA	NA	NA	NA	NA	-2.18315	-3.33051	NA	-2.22275	-3.76935	NA	-1.61844	NA	NA	NA	NA	NA	NA	NA	NA	NA	NA	NA	NA	NA
R.DLFEDELVPLFEK.A	0.235262	NA	-0.772094	-0.815552	1.46093	-1.07227	-1.6902	-0.633319	-1.40021	-0.870725	-0.638658	-0.812525	-1.41577	-1.09928	NA	-1.65933	NA	NA	NA	NA	NA	NA	NA	-2.0907	-2.09334	NA	NA
R.NLANTVTEEILEK.A	NA	-0.591701	-1.20604	-0.42521	-0.251105	NA	NA	NA	-0.558737	NA	-0.228893	NA	-0.692905	NA	NA	NA	NA	NA	NA	NA	NA	NA	NA	NA	NA	NA	NA
R.FIQYLASR.N	NA	NA	0.708704	-7.08336	NA	NA	0.479935	NA	NA	NA	NA	NA	NA	0.533543	NA	NA	-0.97929	-0.0845977	-0.453045	NA	NA	NA	0.0869206	NA	NA	-1.04275	NA
R.NTLFNLSNFLDK.S	0.0610972	-0.30009	-0.410701	0.0301125	NA	NA	-0.0711274	NA	0.0478365	-0.267036	0.099535	0.0629602	-0.391938	NA	NA	NA	-1.67442	-1.83926	NA	-0.897537	-0.474614	NA	NA	-0.536869	-0.591941	NA	NA
R.EAVATAVQR.V	-0.203383	-1.92699	NA	NA	NA	-2.10734	NA	NA	-2.70417	-2.76658	-2.14971	NA	NA	NA	NA	NA	NA	NA	NA	NA	NA	NA	NA	NA	NA	NA	NA
K.DTVATQLSEAVDATR.G	NA	NA	NA	NA	-1.66657	-1.80759	-3.28244	-1.51979	-1.47945	NA	-1.94548	-3.9141	-1.78078	NA	NA	NA	NA	NA	NA	NA	-4.34047	NA	-3.12138	-2.21024	NA	NA	NA
K.SVVTGGVQSVM*GSR.L	NA	NA	NA	-2.04323	NA	NA	NA	NA	NA	NA	-3.16562	NA	NA	-2.75052	NA	NA	NA	NA	NA	NA	NA	NA	NA	NA	NA	NA	NA
R.IATSLDGFDVASVQQQR.Q	-0.597759	-1.43204	-0.73043	-0.143147	-0.683956	-0.619957	-1.48961	-1.84425	-1.14058	NA	-1.75485	-1.6515	-1.69203	-0.659977	-2.63573	-2.33594	-3.50663	-2.80714	-2.95717	NA	-2.03134	-2.60881	-1.33367	-2.11745	-1.62117	NA	NA
R.QEQSYFVR.L	NA	NA	NA	NA	NA	NA	NA	-0.328725	NA	NA	-0.247396	-0.246749	NA	NA	-0.856957	NA	-1.89932	NA	-1.60195	NA	NA	NA	-1.00601	NA	-0.801058	NA	NA
R.VLIGGDETPEGQR.A	-3.23168	NA	NA	-2.26322	-3.38024	NA	NA	NA	-2.72379	NA	NA	-3.41305	NA	-3.187	NA	-1.11978	-2.05378	-1.7854	NA	NA	NA	-3.3259	NA	NA	-1.99446	NA	NA
R.VTVVDVNESR.I	NA	NA	NA	-0.686374	NA	NA	-1.85846	-1.65516	NA	NA	NA	NA	-1.3175	NA	NA	NA	-0.437065	NA	-1.53169	-0.129659	NA	NA	NA	-1.09148	NA	-0.991346	NA
R.AAALVLQTIWGYK.E	NA	NA	NA	NA	NA	NA	NA	NA	-3.63211	-3.10774	NA	NA	NA	-2.50941	NA	NA	NA	NA	NA	NA	NA	NA	NA	NA	NA	NA	NA
R.FVGDADLER.Q	NA	NA	NA	NA	NA	NA	NA	NA	NA	NA	NA	NA	NA	NA	-0.925298	NA	-1.60792	NA	NA	NA	NA	-1.77861	NA	NA	-3.79949	NA	-1.12734
R.GYELLFQPEVVR.I	-0.481565	-0.388044	0.0846497	-0.271721	-0.478695	-0.411008	-0.684606	NA	-0.427956	-1.04746	0.247009	NA	NA	-0.265752	-0.505967	-0.85284	-1.32942	NA	-2.66163	NA	NA	NA	NA	-2.8925	NA	NA	-1.07858
R.QDVYGPQPQVR.V	NA	NA	-2.85035	-1.36939	-1.72749	NA	NA	NA	NA	NA	NA	NA	NA	-1.67669	NA	NA	NA	NA	-2.50224	-2.8241	NA	NA	NA	NA	-3.53875	-4.228	-3.4433
R.TVQPVAM*GPDGLPVDASSVSNNYIQTLGR.D	-2.35652	-1.22693	NA	-1.12828	NA	-2.11408	NA	NA	-3.23318	NA	-3.1657	NA	NA	-1.60317	-2.64485	NA	NA	NA	NA	NA	NA	NA	NA	NA	-2.44192	NA	NA
R.YRPSM*EGYR.A	NA	NA	NA	NA	NA	NA	NA	-0.761803	NA	NA	-0.229471	-0.151742	NA	-0.250817	NA	NA	NA	NA	NA	NA	NA	NA	NA	NA	NA	NA	-1.22295
K.QQQFENLDQQLR.K	NA	NA	NA	NA	NA	NA	NA	NA	NA	NA	NA	NA	NA	NA	NA	NA	NA	NA	NA	-4.84631	-3.12446	NA	NA	-2.93091	NA	NA	NA
R.ALSQLAEVEEK.I	-0.683956	-0.313731	NA	NA	-1.84018	NA	NA	-1.44526	-0.551062	-1.08349	-1.18552	-0.676917	NA	NA	NA	NA	-0.163946	NA	0.246772	NA	NA	NA	NA	0.061069	0.255994	NA	0.140134
R.AVNTQALSGAGILR.M	NA	-0.81841	NA	NA	NA	-0.559335	NA	-1.05248	NA	NA	NA	NA	NA	-1.11434	0.0173895	0.368683	-0.927321	NA	NA	0.710128	NA	NA	NA	-0.493181	NA	NA	NA
R.EPILSSEPSPAVTPVTPTTLIAPR.I	NA	-2.9766	NA	NA	NA	NA	NA	NA	NA	NA	NA	NA	NA	NA	-1.43297	NA	NA	-1.14749	NA	-0.418479	-0.708197	NA	-1.39652	NA	NA	NA	-1.20812
R.QFLESSELPR.A	NA	NA	NA	-0.259535	NA	NA	NA	NA	-1.84964	NA	NA	NA	NA	NA	NA	NA	NA	NA	NA	0.0633798	NA	NA	-0.0388586	NA	NA	NA	-0.664741
R.GANFLTQILLRPGASDLTGSFR.L	-3.20134	NA	NA	-3.75132	NA	-1.26729	NA	NA	-2.9132	-2.35712	-1.75695	-2.48916	-2.76599	NA	NA	NA	NA	NA	NA	NA	NA	NA	NA	NA	NA	NA	NA
K.IVAFENAFER.L	-1.26513	NA	NA	NA	NA	NA	NA	-1.07699	NA	NA	-1.11253	NA	-0.977477	NA	NA	NA	NA	NA	NA	NA	NA	NA	NA	NA	NA	NA	NA
R.DSEQVAELK.Q	-1.28802	NA	NA	NA	-1.53073	NA	NA	-1.57281	NA	NA	NA	NA	-1.41942	NA	NA	NA	NA	NA	NA	NA	NA	NA	NA	-2.88765	NA	NA	NA
R.EQDLQLEELR.Q	-0.533713	-0.900466	NA	0.0938798	NA	NA	-0.988489	-1.13047	-0.587012	NA	NA	NA	NA	-0.785225	NA	NA	NA	NA	NA	NA	NA	NA	NA	NA	-2.21124	NA	NA
R.NDGVLLLQALTR.S	-0.326929	0.0274639	-0.0292596	0.0577743	-0.416016	0.100055	-0.24005	-0.166605	-0.0650705	-1.36529	NA	-0.720202	NA	-0.774269	NA	NA	-1.60983	-1.56503	NA	NA	-1.36592	NA	NA	NA	-1.36731	NA	-1.83943
R.NQELLQSQLTEK.D	-1.40737	NA	NA	-1.67015	NA	-2.30749	NA	NA	-2.1888	NA	NA	NA	NA	-3.0495	NA	NA	NA	NA	NA	NA	NA	NA	NA	NA	NA	NA	NA
R.VASSTLLDDR.R	-0.551513	-0.612901	-1.12009	-0.392474	-0.865097	-0.698195	NA	-0.471909	-1.13712	NA	NA	-1.08463	-1.29457	NA	NA	-1.42339	-2.19132	NA	NA	NA	NA	NA	-1.9867	NA	NA	NA	-2.60843
R.LEDEFDM*FALTR.G	NA	NA	NA	NA	-1.03426	NA	NA	-1.32174	NA	NA	NA	-1.3427	NA	-1.29614	NA	NA	NA	NA	NA	NA	NA	NA	-4.29376	NA	NA	NA	NA
R.SELEM*VSGNVR.V	-1.64009	NA	-1.01114	NA	-1.89572	NA	-0.806709	-1.30982	NA	-2.34249	NA	-2.42974	NA	NA	NA	NA	NA	NA	NA	NA	NA	NA	NA	NA	NA	NA	NA
R.SSPDLTGVVTIYEDLRR.K	NA	NA	NA	-1.14484	NA	NA	NA	-2.19138	NA	-1.71922	-2.25902	NA	NA	NA	NA	NA	NA	NA	NA	NA	NA	NA	NA	NA	NA	NA	NA
K.EAEEGEDDR.D	NA	-2.10666	-1.5942	-0.490653	-0.642157	NA	-1.35755	NA	-2.05293	NA	-1.67139	-1.04076	-2.17662	-0.345061	-2.42804	NA	NA	NA	NA	NA	NA	NA	NA	NA	NA	NA	NA
R.GDDQLELIKDDEK.E	0.386521	NA	NA	NA	1.44331	NA	1.3178	-1.39381	NA	-0.855566	NA	NA	1.2936	1.83373	NA	NA	-1.992	NA	0.37642	NA	-0.825766	-1.54537	NA	NA	NA	NA	NA
K.AM*GIM*NSFVNDIFER.I	3.8779	2.6918	3.61479	2.05159	2.86633	3.83906	3.39656	3.00296	2.7737	3.81176	3.57476	3.84032	3.33229	2.7939	2.93402	3.12633	2.53508	3.03325	2.58671	2.15009	2.09518	1.9274	2.51409	1.33086	2.79983	1.96166	2.74518
K.AM*GIMNSFVNDIFER.I	3.87188	3.10598	3.05035	2.88895	3.04283	3.22454	2.87537	2.3921	2.24514	2.75476	3.22125	3.93375	3.3961	3.04319	1.27993	1.86649	1.4424	2.82499	2.12276	2.36048	1.20257	1.26063	1.81377	1.13872	2.6562	0.208602	2.38536
K.AMGIM*NSFVNDIFER.I	2.05877	1.79749	1.43439	1.02872	0.268517	0.367637	0.877719	0.893033	1.30686	1.6008	0.466175	1.31287	1.2844	1.10909	-1.24424	0.227072	0.0447832	-0.339854	-0.439532	NA	-2.40905	NA	NA	-2.25754	-0.278545	-2.21161	-1.15312
K.AMGIMNSFVNDIFER.I	1.86963	1.81052	2.33402	2.20929	0.803379	0.771803	1.07242	1.7445	1.55608	2.14426	1.08641	1.42138	2.42893	1.87807	-0.396035	-0.540616	0.974691	-0.185779	-0.187402	0.262492	-0.304783	-0.564759	1.03148	-0.852612	0.465383	-0.247917	NA
K.ESYSVYVYK.V	3.02775	1.99388	2.74242	2.61368	1.82467	NA	1.94155	2.31693	NA	NA	1.63254	2.44863	2.08245	2.10259	1.21525	0.678404	1.36741	0.721199	1.21652	NA	1.00782	0.668947	NA	NA	NA	NA	1.14047
K.QVHPDTGISSK.A	6.18765	5.58122	5.10057	5.64934	0.706285	4.59059	1.23264	1.50629	1.36048	5.35572	1.73376	2.01726	5.5667	5.75552	3.75469	4.58972	4.3365	4.31836	4.92101	4.71914	4.45475	3.36144	4.60283	4.23279	4.78984	2.82927	4.19675
M.GIM*NSFVNDIFER.I	NA	2.18107	2.1349	NA	-4.40839	2.42872	NA	0.791579	NA	NA	1.35892	1.9292	0.711552	-0.59196	2.0762	1.63437	NA	NA	-0.189992	1.8831	-1.53122	0.415353	-0.393884	NA	NA	0.0810851	-2.50481
M.GIMNSFVNDIFER.I	-1.1682	1.42109	2.36335	NA	1.24917	NA	NA	0.636347	-1.9802	1.69773	0.333584	NA	1.17571	-1.1117	NA	NA	NA	-1.69306	NA	NA	NA	NA	NA	-1.00152	NA	NA	NA
M.NSFVNDIFER.I	NA	NA	0.537674	-0.175369	NA	NA	NA	NA	NA	-0.345284	NA	NA	0.26501	-0.349521	NA	NA	-1.73087	NA	NA	NA	NA	NA	NA	NA	NA	NA	NA
N.SFVNDIFER.I	-4.35375	NA	NA	2.77419	2.09112	3.8174	3.40171	2.87439	3.0405	NA	2.90553	4.05701	NA	2.42573	2.71618	2.66889	1.21626	NA	NA	NA	1.99811	NA	NA	0.63345	2.8675	2.10016	NA
R.KESYSVYVYK.V	NA	NA	NA	NA	NA	NA	NA	-5.83582	NA	1.38972	NA	NA	1.6169	NA	NA	NA	NA	NA	NA	NA	NA	-0.561364	0.605474	NA	NA	NA	NA
R.LAHYNKR.S	NA	NA	NA	NA	NA	3.85611	2.11385	2.92452	3.56782	NA	3.31793	3.66092	2.99415	2.58421	NA	NA	NA	3.11046	2.7607	3.71355	2.88876	3.08204	NA	2.29319	2.81995	1.11545	1.61191
R.ALDDFVLGSAR.L	NA	NA	NA	NA	NA	NA	NA	-3.27539	NA	-3.79582	NA	NA	NA	-4.73184	NA	NA	NA	NA	NA	NA	NA	NA	-4.25511	NA	NA	NA	NA
R.ALETLTGALFQRPPLIAAVK.R	NA	NA	NA	NA	NA	NA	NA	-2.54173	NA	NA	NA	NA	-1.66081	-2.19975	NA	NA	NA	NA	NA	NA	NA	NA	NA	NA	NA	NA	NA
R.DYSGQGVVK.L	NA	NA	NA	NA	NA	NA	NA	NA	-0.980631	NA	-1.15552	NA	NA	NA	NA	NA	NA	NA	NA	NA	-0.599183	NA	NA	NA	NA	NA	-0.63366
R.EELTAVM*R.F	NA	NA	NA	-0.584719	NA	NA	NA	NA	NA	NA	0.107235	-0.670109	-1.65649	-0.840404	0.772184	2.93483	2.50337	2.70266	NA	NA	NA	0.401481	0.684412	1.84154	1.36665	0.713119	1.69573
R.DIVQFVPFR.D	-0.481966	-0.643113	NA	-0.412685	-0.804959	-1.37111	-0.951304	-1.54413	NA	NA	-0.477001	-0.645191	-0.750513	NA	-0.141725	-0.489939	0.318032	-0.382873	-1.42498	-0.23904	-0.834817	-0.931468	-1.29556	-0.356131	-0.296362	-0.63169	NA
R.GSGIQWDLR.K	NA	NA	NA	-1.80134	NA	NA	NA	-1.7937	NA	NA	-1.30472	NA	NA	NA	NA	NA	NA	NA	NA	NA	NA	NA	NA	NA	NA	NA	NA
R.LDELEELLTNNR.I	NA	NA	NA	NA	NA	NA	-3.56336	-3.49864	NA	-2.76612	-3.25521	NA	NA	NA	NA	NA	NA	NA	NA	NA	NA	NA	NA	NA	NA	NA	NA
R.TIDIGVVTAEEALNYGFSGVM*LR.G	NA	-1.09758	NA	-1.09029	-1.76849	-1.3262	-0.461969	-1.84059	-0.955251	-1.44006	-0.877762	-1.52078	-1.00356	-0.862686	NA	NA	NA	NA	NA	NA	NA	NA	NA	NA	-1.80883	NA	NA
R.SGPNIYELR.S	NA	-0.845523	NA	-0.256085	NA	NA	-2.42963	NA	NA	NA	-0.840637	NA	NA	NA	NA	NA	NA	NA	NA	NA	NA	NA	NA	NA	NA	NA	NA
R.LSDQFHDILIR.K	NA	NA	NA	NA	NA	NA	NA	NA	-2.79335	NA	-0.774148	-1.49377	-3.0909	-2.49701	NA	NA	NA	-1.62198	NA	NA	NA	NA	NA	NA	NA	-4.08158	NA
K.AASADSTTEGTPADGFTVLSTK.S	-2.08668	NA	-2.10848	-0.633474	NA	NA	NA	-3.1517	NA	NA	-0.850341	-1.06432	NA	NA	NA	NA	NA	NA	NA	NA	NA	NA	NA	NA	NA	NA	NA
K.EFVEAVLELR.K	0.832629	-2.04822	0.511721	NA	-1.14905	-0.144445	-0.441321	0.583758	0.136747	1.21901	0.549817	1.11285	1.06187	1.40088	NA	NA	-2.66602	NA	-0.447935	NA	NA	-1.55662	-1.68431	-2.60934	-1.93485	-1.02749	0.00154064
K.GVTIASGGVLPNIHPELLAK.K	-0.654174	NA	0.540213	0.523129	NA	0.571823	NA	0.719392	0.286455	NA	-0.274409	1.53983	-0.766907	NA	NA	NA	NA	-0.273194	NA	NA	NA	NA	NA	NA	NA	NA	NA
K.QTAAQLILK.A	1.03401	NA	0.361049	NA	NA	NA	NA	NA	NA	NA	NA	NA	0.740112	0.674346	NA	NA	NA	NA	-0.284095	NA	NA	NA	NA	-0.666081	NA	NA	NA
R.HILLAVANDEELNQLLK.G	2.62188	1.94177	NA	1.55326	1.26839	1.63238	1.71234	1.59615	1.07575	2.06319	1.52926	1.34151	1.93456	1.54013	NA	NA	-0.616103	0.849139	0.656899	0.851414	0.423889	NA	0.240812	0.323503	0.675916	-0.458531	0.277968
R.IGVGAPVYM*AAVLEYLTAEILELAGNAAR.D	-1.54425	-1.7752	NA	-1.42778	NA	NA	-1.57731	-2.39971	-1.57319	-1.60352	-2.00119	-1.40456	NA	NA	-4.00553	NA	NA	NA	NA	NA	NA	NA	NA	NA	NA	NA	NA
R.GDYDAFFEAR.E	-1.28226	-1.73563	-1.49168	-0.673197	-2.58301	NA	-2.55333	-1.176	-1.36207	NA	-0.886967	-1.00664	NA	-1.17976	-1.60981	-0.133404	-1.57836	-0.163828	-1.48155	-0.815175	-0.678043	-1.77237	-1.26887	-1.093	-0.441169	-1.63506	NA
K.IQQNTFTR.W	NA	NA	NA	NA	NA	NA	NA	NA	NA	NA	-1.20446	NA	NA	NA	NA	0.76099	1.02198	1.34996	-0.453583	0.397327	NA	NA	NA	0.765445	-0.284509	NA	0.169859
K.PGTYVIYVR.F	NA	NA	NA	NA	NA	NA	NA	-4.29637	NA	NA	NA	NA	NA	NA	NA	NA	NA	-2.02661	NA	NA	-1.63883	NA	-0.636409	-1.51785	-1.8098	NA	-2.34524
K.SPFTVGVAAPLDLSK.I	NA	NA	NA	NA	NA	NA	NA	NA	NA	NA	NA	NA	NA	NA	NA	NA	-1.12097	NA	NA	NA	NA	NA	-1.748	-1.96617	NA	NA	-2.0934
K.VEPAVDTSR.I	NA	NA	NA	NA	NA	NA	NA	NA	NA	NA	NA	NA	NA	NA	NA	NA	-0.0890978	NA	NA	-0.492935	-0.811545	NA	0.648111	0.148952	NA	NA	-0.407665
K.VLFASQEIPASPFR.V	NA	NA	NA	NA	NA	NA	NA	NA	NA	NA	NA	NA	NA	NA	-3.20336	NA	-1.77661	NA	NA	NA	NA	NA	-3.62648	-2.97708	NA	NA	-1.42778
K.VNQPASFAIR.L	NA	NA	NA	NA	NA	NA	NA	NA	NA	NA	NA	NA	NA	NA	-2.21321	NA	NA	NA	NA	NA	NA	NA	-0.393018	NA	NA	NA	-0.654895
K.VTASGPGLSSYGVPASLPVDFAIDAR.D	NA	NA	NA	NA	NA	NA	NA	NA	NA	NA	-2.93417	NA	NA	NA	-1.64182	NA	-0.901426	-1.75819	NA	-0.726458	NA	NA	-0.469699	-0.908435	-0.278693	NA	-0.51547
R.AGGPGLER.A	1.07251	NA	NA	NA	NA	NA	NA	NA	NA	-0.000965659	NA	NA	NA	NA	NA	4.16286	3.56782	NA	NA	NA	2.4692	NA	NA	3.31102	NA	2.03156	NA
R.DAGEGLLAVQITDQEGKPK.R	NA	NA	NA	NA	NA	NA	NA	NA	NA	NA	NA	NA	NA	NA	NA	NA	-0.914103	-2.40028	NA	NA	NA	NA	-0.954958	-1.66513	-2.35161	NA	NA
R.EAGAGGLSIAVEGPSK.A	NA	NA	NA	NA	NA	NA	NA	NA	NA	NA	NA	NA	NA	NA	NA	NA	NA	NA	NA	NA	-4.34287	NA	-0.887137	-1.78722	NA	NA	NA
R.EATTDFTVDSR.P	NA	NA	NA	NA	-4.27159	NA	-2.61712	-2.87157	NA	NA	-2.00454	-2.30568	-4.56317	-2.36341	0.113972	0.0809993	-0.281534	-0.85769	NA	0.0373241	-0.64908	NA	0.270878	-1.20752	NA	NA	-0.254441
R.GDYVLAVK.W	NA	NA	NA	-3.2417	NA	NA	NA	NA	NA	NA	NA	NA	NA	NA	-1.98224	NA	-0.742754	NA	NA	NA	-3.37217	NA	-1.22486	-1.94457	NA	NA	-1.19208
R.IGNLQTDLSDGLR.L	-2.03358	NA	-3.29541	-1.56452	NA	-2.68698	-2.5109	-3.31625	-3.13927	NA	NA	NA	-4.01158	NA	0.578457	0.196916	NA	-0.422468	-0.385144	0.152203	-0.0391104	NA	0.763082	-0.998941	-0.202215	NA	NA
R.LIALLEVLSQK.K	NA	-0.607802	-0.377622	-0.607691	NA	-0.5045	-1.34491	-0.325721	-0.713867	-3.45135	-2.11365	NA	-1.0196	-0.450759	1.56453	2.52345	2.31914	2.29608	1.53364	1.30654	1.39801	0.694869	1.85278	0.334606	-0.757735	NA	2.24753
R.LVSPGSANETSSILVESVTR.S	NA	NA	NA	NA	NA	NA	NA	NA	NA	NA	NA	NA	NA	NA	0.969036	NA	-0.535631	NA	-5.30173	-1.57568	NA	-1.02264	0.705545	NA	-0.0261519	NA	-2.45337
R.QM*QLENVSVALEFLDR.E	-2.25765	NA	-1.8318	-0.838219	-1.19884	-0.966661	-2.3457	-0.583913	-1.27705	-3.63523	-0.00960054	-1.10633	-1.19177	-0.980933	-1.47848	1.56655	0.934533	1.67084	0.481468	0.555502	0.929867	0.397976	0.96466	1.52791	1.32429	-0.376176	1.74459
R.SADFVVESIGSEVGSLGFAIEGPSQAK.I	NA	NA	NA	NA	NA	-2.65201	NA	-2.94928	NA	NA	NA	NA	NA	NA	-0.845583	-2.0646	-1.4754	-2.33979	NA	-1.78187	-1.87861	NA	-0.720838	-1.63958	NA	NA	-1.55705
R.TFEM*SDFIVDTR.D	NA	NA	-3.32112	-2.33694	NA	NA	NA	NA	NA	NA	-4.72983	NA	NA	NA	0.332467	-0.0655657	-0.271349	NA	-1.86637	-0.220404	-3.58087	-1.29793	-0.176154	-1.41826	-2.18269	-3.37302	-0.918762
R.VEVGKDQEFTVDTR.G	NA	NA	NA	NA	NA	NA	NA	NA	NA	-6.46282	NA	NA	NA	NA	NA	NA	-0.682872	NA	NA	-1.53024	NA	-1.18582	NA	NA	NA	NA	-2.17866
R.YM*IGVTYGGDDIPLSPYR.I	NA	NA	NA	NA	NA	NA	NA	NA	NA	NA	NA	NA	NA	NA	NA	NA	-1.51784	NA	NA	NA	NA	NA	-2.10427	NA	NA	NA	-1.88003
K.GLVYETSVLDPDEGIR.F	NA	-1.26774	NA	NA	NA	NA	NA	NA	NA	NA	NA	-1.66108	NA	-2.73693	NA	NA	NA	NA	NA	NA	NA	NA	NA	-1.42305	NA	NA	NA
K.IVPNVLLEQGK.A	NA	NA	NA	NA	-3.69457	NA	NA	-2.20906	NA	-1.43396	-2.52822	-2.68767	NA	NA	NA	NA	-2.46445	NA	NA	NA	NA	NA	NA	NA	NA	NA	NA
R.ALGVLAQLIWSR.A	-0.847539	-0.626927	-0.958172	-0.302401	0.177625	0.290118	-0.876217	-0.702568	-0.21572	-0.643927	0.24399	-0.607481	-0.587575	-0.224829	-0.555225	-1.38468	-1.59097	-0.190232	0.181059	-0.341717	-0.358175	-1.7813	-0.0588869	0.0397871	0.146955	-0.791712	-0.946885
R.AYAQGISR.T	NA	NA	NA	NA	NA	NA	NA	0.0232649	NA	NA	NA	NA	NA	-0.0505554	NA	NA	NA	NA	0.0727163	NA	NA	NA	NA	0.0877087	NA	NA	0.129564
R.DYIWNTLNSGR.V	NA	NA	NA	NA	-1.95586	-1.50431	NA	-1.99953	NA	NA	NA	-1.90659	NA	NA	NA	NA	NA	NA	NA	NA	NA	NA	NA	NA	NA	NA	NA
K.ANNLSSLSK.K	-0.504749	NA	NA	NA	-0.958664	-1.87494	-1.64228	NA	NA	NA	NA	-0.894479	NA	NA	NA	NA	NA	NA	NA	NA	NA	NA	NA	NA	NA	NA	NA
K.LNEQSPTR.C	NA	NA	0.625163	NA	NA	NA	NA	NA	-2.28533	-1.24907	NA	NA	NA	NA	NA	NA	NA	NA	NA	NA	NA	NA	NA	NA	NA	NA	NA
M.VLLTM*IAR.V	NA	NA	NA	NA	NA	NA	NA	0.897992	NA	NA	-5.25525	1.19331	0.7308	NA	NA	NA	NA	NA	NA	NA	NA	NA	NA	NA	NA	NA	NA
R.DLQQYQSQAK.Q	NA	0.044566	NA	0.69443	NA	NA	-0.00240796	NA	0.0183521	NA	NA	NA	NA	0.0938501	NA	NA	NA	NA	NA	NA	NA	NA	NA	-2.25809	NA	NA	NA
R.GEALSALDSK.A	1.77906	1.44909	NA	1.85029	1.57182	1.1901	1.28642	1.29066	NA	NA	NA	1.88816	1.64204	1.90997	NA	NA	-1.05363	NA	NA	-0.92044	-0.670699	NA	-0.928309	NA	NA	NA	-1.91731
R.IM*VANIEEVLQR.G	1.21123	0.851789	0.670484	1.06042	0.242447	1.67326	0.804149	0.439244	0.730968	1.1485	1.47193	1.49903	1.15277	1.22787	-1.77563	NA	NA	NA	NA	-2.11278	NA	NA	-1.73618	-3.35551	-2.01006	NA	NA
R.NLGSINTELQDVQR.I	1.33932	1.28758	1.11021	1.39141	1.71567	1.06631	NA	0.837992	1.57827	NA	1.23784	1.69566	1.23014	0.101544	-1.37125	-0.648991	-1.42332	-1.30437	-1.33695	NA	-0.774222	NA	NA	-1.39893	NA	-2.55832	-2.26695
R.VADGLPLAASM*QEDEQSGR.D	-0.22245	1.28439	-0.602839	NA	1.28154	1.2233	0.262847	0.811174	NA	1.58244	-0.152469	1.19173	NA	NA	NA	NA	NA	-1.25999	NA	NA	-0.801857	NA	NA	NA	NA	NA	NA
K.ELALPGELTQSR.S	-2.66833	NA	NA	NA	NA	NA	NA	-2.16421	NA	NA	-1.39968	NA	NA	NA	NA	NA	NA	NA	NA	NA	NA	NA	NA	NA	NA	NA	NA
R.YFLNLVLVDEEDRR.Y	NA	NA	NA	NA	NA	NA	NA	NA	NA	NA	-1.1593	-1.08474	-0.932053	-1.01978	NA	NA	NA	NA	NA	NA	NA	NA	NA	-1.86025	NA	NA	NA
M.VNLLQIVR.D	NA	-2.90439	NA	-1.53827	NA	NA	NA	NA	NA	NA	-1.79646	NA	NA	NA	NA	NA	NA	NA	NA	NA	NA	NA	NA	NA	NA	NA	NA
R.AVEILADIIQNSTLGEAEIER.E	-2.49242	NA	NA	-3.14565	-5.09794	-4.03197	NA	-4.49846	NA	NA	NA	-4.50443	NA	-2.92818	NA	NA	NA	NA	NA	NA	NA	NA	NA	NA	NA	NA	NA
R.IDAVNAETIR.E	-2.64682	NA	-4.29379	-2.29312	NA	-2.9991	NA	NA	-3.79381	NA	NA	NA	NA	NA	NA	NA	NA	NA	NA	NA	NA	NA	NA	NA	NA	NA	NA
K.ISEIEDAAFLAR.E	-0.214397	-0.0661616	-0.709271	0.257615	NA	NA	-0.505149	-0.599292	-0.461911	-2.5413	-0.980703	-0.527751	NA	NA	NA	NA	-1.85896	NA	-1.26046	NA	-2.00874	-2.2557	NA	NA	-1.30892	NA	-1.3796
K.SVQTTLQTDEVK.N	NA	NA	-1.84575	-1.32408	NA	NA	-2.52109	NA	-1.28863	-1.42452	NA	-1.96801	-1.4909	-1.5735	NA	NA	-1.95016	NA	-2.57881	NA	NA	NA	-1.5887	NA	NA	NA	-2.76119
R.IEVVNM*LAPYAVFDIVR.N	-1.52019	-1.80235	-3.28099	-1.44762	-1.92144	-1.846	NA	-1.7204	-1.557	-1.09163	-1.14075	-1.30211	-1.80613	-1.50806	NA	NA	NA	NA	NA	NA	NA	NA	NA	NA	NA	NA	NA
K.SLVDLTAVDVPTR.Q	-2.0152	-2.12451	NA	-0.411314	NA	-3.41163	NA	NA	NA	NA	-5.52442	NA	NA	NA	NA	NA	-5.90395	NA	NA	NA	NA	NA	NA	NA	NA	NA	NA
R.FEIVYNLLSLR.F	-0.961342	NA	NA	NA	-0.247558	-1.1983	-1.41903	-1.38646	NA	NA	NA	-1.48686	-1.46036	-0.968585	-1.39637	NA	NA	NA	NA	NA	NA	NA	-2.27454	NA	NA	NA	-1.89838
R.VVAEPVELAQEFR.K	-1.22891	NA	NA	NA	-1.5559	NA	NA	-1.53114	-3.18353	NA	NA	NA	NA	-2.43063	NA	NA	NA	NA	NA	NA	NA	NA	NA	NA	NA	NA	NA
R.GFAYVQFEDVR.D	-0.751504	NA	NA	-3.21022	-3.88385	-0.575379	NA	-1.01226	-2.77057	NA	-0.671766	-0.986713	NA	-1.59582	NA	NA	NA	NA	NA	NA	NA	NA	-2.85213	-3.22265	-3.75095	NA	NA
R.YGPIVDVYVPLDFYTR.R	-1.71282	-1.34075	-2.30045	-1.44609	NA	-1.58412	NA	-1.54156	-2.22366	-0.601321	-2.10772	-1.65294	-1.56534	NA	NA	NA	NA	NA	NA	NA	NA	NA	NA	NA	NA	NA	NA
R.GFAFVTFESPADAK.A	-0.371004	-1.82054	NA	-0.286796	0.218655	0.158803	NA	-1.00141	-0.250662	NA	NA	0.393804	-1.0589	-0.457883	NA	-0.562293	NA	-0.308681	-0.986007	NA	-1.99122	NA	NA	-1.46594	-1.46773	NA	-1.04885
K.AYVVLGQFLVLK.K	-0.641335	NA	NA	-0.973728	NA	-1.16203	NA	NA	-1.47959	-1.56236	-1.16308	-1.36321	-1.04582	-0.0384696	NA	NA	NA	NA	NA	NA	-0.346115	NA	NA	-0.327105	NA	NA	NA
K.VGAAEIISR.I	-0.45109	NA	NA	NA	-1.4562	NA	NA	-1.01151	NA	-0.998167	NA	-0.991644	-1.09344	NA	NA	NA	NA	NA	NA	NA	NA	NA	NA	NA	NA	NA	NA
R.IVDDLKDEAEQYR.K	NA	NA	NA	-5.56558	NA	-3.01754	NA	NA	-1.29523	NA	-1.31566	-1.18958	-2.25475	NA	NA	NA	NA	NA	NA	NA	NA	NA	NA	NA	NA	NA	NA
R.QQAADLISR.T	-0.668237	NA	-0.794292	-0.388324	-1.58276	-1.14217	NA	NA	NA	NA	NA	NA	NA	-1.32043	NA	NA	NA	NA	NA	NA	NA	NA	NA	NA	NA	NA	NA
R.AALNEIESR.H	-2.05715	NA	NA	NA	NA	NA	NA	NA	NA	NA	NA	NA	-2.79351	-2.60454	NA	NA	NA	NA	NA	NA	NA	NA	NA	NA	NA	NA	NA
R.IILGGFSQGGALSLYTALTTQQK.L	NA	-1.75018	NA	NA	NA	NA	NA	NA	-1.8792	NA	-2.25717	NA	-1.93338	NA	NA	NA	-4.02968	-2.96845	NA	-2.41734	NA	NA	-2.05993	-3.24074	NA	NA	NA
R.FVTHVSDWGALATISTLEAVR.G	NA	NA	NA	NA	NA	NA	NA	NA	NA	NA	NA	NA	NA	NA	-1.33653	NA	1.28575	NA	NA	NA	NA	-0.3991	NA	NA	NA	NA	NA
R.M*VLVNAVYFK.G	NA	NA	NA	NA	NA	NA	-0.449422	NA	NA	NA	-0.756336	NA	NA	NA	NA	NA	-4.82292	NA	NA	NA	NA	NA	NA	NA	NA	-2.52614	NA
R.AIFEIVLNR.G	-1.03195	-1.20911	-0.902821	NA	NA	-0.387791	NA	-1.06159	NA	NA	-1.26529	-1.92378	-1.03096	-0.508145	NA	NA	NA	NA	NA	-2.78732	NA	NA	NA	NA	NA	NA	NA
R.DIDAFWLQR.Q	NA	NA	NA	NA	NA	-1.87105	NA	-3.04256	NA	NA	NA	NA	-2.86656	NA	NA	NA	NA	NA	NA	NA	NA	NA	NA	NA	NA	NA	NA
R.EGSASTEVLR.T	0.773663	NA	NA	NA	0.710357	NA	NA	-0.106671	NA	0.668872	0.781168	0.419817	NA	0.788208	NA	NA	NA	NA	NA	NA	NA	NA	NA	NA	NA	NA	NA
R.GLIEIISNAAEYENIPIR.H	-1.50507	-2.8733	-2.12186	-1.67871	-1.62033	-1.80144	-2.72098	NA	-1.65804	NA	-1.35942	-1.5365	-2.12657	-2.73837	NA	NA	NA	NA	NA	NA	NA	NA	-2.7591	NA	NA	NA	NA
R.LIGLSATLPNYEDVATFLR.V	NA	-1.84982	-1.98041	-2.75995	-2.31992	-1.34001	-2.35341	-2.11926	-1.59296	-1.58883	-1.08395	-2.42158	-1.85633	NA	NA	NA	NA	NA	NA	NA	NA	NA	NA	NA	NA	NA	NA
R.NALLQLTDSQIADVAR.F	NA	NA	NA	NA	NA	NA	NA	-2.69305	NA	-3.14323	NA	-1.56049	NA	3.18446	NA	NA	NA	NA	NA	NA	NA	NA	NA	NA	NA	NA	NA
R.NIEM*TQEDVR.L	NA	NA	NA	NA	NA	NA	NA	-2.17817	-1.48672	NA	-1.50334	-1.42248	NA	NA	NA	NA	NA	NA	NA	NA	NA	NA	NA	NA	NA	NA	NA
K.ISLQAIQQLVR.K	NA	-2.93518	NA	-2.03062	-2.85036	NA	-1.84518	-2.06758	NA	-1.66709	-1.56617	-1.20295	NA	NA	NA	NA	NA	NA	NA	NA	NA	NA	NA	NA	NA	NA	NA
R.EVSAWATR.A	-1.44155	NA	NA	NA	NA	NA	-2.38278	-2.70657	NA	-2.44956	NA	-1.76684	NA	NA	NA	NA	NA	NA	NA	NA	NA	NA	NA	NA	NA	NA	NA
R.LLEVYDQLFK.S	-0.958226	-1.08281	NA	-1.5981	NA	NA	NA	-1.13831	NA	NA	-1.79318	-1.79142	-1.00781	-1.25481	NA	NA	NA	NA	NA	NA	NA	NA	NA	NA	NA	NA	NA
R.VASVSQNAIVSAAGNIAR.T	-1.2304	NA	NA	-2.50608	NA	NA	NA	NA	-1.36327	NA	NA	-2.27887	-1.94876	-2.70781	NA	NA	NA	NA	NA	NA	NA	NA	NA	NA	NA	NA	NA
R.ADDNATIR.V	1.18581	-1.0222	NA	NA	NA	NA	NA	NA	NA	0.6549	NA	NA	NA	NA	NA	NA	NA	NA	NA	NA	NA	NA	NA	NA	NA	NA	NA
R.ETDLQELFR.P	-2.34125	-1.58499	NA	NA	-1.86813	NA	-2.02162	NA	NA	NA	NA	NA	NA	-1.41521	NA	NA	NA	NA	NA	NA	NA	NA	NA	NA	NA	NA	NA
R.ETDLQELFRPFGSISR.I	-0.992141	-0.909957	NA	NA	-0.87032	-0.512958	-1.69899	-0.552544	NA	-0.0476951	-0.407816	-0.920901	-1.10073	-1.53612	NA	NA	NA	-2.22371	NA	-2.82551	NA	-2.59759	-1.46886	-2.00152	NA	NA	NA
R.VTNLSEDTR.E	-0.137672	NA	NA	0.0750242	-0.344471	-0.0752795	NA	-0.344288	-0.283363	NA	-0.101547	NA	-0.615133	NA	-1.46512	-1.21061	NA	NA	NA	NA	NA	NA	-1.05483	NA	NA	NA	-1.87412
K.LGVTVLSR.I	NA	NA	NA	-0.666966	NA	NA	NA	-2.85401	NA	NA	NA	NA	NA	NA	NA	NA	NA	NA	NA	NA	NA	-2.12931	-0.498365	-0.507433	NA	NA	NA
R.FHQLDIDDLQSIR.A	NA	NA	NA	NA	NA	NA	NA	NA	NA	-0.812941	NA	NA	-0.764667	NA	NA	NA	NA	-3.13869	NA	NA	NA	NA	NA	NA	NA	-1.61213	NA
R.GQAAVQQLQAEGLSPR.F	-1.3887	-2.89428	NA	-1.04176	-2.41811	NA	NA	NA	NA	NA	NA	NA	NA	NA	NA	-2.43375	NA	NA	-1.49081	NA	NA	NA	NA	NA	-1.39503	NA	-1.8091
K.LVLVNAIYFK.G	-1.78388	-1.33849	-0.875346	-1.57973	NA	-0.224564	-0.102318	-0.477773	-0.423738	0.238642	-0.469504	NA	-0.592748	NA	0.133435	NA	0.519234	-0.404329	-0.504145	0.261043	NA	-0.766403	NA	-0.440099	NA	NA	0.227157
R.IVLFDTLLEEYSVLNK.D	-2.61628	NA	NA	-4.19017	NA	NA	NA	NA	NA	NA	NA	NA	NA	-1.86818	NA	NA	NA	NA	NA	NA	NA	NA	NA	NA	NA	NA	NA
K.LIFPYVELDLHSYDLGIENR.D	-2.68607	NA	NA	-2.72794	0.388725	NA	NA	-2.50495	-3.06227	NA	-2.46533	NA	-2.36983	-1.60149	NA	NA	-1.90077	NA	NA	NA	NA	NA	-1.3794	-1.81949	NA	NA	NA
K.TVEAEAAHGTVTR.H	NA	NA	NA	NA	NA	NA	NA	NA	NA	NA	NA	-2.04483	NA	NA	NA	NA	NA	-2.13169	NA	NA	NA	NA	-1.38174	-1.14479	NA	NA	NA
R.ATDFVVPGPGK.V	NA	NA	NA	0.146881	NA	NA	NA	NA	NA	NA	NA	-1.90949	NA	-0.510808	NA	-0.22139	-0.113393	NA	NA	NA	NA	NA	NA	0.433138	NA	NA	NA
R.NILGGTVFR.E	NA	3.06569	NA	NA	NA	NA	NA	2.85266	2.63069	NA	NA	2.64944	NA	NA	NA	NA	NA	NA	NA	NA	NA	1.84828	NA	2.37754	NA	NA	NA
R.EEVDQVAR.A	-0.513371	-1.07939	-1.56689	-0.854626	-0.891768	-0.652895	-1.3409	-1.5221	-0.908553	-0.962114	-1.02188	NA	-1.10857	-1.61109	NA	NA	NA	NA	NA	NA	NA	NA	NA	NA	NA	NA	NA
R.AWDDFFPGSDR.F	1.61857	1.19579	0.878227	1.93755	2.40991	2.13562	1.86827	1.64929	0.481328	-7.17031	1.53874	NA	1.503	2.03917	NA	NA	-2.31487	-2.05706	NA	-0.477156	NA	-2.53312	0.151301	-2.53087	NA	NA	NA
R.TPM*GIVLDALEQQEEGINR.L	2.05675	1.74185	1.77191	1.68898	1.97263	1.57769	1.48242	1.56019	1.7445	2.0319	2.14849	2.16396	1.50683	1.57413	-1.67722	NA	NA	NA	NA	-0.812965	-0.911489	NA	-1.66177	-2.25156	-1.16718	NA	-1.7952
R.TPMGIVLDALEQQEEGINR.L	-1.53208	NA	-2.60224	-1.11857	-3.05673	-0.603009	NA	NA	NA	0.206041	-0.948293	NA	-1.69872	NA	NA	NA	NA	NA	NA	NA	NA	NA	NA	NA	NA	NA	NA
K.EYSIEEIEAGR.I	NA	-1.01409	NA	-0.448775	-1.47376	NA	NA	NA	-1.10638	NA	NA	NA	NA	NA	NA	NA	NA	NA	NA	NA	NA	NA	NA	NA	NA	NA	NA
K.IGETVVDLENR.L	-0.252669	NA	-2.95535	-0.0328231	-2.52543	NA	-1.26728	-1.14268	-0.691433	NA	-1.94656	-0.992603	-1.64351	-0.413032	NA	NA	NA	NA	NA	NA	NA	NA	NA	NA	NA	NA	NA
R.DVILDDLSLTGEK.M	-0.750502	NA	-1.58805	-1.02291	-1.04755	NA	NA	-2.0908	NA	NA	NA	NA	-1.40793	-1.17153	NA	NA	NA	NA	NA	NA	NA	NA	NA	NA	NA	NA	NA
R.IETQNQLLGIADR.L	-1.40465	-1.5987	NA	-1.10763	-0.810012	-1.33631	-1.54143	NA	NA	NA	-1.62273	NA	NA	-2.16648	-4.20402	NA	NA	NA	NA	NA	NA	NA	NA	NA	NA	NA	NA
R.LAWFPLTR.G	NA	NA	NA	-0.146669	NA	NA	-0.340593	NA	NA	NA	NA	-1.39248	NA	NA	NA	NA	NA	NA	NA	NA	NA	NA	NA	NA	NA	NA	NA
R.M*DVGTIYR.E	NA	NA	NA	NA	NA	-1.32088	NA	-1.5131	NA	NA	NA	-1.4952	-1.34573	-1.37716	NA	NA	NA	NA	NA	NA	NA	NA	NA	NA	NA	NA	NA
R.SLGGEGNFNWR.F	NA	NA	NA	-0.233638	NA	NA	NA	NA	NA	NA	-0.943463	NA	-2.43303	NA	NA	NA	NA	NA	NA	NA	NA	NA	NA	NA	NA	NA	NA
R.TAIEILAWGLR.N	-0.221085	-0.412286	-0.498907	0.37727	0.378316	0.187901	-0.127757	0.0248091	-0.267127	-0.33129	0.647189	-0.247579	0.162402	-1.75676	NA	NA	NA	NA	NA	NA	NA	NA	-0.898992	NA	-1.37293	NA	NA
R.TDALLGEFR.M	NA	NA	NA	NA	NA	0.548396	NA	NA	NA	NA	NA	0.333647	-0.0286672	0.0176673	NA	NA	-1.92585	NA	NA	NA	NA	NA	NA	NA	NA	NA	NA
K.AGLVDDFEK.K	-0.990018	NA	NA	NA	NA	NA	-1.30672	2.23079	2.25591	NA	NA	NA	NA	NA	NA	NA	3.23043	NA	NA	NA	NA	NA	4.64297	4.02933	NA	NA	NA
K.SWNETLTSR.L	NA	NA	NA	NA	NA	NA	-0.841845	NA	-1.37118	NA	NA	NA	NA	-1.15547	NA	NA	NA	NA	NA	NA	NA	NA	NA	NA	NA	NA	NA
K.VTGEVLDILTR.L	NA	NA	NA	NA	NA	NA	NA	NA	NA	NA	NA	NA	NA	NA	NA	NA	NA	-2.17062	-2.98655	NA	NA	NA	-1.03307	-1.45017	NA	NA	NA
R.AQQVAVQEQEIAR.R	NA	NA	NA	-2.79424	NA	NA	NA	NA	NA	NA	NA	NA	NA	NA	NA	NA	-3.30309	-4.41338	-3.21165	NA	NA	NA	NA	-3.75856	NA	NA	-2.54241
R.VQVQVVER.A	NA	NA	NA	-1.323	NA	-1.09835	NA	-1.73784	NA	NA	NA	-1.53504	NA	-2.0688	NA	NA	NA	-0.536006	NA	-0.808168	-0.941129	NA	-0.369484	-1.0274	-0.776211	NA	-0.364415
K.IVNSAQTGSFK.Q	NA	-2.22309	-2.89099	-1.38531	-1.45472	NA	-2.27147	NA	-1.35716	-1.81447	NA	-1.71572	-1.54831	NA	NA	NA	NA	NA	NA	NA	NA	NA	NA	NA	NA	NA	NA
K.LAADDFR.A	7.47475	NA	NA	7.87514	8.80371	NA	NA	8.51844	8.39639	8.6254	7.57349	8.16985	8.20037	-2.8528	NA	NA	11.5405	NA	NA	NA	NA	NA	NA	8.6387	NA	NA	NA
R.LLSSFDFFLTDAR.I	-0.774788	1.03198	-2.3575	-1.52451	NA	2.40803	NA	-1.7334	NA	1.81787	1.86651	NA	-2.49384	-2.89732	NA	NA	NA	NA	NA	NA	NA	NA	-4.2531	NA	NA	NA	NA
R.LNATASLEQER.S	NA	NA	-2.25891	-1.70797	NA	-2.20138	-4.93393	-3.2881	NA	NA	-1.8416	-2.6651	NA	NA	NA	NA	NA	NA	NA	NA	NA	NA	NA	NA	NA	NA	NA
R.GYDVDFPR.N	0.45238	0.381143	NA	-2.33684	NA	0.274607	NA	0.370467	0.413927	0.607007	NA	0.140509	0.253069	0.24131	-1.52481	NA	NA	NA	-1.82838	NA	-1.83335	NA	NA	-0.771152	-1.34532	NA	NA
R.QVLEELTELPVM*VELASDFLDR.N	NA	-1.16467	-1.79793	-1.01066	NA	NA	NA	NA	-1.12498	NA	NA	NA	NA	NA	NA	NA	NA	NA	NA	NA	NA	NA	NA	-1.607	-2.89572	NA	NA
R.VIQQLEGAFALVFK.S	-1.53327	NA	NA	-1.43435	NA	NA	NA	-2.22182	NA	-2.82287	NA	-1.81923	-2.00864	-1.74946	NA	NA	NA	NA	NA	NA	NA	NA	NA	-2.12971	NA	NA	NA
R.AQFAEATQR.L	-0.605676	NA	NA	-0.614617	-1.06567	NA	NA	NA	NA	NA	-1.39088	NA	-1.45702	NA	NA	NA	NA	NA	NA	NA	NA	NA	NA	NA	NA	NA	NA
R.GVIFTEAFVAR.H	-1.10296	NA	NA	NA	-1.65189	NA	NA	-2.30094	NA	NA	-1.7529	NA	NA	NA	NA	NA	NA	NA	NA	NA	NA	NA	NA	NA	NA	NA	NA
R.LAEEVNDK.L	NA	NA	-1.85093	NA	NA	NA	NA	NA	-1.16738	NA	NA	NA	NA	-1.08209	NA	NA	NA	NA	NA	NA	NA	NA	NA	NA	NA	NA	NA
R.TQSTWVDSFFR.Q	NA	NA	NA	-2.11877	NA	-1.19579	NA	NA	-1.78321	NA	-1.60424	-1.42145	-0.966933	NA	NA	NA	NA	NA	NA	NA	NA	NA	NA	NA	NA	NA	NA
R.GLGDQSASR.T	NA	NA	NA	NA	NA	NA	NA	NA	NA	NA	NA	NA	NA	NA	-0.448252	0.312739	NA	1.4604	NA	0.753393	NA	NA	0.692906	NA	NA	NA	NA
K.LALQQDLTSM*APGLVIQAVR.V	NA	NA	-3.30474	-1.71879	NA	NA	NA	NA	-2.18712	NA	-2.13938	-2.47877	-1.29412	-1.0933	NA	NA	NA	NA	NA	NA	NA	NA	-1.82881	-3.30298	NA	NA	NA
K.LSFGLEDEPLETATK.E	-2.95195	NA	NA	NA	NA	NA	NA	-2.45416	NA	NA	NA	-2.41269	NA	NA	NA	NA	NA	NA	NA	NA	NA	NA	NA	NA	NA	NA	NA
R.IEVVNFLVPNAVYDIVK.N	NA	NA	NA	-2.98589	NA	NA	NA	NA	NA	NA	-1.80894	-1.61884	-3.09637	-2.54333	NA	NA	NA	NA	NA	NA	NA	NA	NA	NA	NA	NA	NA
R.AAELETDIR.A	NA	NA	NA	-1.91602	NA	NA	-3.31901	-2.76007	NA	NA	-2.57151	NA	NA	-2.59012	NA	NA	NA	NA	NA	NA	NA	NA	NA	NA	NA	NA	NA
K.QIGYLFISVLVNSNSELIR.L	-2.66078	-2.01525	NA	-2.48024	-2.67625	NA	NA	NA	NA	NA	NA	NA	NA	NA	NA	NA	NA	NA	NA	NA	-2.69469	NA	NA	NA	NA	NA	NA
K.VGGYILGEFGNLIAGDPR.S	-0.86951	-1.4989	NA	-0.381522	NA	NA	NA	-0.670664	-0.749298	NA	NA	-1.5136	-0.617351	-1.56292	NA	NA	NA	NA	NA	NA	NA	NA	NA	-1.60547	NA	NA	NA
R.DDVQGYAAK.T	NA	-0.483401	NA	-0.218494	-0.576948	NA	-1.67266	NA	-0.758771	NA	NA	NA	-0.759015	-0.964236	NA	-1.66194	NA	NA	NA	NA	NA	NA	NA	NA	NA	NA	NA
R.GLAVFISDIR.N	NA	0.280743	NA	-0.166152	0.277002	NA	-0.478214	-0.281777	-1.02332	-0.0316209	-0.570081	NA	NA	-0.196409	-0.465678	-0.0234809	-1.21831	-0.314428	-1.54767	NA	NA	-1.69721	NA	NA	-1.52686	-1.13191	-1.02642
R.IAGDYVSEEVWYR.V	NA	NA	NA	NA	-3.5593	-2.11494	NA	-2.49895	-3.84929	NA	NA	-2.10695	-1.61221	NA	NA	NA	NA	-4.25472	NA	-4.47606	NA	NA	NA	NA	-4.29763	NA	-4.7673
R.LSTVASTDILATVLEEM*PPFPER.E	-1.25172	-0.996865	-1.00587	-0.183751	NA	-0.725777	-1.02141	-1.03742	-0.66428	-1.07791	-1.01646	-0.140002	-0.473218	-0.206896	NA	-0.307146	NA	NA	NA	NA	0.00132352	-2.24809	-0.512293	-1.01291	NA	NA	-1.31468
R.NADVELQQR.A	0.871315	1.03268	NA	1.42306	1.13015	1.06346	NA	0.846531	0.855551	NA	0.993998	0.416225	0.628129	0.723362	1.66528	NA	NA	0.959525	NA	NA	1.0171	-0.382712	1.46673	1.06374	0.350119	NA	NA
R.VIQIVINR.D	NA	NA	NA	-0.539164	NA	-2.08574	NA	-0.806894	NA	NA	-0.851114	NA	-1.01234	NA	NA	NA	NA	NA	NA	NA	NA	NA	NA	NA	NA	NA	NA
K.LVTFENVR.M	-0.216329	NA	NA	-0.263713	NA	NA	NA	NA	NA	NA	NA	-1.46899	NA	-0.660101	NA	NA	-2.23577	NA	NA	NA	NA	NA	NA	NA	NA	NA	NA
K.TTFEDLIQR.C	-1.47473	NA	NA	NA	NA	NA	NA	-2.57737	-2.51322	NA	NA	NA	-1.63586	-1.4537	NA	NA	NA	NA	NA	NA	NA	NA	NA	NA	NA	NA	NA
K.VNFEDDSR.G	-1.13039	-2.49474	NA	-1.14406	NA	NA	-3.03227	-1.94675	-1.60432	-3.39056	-1.60131	NA	-2.03954	-1.86193	NA	NA	NA	NA	NA	NA	NA	NA	NA	NA	NA	NA	NA
K.YLELLGYR.K	NA	NA	NA	0.689326	-0.241673	NA	NA	0.434807	NA	NA	NA	NA	NA	NA	NA	NA	NA	NA	NA	NA	NA	NA	NA	1.64107	NA	NA	NA
R.ATVWDLR.K	NA	NA	NA	NA	-0.0860674	NA	NA	-0.286174	NA	-0.389701	NA	-0.433935	NA	NA	NA	NA	-1.89639	NA	NA	NA	NA	NA	NA	NA	NA	NA	NA
R.ISVYSIM*GGSTDGLR.Q	NA	-4.302	NA	NA	NA	NA	-5.87755	NA	NA	NA	-4.12025	NA	NA	NA	NA	NA	-7.46217	NA	NA	NA	NA	NA	NA	NA	NA	NA	NA
R.M*ADAIILAIAGGQELLAR.T	0.211087	0.0169167	-0.449406	0.142338	0.135438	0.385799	-0.450785	0.0552559	-0.208843	-0.695365	0.189894	-0.431917	0.249965	-0.826226	-0.788635	-0.45232	-1.56123	-1.06934	-1.09231	-0.798107	-0.738384	-1.00021	-0.761265	-1.31012	-0.587142	NA	-0.897275
R.NPAVLSAASFDGR.I	NA	NA	-0.452912	NA	-0.823024	NA	NA	NA	NA	NA	NA	-0.71667	NA	-1.09473	NA	-0.928112	-2.7658	NA	NA	-3.20952	-1.93234	-2.16997	NA	NA	NA	-4.75352	NA
R.ENVEYIER.E	NA	-3.67127	NA	NA	-2.67239	-1.56267	NA	-2.55505	NA	NA	NA	NA	NA	-2.54241	NA	NA	NA	NA	NA	NA	NA	NA	NA	NA	NA	NA	NA
K.EVVDAGLVGLER.Q	NA	NA	NA	NA	NA	NA	NA	-2.80957	-3.64331	-3.51393	NA	NA	-3.41113	NA	NA	NA	NA	NA	NA	NA	NA	NA	NA	NA	NA	NA	NA
R.ANAEIAQVR.G	NA	NA	NA	-0.63749	-1.46212	NA	NA	NA	NA	-2.10513	NA	NA	NA	NA	NA	NA	NA	NA	NA	NA	NA	NA	NA	NA	NA	NA	NA
R.REPAPNAPGDIAAAFPAER.D	NA	NA	NA	NA	NA	NA	NA	-1.78698	NA	-3.49476	-1.94805	NA	-2.92071	-2.19921	NA	NA	NA	NA	NA	NA	NA	NA	NA	NA	NA	NA	NA
K.AIFQTIQNR.N	-1.68713	NA	NA	NA	NA	-1.84898	-3.33923	NA	-1.56838	-1.44006	NA	NA	NA	NA	NA	NA	NA	NA	NA	NA	NA	NA	NA	NA	NA	NA	NA
R.GTM*DPALR.E	NA	NA	-1.62696	NA	NA	-0.318685	NA	NA	-1.02367	NA	NA	-1.16915	NA	NA	NA	NA	NA	NA	NA	NA	NA	NA	NA	NA	NA	NA	NA
K.SIATTLIDDTSSEVLDELYR.V	-6.70082	-5.71026	NA	-4.1924	NA	-3.47418	NA	-2.25919	-3.42852	-2.38051	NA	-4.06536	-3.31269	-3.31477	-3.06693	NA	-2.7999	-4.32544	-2.92506	-2.89551	NA	-5.43115	-3.1706	-2.37075	-4.88857	NA	-2.91872
R.AFVRPSGTEDVVR.V	-1.4357	NA	NA	-1.63388	NA	-1.78681	NA	-1.47518	-2.63007	-1.33421	-1.61352	-1.47971	-4.57667	-1.65805	NA	-3.64865	-1.11993	-1.3197	NA	NA	-0.970992	-1.61955	NA	-3.24295	-2.68864	NA	-0.712402
R.VISTTDAER.Q	NA	NA	-1.49234	NA	NA	NA	NA	-0.666391	-1.21305	-0.957795	-1.18879	NA	NA	NA	-0.809075	-0.411919	-1.07085	-0.625591	NA	NA	-0.743625	-1.6192	-0.503329	-1.17084	NA	NA	-0.873317
R.LTPEELER.A	4.54499	NA	3.19153	NA	NA	4.36949	NA	NA	NA	4.58625	4.27567	NA	4.05267	NA	NA	NA	NA	NA	NA	3.00058	NA	NA	NA	NA	NA	0.953427	NA
R.DALVNAVIDSLSAYR.S	-2.26227	NA	-2.86036	-2.32779	NA	NA	NA	NA	NA	NA	NA	NA	NA	NA	NA	NA	NA	NA	NA	NA	NA	NA	NA	NA	NA	NA	NA
R.VSVFQTQLPSLGAGLLQSR.E	-2.70095	NA	NA	NA	NA	NA	NA	NA	NA	NA	-2.26642	-2.03038	NA	NA	NA	NA	NA	NA	NA	NA	NA	NA	NA	NA	NA	NA	NA
K.AQYEDIANR.S	5.42917	NA	4.77755	5.63534	0.426096	5.27326	NA	4.91957	5.1899	5.4069	5.20712	4.91796	5.22319	NA	NA	0.328889	-0.746066	NA	NA	NA	NA	NA	NA	NA	NA	NA	NA
K.DVDAAYM*NK.V	NA	NA	NA	NA	0.493492	NA	NA	-0.153469	NA	NA	NA	-0.901625	-0.0994322	NA	NA	NA	1.0553	NA	NA	NA	NA	2.9368	NA	1.5461	NA	4.28458	3.01501
K.DVDAAYMNK.V	NA	NA	NA	NA	-0.478559	NA	NA	NA	NA	NA	NA	NA	0.558762	NA	NA	NA	2.3096	NA	NA	NA	NA	2.19605	NA	-1.66746	NA	3.70993	3.15224
K.EQIKTLNNK.F	NA	NA	NA	NA	0.694042	NA	0.204408	NA	NA	NA	NA	NA	NA	NA	NA	NA	0.5359	NA	NA	NA	-0.630804	2.62085	NA	NA	NA	NA	NA
K.FASFIDKVR.F	1.14507	1.21129	-0.0692738	0.594729	2.76156	NA	2.03942	NA	NA	0.69447	1.82253	1.73423	NA	NA	NA	NA	4.69805	NA	0.209714	NA	NA	3.55593	NA	1.79367	NA	0.874665	NA
K.KDVDAAYM*NK.V	NA	NA	NA	NA	NA	NA	NA	NA	NA	NA	NA	NA	NA	NA	NA	NA	0.342811	NA	NA	NA	NA	NA	NA	NA	NA	2.62995	1.54232
K.LALDVEIATYR.K	2.0948	5.81147	3.71358	-0.603272	4.53018	NA	3.48273	5.58231	1.30884	4.44393	-0.435632	4.41717	5.05818	1.34228	7.23886	NA	8.77204	-0.124483	1.5958	NA	5.43661	6.01068	NA	5.47223	3.05062	7.65873	5.8217
K.LLEGEECR.I	NA	1.73062	1.34049	NA	NA	NA	NA	NA	NA	NA	NA	NA	NA	NA	NA	NA	5.78719	NA	NA	NA	NA	4.09457	NA	NA	NA	NA	NA
K.YEDEINK.H	1.19401	2.40383	NA	1.34842	3.14563	0.602399	2.35269	3.72454	1.37218	NA	0.914937	2.74164	2.77433	1.86077	NA	NA	6.2819	NA	NA	NA	NA	4.10824	-0.708027	1.35418	0.311098	6.57781	NA
K.YEDEINKR.T	3.5103	5.33413	4.45665	3.9983	5.33246	2.98557	1.45772	7.61195	4.34555	3.45991	3.28958	4.51566	5.81844	4.4861	4.85671	NA	9.30104	1.97639	4.61203	0.78784	1.22028	8.19082	1.80632	5.35041	2.1794	9.82238	4.63247
K.YEELQVTAGR.H	NA	NA	NA	NA	0.0886942	NA	NA	1.61939	NA	NA	NA	NA	NA	NA	NA	NA	NA	NA	NA	NA	2.8833	NA	NA	0.205331	0.0240886	5.17851	5.16672
N.LDLDSIIAEVK.A	NA	NA	NA	NA	NA	NA	NA	-1.48668	NA	-2.61643	NA	NA	NA	NA	-0.462081	NA	2.10222	NA	NA	NA	NA	0.812317	NA	NA	NA	0.359211	NA
R.GELALKDAR.A	NA	-0.0526604	0.0975213	-0.0579205	1.37458	NA	NA	0.551715	NA	NA	NA	-0.265325	-2.76385	NA	NA	NA	1.31723	NA	NA	NA	NA	0.664144	NA	NA	NA	-0.243138	NA
R.KLLEGEECR.I	NA	0.683941	NA	NA	-0.0541175	NA	NA	2.04796	NA	1.46788	NA	0.81053	NA	NA	NA	NA	3.56687	NA	NA	NA	NA	2.10772	NA	-0.78526	NA	4.68496	NA
R.NLDLDSIIAEVK.A	1.88861	2.17935	-1.30071	2.54506	5.22679	-0.640727	4.47178	5.90205	3.51028	5.35281	2.05251	4.26443	5.54838	-0.698227	7.16444	0.45151	9.19157	-0.00944247	2.77818	0.363683	3.99095	8.14067	2.03663	5.94916	2.65484	7.86353	5.76443
K.LQIWDTAGQER.F	1.47443	1.26798	NA	-6.03948	1.64053	NA	1.82204	NA	1.28971	NA	2.26123	NA	1.66218	1.60385	NA	NA	0.650262	-1.88176	0.386634	0.880173	NA	NA	NA	-3.34553	NA	NA	-6.15676
R.EGQEDQGLTK.D	1.14126	0.640329	NA	1.29368	NA	0.728762	NA	1.1248	1.12123	NA	0.862036	1.01827	NA	0.582766	NA	-0.814419	NA	-0.27853	NA	NA	-0.622944	NA	NA	NA	NA	NA	NA
R.TVAVITSDGR.M	NA	NA	NA	-0.988485	-1.85621	NA	NA	NA	NA	NA	NA	NA	NA	NA	NA	NA	NA	NA	NA	NA	NA	NA	NA	NA	NA	-2.32265	-1.99875
K.FFQPTEM*AAQDFFQR.W	NA	NA	NA	-2.84787	NA	NA	NA	NA	NA	-2.82585	NA	NA	-2.38635	-1.75032	NA	NA	NA	NA	NA	NA	NA	NA	NA	NA	NA	NA	NA
K.LLGFGSALLDNVDPNPENFVGAGIIQTK.A	-2.76568	-2.94393	NA	-3.08351	-2.01258	NA	NA	NA	NA	NA	NA	NA	-1.83995	NA	NA	NA	NA	NA	NA	NA	NA	NA	NA	NA	NA	NA	NA
R.AVEYLTLSSVASTDVLATVLEEM*PPFPER.E	-2.2678	-2.10679	-2.80795	-1.41523	-1.99404	NA	NA	NA	-2.7776	NA	-2.63014	-1.65446	-2.15333	-1.06332	NA	NA	-4.91928	NA	NA	NA	NA	NA	NA	-3.02848	NA	NA	NA
R.EM*GEAFAADIPR.I	-0.517805	-0.480225	NA	-0.0179868	-0.144741	-0.765877	-0.996838	-1.10597	-0.582928	-0.119812	-0.220379	NA	NA	-0.305214	NA	-2.67645	NA	NA	NA	-3.80042	-3.8548	NA	NA	-4.64438	NA	NA	NA
R.VLQIVTNR.D	NA	-0.229223	NA	NA	NA	NA	NA	NA	NA	-6.34142	0.414132	0.591287	-0.503338	0.0528005	NA	NA	NA	NA	NA	NA	NA	NA	NA	NA	NA	NA	NA
R.YLETADYAIR.E	-0.582609	NA	-2.03694	-0.34085	-0.092992	NA	NA	-0.530973	-0.968005	-1.56131	NA	-1.02689	NA	-2.44858	NA	NA	NA	NA	NA	NA	NA	NA	NA	NA	NA	NA	NA
R.DNSQVNAVTVLTLLDK.L	NA	NA	NA	NA	NA	NA	NA	NA	NA	NA	NA	NA	NA	NA	NA	-2.06764	-1.59963	NA	NA	NA	NA	NA	-1.19406	NA	NA	NA	NA
R.YEGSYALTSEEAER.S	NA	NA	NA	NA	NA	NA	NA	NA	NA	NA	NA	NA	NA	NA	-4.20032	NA	-3.45577	NA	NA	NA	-4.93899	-2.19285	-2.6865	-3.24951	-2.43827	NA	-3.57183
R.LLESLDQLELR.V	NA	NA	NA	-3.21124	NA	NA	NA	-1.5126	-3.37069	NA	NA	NA	NA	-2.15495	NA	NA	-2.28152	NA	NA	NA	NA	NA	NA	NA	NA	NA	NA
K.ELLALDSVDPEGR.A	NA	NA	NA	NA	-1.94885	NA	NA	NA	-3.83658	NA	-2.65841	NA	NA	NA	NA	NA	NA	NA	NA	NA	NA	NA	NA	NA	NA	NA	NA
R.TEAAAAAPQR.S	0.300486	-0.559817	-0.827246	-0.599406	-0.49864	-0.651903	-0.557436	-1.59072	-1.0173	-2.02555	NA	-0.864048	-2.67719	NA	NA	NA	NA	NA	NA	NA	NA	NA	NA	NA	NA	NA	NA
K.TGGLEIDSDFGGFR.V	NA	-2.23105	NA	NA	-2.02617	NA	-3.19963	NA	NA	NA	NA	NA	NA	-1.59809	NA	NA	NA	NA	NA	NA	NA	NA	NA	NA	NA	NA	NA
R.VNAELQAR.S	0.0390579	-0.326853	NA	0.052183	-0.830314	-0.498904	NA	-0.682207	-0.527041	NA	-0.606064	-0.380247	-1.10913	-0.550612	NA	NA	NA	NA	NA	NA	-1.64723	NA	NA	NA	-2.37956	NA	NA
K.DFAPGSQLPILLYDSDAK.T	-1.63427	NA	NA	NA	NA	NA	NA	NA	NA	NA	NA	NA	-1.03323	-0.940002	NA	NA	NA	NA	NA	NA	NA	NA	NA	NA	NA	NA	NA
K.GVPFTLTTVDTR.R	NA	NA	-0.465682	NA	-0.428277	-0.975515	0.0859503	0.0871072	NA	-1.17578	-0.505863	NA	-0.506308	0.443129	NA	NA	NA	NA	NA	NA	NA	NA	NA	NA	NA	NA	NA
K.NPVPAQDEALYQQLLR.A	-0.469002	-2.53811	-1.49869	-0.35444	NA	NA	NA	NA	NA	-1.31311	NA	NA	NA	-1.28041	NA	NA	NA	NA	NA	NA	NA	NA	NA	NA	NA	NA	NA
K.TDTLQIEDFLEETLGPPDFPSLAPR.Y	-0.928682	-0.837011	-1.19001	-0.574666	NA	-0.580684	-0.974094	NA	-0.931433	-0.248072	-1.1009	-0.773663	NA	-0.444125	NA	NA	NA	NA	NA	NA	NA	NA	-1.89801	-2.09062	-3.01576	NA	NA
R.LFM*VLLLK.G	0.760872	0.394828	NA	NA	0.438823	NA	NA	0.399206	NA	NA	0.0966118	NA	1.15439	1.22762	NA	NA	NA	NA	NA	NA	NA	NA	NA	-1.0455	NA	NA	NA
K.LQEVEVPEDFGPVR.T	-5.19772	NA	NA	-2.33146	NA	NA	-4.89535	-3.53694	-3.62737	NA	-3.02618	NA	-2.29895	NA	NA	NA	NA	NA	NA	NA	NA	NA	NA	-5.25638	NA	NA	NA
K.QITSADAVR.N	NA	NA	-2.11459	NA	-1.87826	NA	-1.76386	NA	NA	-2.09204	NA	-2.31681	-2.22787	-1.9996	NA	NA	NA	NA	NA	NA	NA	NA	NA	NA	NA	NA	NA
R.GRPVPM*M*IPDELAPTYSLDTR.S	NA	NA	NA	NA	NA	NA	-4.06227	-2.42837	-3.54937	NA	NA	NA	NA	-3.36898	NA	NA	NA	NA	NA	NA	NA	NA	NA	NA	NA	NA	NA
K.M*VDVGGQR.S	NA	NA	NA	NA	-0.695162	NA	NA	NA	NA	NA	0.745566	0.533845	NA	NA	NA	NA	NA	NA	NA	-0.104327	NA	NA	NA	NA	NA	NA	NA
R.FVFAAVK.D	NA	NA	-1.34981	NA	-0.330467	NA	-1.34482	NA	NA	NA	NA	NA	0.497413	-1.5577	NA	NA	NA	NA	NA	NA	NA	NA	-1.23222	NA	NA	NA	NA
R.VPTTGIIEYPFDLENIIFR.M	-2.13458	NA	-2.10229	-1.66224	NA	NA	-2.26207	NA	-1.87119	NA	-0.766362	-1.11367	NA	-0.923808	NA	-2.4304	NA	NA	NA	-1.84103	NA	NA	NA	NA	NA	NA	NA
R.GAEIVADTFR.D	NA	NA	NA	-1.09556	NA	NA	NA	-1.47583	NA	NA	NA	NA	-1.66433	NA	NA	NA	NA	NA	NA	NA	NA	NA	-0.814408	-1.48259	NA	NA	NA
R.IVEIGDENATLDGTDVLFTGR.E	-1.45968	-1.56816	-1.4908	-1.38052	-1.18809	-1.3576	-3.72696	-1.8639	-2.04927	-1.50534	-0.998319	-2.13698	-3.38928	-1.39471	-0.718727	-0.66985	-1.31911	-0.889025	NA	-1.22027	-1.54994	-1.19985	-1.19219	-0.733541	-1.01805	-0.910312	-0.421165
R.QLANYNFDFR.S	NA	-3.83646	NA	NA	NA	NA	NA	-2.86498	NA	NA	-2.26169	NA	NA	-3.23214	NA	NA	NA	NA	NA	NA	NA	NA	NA	NA	NA	NA	NA
K.AFDLIVDRPVTLVR.E	NA	NA	NA	-1.233	NA	NA	NA	-1.48207	-0.764635	NA	-0.58033	NA	NA	-0.839029	NA	NA	NA	NA	NA	NA	NA	NA	NA	-1.96873	NA	NA	NA
K.DLADELALVDVIEDK.L	-1.68178	-0.922781	-1.58436	-1.04892	-0.81057	-1.80805	-1.46396	-0.597034	-1.03372	0.231233	-1.2463	-1.04708	-0.859513	-0.205533	-1.54123	-0.831121	-0.218474	-0.42708	-0.0253144	-0.287118	0.131749	-1.31205	0.254874	0.687084	0.602915	NA	-0.0986237
K.DQLIYNLLK.E	NA	NA	NA	-1.60875	NA	NA	NA	NA	NA	NA	NA	NA	-0.651444	-0.740511	NA	NA	0.145733	-1.21716	0.216185	NA	NA	NA	0.495474	NA	NA	NA	NA
K.DYNVTANSK.L	-1.15726	NA	NA	-1.28018	-2.07183	-1.5029	-1.40986	-2.28986	-1.08291	-1.58786	-1.58033	NA	NA	-1.58864	NA	NA	-0.265561	NA	0.715578	NA	-1.57338	-1.53153	NA	NA	NA	NA	NA
K.QVVESAYEVIK.L	NA	NA	NA	NA	NA	NA	NA	NA	NA	NA	NA	NA	NA	NA	NA	NA	-1.52589	NA	-1.20912	NA	NA	NA	NA	-0.477082	-2.75351	NA	NA
K.SADTLWGIQK.E	-2.58242	NA	NA	NA	NA	NA	NA	-1.89043	NA	NA	NA	NA	-1.48612	NA	NA	NA	-1.27218	NA	NA	NA	-1.08991	NA	NA	-0.545785	NA	NA	NA
K.VTLTSEEEAR.L	0.167205	0.312876	0.0382393	0.514105	NA	NA	NA	NA	0.65848	0.525479	NA	0.39092	NA	NA	NA	NA	1.04963	NA	1.20483	NA	1.29207	0.910715	NA	1.513	NA	NA	NA
R.VIGSGCNLDSAR.F	-0.830638	NA	NA	-1.59975	NA	NA	NA	NA	NA	NA	NA	NA	NA	NA	NA	NA	NA	NA	-1.71286	NA	-3.16111	-1.45816	-1.88763	-0.762531	NA	NA	-1.42518
K.M*VEGFFDR.G	NA	NA	NA	NA	-1.27151	NA	NA	NA	-0.163278	-0.230675	-1.68098	-0.0746703	NA	0.0966709	NA	NA	NA	NA	NA	NA	NA	NA	NA	NA	NA	NA	NA
K.YNLGLDLR.T	NA	NA	NA	NA	NA	NA	NA	NA	NA	NA	-0.320338	NA	NA	-0.626875	-2.02266	NA	NA	NA	-1.06365	NA	NA	-2.21414	-0.704455	NA	NA	NA	NA
R.DDGSWEVIEGYR.A	-1.6447	-3.19651	NA	-1.05611	-1.10591	-1.22266	-2.09112	-1.96586	-4.02386	NA	-1.30567	NA	NA	-1.57643	NA	-3.06853	-3.33835	NA	-2.51719	NA	NA	NA	-1.27715	-2.37494	NA	NA	-2.10908
R.TAAYVNAIEK.V	NA	-1.26213	-1.64452	NA	NA	NA	-1.0599	-0.937396	NA	NA	NA	NA	NA	-0.764634	NA	NA	-1.67946	NA	-0.78305	NA	NA	NA	NA	-1.04046	NA	NA	NA
R.YSTDVSVDEVK.A	-1.061	-2.21144	-1.36854	-0.406761	-0.830793	NA	-1.81111	-1.36078	-1.22395	NA	-2.13194	-2.34361	-1.67675	-0.890932	NA	-1.73578	NA	-4.84865	NA	NA	NA	-2.22079	-2.77741	-4.34666	NA	NA	-1.32684
K.DILLRPELEELR.N	NA	NA	0.534227	NA	NA	NA	NA	NA	NA	NA	NA	-1.02551	NA	1.21342	0.10542	NA	-5.5885	1.16647	NA	0.579247	NA	NA	0.95108	1.17355	NA	NA	NA
R.GPSGLLVYQGK.G	-0.012258	-2.49305	-0.557349	0.0201508	-0.157428	NA	-0.644915	NA	-0.122361	-0.50662	NA	NA	NA	-0.197945	NA	-1.73622	-0.321083	NA	-0.434302	-0.554787	-1.58262	NA	NA	-0.217744	NA	NA	NA
R.IDGNLVVR.P	1.30863	1.3356	1.25383	1.41556	NA	NA	NA	NA	NA	NA	1.32784	NA	NA	NA	1.07905	NA	0.122128	NA	0.278769	1.2695	NA	NA	0.691747	0.0748528	NA	0.359976	NA
R.STPAITLESPDIK.Y	NA	NA	-1.37368	NA	NA	-0.672347	NA	NA	NA	NA	-0.743685	NA	-1.19656	-0.819016	NA	NA	NA	-0.246778	-1.91082	-1.5802	NA	NA	NA	-0.578926	NA	NA	NA
R.ILYM*TDEVNDPSLTIK.S	-2.79745	-3.68925	NA	-2.73891	NA	NA	NA	NA	NA	NA	-2.77154	-3.29497	NA	NA	NA	NA	NA	NA	NA	NA	NA	NA	NA	-5.69757	NA	NA	NA
R.LNQTTFTATR.P	-0.605988	NA	-0.808336	-0.687248	NA	NA	NA	NA	NA	NA	NA	-1.13073	NA	NA	NA	NA	NA	NA	NA	NA	-2.21186	NA	NA	NA	NA	NA	NA
R.EYTDASFTNR.K	NA	NA	-2.9068	-1.5055	NA	-3.18782	NA	NA	NA	NA	NA	-3.32924	-2.8192	-1.76102	-1.97389	NA	-3.95026	NA	-1.66713	-0.430184	NA	NA	-1.07103	-1.15832	NA	-2.79913	-1.30665
K.EAVLIQAGEYM*GQLLEQASLHFFVTAR.I	NA	NA	NA	NA	NA	NA	NA	NA	NA	NA	NA	NA	NA	NA	NA	NA	NA	-1.84462	NA	NA	NA	NA	NA	-0.783202	-0.961118	NA	NA
K.EREEYVLNDIGVIFYGEVNDIK.T	NA	-0.477055	NA	-1.05977	-1.10765	-1.17045	-2.06873	-0.669759	-1.52849	NA	-0.7563	-1.08627	-1.03795	-0.28034	NA	0.328416	0.11209	NA	1.34294	NA	2.44053	-0.100508	0.510902	1.65722	1.45835	NA	0.575603
K.ETFDVTLEPLSFK.K	-1.90395	-0.226087	-0.215362	0.208679	-0.281145	-0.714834	NA	NA	NA	NA	-0.399481	NA	-0.0782723	0.404652	0.339346	0.672429	0.803157	1.59358	1.92839	1.87587	2.42954	NA	1.18543	2.40253	NA	-0.144277	1.22674
K.FQEGQEEER.L	1.22113	2.34135	1.84627	2.21986	1.38286	1.48474	NA	1.81145	0.500197	-0.39198	1.74933	1.23006	1.37286	0.766954	3.02047	3.51174	2.07239	3.69284	3.41998	4.059	3.87392	3.08108	3.16425	4.39596	3.89625	2.18219	3.2392
K.GTYIPVPIVSELQSGK.W	NA	0.114558	NA	-0.178886	NA	NA	NA	-0.443767	NA	NA	NA	NA	NA	NA	-0.0753971	NA	0.420689	NA	1.33412	NA	NA	NA	NA	2.19719	1.5906	NA	1.02001
K.KETFDVTLEPLSFK.K	NA	NA	-3.12704	NA	-0.938924	NA	NA	NA	NA	NA	NA	NA	NA	-0.985839	NA	NA	-0.269508	NA	NA	NA	NA	NA	-0.960799	1.97514	NA	NA	-0.105122
K.KPLNTEGVM*K.S	NA	NA	NA	NA	NA	NA	NA	NA	NA	NA	NA	NA	NA	NA	NA	NA	NA	NA	NA	1.99071	NA	NA	0.344086	2.88928	2.01415	NA	NA
K.LIASM*SSDSLR.H	NA	NA	NA	0.709977	NA	NA	NA	NA	NA	NA	NA	NA	-0.0206504	NA	2.10399	2.60938	NA	NA	2.46431	2.99108	3.28257	NA	NA	2.97653	NA	NA	2.20499
K.QIGGDGM*M*DITDTYK.F	NA	-1.1522	NA	NA	NA	NA	NA	NA	NA	NA	NA	NA	NA	NA	NA	0.0624651	-1.50113	NA	0.806988	NA	1.76601	NA	-0.272814	1.67603	NA	NA	0.205549
K.STVLTIPEIIIK.V	NA	NA	NA	NA	0.60561	NA	NA	0.983161	NA	NA	NA	1.18038	NA	1.62661	NA	NA	1.75807	NA	NA	NA	NA	NA	NA	3.9884	NA	1.41218	2.30574
R.AQM*DLSGR.G	2.49056	3.50843	1.33022	1.60721	2.61079	2.68451	NA	2.60833	1.4528	NA	2.47741	2.53185	NA	NA	NA	NA	NA	NA	3.86361	NA	NA	NA	NA	NA	NA	3.24421	4.1505
R.AQMDLSGR.G	NA	NA	NA	NA	NA	NA	NA	NA	NA	NA	NA	NA	NA	NA	NA	NA	NA	0.0151826	NA	NA	NA	NA	-0.143853	-1.04232	NA	NA	NA
R.AVPPNNSNAAEDDLPTVELQGVVPR.G	2.16787	2.3223	0.339188	NA	-0.409405	2.34282	NA	0.494912	NA	NA	1.61746	-1.02522	-2.53567	1.76527	3.24266	3.71427	1.86609	2.75863	2.99773	4.26162	4.89791	1.72756	3.26666	2.45139	3.70957	NA	1.65994
R.EEYVLNDIGVIFYGEVNDIK.T	-2.64631	-0.480385	-0.0889534	-0.252888	-1.82901	-1.19982	-2.13648	-1.30802	-1.2131	-1.819	-0.810482	-1.13894	-0.682002	-0.194357	0.258337	1.17847	-1.76521	1.71724	-0.287168	1.9492	1.90037	1.14006	-0.340438	1.24039	2.12017	-1.97835	1.18658
R.EEYVLNDIGVIFYGEVNDIKTR.S	NA	NA	NA	NA	NA	NA	NA	NA	NA	NA	NA	NA	NA	NA	-2.13435	-1.46161	NA	-0.691374	NA	-0.840234	-0.470207	-2.04109	NA	-2.00253	-0.893466	NA	NA
R.GQSFYVQIDFSR.P	NA	NA	NA	NA	NA	NA	NA	NA	NA	NA	NA	NA	NA	NA	NA	NA	NA	NA	NA	0.663193	-2.79504	-2.28381	-2.70234	-0.890717	1.82195	-2.6837	-0.460046
R.GTQVVGSDM*TVTVEFTNPLK.E	NA	NA	NA	NA	NA	NA	NA	NA	NA	NA	NA	NA	NA	NA	NA	NA	NA	NA	NA	NA	NA	-4.01161	-0.717494	-0.473788	NA	NA	0.646149
R.GVNLQEFLNVTSVHLFK.E	NA	-1.16081	NA	-1.25662	-0.829792	-1.43793	NA	-1.46604	NA	NA	-0.706316	-0.827982	-1.2971	-0.596182	-1.68909	-0.760849	-1.0778	2.18537	1.50138	1.83615	1.7696	-0.577164	1.68933	3.56436	1.91589	0.670342	0.437694
R.HVYGELDVQIQR.R	NA	NA	NA	NA	NA	NA	NA	NA	NA	NA	NA	-1.38679	NA	NA	NA	NA	NA	2.07139	NA	0.193643	NA	NA	NA	-1.14428	2.05258	1.78481	0.650785
R.IVTNYFSAHDNDANLQM*DIFLEEDGNVNSK.L	NA	NA	NA	NA	NA	NA	NA	NA	NA	NA	NA	NA	NA	NA	NA	NA	NA	-1.48521	NA	NA	NA	NA	-2.35511	-0.504451	-1.11976	NA	NA
R.KLIASM*SSDSLR.H	NA	NA	NA	NA	NA	NA	NA	NA	NA	NA	NA	NA	NA	-3.10393	NA	NA	NA	NA	-0.87946	NA	NA	NA	NA	0.163164	-0.171805	NA	-1.46615
R.LALETALM*YGAK.K	NA	NA	NA	NA	0.216803	NA	-2.03678	NA	-0.490434	NA	0.452161	0.144726	NA	0.00861163	1.24408	2.10319	0.779879	NA	2.36304	2.44395	3.75399	1.55586	2.0289	NA	2.8373	0.987922	1.96709
R.LSIQSSPK.C	0.991982	NA	NA	1.93769	1.21985	NA	NA	1.62666	NA	NA	1.22479	NA	NA	NA	NA	NA	2.18556	3.83842	NA	NA	4.38554	2.91564	3.03682	3.63671	3.57959	2.06492	NA
R.M*YVAVWTPYGVLR.T	NA	1.2806	0.590203	0.771091	1.40456	1.20099	NA	1.50324	-1.4744	NA	1.57379	0.305452	0.282812	1.43508	2.42519	2.3999	0.272037	3.65943	2.11644	3.66163	4.76266	3.10717	NA	2.95555	4.13557	2.38993	2.76005
R.NVWVHLDGPGVTR.P	NA	NA	NA	NA	NA	NA	NA	NA	NA	NA	NA	-2.4159	NA	-2.42597	NA	NA	NA	1.42662	NA	NA	0.886402	NA	0.816062	0.0962402	0.882857	0.711948	-0.459258
R.RGQSFYVQIDFSR.P	NA	NA	NA	NA	NA	NA	NA	NA	NA	NA	NA	NA	NA	NA	NA	NA	NA	-1.72951	NA	NA	0.982547	NA	1.0442	-0.0265785	1.41081	NA	-3.56833
R.SNVDM*DFEVENAVLGK.D	NA	-0.29203	-1.51841	-2.97719	-2.05862	NA	NA	-0.906385	NA	NA	-1.38858	-1.42669	NA	-0.778655	0.666	1.08928	-0.559702	0.371044	0.479706	0.917147	NA	NA	-0.195627	0.737986	NA	-0.749976	-0.158686
R.SSENPVR.Y	NA	NA	NA	3.20434	2.6197	NA	NA	NA	NA	NA	NA	2.58225	2.18301	2.57224	NA	NA	NA	NA	NA	NA	NA	NA	NA	NA	NA	NA	NA
R.VEYVIGR.Y	3.10039	NA	NA	NA	3.04618	NA	NA	NA	NA	NA	NA	3.2252	NA	3.38389	NA	NA	3.78299	NA	NA	NA	NA	NA	NA	NA	NA	NA	NA
R.VGSAM*VNAK.D	1.27873	2.69411	1.95885	2.24893	1.91716	NA	-0.339766	2.06733	0.890106	NA	NA	1.72484	NA	NA	3.33954	3.88591	NA	4.22785	3.53055	4.52316	4.68001	NA	3.40723	NA	4.39133	1.62985	3.29994
W.TGSVDILLEYR.S	NA	NA	NA	NA	NA	NA	NA	NA	NA	NA	NA	NA	NA	NA	NA	-0.240258	NA	NA	NA	NA	0.193841	NA	NA	NA	0.540265	NA	NA
Y.GVPPSAWTGSVDILLEYR.S	NA	NA	NA	NA	NA	NA	NA	NA	NA	NA	NA	NA	NA	NA	NA	NA	NA	0.821932	NA	1.09355	0.814473	NA	-0.944716	-1.18628	0.60047	0.0841463	0.0678547
K.FEVGDIM*LIR.D	-0.348968	NA	-0.525891	0.544612	NA	NA	NA	NA	NA	0.278636	-1.23224	NA	-0.0374712	0.343908	NA	NA	NA	NA	NA	NA	NA	NA	-2.62625	NA	NA	-1.96505	NA
K.LEQFVSILM*ASIPLPDK.A	-1.74378	NA	NA	-1.69596	NA	NA	NA	NA	NA	NA	-2.64803	-2.49499	-1.65478	-1.1019	NA	NA	NA	NA	-1.69281	NA	NA	NA	NA	-2.26345	NA	NA	NA
K.LGADAVGM*STVPEVIVAR.H	-1.11719	NA	NA	NA	-1.1266	NA	NA	NA	-1.17279	NA	NA	NA	NA	NA	NA	NA	NA	NA	NA	NA	NA	NA	-1.47868	-1.85035	NA	NA	NA
K.VIM*DYESLEK.A	NA	NA	-0.744083	NA	NA	NA	NA	NA	0.0739368	NA	NA	-0.484156	0.548446	NA	NA	NA	NA	NA	NA	NA	-3.02292	NA	0.0110235	NA	NA	NA	NA
R.DHINLPGFSGQNPLR.G	NA	NA	NA	NA	-2.909	-1.18714	-2.47001	-2.60373	NA	0.569662	NA	NA	0.808836	NA	NA	NA	NA	NA	NA	NA	NA	NA	NA	NA	NA	NA	NA
R.FPAM*SDAYDR.T	-1.69988	NA	NA	0.0161357	NA	-2.05216	NA	NA	-2.47945	NA	-1.82495	NA	NA	NA	NA	NA	NA	NA	NA	NA	NA	NA	NA	NA	NA	NA	NA
R.LVFGFLNGR.A	0.845602	0.886685	0.105715	1.26137	NA	NA	NA	1.10924	-0.197745	NA	0.430619	0.74085	0.861424	NA	NA	NA	-1.03761	-0.197694	NA	NA	NA	NA	0.707695	NA	0.163836	-0.439751	NA
R.VFGFSLITNK.V	0.898783	1.08939	0.682337	NA	0.237828	-0.0738106	0.739331	1.25542	NA	1.34672	NA	-3.33544	1.02932	NA	NA	NA	-0.995215	NA	NA	NA	-4.56565	-2.06657	-1.66118	0.793392	NA	NA	NA
R.VFHLLGVDTLVVTNAAGGLNPK.F	NA	NA	NA	NA	-1.79008	NA	NA	NA	NA	-0.755696	-1.34716	-2.02949	-1.08612	-1.69309	NA	NA	NA	NA	NA	NA	NA	NA	-1.31066	NA	NA	-1.72097	NA
R.DAGM*QLQGYR.Y	-1.65663	NA	NA	-1.08078	-2.1025	NA	NA	-1.97803	NA	-1.79357	NA	-1.58923	-2.0876	-2.12689	NA	NA	NA	NA	NA	NA	NA	NA	NA	NA	-2.16925	NA	NA
R.FVTVQTISGTGALR.I	-0.412691	-0.0654082	NA	NA	-0.477877	-0.216978	NA	-0.0203183	NA	-1.56607	-0.808529	NA	-0.122622	-0.719117	-2.25404	-0.0647021	-1.03097	-0.592251	NA	NA	-0.00822863	-0.890578	NA	-0.386281	-0.31979	NA	NA
R.IAAAILNTPDLR.K	-0.132845	-0.128311	-0.00377271	0.726378	0.346862	0.0998382	0.199205	0.0695779	0.594115	-2.78854	0.195313	0.0475955	-0.274988	0.112133	-0.0389052	NA	-0.445321	NA	-0.34554	0.0112294	0.0857125	NA	0.528839	-0.343218	0.0891667	-1.47937	-0.519821
K.TIQEVAGYVLIALNTVER.I	-0.782858	NA	-1.59792	-1.34087	NA	NA	NA	NA	NA	NA	NA	NA	NA	NA	NA	NA	NA	NA	NA	NA	NA	NA	NA	NA	NA	NA	NA
R.ELVEPLTPSGEAPNQALLR.I	NA	-0.712235	-1.91303	-1.82704	-0.38879	-2.36098	NA	NA	-2.36535	NA	-0.543413	NA	NA	NA	NA	NA	NA	NA	NA	NA	NA	NA	NA	NA	NA	NA	NA
R.IPLENLQIIR.G	1.44599	1.25393	1.20938	1.04561	NA	1.12705	1.19102	1.09212	NA	NA	1.49097	1.10031	NA	1.25222	NA	NA	NA	NA	NA	NA	NA	NA	NA	NA	NA	NA	NA
R.NYDLSFLK.T	-0.162398	-0.633925	NA	-0.452359	-2.85257	-1.51064	NA	-3.49624	-0.59744	NA	NA	-4.7001	-1.2181	NA	NA	NA	NA	NA	NA	NA	NA	NA	NA	NA	NA	NA	NA
R.YLVIQGDER.M	NA	NA	NA	0.528335	NA	NA	NA	NA	NA	NA	0.297404	NA	0.0630577	NA	NA	NA	NA	NA	NA	NA	NA	NA	NA	NA	NA	NA	NA
K.ALESPERPFLAILGGAK.V	NA	NA	NA	NA	NA	NA	NA	NA	NA	-1.6478	NA	1.05924	1.16111	NA	NA	NA	NA	NA	NA	NA	NA	NA	1.80133	NA	NA	NA	NA
K.ALM*DEVVK.A	NA	-0.757515	-2.78707	-0.590802	-0.619202	NA	-1.10018	-0.905245	NA	NA	NA	-0.989344	-1.97565	-0.587277	NA	NA	-0.145697	-0.306801	0.480047	NA	NA	-1.3074	0.403424	0.549987	-0.228565	NA	NA
K.ITLPVDFVTADK.F	0.397852	0.647681	0.109503	0.43468	0.794943	-0.792264	0.469515	-0.320981	0.0094855	NA	NA	0.139919	0.496735	1.22357	-0.129887	0.53452	1.22153	0.419525	1.07187	0.706441	NA	NA	-0.289514	0.982127	0.675282	-1.02675	0.593255
K.ITLPVDFVTADKFDENAK.T	NA	NA	NA	-1.25559	NA	NA	NA	-0.810435	-1.08296	NA	NA	-1.74711	NA	-0.958561	NA	NA	NA	NA	-0.841274	NA	NA	NA	NA	0.729646	NA	NA	NA
K.LGDVYVNDAFGTAHR.A	-1.05643	NA	NA	-2.32544	NA	NA	-1.48018	-1.377	-1.91104	NA	NA	NA	-0.728254	NA	NA	NA	-1.79239	-0.142757	-1.22642	NA	NA	NA	0.0264117	-0.45592	-0.581807	NA	-1.33859
K.NNQITNNQR.I	-1.45202	NA	NA	-2.1966	NA	NA	NA	-1.57222	NA	NA	NA	NA	NA	NA	NA	NA	-0.124399	NA	NA	NA	NA	NA	-0.290772	0.0891402	NA	NA	NA
K.QIVWNGPVGVFEWEAFAR.G	NA	NA	NA	NA	NA	-2.01746	NA	-3.06793	-3.65862	NA	-2.94565	-2.32368	NA	-2.77957	NA	NA	NA	NA	NA	NA	NA	NA	-1.21002	-2.93919	-1.6708	NA	NA
K.VSHVSTGGGASLELLEGK.I	-3.047	NA	1.4497	NA	NA	NA	NA	NA	NA	NA	NA	NA	-1.49869	-2.11345	NA	-1.09291	NA	NA	-1.68177	NA	NA	NA	NA	NA	NA	NA	NA
K.YAEAVTR.A	1.25319	1.10715	0.928171	1.57065	NA	NA	0.648895	0.232278	0.812626	0.627126	NA	NA	0.746025	0.808929	1.0587	NA	1.85852	1.66567	1.42664	1.66186	1.6401	1.01432	1.14306	1.56113	NA	0.1805	NA
K.YSLEPVAVELK.S	NA	NA	NA	-0.292408	NA	-0.88994	-0.7146	NA	NA	NA	NA	NA	NA	-0.516432	NA	NA	NA	NA	0.0978401	NA	NA	NA	NA	NA	NA	NA	-0.664357
R.VDFNVPM*K.K	-0.675075	NA	-0.984593	NA	NA	-0.405674	NA	NA	-0.114188	NA	NA	NA	NA	NA	NA	NA	0.374044	NA	NA	NA	NA	NA	0.527998	NA	0.873546	NA	NA
R.TEGDGVYTLNNEK.Q	NA	-2.33171	NA	NA	NA	-2.74373	NA	NA	-4.50003	NA	NA	NA	-2.33604	-1.40079	NA	NA	NA	NA	NA	NA	NA	NA	NA	-2.90399	NA	NA	NA
R.VGYVSGWGR.N	NA	NA	NA	NA	-1.54751	NA	NA	-0.422173	NA	NA	-1.28562	NA	0.205795	0.371375	NA	NA	NA	NA	NA	NA	NA	NA	NA	-0.959332	NA	NA	NA
K.GQVYILGR.E	-1.35132	NA	NA	NA	NA	NA	NA	-1.2553	NA	NA	-1.44885	-5.4294	NA	NA	NA	NA	NA	NA	NA	NA	NA	NA	NA	-1.87523	NA	NA	NA
R.EVPLNTIIFM*GR.V	0.0782793	NA	NA	-0.0496354	NA	-1.17382	NA	NA	-0.354178	NA	-1.05623	NA	-0.643067	-0.0748067	-0.442477	-0.116268	NA	-1.16118	-1.67978	0.764249	NA	-1.27354	NA	-1.42311	0.398364	-1.74214	NA
R.VAEGTQVLELPFK.G	NA	NA	NA	-1.81697	NA	NA	NA	NA	NA	NA	NA	NA	NA	-1.42734	NA	NA	-1.65085	NA	NA	NA	NA	NA	NA	NA	NA	NA	-1.58347
A.EDPQGDAAQK.T	-0.721731	-1.21438	-1.30155	-1.07952	-1.55475	NA	NA	NA	NA	-0.893857	-1.2705	-0.971784	-0.950661	-0.557523	NA	NA	NA	NA	NA	NA	NA	NA	-0.941167	NA	-0.688976	NA	-0.730338
F.TVNFGDTEEAK.K	NA	NA	NA	NA	NA	NA	NA	NA	NA	NA	-1.20896	-0.525388	NA	NA	0.140342	NA	NA	NA	NA	NA	NA	-0.643118	NA	NA	NA	-0.86327	-0.220896
K.DTEEEDFHVDQVTTVK.V	NA	NA	-1.31743	NA	NA	-0.417558	NA	-0.717917	NA	NA	NA	NA	0.238074	NA	NA	NA	-0.708448	NA	NA	NA	NA	NA	1.00307	NA	NA	-0.176524	-0.140173
K.ELDRDTVFALVNYIFFK.G	-0.251593	-1.65499	NA	-1.43364	-0.51072	-0.801786	-0.474625	0.70646	0.516835	NA	0.0282353	-0.25951	NA	0.136812	NA	NA	0.724613	0.352267	0.332069	-0.112895	0.238537	0.0664459	1.07783	1.18071	-0.0712606	NA	0.438816
K.FLENEDRR.S	NA	NA	NA	NA	NA	NA	NA	2.05883	NA	NA	1.41247	1.16799	NA	NA	NA	NA	NA	NA	NA	2.23246	NA	NA	NA	NA	NA	NA	NA
K.FNKPFVFLM*IEQNTK.S	NA	NA	NA	NA	NA	NA	NA	NA	NA	NA	NA	NA	NA	NA	NA	NA	NA	NA	-0.116293	NA	NA	NA	NA	0.393708	NA	NA	2.24906
K.ITPNLAEFAFSLYR.Q	NA	-1.25318	NA	0.0404432	NA	-0.330664	NA	0.486111	0.0211103	0.694509	0.0549696	-1.1488	-0.525595	-1.42068	NA	-1.46726	-1.37229	-1.18018	-0.796014	-0.177513	0.966048	0.199934	0.70527	0.954857	0.329008	NA	-1.73862
K.LSITGTYDLK.S	1.70092	NA	1.40356	NA	1.55168	NA	1.64718	NA	2.30399	1.75605	1.59508	NA	2.23515	2.62571	NA	1.79674	2.8504	NA	2.85963	2.49356	2.86117	NA	NA	NA	NA	0.773251	NA
K.LSSWVLLM*K.Y	NA	NA	NA	NA	0.372015	0.19749	NA	-1.7952	-0.0707266	NA	-0.823204	NA	NA	NA	NA	-0.131197	1.16227	0.636108	1.44505	NA	0.0677181	NA	-5.26517	1.43741	NA	-0.538512	NA
K.QINDYVEK.G	NA	1.55352	1.26204	1.57845	1.19207	0.910956	NA	1.22131	NA	NA	0.98558	NA	NA	NA	0.82681	1.65203	NA	1.57171	2.2553	2.25927	NA	1.04534	1.98139	2.34051	1.94597	0.295895	1.918
K.SPLFM*GK.V	1.08786	1.30726	0.708896	NA	NA	NA	NA	0.945542	1.42612	NA	NA	NA	1.62497	1.8283	NA	NA	2.30601	NA	NA	NA	NA	NA	1.65791	2.26059	1.35351	NA	NA
K.SVLGQLGITK.V	3.03634	2.998	NA	NA	NA	2.54323	NA	2.87816	NA	NA	NA	NA	3.263	NA	NA	NA	4.15419	NA	NA	3.36076	3.878	2.3583	NA	NA	NA	NA	3.51046
K.VFSNGADLSGVTEEAPLK.L	-0.341272	NA	NA	-2.59261	NA	NA	NA	-0.564975	-0.278982	-0.965251	-0.741391	-0.402898	0.0762792	0.445373	NA	-0.648008	0.324741	-0.648592	0.381219	NA	NA	-0.985764	0.281095	0.316419	-0.140162	NA	NA
K.VVNPTQK.-	2.83208	2.91767	2.55055	2.8246	2.59659	2.49267	NA	2.65139	3.04143	2.55198	1.85334	2.86907	3.01482	3.39487	NA	2.26909	3.62958	2.31486	3.70026	2.93298	NA	NA	3.24832	3.52118	3.18764	NA	3.40275
N.LAEFAFSLYR.Q	1.09586	1.31688	1.43303	0.676136	0.255274	1.18083	0.429216	1.01371	0.927211	0.887617	NA	1.02053	1.12424	1.78963	1.99204	1.96601	0.560714	1.33849	1.30381	2.50864	2.40207	NA	1.8008	1.38283	0.560413	0.948794	2.40629
R.DTVFALVNYIFFK.G	-1.24795	NA	NA	NA	-0.653042	NA	-1.15864	NA	NA	NA	NA	-0.690086	NA	0.058372	NA	-0.182653	NA	-0.60526	NA	-0.168263	0.673448	-0.429197	NA	NA	0.350191	NA	NA
R.TLNQPDSQLQLTTGNGLFLSEGLK.L	0.730991	0.527906	0.122036	0.159887	0.737597	-0.487078	0.0324108	0.150243	0.360175	0.500699	0.0596449	0.55299	0.520996	0.894056	0.378824	0.926935	0.725748	0.540693	NA	1.07947	1.33265	0.219995	1.33575	1.05885	0.735358	-1.03928	1.41482
K.ADLSGITGAR.N	NA	NA	-2.12619	NA	NA	-0.296366	NA	-0.394924	0.208701	NA	NA	NA	NA	0.313374	NA	NA	NA	NA	0.223141	NA	0.768478	NA	NA	NA	NA	NA	0.54295
K.ITLLSALVETR.T	-0.0564897	-0.399696	-0.135963	NA	-1.08859	-0.0074752	NA	NA	0.260256	NA	-0.135255	NA	-0.976307	0.734887	0.0633658	-0.506634	1.01562	-1.02281	0.0898053	NA	-0.246711	NA	0.909978	-2.0147	0.797114	-0.496688	1.10835
R.EIGELYLPK.F	NA	NA	-0.359583	-0.159712	NA	NA	NA	NA	NA	NA	NA	NA	NA	NA	NA	NA	0.0948529	NA	NA	NA	NA	NA	-0.493789	-0.513442	NA	-3.62169	NA
R.LYGSEAFATDFQDSAAAK.K	NA	NA	NA	-3.00567	NA	NA	NA	-3.51881	-4.34111	NA	NA	NA	NA	NA	NA	NA	-2.70923	NA	NA	NA	NA	NA	NA	-3.67991	-2.75343	NA	-3.16511
K.ALQDQLVLVAAK.L	NA	-2.52597	-3.12542	-1.78027	NA	NA	-2.49544	-1.69096	NA	NA	NA	-2.20785	NA	NA	NA	NA	-0.419118	NA	-1.02883	NA	NA	NA	NA	NA	-1.57494	NA	NA
K.VLSALQAVQGLLVAQGR.A	NA	NA	-0.719317	NA	NA	NA	-1.50154	NA	NA	NA	-1.11978	-0.723543	-0.884196	0.0616027	-1.44767	NA	-0.605764	-1.43204	NA	NA	-0.448427	-2.39792	-0.257282	-0.319296	NA	-2.09213	NA
R.SLDFTELDVAAEK.I	-1.97266	-1.01328	NA	-0.971669	NA	-1.05568	-2.0767	-1.60953	0.032858	NA	-0.918782	-1.09258	-1.45497	-0.46662	NA	-1.25831	-0.433596	-2.15712	-0.660286	-0.52353	-0.891331	NA	-0.286679	-0.6281	-0.505066	NA	-0.599993
R.VGEVLNSIFFELEADER.E	-1.96751	-0.617841	NA	-0.934774	-1.82268	-1.47539	-3.30374	-1.39052	-1.13072	-3.4902	-0.48796	-1.11023	-1.20935	0.122555	-0.425482	-0.74256	-1.46107	NA	-0.918685	-0.297211	-0.861502	-1.5421	-2.53515	-1.39766	-0.320556	-1.48652	-0.440101
K.AIGYLNTGYQR.Q	NA	NA	-1.60284	NA	-2.49643	-1.24705	NA	-1.35454	NA	NA	-1.64655	NA	-1.06922	-0.0149359	NA	NA	0.372691	-0.741696	0.398564	NA	NA	NA	NA	-0.43801	NA	NA	NA
K.DTVIKPLLVEPEGLEK.E	NA	NA	NA	NA	NA	NA	NA	NA	NA	NA	NA	NA	-1.31789	-1.3098	NA	NA	0.196956	NA	0.099461	NA	NA	NA	NA	0.242494	NA	NA	-0.26692
K.FQVDNNNR.L	-0.314718	NA	NA	-0.274732	NA	NA	NA	NA	NA	NA	NA	NA	NA	NA	NA	NA	1.22346	NA	1.11372	NA	NA	NA	NA	0.948781	NA	NA	NA
K.LPPNVVEESAR.A	NA	NA	NA	NA	NA	NA	NA	NA	NA	NA	NA	NA	NA	NA	NA	NA	0.860243	NA	NA	NA	NA	NA	NA	1.3426	NA	NA	1.00725
K.NEDSLVFVQTDK.S	-2.24143	-1.6681	NA	-1.88857	NA	NA	NA	-1.65986	-2.15312	NA	-3.65061	-2.24018	-2.55875	NA	NA	NA	-0.0297729	-1.95083	NA	NA	NA	-2.16292	NA	NA	NA	NA	-0.375885
K.SDIAPVAR.L	0.0505857	NA	-0.172387	NA	NA	NA	-1.91817	0.191474	NA	-0.460816	NA	NA	NA	1.24583	NA	NA	1.65281	0.574174	NA	NA	1.55341	NA	NA	1.25741	NA	NA	NA
K.SLNEEAVK.K	NA	NA	-1.30905	NA	NA	-2.01975	NA	NA	NA	NA	NA	NA	NA	NA	NA	NA	0.639137	NA	0.539411	NA	NA	NA	NA	NA	NA	NA	NA
K.YGAATFTR.T	-0.0372254	NA	NA	NA	NA	0.272051	-0.712062	-2.71905	NA	NA	-0.425321	NA	0.231333	1.25379	0.0602909	NA	1.51731	NA	1.01145	NA	NA	NA	NA	NA	NA	NA	NA
R.AFQPFFVELTM*PYSVIR.G	-2.26543	-1.65535	-1.41628	-1.36794	NA	-1.54289	NA	-1.86526	-2.06643	NA	NA	-3.2985	-2.39014	-0.75859	NA	NA	-1.41459	-2.47431	-0.188155	NA	0.217746	-1.12392	-2.33767	-0.811088	-1.4032	NA	-0.58796
R.AVDQSVLLM*KPDAELSASSVYNLLPEK.D	NA	NA	NA	NA	NA	NA	NA	NA	NA	NA	NA	NA	NA	-1.21572	NA	NA	NA	NA	-1.7538	NA	NA	NA	NA	-2.7659	-1.96076	NA	-1.31293
R.IAQWQSFQLEGGLK.Q	NA	NA	NA	NA	NA	NA	NA	NA	NA	NA	NA	NA	NA	-1.11707	NA	NA	-1.60365	NA	-0.903725	NA	NA	NA	-2.60486	-0.993906	NA	NA	-0.756922
R.LLIYAVLPTGDVIGDSAK.Y	-1.46886	-0.383793	-1.09445	-1.1405	-2.17301	-1.15063	NA	-1.1482	-0.902718	-1.17164	-1.27273	-1.40258	-0.496505	0.2462	-0.280601	0.214323	0.0373645	-0.700854	0.205294	-0.669383	0.518437	-0.650798	-0.596057	NA	0.587302	NA	0.764168
R.LLLQQVSLPELPGEYSM*K.V	NA	NA	NA	NA	NA	NA	NA	NA	NA	NA	NA	NA	-0.262474	0.551931	NA	0.502507	0.693691	NA	NA	NA	NA	NA	NA	NA	1.35123	NA	1.20761
R.NQGNTWLTAFVLK.T	NA	NA	NA	NA	NA	-1.91721	NA	NA	-2.03634	NA	-1.61503	NA	-2.16475	NA	NA	NA	-1.21735	-1.6384	-0.721078	-1.70479	NA	NA	-1.07169	-0.526925	-0.793277	NA	-1.08936
R.QTVSWAVTPK.S	NA	NA	-4.70084	-1.03054	NA	NA	NA	-0.986871	-1.16193	NA	NA	NA	NA	NA	NA	-1.81616	NA	NA	0.431448	NA	0.393333	NA	NA	NA	NA	NA	NA
R.SASNM*AIVDVK.M	-2.25833	-1.12765	NA	-1.5947	NA	NA	NA	-1.97363	NA	NA	-1.87564	NA	-1.58474	-0.102028	NA	-2.51698	-1.83675	NA	-0.0441303	NA	NA	NA	NA	-0.298084	-0.0634195	NA	0.28165
R.SSGSLLNNAIK.G	NA	0.0730919	NA	NA	-0.519005	NA	NA	NA	-0.416715	NA	-1.63446	-1.02027	NA	0.814539	-0.327728	NA	1.10617	NA	1.04669	NA	0.419359	NA	NA	NA	NA	NA	0.933531
R.VGFYESDVM*GR.G	NA	NA	NA	NA	NA	NA	NA	NA	NA	NA	NA	NA	NA	NA	NA	NA	NA	0.232427	1.17128	NA	NA	0.657586	NA	NA	NA	-2.90682	NA
R.VSVQLEASPAFLAVPVEK.E	NA	NA	NA	NA	-2.79253	NA	NA	NA	-1.94454	NA	NA	NA	NA	NA	-1.19427	NA	NA	NA	-0.925026	NA	NA	NA	NA	-1.12832	-0.644861	NA	0.371575
R.VTAAPQSVCALR.A	NA	NA	NA	NA	NA	NA	NA	NA	NA	NA	NA	NA	NA	NA	NA	NA	-1.7547	NA	NA	NA	-1.78513	NA	-3.47414	NA	NA	NA	NA
K.DFDFVPPVVR.W	NA	NA	NA	NA	NA	NA	NA	NA	NA	NA	NA	NA	NA	0.399763	NA	-0.780507	-0.0267104	NA	-0.274766	NA	0.0064409	NA	0.549172	NA	-0.485611	-1.15011	NA
K.DYAGVFSDAGLTFTSSSGQQTAQR.A	NA	NA	NA	NA	NA	NA	NA	NA	NA	NA	NA	NA	NA	-1.64956	NA	NA	NA	NA	NA	NA	NA	NA	NA	-2.85648	-2.13396	NA	-2.96002
K.GYTQQLAFR.Q	-1.58335	NA	-1.12762	-3.55998	NA	-1.28079	NA	-1.51883	-1.25698	NA	-1.58315	-1.24075	-1.73516	-1.08936	NA	NA	NA	NA	-1.0469	-1.02126	-1.20791	-4.66592	-0.522412	-1.72425	-1.53724	NA	-0.931641
K.KQELSEAEQATR.T	-2.16484	NA	NA	-2.22295	NA	NA	NA	NA	NA	NA	NA	-1.29932	NA	-0.748695	NA	NA	NA	NA	NA	NA	NA	NA	-1.05165	-0.89501	NA	NA	NA
K.QELSEAEQATR.T	-3.54601	-1.90569	NA	-1.99448	NA	-2.11523	NA	-2.88399	-1.74522	-2.73824	-2.75752	-2.42377	NA	-1.41018	NA	NA	NA	NA	NA	-2.73223	NA	NA	NA	NA	NA	NA	-1.87114
K.RIPIEDGSGEVVLSR.K	NA	NA	NA	NA	NA	3.36	NA	3.27637	NA	NA	NA	NA	NA	-1.01392	NA	NA	2.50951	NA	NA	NA	-4.57416	NA	NA	NA	-3.00351	NA	NA
K.SGSDEVQVGQQR.T	-1.29707	-0.00640605	NA	-1.05942	-0.908662	NA	-0.808033	-1.00712	-0.305109	NA	-0.68497	-1.34123	-0.166173	0.0876545	-1.17111	NA	-0.0705828	NA	0.00790265	0.0545451	NA	-1.60439	-0.0817073	-0.0233052	-0.621788	NA	-0.272787
K.TGLQEVEVK.A	NA	NA	NA	NA	NA	NA	NA	NA	NA	NA	NA	NA	NA	NA	NA	NA	0.0284359	NA	-0.627677	-1.07522	NA	NA	NA	-0.458247	NA	NA	-1.02154
K.VLLDGVQNPR.A	-1.74715	-1.50461	NA	NA	NA	-4.09619	NA	NA	NA	NA	NA	NA	NA	0.118334	NA	NA	NA	NA	NA	NA	NA	NA	NA	-1.46727	-0.925555	NA	-0.387821
K.VQLSNDFDEYIM*AIEQTIK.S	NA	-4.35186	NA	-2.33033	-2.43613	-2.72137	NA	-2.06635	-1.66401	-1.61205	NA	-1.04633	-1.26694	-0.275779	NA	NA	-1.08644	NA	-2.41205	-2.37643	NA	NA	NA	-1.58273	-1.12738	NA	-1.35163
R.EPGQDLVVLPLSITTDFIPSFR.L	-1.09311	-0.439555	-1.3304	-1.0488	NA	NA	NA	NA	NA	0.283536	NA	NA	NA	NA	-1.28388	-0.926292	NA	NA	NA	-0.374164	-0.508393	NA	0.609681	NA	NA	NA	NA
R.ILLQGTPVAQM*TEDAVDAER.L	-0.625754	NA	0.16234	0.462007	NA	NA	-0.0154892	NA	NA	-0.862102	-2.25032	NA	NA	NA	0.0594936	NA	0.108381	NA	-1.12993	-0.60703	NA	NA	-0.80913	NA	NA	NA	0.719798
R.IPIEDGSGEVVLSR.K	NA	NA	NA	NA	NA	NA	0.00391695	NA	NA	NA	NA	0.091375	NA	NA	NA	-0.00348578	-0.0546398	NA	-0.375892	0.578752	-0.336416	NA	NA	NA	NA	-0.783172	NA
R.LVAYYTLIGASGQR.E	-1.1676	0.852826	NA	0.626753	0.281679	0.851272	-1.2559	0.773437	0.442563	0.737892	0.654832	-0.761511	NA	1.02322	NA	-0.916724	0.166397	-0.704379	0.180421	NA	0.657426	-0.551925	1.43274	0.383052	-1.22501	-1.87868	0.739584
R.NTLIIYLDK.V	NA	-0.620671	NA	NA	NA	NA	NA	-0.759907	-0.389952	NA	-0.782749	-0.977092	NA	NA	NA	NA	NA	NA	NA	-0.622879	NA	NA	NA	-0.649759	-0.535683	NA	-1.22614
R.SNLDEDIIAEENIVSR.S	-1.02249	-0.93936	-0.596495	-3.06692	NA	-0.38133	NA	-0.261897	-1.47385	NA	-1.71097	-1.92579	0.0104657	-0.0697335	-1.57609	-2.3245	-0.399888	NA	-0.760753	NA	-0.78836	NA	-0.464376	-1.37749	NA	NA	0.337579
R.SYTVAIAGYALAQM*GR.L	NA	NA	NA	NA	NA	NA	NA	NA	NA	NA	NA	NA	-1.98125	-1.15315	NA	NA	NA	NA	NA	NA	NA	NA	-2.04505	-2.28225	NA	NA	NA
R.TELRPGETLNVNFLLR.M	1.05927	0.464988	NA	0.652848	0.698752	1.1979	0.311187	0.644657	NA	1.29244	1.06147	-0.197883	1.03463	1.44162	7.16411e-05	0.755759	0.886472	0.0854593	0.803677	NA	1.07123	0.117142	1.35103	0.376271	1.34351	-1.35578	1.07373
R.TVM*VNIENPEGIPVK.Q	-3.5638	-2.27274	NA	NA	NA	NA	NA	NA	-1.25768	NA	-2.6019	NA	NA	NA	NA	NA	-1.3706	NA	-1.58332	NA	NA	NA	NA	-2.03563	NA	NA	NA
R.VPVAVQGEDTVQSLTQGDGVAK.L	NA	NA	NA	NA	NA	NA	NA	-1.77457	NA	NA	NA	NA	-1.94418	NA	NA	NA	NA	NA	NA	NA	NA	NA	-1.20502	NA	NA	NA	-1.49807
R.YYTYLIM*NK.G	-4.50209	NA	NA	NA	NA	-2.92038	NA	-1.88419	NA	NA	-3.57233	NA	NA	NA	NA	NA	-1.08137	NA	-2.19367	NA	NA	NA	-1.17178	-1.69945	NA	NA	-1.75376
R.QVVAGLNFR.I	-1.59441	NA	NA	NA	NA	-0.301801	NA	NA	NA	NA	NA	NA	NA	NA	NA	-0.527803	NA	NA	NA	NA	NA	NA	NA	NA	NA	NA	-0.0293643
K.DLEEGIQTLM*GR.L	3.52281	3.12247	2.41376	3.96233	3.37824	3.30033	4.11459	2.53064	3.88201	3.39009	3.33786	3.42251	4.25791	3.94272	-0.97885	-0.426577	NA	0.127936	2.09532	0.663636	1.05601	0.312011	NA	2.09835	NA	NA	NA
K.DLEEGIQTLMGR.L	1.5219	-0.454509	0.980427	1.81195	1.23843	0.419564	0.844701	0.223009	0.034679	2.43249	1.44235	1.0475	-0.0360399	1.47424	NA	NA	NA	-2.46603	-1.68303	NA	NA	NA	0.808912	-1.23016	NA	NA	NA
K.DM*DKVETFLR.I	-0.34122	NA	NA	3.02444	1.44708	NA	NA	NA	-0.0466371	1.33516	1.49066	NA	NA	-2.26367	NA	NA	NA	NA	0.5631	NA	-0.690016	NA	NA	NA	NA	NA	NA
K.NYGLLYCFR.K	1.46464	NA	NA	1.97029	1.08554	NA	1.29092	0.0870887	NA	NA	0.950081	NA	1.51155	NA	NA	NA	NA	NA	-0.268555	NA	NA	NA	NA	NA	NA	NA	NA
K.SGTSASLAISGLR.S	-2.25568	NA	NA	1.04461	NA	-2.75283	NA	-1.87531	NA	NA	NA	NA	NA	-1.64993	NA	NA	1.02659	NA	3.06902	NA	NA	-3.54118	NA	2.20753	-1.35525	NA	-1.33626
K.DSTYSLSSTLTLSK.A	NA	NA	0.203437	NA	NA	NA	NA	0.605076	NA	NA	NA	0.941368	NA	1.26547	NA	NA	1.45089	NA	1.55904	1.19561	NA	NA	NA	-2.16288	NA	-0.00100233	1.21446
K.VDNALQSGNSQESVTEQDSK.D	1.32815	1.12336	0.87723	-1.5679	-2.07059	0.537774	NA	1.20795	1.05111	0.710388	0.695364	NA	1.64419	1.95166	-0.498944	0.686714	-0.517122	0.488976	1.89556	1.20603	1.36827	0.108252	1.70462	-0.921585	1.2877	0.0628663	1.55496
N.SQESVTEQDSK.D	-2.6556	-2.66186	NA	NA	-2.42505	NA	NA	NA	NA	NA	NA	NA	-0.913537	NA	NA	NA	-2.28469	NA	NA	NA	-1.31174	NA	NA	NA	NA	-1.67632	NA
R.TVAAPSVFIFPPSDEQLK.S	-3.41567	NA	NA	1.23813	NA	NA	-1.16271	1.08622	-0.890389	-0.98658	NA	0.934822	-0.713857	2.3088	NA	NA	2.18501	NA	-0.927775	0.379168	NA	NA	3.09664	1.82641	3.00022	NA	2.22547
K.FNWYVDGVEVHNAK.T	NA	NA	NA	NA	NA	-0.602454	NA	NA	NA	NA	0.527064	-0.752219	0.471892	0.351939	NA	NA	-1.28481	-0.843547	NA	NA	NA	NA	NA	0.430425	NA	-0.731374	-0.487754
K.GPSVFPLAPSSK.S	NA	NA	1.8964	NA	NA	1.08354	NA	NA	NA	NA	NA	NA	NA	NA	1.19035	NA	3.69732	NA	3.2025	NA	2.79629	NA	NA	NA	NA	NA	3.24405
K.NQVSLTCLVK.G	NA	NA	NA	NA	NA	NA	NA	NA	NA	NA	NA	-1.20919	NA	0.105668	NA	NA	1.31275	NA	0.367575	-0.596652	NA	NA	NA	NA	NA	NA	-0.280817
K.STSGGTAALGCLVK.D	-1.67658	-1.43017	NA	-0.694265	NA	NA	NA	NA	NA	NA	NA	-1.78417	NA	NA	NA	NA	NA	NA	NA	-0.523583	-0.393633	NA	0.240411	NA	NA	NA	NA
K.TTPPVLDSDGSFFLYSK.L	NA	0.799548	0.224126	0.844614	0.712972	0.463919	0.529455	1.14225	0.88865	NA	0.773039	0.824896	1.36566	1.60482	-0.0778147	0.140825	2.12101	0.554253	2.0878	0.884184	1.01527	-0.145644	1.52994	1.76176	1.47576	-0.178719	1.75689
R.EPQVYTLPPSR.D	1.112	0.243944	0.23626	1.56907	-0.743824	0.282602	-0.509353	1.26288	-1.02302	0.29013	0.952409	-0.274834	0.516541	1.07966	1.1814	0.504207	2.66067	-0.381121	2.35009	1.13551	0.4833	0.407748	1.77499	1.32595	1.53792	-1.11149	1.95152
R.VVSVLTVLHQDWLNGK.E	-0.285361	NA	NA	-2.09681	-0.175551	NA	-0.53808	0.680856	-1.36586	-1.15213	0.688599	-0.295049	0.555847	0.62667	NA	NA	-0.137828	0.380791	NA	-0.455252	-0.649144	NA	1.13071	0.403223	0.0301085	-0.419501	0.890109
R.STSESTAALGCLVK.D	-2.47473	-2.04917	NA	NA	NA	NA	NA	NA	NA	NA	-3.30627	NA	NA	-2.08167	NA	NA	-0.948874	NA	NA	-2.51104	NA	NA	-2.40495	-2.5895	NA	NA	NA
K.VSVFVPPR.D	NA	NA	NA	-3.26624	NA	NA	NA	-1.78346	NA	NA	NA	NA	NA	-0.369763	NA	NA	NA	NA	NA	NA	NA	NA	NA	NA	NA	NA	NA
R.QEPSQGTTTFAVTSILR.V	-0.553501	NA	NA	-2.21605	-2.53533	-2.35354	NA	-2.29901	-0.4657	-1.64619	NA	-0.763229	NA	-0.173994	NA	NA	NA	NA	NA	NA	-2.41054	NA	-1.10847	-1.54497	0.63903	NA	NA
R.WLQGSQELPR.E	0.503982	NA	NA	NA	-3.6302	NA	NA	NA	0.505235	NA	-5.02814	NA	-0.570782	-0.235247	NA	NA	NA	NA	NA	NA	NA	NA	NA	NA	-3.14634	0.491074	NA
R.DGEDQTQDTELVETR.P	NA	NA	NA	NA	NA	NA	NA	NA	NA	NA	NA	NA	NA	NA	NA	-1.10571	-1.88091	NA	-2.06421	NA	-1.89604	NA	-2.01297	NA	-1.54241	-2.20569	-2.04661
R.DGEDQTQDTELVETRPAGDR.T	NA	NA	NA	NA	NA	NA	NA	NA	NA	NA	NA	NA	NA	NA	-4.35657	-1.97128	-3.34406	NA	NA	NA	NA	NA	-1.15048	NA	NA	NA	-1.97604
R.FDSDAASPR.E	NA	-1.4093	-0.88377	NA	-1.67702	NA	NA	-2.1105	NA	NA	-1.58489	NA	NA	-2.30055	0.451602	0.902946	-0.806279	NA	-0.91806	0.696257	NA	-0.354993	0.00903263	-0.214991	0.297462	0.126705	NA
R.FISVGYVDDTQFVR.F	NA	NA	NA	NA	NA	NA	NA	NA	NA	NA	NA	NA	NA	NA	-1.80677	NA	NA	-0.914189	-2.83606	-1.93344	NA	NA	NA	-0.483479	-1.90101	-1.1568	-1.25234
R.DGEDQTQDTELVETRPAGDGTFQK.W	NA	NA	NA	NA	NA	NA	NA	NA	NA	NA	NA	NA	NA	NA	NA	NA	-4.65844	-2.5547	NA	NA	NA	NA	NA	-1.61011	NA	NA	NA
K.ISTQADTIGTETLER.L	-3.26249	-3.28279	NA	NA	NA	-3.73236	NA	NA	NA	NA	NA	NA	NA	NA	NA	NA	NA	NA	NA	NA	NA	NA	NA	NA	NA	NA	-2.86131
K.LRVDPVNFK.L	NA	NA	NA	1.92334	NA	NA	-0.21062	NA	1.0312	NA	2.18415	NA	1.43764	NA	NA	NA	-0.254383	-0.353087	2.3875	NA	NA	NA	NA	3.06305	NA	NA	NA
R.VDPVNFK.L	8.53308	9.00725	8.51766	7.88651	7.79641	-3.86404	7.24224	8.27774	7.96483	-2.24709	7.67911	7.74068	-0.851052	8.64476	7.91633	-5.51287	6.23045	6.97217	8.47625	7.60861	7.10295	5.54488	7.61216	-1.90703	7.94506	NA	-3.26765
K.LHVDPENFR.L	NA	NA	3.62713	NA	NA	NA	0.17802	NA	NA	NA	NA	NA	2.14133	NA	NA	NA	NA	NA	NA	NA	NA	NA	NA	NA	NA	NA	NA
K.TAVNALWGK.V	NA	NA	NA	NA	-0.121799	-0.32487	-3.14309	NA	NA	-0.610233	-0.8878	-0.948839	1.11115	1.43304	NA	NA	NA	NA	0.0597109	NA	NA	NA	NA	NA	NA	NA	NA
K.VLGAFSDGLAHLDNLK.G	4.00358	3.39234	3.69023	3.19086	3.73515	3.88172	2.62995	-0.547142	2.42689	NA	3.95094	3.87392	5.11908	5.41069	0.704933	NA	0.809383	-6.10001	-4.16613	NA	NA	NA	3.8467	NA	2.04495	2.23995	1.81474
K.VNVDAVGGEALGR.L	NA	2.03092	2.03354	0.982051	0.0024445	NA	0.0661133	0.983856	2.14898	0.0912681	0.476409	0.361657	NA	2.47438	-0.037581	NA	-1.69396	-0.387393	1.05148	NA	NA	NA	0.176844	1.41013	-0.355132	-0.0672042	0.537575
K.VVAGVANALAH.K	NA	NA	0.652486	-0.967962	NA	NA	-2.05811	NA	0.162112	-0.123558	NA	0.146949	1.39268	0.613728	NA	NA	NA	NA	-0.482477	NA	NA	NA	0.392534	0.105921	NA	NA	-0.420015
K.VVAGVANALAHK.Y	NA	3.08862	3.9821	NA	NA	3.84803	2.77025	-0.223443	3.90701	3.4069	NA	3.65307	4.52236	NA	NA	NA	1.61299	NA	4.1354	NA	1.39623	NA	NA	4.07485	1.99481	2.17097	2.10483
M.VHLTPEEK.S	3.20885	NA	3.37177	2.54252	NA	NA	NA	2.60401	3.14221	NA	3.38568	3.33443	NA	NA	NA	NA	NA	NA	4.7067	NA	NA	NA	3.42271	NA	3.20557	NA	NA
R.FFESFGDLSSPDAVM*GNPK.V	-0.747223	NA	NA	NA	-2.16663	-1.75765	NA	-2.54082	-0.70113	NA	NA	NA	-0.230412	0.506348	NA	NA	NA	NA	-1.60944	NA	NA	NA	NA	NA	NA	NA	NA
R.LLGNVLVCVLAR.N	-3.46644	-0.852992	NA	NA	NA	NA	NA	NA	NA	NA	NA	NA	NA	-0.554772	NA	NA	NA	NA	NA	NA	NA	NA	NA	-2.10083	NA	NA	NA
R.LLVVYPWTQR.F	9.34894	9.69496	9.23279	8.9601	9.10225	9.93865	9.19836	9.6374	6.10161	9.53551	8.82196	9.76344	9.92271	10.0792	8.42163	8.58816	7.08432	8.94419	9.40991	9.52073	8.79796	7.32098	9.42096	9.65784	9.37869	8.22792	10.1007
K.LHVDPENFK.L	-2.42436	NA	NA	NA	-0.913355	NA	NA	NA	NA	2.68447	NA	-0.205259	-4.54557	-0.744432	NA	NA	NA	NA	NA	NA	NA	NA	NA	NA	NA	NA	NA
K.DGEAGAQGPPGPAGPAGER.G	NA	NA	NA	NA	-1.34388	NA	NA	0.209086	-0.89581	NA	NA	NA	-0.762342	NA	1.68769	3.48563	4.02871	2.93193	1.80634	NA	2.0111	1.19201	NA	2.96427	NA	1.58775	2.42588
K.GDAGPAGPK.G	NA	1.71929	0.6541	2.25585	1.53371	NA	NA	NA	NA	NA	NA	0.806399	1.07934	NA	NA	NA	6.37068	4.07907	4.8936	NA	NA	NA	3.63961	4.47137	3.23753	NA	3.05294
K.GEAGPQGPR.G	-4.59627	3.51104	3.88073	3.79869	3.15244	3.42223	2.21547	4.09881	4.17273	1.48384	3.9458	3.90118	3.79367	4.00378	4.88927	7.16192	7.12792	6.88823	6.04854	7.12891	5.9585	5.41277	6.43051	6.90245	6.21834	5.56665	6.33142
K.GESGPSGPAGPTGAR.G	2.91249	1.91377	2.46423	2.22203	1.7849	NA	0.681062	NA	2.62227	-1.32547	2.12623	2.58015	2.04231	2.89974	4.92593	5.70863	5.98149	5.60645	4.69701	NA	3.67652	3.26227	4.81551	4.91316	4.40309	3.68579	4.2611
K.QGPSGASGER.G	4.01455	3.07032	3.42648	3.55457	2.82974	3.1992	1.73968	3.94304	3.96134	1.84606	4.20003	3.87013	3.96032	4.02063	5.68859	6.81661	NA	6.54993	6.04146	6.8221	6.36134	5.37181	6.60527	6.96497	5.97174	5.52904	6.19115
K.SGDRGETGPAGPAGPVGPVGAR.G	2.55855	1.54041	0.613239	1.95934	NA	2.21917	NA	NA	2.99582	-1.00706	3.25601	2.99819	1.80034	NA	3.38005	5.25728	5.88753	4.60102	4.83349	6.16788	5.56371	4.88568	6.61899	6.47004	4.1354	3.25247	5.19025
K.STGGISVPGPM*GPSGPR.G	NA	NA	NA	NA	NA	NA	NA	NA	NA	NA	NA	NA	NA	1.45426	1.95527	3.71862	4.68424	3.81395	3.76245	5.34819	NA	3.18355	4.10049	5.14317	3.24896	2.1454	3.93203
R.GETGPAGPAGPVGPVGAR.G	4.33452	1.39505	4.37187	4.25585	3.56772	NA	NA	4.71074	4.507	2.2535	4.87731	1.92546	4.28838	4.73018	7.0668	7.74588	7.05328	7.74207	6.0282	7.79986	6.45427	6.08439	6.97904	7.07256	6.94404	6.65812	7.20534
R.GETGPAGR.P	NA	NA	NA	NA	NA	NA	NA	NA	NA	NA	3.67782	NA	NA	NA	NA	NA	6.69288	NA	5.55164	NA	NA	NA	NA	NA	NA	5.48215	NA
R.GFSGLDGAK.G	3.11781	NA	2.88029	NA	2.32349	2.47766	NA	NA	3.13589	NA	3.18952	NA	2.77682	NA	-0.802213	5.8263	6.2292	0.665085	5.1657	NA	5.04788	4.74049	5.60158	5.86433	5.01606	-0.811038	5.33486
R.GPAGPQGPR.G	6.12969	5.35087	6.062	5.95763	4.95585	5.51946	NA	5.85481	5.71924	NA	6.25415	6.01311	5.70919	5.8297	8.30198	8.9936	8.30946	8.71549	7.60154	9.07409	7.6753	7.4968	8.42369	8.31288	8.28921	7.57944	8.05818
R.GSEGPQGVR.G	5.97271	NA	NA	5.70654	NA	-2.01706	-2.96601	5.80558	NA	NA	NA	NA	NA	NA	8.07692	8.84644	8.13901	8.0623	-2.39652	8.9535	-0.598381	7.41302	8.61882	8.10707	NA	7.44025	8.13555
K.NGETGPQGPPGPTGPGGDK.G	NA	NA	NA	NA	NA	NA	NA	NA	NA	NA	NA	NA	NA	NA	NA	NA	0.926194	-1.48048	NA	NA	NA	NA	NA	NA	NA	-4.51821	NA
R.GPVGPSGPPGK.D	NA	3.03504	NA	3.31198	2.66896	NA	NA	3.77573	NA	NA	3.67837	3.63559	NA	NA	5.58584	6.32584	6.30015	6.19025	5.78594	NA	5.52186	NA	6.04939	6.26022	5.63879	4.99421	5.54254
N.AYSFWLATIER.S	NA	NA	NA	NA	NA	NA	NA	NA	NA	NA	-2.20842	-1.8775	NA	-2.27363	NA	NA	NA	NA	NA	NA	NA	NA	-1.50411	-1.63215	-0.592311	NA	NA
R.GDPGTPGVPGK.D	NA	NA	NA	NA	NA	NA	NA	NA	NA	NA	NA	NA	NA	NA	NA	NA	2.106	1.45596	NA	NA	NA	NA	NA	NA	NA	NA	1.34545
R.GTCNYYANAYSFWLATIER.S	-4.28259	NA	NA	-2.21484	-1.69204	-1.71887	-1.8128	-1.3187	NA	NA	-0.971344	-2.23575	NA	-2.3386	NA	NA	-0.878378	NA	-0.359019	-1.2679	-0.948734	0.0410131	-0.25407	0.406642	1.34242	NA	0.235261
R.NDYSYWLSTPEPM*PM*SM*APITGENIRPF.I	NA	NA	NA	NA	-1.3936	NA	NA	NA	NA	NA	-0.532708	-0.759386	NA	-1.7249	NA	NA	-1.75356	0.442902	-1.27554	NA	NA	-0.94279	0.11318	-0.527286	0.895986	NA	0.48736
F.YLRPPSFLR.A	NA	NA	NA	NA	NA	NA	0.349347	NA	NA	NA	NA	NA	0.321207	1.53191	NA	NA	NA	NA	NA	NA	NA	NA	NA	NA	NA	NA	NA
R.APSWFDTGLSEM*R.L	0.103006	NA	NA	NA	NA	NA	NA	NA	-0.0551234	NA	NA	NA	0.260854	-0.39373	NA	NA	NA	NA	NA	NA	NA	NA	NA	NA	NA	NA	NA
R.EEKPAVTAAPK.K	NA	NA	NA	0.77821	0.731686	-0.0265297	NA	NA	1.1814	1.29991	NA	1.08698	NA	1.33363	NA	NA	NA	NA	NA	NA	NA	NA	NA	NA	NA	NA	NA
R.FSVNLDVK.H	0.315681	NA	NA	0.390052	NA	0.110183	NA	NA	0.317728	NA	-0.105346	0.317288	0.310954	0.892041	NA	NA	NA	NA	NA	NA	NA	NA	-1.4233	NA	NA	NA	NA
R.IPADVDPLTITSSLSSDGVLTVNGPR.K	NA	0.133606	-0.345418	0.254823	0.438372	0.575483	-0.376039	NA	-1.6032	-1.02732	NA	0.19958	NA	-4.24014	NA	NA	-1.7638	NA	NA	-1.90161	NA	NA	NA	NA	NA	NA	NA
K.ASLENSLEETK.G	NA	NA	-4.16336	NA	2.47133	NA	-1.86283	3.31402	NA	-1.62103	NA	NA	NA	NA	-1.2013	NA	NA	NA	NA	NA	NA	3.41912	NA	NA	-0.965124	6.53174	5.00893
K.ASLENSLEETKGR.Y	NA	NA	NA	NA	NA	NA	NA	-0.527206	NA	NA	NA	NA	NA	NA	NA	NA	-1.89266	NA	NA	NA	NA	NA	NA	-2.37474	NA	-0.273415	NA
K.DAEEWFFTK.T	NA	NA	NA	NA	0.63242	NA	NA	3.37257	NA	NA	NA	NA	1.96135	NA	-0.043387	NA	2.07551	NA	NA	NA	NA	NA	NA	0.986898	NA	NA	NA
K.DYSPYFK.T	NA	NA	-1.51489	NA	NA	NA	NA	NA	NA	-1.97205	NA	NA	NA	NA	-0.0407611	NA	1.37939	NA	NA	NA	0.254021	NA	NA	1.40191	NA	5.47286	5.05291
K.GSCGIGGGIGGGSSR.I	NA	NA	NA	NA	NA	NA	NA	NA	NA	NA	NA	NA	NA	NA	NA	NA	0.557487	NA	NA	NA	NA	1.87794	NA	NA	NA	5.27365	NA
K.ILTATVDNANVLLQIDNAR.L	NA	0.82722	0.0407852	NA	3.33146	NA	0.0645684	3.93639	-3.39152	1.63104	-2.96444	-0.789207	3.63155	-1.18173	1.96257	NA	3.11507	NA	-1.84305	NA	NA	4.50742	-3.76851	2.28016	-2.037	6.62215	3.93664
K.IRDWYQR.Q	NA	NA	NA	NA	NA	NA	NA	3.98281	NA	NA	NA	NA	-1.37224	NA	NA	NA	NA	NA	NA	NA	0.909502	NA	NA	NA	NA	7.5227	5.0105
K.NHEEEM*NALR.G	NA	NA	NA	NA	NA	NA	NA	NA	NA	-2.30792	NA	NA	NA	NA	NA	NA	1.48817	NA	NA	NA	-0.462443	NA	NA	NA	NA	0.610421	NA
K.NHEEEMNALR.G	NA	NA	NA	NA	NA	NA	NA	1.31556	NA	NA	NA	NA	0.553754	NA	NA	NA	0.938521	NA	NA	NA	NA	NA	NA	NA	NA	4.16532	1.28529
K.TRLEQEIATYR.R	NA	NA	NA	NA	1.31083	NA	NA	3.73841	NA	NA	NA	-0.821234	3.21169	NA	NA	NA	2.10574	NA	NA	NA	NA	NA	NA	2.19032	NA	6.59587	5.01562
K.VTM*QNLNDR.L	NA	NA	6.47627	3.11343	6.04113	NA	4.34449	5.02441	NA	0.181679	3.60614	5.64399	4.64887	0.336393	6.46281	-0.238309	4.6268	2.37456	NA	1.11014	3.00538	7.71049	1.94465	-0.0978139	3.85803	8.32548	5.14852
K.VTMQNLNDR.L	NA	5.09031	5.53628	2.31737	3.73962	NA	2.10293	-4.28844	3.29734	4.17405	1.23602	-3.06095	NA	NA	6.01113	NA	9.11599	NA	2.60785	NA	0.654583	6.48954	NA	4.38152	0.297936	5.15578	5.03523
K.YETELNLR.M	NA	NA	NA	NA	2.97357	NA	NA	4.60632	NA	NA	-1.43077	0.492121	3.47699	NA	NA	NA	NA	NA	NA	NA	0.138239	4.61254	NA	2.88496	NA	6.56935	4.19495
L.IGSVEEQLAQLR.C	NA	NA	NA	NA	NA	NA	NA	-1.30632	NA	NA	NA	NA	NA	NA	NA	NA	-2.6463	NA	NA	NA	NA	-1.805	NA	NA	NA	NA	-0.969043
R.ADLEM*QIESLK.E	NA	NA	NA	NA	NA	NA	NA	NA	NA	NA	NA	NA	NA	NA	NA	NA	-1.23916	NA	NA	NA	NA	NA	NA	NA	NA	2.09673	-2.41587
R.ADLEM*QIESLKEELAYLK.K	NA	NA	NA	NA	NA	NA	NA	NA	NA	NA	NA	NA	NA	NA	NA	NA	NA	NA	NA	NA	NA	2.4466	NA	0.188811	NA	4.49913	1.69824
R.ADLEMQIESLK.E	NA	NA	NA	NA	NA	NA	NA	-0.557705	NA	NA	NA	NA	NA	NA	NA	NA	-1.5898	NA	NA	NA	NA	NA	NA	NA	NA	1.74604	-0.234614
R.ADLEMQIESLKEELAYLK.K	NA	NA	NA	NA	-0.680501	NA	NA	1.69566	NA	NA	NA	NA	1.07738	NA	NA	NA	0.85271	NA	NA	NA	NA	0.148907	NA	NA	NA	3.73255	2.95007
R.ALEEANADLEVK.I	NA	-0.215886	0.162481	NA	2.55106	NA	NA	4.33923	NA	1.18148	NA	NA	3.31235	NA	NA	NA	2.48493	NA	-1.59177	NA	1.43694	4.71628	NA	NA	-0.45506	7.34601	4.79264
R.APSTYGGGLSVSSSR.F	NA	0.460748	0.300874	NA	3.46758	NA	-0.0215857	-3.98835	NA	NA	NA	-1.34827	NA	NA	NA	NA	1.5499	NA	NA	NA	NA	NA	NA	2.42799	NA	6.2255	NA
R.EVATNSELVQSGK.S	-3.43745	NA	0.487776	-2.05393	2.82671	NA	-0.207479	-0.104306	NA	NA	NA	-0.821447	3.29229	NA	0.058118	NA	1.90289	NA	NA	NA	NA	3.64518	NA	2.18656	NA	6.83489	4.08985
R.EVATNSELVQSGKSEISELR.R	NA	NA	NA	NA	-0.0811416	NA	NA	-0.333589	NA	NA	NA	NA	0.0656772	NA	NA	NA	-2.01731	NA	NA	NA	NA	NA	NA	-1.91093	NA	-0.633078	NA
R.GQVGGDVNVEM*DAAPGVDLSR.I	NA	NA	NA	NA	NA	NA	-0.659345	1.94951	NA	NA	NA	NA	2.79897	NA	NA	NA	1.62537	NA	NA	NA	NA	2.76003	NA	-0.253308	NA	5.27475	2.00423
R.GQVGGDVNVEMDAAPGVDLSR.I	NA	NA	NA	NA	-2.10765	NA	NA	-0.130449	NA	NA	NA	NA	-3.78592	NA	NA	NA	-2.71949	NA	NA	NA	NA	0.256838	NA	NA	NA	2.86448	0.587449
R.LASYLDKVR.A	NA	0.436252	4.31897	2.88528	NA	NA	NA	3.4314	NA	NA	1.46318	1.91992	NA	1.58231	3.85581	NA	6.54581	NA	5.06307	NA	NA	NA	NA	NA	0.458637	3.73859	NA
R.LEQEIATYR.H	NA	NA	4.48251	4.90663	NA	NA	NA	-3.34444	4.65317	NA	NA	NA	NA	NA	NA	-2.55226	3.30323	NA	-0.885326	NA	NA	-5.76047	NA	NA	NA	NA	NA
R.LLEGEDAHLSSSQFSSGSQSSR.D	NA	NA	-0.642807	NA	3.38815	NA	-2.36887	3.94457	NA	-5.39665	NA	-3.23522	4.21737	NA	-1.22174	NA	0.836754	NA	NA	NA	-1.51565	4.04981	NA	1.76477	NA	6.25991	3.57149
R.M*SVEADINGLR.R	2.73482	2.40427	2.391	2.78896	3.58819	2.90393	3.46755	2.98529	NA	2.65039	2.02718	NA	3.44748	2.7239	-0.228538	NA	1.26929	-4.05346	NA	-1.33821	NA	NA	-0.719578	1.36574	-1.49297	4.22504	1.76417
R.QFTSSSSM*K.G	NA	NA	NA	NA	0.80562	NA	NA	1.2461	NA	NA	NA	NA	-0.0199953	NA	NA	NA	NA	NA	NA	NA	NA	2.31706	NA	NA	NA	4.86398	1.80809
R.RLLEGEDAHLSSSQFSSGSQSSR.D	NA	NA	NA	NA	NA	NA	NA	0.695352	NA	NA	NA	NA	0.388898	NA	NA	NA	NA	NA	NA	NA	NA	0.579699	NA	NA	NA	3.22948	0.0490344
R.RVLDELTLAR.A	NA	1.573	NA	NA	NA	NA	NA	NA	NA	-0.266224	1.46248	NA	1.75613	0.69274	NA	NA	-0.574104	NA	NA	NA	NA	NA	NA	NA	NA	3.60901	2.4621
R.TM*QNLEIELQSQLSM*K.A	NA	NA	NA	NA	-0.44987	NA	NA	1.26222	NA	NA	NA	NA	NA	NA	NA	NA	-2.51305	NA	NA	NA	NA	-1.2614	NA	NA	NA	4.68645	0.49042
R.TMQNLEIELQSQLSM*K.A	NA	NA	NA	NA	0.515481	NA	NA	1.18612	NA	NA	NA	NA	1.09006	NA	NA	NA	0.506342	NA	NA	NA	NA	NA	NA	NA	NA	4.4014	1.6734
R.VLDELTLAR.A	NA	NA	5.19887	5.89978	NA	5.89744	6.08221	6.10029	5.76853	NA	4.32921	NA	NA	NA	NA	NA	4.3218	NA	NA	NA	NA	6.4404	NA	NA	NA	NA	NA
R.YCM*QLAQIQEM*IGSVEEQLAQLR.C	NA	NA	NA	NA	-1.88855	NA	NA	-1.31499	NA	NA	NA	NA	-1.45851	NA	NA	NA	NA	NA	NA	NA	NA	-1.02366	NA	-2.23823	NA	0.581069	-1.69276
R.YCM*QLAQIQEMIGSVEEQLAQLR.C	NA	NA	NA	NA	-1.37305	NA	NA	-0.0961639	NA	NA	NA	NA	NA	NA	NA	NA	NA	NA	NA	NA	NA	0.450887	NA	NA	NA	-0.000468904	NA
K.ADTLTDEINFLR.A	NA	NA	NA	NA	0.617364	NA	NA	2.33603	NA	-0.588442	NA	NA	0.607469	NA	-0.0579304	NA	NA	NA	NA	NA	2.87144	3.90836	NA	-0.762792	0.731465	5.41411	5.37452
K.AQYEEIAQR.S	NA	5.21872	6.02744	1.52827	2.68423	NA	NA	NA	2.61528	4.32087	0.56748	NA	2.72301	NA	6.73318	NA	9.30611	NA	NA	NA	NA	2.77615	NA	NA	NA	5.96166	5.33753
K.EYQELM*NVK.L	4.10708	3.88946	NA	4.32694	NA	3.43334	3.78799	3.93293	4.07828	3.67339	4.04287	3.78909	4.18931	4.50262	NA	NA	NA	-0.947605	NA	NA	NA	NA	NA	NA	NA	NA	2.03825
K.EYQELMNVK.L	NA	NA	NA	NA	NA	NA	NA	-0.535859	NA	NA	NA	NA	-2.27849	NA	NA	NA	NA	NA	NA	NA	-1.96448	0.11895	NA	NA	NA	3.02227	3.2582
K.KYEDEINK.R	NA	NA	NA	NA	NA	NA	NA	NA	NA	NA	NA	NA	NA	NA	1.00459	NA	4.53473	NA	NA	NA	NA	2.82688	NA	NA	NA	1.91379	NA
K.KYEDEINKR.T	NA	0.397825	0.567748	NA	0.996865	NA	NA	4.38495	-0.0303136	0.545084	NA	NA	1.42278	NA	3.03102	NA	7.01713	NA	NA	NA	NA	6.46899	NA	3.18806	NA	5.07969	1.43083
K.LEGLEDALQK.A	NA	NA	NA	NA	0.594343	NA	NA	1.43904	NA	NA	NA	NA	-1.30391	NA	NA	NA	NA	NA	NA	NA	1.73319	3.00031	NA	0.0523635	0.583254	5.33247	5.20799
K.NKYEDEINK.H	1.05294	1.8803	NA	NA	NA	NA	NA	4.58562	1.85542	NA	1.61558	2.80485	NA	1.68969	NA	NA	3.94507	NA	NA	NA	NA	5.39204	NA	NA	0.319184	7.22564	NA
K.NKYEDEINKR.T	NA	1.75018	NA	NA	4.1477	1.67991	2.6519	6.74452	3.38911	1.77178	3.32506	4.48281	4.89078	2.59364	3.30174	NA	7.05789	-0.186204	2.12276	-0.287299	1.79306	7.53329	0.352209	4.54493	1.693	9.02971	5.81663
K.QCANLQAAIADAEQR.G	NA	NA	NA	NA	NA	NA	NA	NA	NA	NA	NA	NA	NA	NA	NA	NA	NA	NA	NA	NA	NA	-1.84391	NA	NA	NA	1.18135	0.982609
K.QEIAEINR.M	NA	NA	NA	NA	1.9949	NA	NA	1.91589	NA	NA	NA	NA	NA	NA	0.720164	NA	NA	NA	NA	NA	3.12204	3.94186	NA	NA	1.46969	4.0903	5.14684
K.WTLLQEQGTK.T	NA	NA	NA	-2.21284	1.42092	NA	NA	2.34254	NA	NA	NA	-1.1591	1.97001	NA	NA	NA	NA	NA	NA	NA	NA	NA	NA	NA	NA	5.33098	4.34909
R.AIGGGLSSVGGGSSTIK.Y	NA	NA	NA	NA	NA	1.72952	NA	0.286451	NA	NA	NA	NA	NA	NA	NA	NA	NA	NA	NA	NA	2.56962	2.40402	NA	-2.08105	NA	3.63681	3.67922
R.ALYDAELSQM*QTHISDTSVVLSM*DNNR.N	NA	NA	NA	NA	NA	NA	NA	NA	NA	NA	NA	NA	NA	NA	NA	NA	NA	NA	NA	NA	NA	-0.60362	NA	NA	NA	0.297787	-2.43706
R.ALYDAELSQM*QTHISDTSVVLSMDNNR.N	NA	NA	NA	NA	NA	NA	NA	NA	NA	NA	NA	NA	NA	NA	NA	NA	NA	NA	NA	NA	NA	-1.5364	NA	NA	NA	-0.172505	-0.122349
R.ALYDAELSQMQTHISDTSVVLSMDNNR.N	NA	NA	NA	NA	NA	NA	NA	-1.39743	NA	NA	NA	NA	NA	NA	NA	NA	NA	NA	NA	NA	NA	-1.87153	NA	NA	NA	0.509003	1.46298
R.GM*QDLVEDFK.N	NA	NA	NA	NA	-0.121666	NA	NA	NA	NA	NA	NA	NA	NA	NA	NA	NA	NA	NA	NA	NA	NA	NA	NA	NA	-0.338826	2.31172	2.89793
R.ISIGGGSCAISGGYGSR.A	NA	NA	NA	NA	NA	NA	NA	-0.596262	NA	NA	NA	NA	NA	NA	NA	NA	NA	NA	NA	NA	1.09594	1.64601	NA	NA	-2.082	NA	2.34354
R.NLDLDSIIAEVKAQYEEIAQR.S	-3.28968	-0.00623254	-1.22316	-2.68731	-1.50759	NA	0.291932	-1.19726	-1.55045	NA	NA	NA	-1.40464	NA	2.39085	NA	-3.93447	NA	2.5874	NA	-0.328929	2.47263	NA	0.624106	-1.97624	-1.4805	-2.89405
R.QLDSIVGER.G	NA	NA	NA	0.785403	4.88251	NA	2.29331	3.48041	3.02543	NA	NA	2.01654	4.54478	NA	3.29796	NA	4.90966	NA	NA	NA	-1.36939	5.85932	NA	4.33302	NA	5.85657	NA
R.QNLEPLFEQYINNLR.R	NA	1.52978	1.05461	NA	4.27068	NA	1.26497	4.21359	1.8673	1.47935	NA	1.96849	3.95376	NA	2.82116	NA	4.10712	0.518147	-0.652893	NA	-1.47388	5.62014	-0.012278	3.33271	1.97388	5.79406	5.18904
R.SGFSSVSVSR.S	NA	NA	NA	NA	2.40747	2.00816	NA	NA	NA	NA	NA	NA	NA	NA	-2.46029	NA	NA	NA	NA	NA	4.26738	3.03621	NA	NA	NA	-2.50747	NA
R.SLYGLGGSK.R	NA	NA	NA	NA	1.39473	NA	NA	0.687818	NA	NA	NA	NA	NA	NA	NA	NA	NA	NA	NA	NA	-5.70363	NA	NA	NA	NA	5.20338	5.26351
R.TAAENEFVTLK.K	NA	NA	NA	NA	2.05484	NA	NA	NA	NA	-0.789503	NA	-2.67509	NA	NA	NA	NA	NA	-1.73455	NA	NA	3.5402	4.28427	NA	0.38385	NA	5.3417	NA
K.AAYEAELGDAR.K	4.79073	4.47899	4.49765	3.82682	4.2838	4.68632	3.54151	4.06543	4.20127	4.35925	4.21488	4.46905	3.28745	NA	3.28064	3.01572	NA	3.17749	2.32355	3.23156	NA	NA	2.84886	2.91022	3.52074	2.71292	3.4405
K.AGQVVTIWAAGAGATHSPPTDLVWK.A	-0.260742	NA	NA	NA	NA	NA	NA	NA	NA	NA	-0.67279	NA	-0.653027	-1.00389	NA	NA	NA	NA	NA	NA	NA	NA	NA	NA	NA	NA	NA
K.ASASGSGAQVGGPISSGSSASSVTVTR.S	NA	NA	-0.0254996	NA	NA	0.000946552	-0.0179595	NA	-0.2511	NA	-0.0085007	NA	NA	NA	NA	NA	-1.15322	-0.786603	-1.32267	-2.58045	NA	NA	-1.61004	-1.36201	NA	NA	-1.61266
K.DLEALLNSK.E	NA	NA	1.80599	1.71158	1.26484	NA	NA	NA	1.47025	NA	NA	-0.12862	NA	1.67583	NA	NA	0.213022	-0.670458	NA	-1.03794	NA	NA	-1.63637	NA	NA	NA	NA
K.EAALSTALSEK.R	3.94157	NA	3.23052	NA	3.22551	NA	NA	3.31339	3.80614	3.67712	3.33349	3.78913	NA	NA	-0.119919	0.805041	1.70083	1.64758	1.12684	NA	0.401464	-0.0365098	1.4248	NA	0.746314	0.295599	0.856937
K.EAALSTALSEKR.T	-1.70556	NA	NA	NA	-1.50689	NA	NA	NA	NA	NA	NA	-1.59024	NA	-1.47134	NA	NA	NA	NA	NA	NA	NA	NA	NA	NA	NA	NA	NA
K.EDLQELNDR.L	3.88889	3.27582	3.17879	3.43107	3.14397	3.28276	3.22168	2.7851	3.26339	2.69281	3.0184	3.64299	3.31767	3.44995	0.472653	NA	1.31114	1.86221	1.1847	1.3807	0.0880897	-0.29109	1.21414	1.1631	1.25941	0.0572407	0.972096
K.EGDLIAAQAR.L	3.42451	NA	NA	3.21426	NA	3.47211	NA	2.69665	3.06919	NA	2.98019	3.41719	3.04838	2.7875	NA	1.1908	NA	NA	NA	NA	NA	NA	1.10383	NA	0.903105	NA	NA
K.KEGDLIAAQAR.L	3.35859	2.77773	NA	NA	2.70809	2.83713	2.64223	2.77398	-0.644361	3.1818	2.90307	3.20117	3.34152	3.04963	NA	NA	1.23296	1.242	0.668126	NA	NA	NA	NA	1.08742	0.402593	0.312029	0.4149
K.KQLQDEM*LR.R	NA	NA	NA	NA	1.42265	1.60851	NA	1.80304	NA	2.04256	1.79895	2.2565	NA	2.01618	NA	NA	NA	NA	NA	NA	NA	NA	NA	NA	NA	NA	NA
K.LALDM*EIHAYR.K	2.54767	1.84692	2.01741	2.05961	2.63793	2.47085	NA	1.86232	2.56353	1.57317	2.37372	2.69655	NA	2.57347	NA	NA	-0.851442	-1.03879	0.243268	NA	NA	NA	NA	0.215388	NA	NA	NA
K.LALDMEIHAYR.K	NA	NA	NA	NA	NA	NA	NA	0.717364	NA	-3.30224	0.416398	NA	1.95109	0.522617	NA	NA	NA	-1.29995	NA	NA	NA	NA	NA	NA	NA	-1.33245	NA
K.LEAALGEAK.K	NA	NA	NA	NA	3.80768	NA	NA	NA	NA	4.68212	3.93267	NA	-2.19662	NA	NA	NA	NA	NA	NA	NA	NA	NA	NA	NA	NA	NA	NA
K.LLEGEEER.L	3.74189	3.37246	-5.87853	NA	NA	3.50615	3.20816	3.30884	2.50489	3.98648	NA	3.71824	3.75437	3.46496	NA	NA	1.17512	1.99625	1.36477	NA	NA	0.482119	1.83248	NA	1.40561	NA	NA
K.LRDLEDSLAR.E	3.36218	2.63011	NA	3.55842	3.2442	3.55116	NA	3.32896	NA	NA	3.48146	NA	4.42576	NA	0.254234	0.60048	NA	NA	NA	0.172776	NA	NA	0.592045	1.17884	0.150579	NA	-1.27641
K.NIYSEELR.E	4.18683	3.49051	NA	3.64703	3.54579	NA	NA	3.32985	3.73455	NA	NA	4.06119	3.91772	NA	NA	0.597821	1.27891	NA	1.53856	1.59088	NA	NA	NA	1.82614	NA	NA	NA
K.QLQDEM*LR.R	1.51516	1.30364	NA	NA	NA	1.65513	NA	NA	NA	1.38171	1.24925	NA	NA	1.45619	NA	NA	NA	NA	NA	NA	NA	NA	NA	NA	NA	NA	NA
K.QLQDEMLR.R	-0.405573	NA	NA	-0.29758	-1.06138	-1.13413	NA	-0.60546	-0.905242	0.612952	-0.959544	NA	0.273179	NA	NA	NA	NA	-2.5946	NA	NA	NA	NA	NA	NA	NA	NA	NA
K.SNEDQSM*GNWQIK.R	-0.192898	NA	-0.174866	0.37972	NA	-6.10332	NA	0.42677	NA	NA	0.463287	0.826393	NA	0.784668	NA	NA	-2.28061	-1.15996	-1.85563	NA	NA	NA	NA	-1.48033	NA	NA	NA
R.AQHEDQVEQYK.K	2.80955	NA	NA	1.8546	2.44955	2.54693	2.57433	2.09644	2.5231	2.59522	2.46104	2.96281	3.24093	2.41155	NA	NA	NA	NA	NA	0.460174	NA	NA	0.818457	0.647293	0.369336	NA	NA
R.AQHEDQVEQYKK.E	NA	NA	NA	NA	NA	0.558895	NA	NA	NA	NA	-0.528189	NA	0.583028	NA	NA	NA	NA	NA	NA	NA	NA	NA	NA	NA	NA	NA	NA
R.ASSHSSQTQGGGSVTK.K	2.03246	0.719889	0.495258	0.53404	0.944942	1.91586	NA	NA	0.0681228	NA	NA	NA	NA	NA	NA	NA	NA	NA	NA	NA	NA	NA	NA	NA	NA	NA	NA
R.EVSGIKAAYEAELGDAR.K	NA	NA	NA	NA	NA	-0.749982	NA	-1.83505	NA	NA	NA	NA	NA	-2.82239	NA	NA	NA	NA	NA	NA	NA	NA	NA	NA	NA	NA	NA
R.IDSLSAQLSQLQK.Q	NA	2.89164	3.43929	3.56318	2.90624	3.45331	3.52502	2.51661	3.11209	3.09155	3.67153	3.95929	NA	3.57188	NA	0.963253	0.894302	1.89746	NA	NA	0.539604	NA	NA	0.646678	0.994284	NA	0.777975
R.ITESEEVVSR.E	4.22731	-4.45943	4.69854	4.74303	3.11566	5.18508	4.51744	3.55868	4.87584	5.0107	4.67281	4.72163	4.82238	4.55852	2.10932	2.87947	1.97313	NA	2.2076	3.2027	1.93422	1.74915	2.76279	NA	NA	1.82762	2.44251
R.KLESTESR.S	1.38957	NA	0.607514	0.994706	NA	1.34282	0.689255	0.842706	1.26114	1.35152	1.07405	1.35929	0.57883	0.863856	NA	NA	NA	-0.870925	NA	NA	NA	NA	NA	NA	NA	NA	NA
R.KLLEGEEER.L	3.05287	NA	NA	NA	2.03754	NA	1.63162	2.11428	NA	3.06415	NA	3.15131	1.96367	2.27041	NA	NA	NA	1.24357	0.881219	-0.925977	NA	NA	NA	-1.25768	NA	0.145703	0.497659
R.KTLDSVAK.E	1.03872	NA	NA	0.459556	NA	NA	NA	NA	NA	1.29703	0.882291	NA	0.736348	-0.21588	NA	NA	NA	NA	NA	NA	NA	NA	NA	NA	NA	NA	NA
R.LADALQELR.A	5.47233	NA	5.32557	5.26777	NA	5.69622	5.17752	5.00968	5.11367	5.9078	NA	NA	4.42456	5.0786	NA	NA	2.56793	NA	2.39647	3.30164	NA	NA	NA	2.8038	3.17679	2.85006	NA
R.LKDLEALLNSK.E	NA	NA	NA	NA	3.50947	0.533903	NA	NA	NA	NA	NA	NA	NA	-2.62238	NA	NA	-2.20343	NA	NA	NA	NA	NA	NA	-3.55358	NA	NA	NA
R.LQEKEDLQELNDR.L	1.54847	NA	NA	NA	0.290327	2.10669	0.0398905	1.73109	NA	3.44004	NA	NA	NA	NA	NA	NA	-1.34918	NA	NA	NA	-1.09347	NA	-0.102145	NA	NA	-1.82533	NA
R.LQTM*KEELDFQK.N	NA	1.62415	NA	NA	1.5174	NA	1.23212	NA	2.26293	-3.89674	-5.63722	1.59771	2.04956	2.30267	NA	NA	-0.0810013	NA	-0.444894	NA	NA	NA	NA	NA	NA	NA	-0.235418
R.LSPSPTSQR.S	4.396	NA	4.27153	4.18901	3.94253	NA	NA	NA	4.0995	4.21191	NA	4.51587	4.04155	NA	2.09316	2.8574	2.1297	3.11406	1.92568	NA	NA	1.66646	2.63758	2.30244	2.38732	2.05828	2.3382
R.LVEIDNGK.Q	2.83675	NA	NA	NA	2.27882	NA	NA	2.69378	NA	NA	2.61911	2.84913	NA	NA	NA	NA	-0.427121	0.574442	-0.0975796	NA	NA	NA	0.207002	NA	NA	NA	NA
R.M*QQQLDEYQELLDIK.L	2.36621	NA	0.871092	2.10317	1.96444	1.99756	2.10868	1.80462	2.18265	NA	1.89675	2.68531	2.21442	2.5115	-1.59181	-0.557815	-0.292695	0.411123	-0.00759214	NA	-1.09304	NA	0.435844	0.157182	0.0837651	NA	-0.470809
R.MQQQLDEYQELLDIK.L	NA	NA	NA	NA	NA	NA	NA	NA	-1.42265	-0.99297	NA	NA	NA	-2.39497	NA	NA	NA	NA	NA	NA	NA	NA	NA	NA	NA	NA	NA
R.NSNLVGAAHEELQQSR.I	4.01924	2.58303	3.20589	3.13411	3.56846	4.21681	3.88722	3.15812	-5.27044	3.273	3.42008	3.76792	3.90167	3.25166	NA	NA	0.0823792	2.47202	1.47821	2.00109	0.807091	0.254632	2.17956	1.29841	1.42092	1.36336	-0.131342
R.QNGDDPLLTYR.F	NA	NA	0.445785	NA	NA	2.11046	0.32923	1.10951	1.84869	1.86703	NA	2.13356	NA	0.958615	NA	NA	NA	0.164362	NA	NA	NA	NA	NA	NA	NA	NA	NA
R.RVDAENR.L	0.933394	NA	NA	1.26348	-0.10423	NA	NA	NA	NA	NA	NA	NA	NA	NA	NA	NA	NA	NA	NA	NA	NA	NA	NA	NA	NA	NA	NA
R.SGAQASSTPLSPTR.I	NA	NA	4.17114	NA	NA	NA	NA	3.75816	NA	4.37536	NA	NA	NA	3.96357	NA	NA	1.40012	NA	1.3134	NA	NA	NA	NA	NA	1.8651	1.69308	1.77971
R.SLETENAGLR.L	-6.30103	NA	NA	5.14298	4.70657	5.55451	4.78839	4.59166	5.03206	NA	4.93758	5.2286	-0.656119	4.70751	3.45716	NA	NA	NA	NA	NA	2.43527	NA	NA	NA	NA	NA	NA
R.SSFSQHAR.T	-0.890184	1.52198	1.22692	2.71609	2.49087	3.67081	2.92376	2.75553	-0.50265	3.08698	0.205255	3.58629	2.39401	3.01739	NA	NA	NA	1.95645	0.717339	0.440999	0.545727	0.109162	1.45109	1.1149	1.29371	0.975178	1.23425
R.SVGGSGGGSFGDNLVTR.S	NA	2.34038	2.69003	2.43658	2.72332	NA	2.87705	2.71249	2.97554	2.8936	2.94655	3.22316	2.67902	2.86715	0.0405608	1.13249	0.0580656	1.22708	-0.447371	NA	-0.0277738	NA	0.530465	0.483888	0.776493	0.196705	0.21197
R.TALINSTGEEVAM*R.K	3.36699	2.82469	2.84431	NA	NA	NA	3.14358	2.50117	3.1173	2.76275	2.45182	2.42498	NA	2.60957	0.766198	NA	-0.210113	1.34654	0.162515	NA	NA	NA	0.532418	0.53411	0.954876	NA	NA
R.TALINSTGEEVAMR.K	0.950499	-0.0254451	0.591437	NA	-0.407619	NA	-0.816064	0.195662	0.536128	2.03748	NA	0.316146	0.746703	0.590504	NA	NA	NA	-1.49669	NA	NA	NA	NA	NA	NA	NA	NA	NA
R.TLEGELHDLR.G	NA	1.34504	NA	NA	4.17329	NA	4.61762	3.04983	4.24849	3.35104	4.47847	2.64886	NA	3.39971	NA	NA	NA	2.26585	NA	NA	0.492331	NA	1.85977	NA	NA	NA	NA
R.VAVEEVDEEGK.F	3.8032	3.18642	3.47905	3.66777	3.32801	3.61188	3.5543	3.42123	NA	3.71608	3.45126	3.73627	3.64661	3.77403	NA	1.62787	1.51805	1.69064	1.47999	1.8901	0.448121	0.59605	NA	NA	NA	NA	1.12551
R.VAVEEVDEEGKFVR.L	1.64934	NA	NA	1.92911	1.40521	2.71639	NA	-2.62017	2.03	-2.1477	2.00023	NA	2.15538	NA	NA	NA	-2.59368	0.525378	-0.360185	NA	0.300128	NA	0.559822	NA	NA	NA	-0.875295
S.SASSVTVTR.S	-0.19473	NA	-0.0217228	NA	-0.390232	0.641566	0.00209794	NA	-0.294751	-0.0936179	-0.103503	0.89193	0.741565	NA	NA	NA	NA	NA	NA	NA	NA	NA	NA	NA	NA	NA	NA
K.ELGTVM*R.M	NA	NA	NA	2.40343	NA	NA	NA	1.71138	NA	NA	NA	2.18945	2.16169	2.20028	NA	NA	2.08666	NA	NA	NA	NA	NA	NA	2.81586	NA	NA	NA
K.ATEHLSTLSEK.A	0.244167	-0.460559	-1.59586	0.307901	-0.489474	-1.34447	NA	-1.45653	0.130218	NA	-0.253897	0.0413285	NA	0.678536	NA	NA	NA	NA	-0.711911	NA	NA	NA	0.270375	0.0742125	NA	NA	-1.00359
K.DLATVYVDVLK.D	1.59619	1.26463	1.21851	1.16523	NA	NA	NA	1.05056	NA	0.425569	0.934355	0.996438	1.32396	2.57542	NA	-0.0715206	1.79265	-0.373521	1.86373	0.682781	-0.116111	NA	NA	0.659297	1.38262	NA	1.52352
K.LLDNWDSVTSTFSK.L	0.522902	-0.464685	0.320954	NA	-0.400142	NA	0.293084	-1.95715	0.94452	NA	0.264848	0.725122	-0.266198	NA	NA	NA	1.71847	-0.488283	0.652437	NA	0.193984	NA	1.30832	0.244251	-0.216826	NA	0.57547
K.VQPYLDDFQK.K	1.18942	NA	NA	NA	0.2953	NA	NA	NA	NA	NA	NA	NA	NA	NA	NA	NA	NA	NA	NA	NA	NA	-0.484465	NA	NA	0.186652	-1.32468	NA
K.VSFLSALEEYTK.K	1.28548	1.89617	0.627654	0.651775	1.45986	0.99496	0.950674	NA	1.33358	0.584566	0.482035	1.90506	2.14051	2.52997	0.205984	-0.252398	1.84862	-0.323809	0.748788	0.339087	1.38072	0.0542714	1.76687	1.37468	1.42515	NA	1.40446
R.AELQEGAR.Q	3.30034	NA	2.29957	3.56605	NA	NA	NA	3.16352	NA	NA	NA	NA	2.15428	NA	NA	3.42995	NA	NA	3.41519	NA	NA	NA	3.29993	NA	3.55258	NA	NA
R.DYVSQFEGSALGK.Q	1.8464	1.66739	NA	NA	0.672805	NA	1.46072	1.27022	NA	NA	1.22148	NA	NA	2.77647	NA	NA	NA	0.155112	1.30037	NA	1.41255	NA	1.70681	NA	1.54235	-0.0646148	NA
R.EQLGPVTQEFWDNLEK.E	0.173483	0.208177	-0.587424	0.081626	-1.36125	0.287672	NA	-0.671227	0.373944	-0.81696	NA	0.151364	0.922137	1.0819	NA	NA	0.104778	NA	0.265887	-0.510571	NA	NA	NA	-0.0011178	NA	NA	0.785148
R.QGLLPVLESFK.V	1.04261	NA	1.80688	NA	NA	1.16887	1.23829	NA	NA	1.08133	NA	1.73176	NA	2.9487	NA	NA	1.9702	NA	1.70522	NA	1.55646	NA	1.79838	1.4637	NA	0.0643356	NA
R.THLAPYSDELR.Q	0.627641	0.189514	NA	NA	0.582056	1.64592	0.397818	0.287142	NA	1.7139	1.77404	1.79845	NA	1.98468	NA	NA	1.29338	NA	0.558477	NA	NA	-0.637833	1.77629	2.12394	-0.302401	2.1482	1.6398
R.VKDLATVYVDVLK.D	NA	NA	NA	NA	NA	NA	NA	-0.668105	NA	1.34127	NA	NA	NA	-0.447478	NA	NA	NA	NA	NA	NA	NA	NA	-2.47339	0.463355	-0.794873	NA	-0.173039
K.ELQAAQAR.L	-1.59714	NA	NA	NA	-2.10166	NA	NA	-1.9398	NA	NA	NA	NA	NA	NA	NA	NA	NA	NA	NA	NA	NA	NA	NA	NA	NA	NA	NA
K.LEEQAQQIR.L	-1.19428	-1.1337	-1.12911	-2.58371	-1.06316	NA	NA	-1.24666	-1.1165	NA	-1.08445	-1.00218	-2.20744	-1.33984	-2.30695	-1.8944	-0.792472	NA	-1.95724	NA	-1.54732	NA	-2.252	-1.14547	-1.21359	NA	NA
R.AATVGSLAGQPLQER.A	NA	-1.19976	-1.5901	NA	-1.54536	-1.02629	NA	-1.38354	NA	NA	NA	-2.75445	NA	-1.95104	-3.16926	NA	-3.00349	-3.38073	NA	NA	NA	NA	NA	-2.74109	NA	NA	-2.6032
R.GEVQAM*LGQSTEELR.V	NA	NA	NA	NA	-5.25304	-4.2584	NA	-3.05031	NA	NA	NA	NA	NA	NA	NA	NA	NA	NA	NA	NA	NA	NA	NA	NA	NA	NA	NA
R.LAVYQAGAR.E	0.288563	0.574376	NA	-1.24521	NA	NA	NA	0.500333	0.243841	NA	0.60131	0.404466	-0.792458	NA	NA	NA	NA	-0.774499	-0.712283	NA	0.079598	NA	-1.08512	-0.94591	0.220424	NA	NA
R.LGPLVEQGR.V	0.500066	0.725054	0.514563	NA	NA	NA	NA	NA	NA	NA	0.696423	0.696047	-0.460007	NA	NA	0.188597	-0.335174	NA	-0.543114	NA	0.262295	NA	-0.714072	NA	NA	NA	NA
R.LQAEAFQAR.L	NA	NA	0.574177	NA	NA	NA	NA	NA	NA	NA	NA	NA	-0.987996	-0.00480267	NA	NA	NA	NA	NA	NA	NA	NA	NA	NA	NA	NA	NA
R.WVQTLSEQVQEELLSSQVTQELR.A	-2.95084	-2.12878	NA	NA	NA	NA	NA	-1.83134	-1.29644	NA	-3.04452	NA	NA	-1.95279	NA	NA	-3.69107	NA	NA	NA	NA	NA	NA	NA	NA	NA	NA
K.SPELQAEAK.S	0.811134	1.09196	NA	0.941163	-0.030911	NA	NA	NA	1.11761	NA	NA	0.497136	1.14811	1.68914	-0.556404	NA	1.84615	NA	0.847741	NA	NA	NA	0.955167	NA	0.937205	NA	1.11518
K.DALSSVQESQVAQQAR.G	-2.38993	NA	-2.98591	-4.06178	NA	-2.52265	NA	-4.29232	-4.43986	NA	-3.29664	-3.2994	NA	NA	NA	NA	-3.28749	NA	NA	NA	NA	NA	NA	NA	NA	NA	-3.55584
K.ALTDM*PQM*R.M	NA	0.310557	NA	NA	NA	NA	NA	NA	NA	NA	NA	NA	NA	1.92379	NA	NA	-0.448887	NA	-0.947205	NA	NA	NA	NA	NA	NA	NA	NA
K.GLIDEVNQDFTNR.I	NA	NA	NA	NA	NA	NA	-1.12757	NA	NA	NA	NA	0.175182	0.182874	3.37541	NA	NA	4.279	NA	-0.149575	NA	-3.77147	NA	-2.38497	-1.24041	NA	NA	NA
K.NSLFEYQK.N	NA	NA	NA	-1.55606	NA	NA	NA	NA	NA	NA	NA	NA	-0.4739	2.60738	NA	NA	0.229125	NA	NA	NA	NA	NA	NA	NA	NA	NA	NA
K.QLEQVIAK.D	NA	NA	NA	NA	NA	-1.15735	-0.5679	NA	-0.237965	-0.490752	NA	0.628952	-1.52366	3.19725	NA	NA	NA	NA	0.0313629	NA	NA	NA	NA	NA	NA	NA	NA
K.TFPGFFSPM*LGEFVSETESR.G	NA	-0.594611	NA	NA	NA	NA	NA	NA	NA	NA	NA	NA	-1.42934	-0.287799	NA	NA	-3.04555	NA	NA	NA	NA	NA	NA	NA	NA	NA	-1.84069
K.VTSGSTTTTR.R	NA	0.649536	-2.02657	-0.946787	-2.18876	-1.44705	-1.51603	NA	-0.671841	NA	NA	-0.450845	-0.109154	2.32666	NA	-1.55835	-0.140171	NA	NA	NA	NA	NA	-1.53146	NA	NA	NA	-0.708439
R.AQLVDM*K.R	NA	NA	NA	0.141676	NA	NA	NA	NA	NA	-2.63607	NA	0.811904	0.920636	3.49052	NA	NA	NA	NA	NA	NA	NA	NA	NA	NA	NA	NA	NA
R.EVDLKDYEDQQK.Q	NA	-0.425179	NA	NA	NA	NA	NA	NA	NA	-0.660259	NA	NA	NA	NA	NA	NA	-0.762275	NA	-1.25666	NA	NA	NA	-1.52666	NA	NA	NA	NA
R.GDFSSANNR.D	0.386568	2.7431	0.824189	NA	0.00680984	1.07787	0.0515192	NA	1.06641	-0.421067	NA	1.30576	1.04243	NA	NA	1.15553	1.21868	NA	1.38682	1.13946	-0.178435	NA	0.774939	0.051899	1.08	NA	NA
R.GGSTSYGTGSETESPR.N	-1.28822	1.17719	-0.979064	0.0446275	-1.51435	NA	-1.10972	-0.989947	-0.144043	NA	-1.34879	0.402205	-0.366397	1.63202	-0.84976	NA	-0.00633249	-2.51629	-0.0954808	-0.145598	NA	NA	-0.61686	-1.33338	-0.56851	-2.29895	-0.627183
R.GSESGIFTNTK.E	NA	0.224361	NA	-1.43495	NA	-1.61858	NA	-0.390621	NA	NA	NA	NA	-1.37371	NA	NA	NA	NA	NA	1.59197	0.755606	NA	NA	0.901107	NA	-0.742261	NA	NA
R.LEVDIDIK.I	NA	NA	NA	NA	NA	-1.38901	NA	-1.60236	NA	NA	NA	NA	NA	2.30554	NA	NA	NA	NA	NA	NA	NA	NA	NA	NA	NA	NA	-0.809674
R.M*ELERPGGNEITR.G	NA	2.76787	NA	NA	NA	NA	NA	NA	NA	NA	1.17393	NA	NA	4.55818	NA	NA	2.0083	NA	NA	NA	NA	NA	NA	NA	NA	NA	NA
K.QGFGNVATNTDGK.N	NA	-0.911039	NA	-2.30501	NA	NA	NA	NA	NA	NA	NA	-1.22635	-0.922324	NA	NA	NA	-1.14227	NA	-1.16592	NA	NA	NA	NA	NA	NA	NA	-1.82181
K.YQISVNK.Y	-1.00779	NA	NA	-0.359455	NA	NA	NA	-1.08085	-0.517916	-0.906589	-1.31823	0.469291	NA	3.10222	NA	NA	0.693072	NA	0.519658	NA	NA	NA	NA	NA	-0.717338	NA	NA
R.DNDGWLTSDPR.K	NA	0.325339	-2.63892	NA	NA	NA	NA	-1.55609	NA	NA	-1.164	0.134744	NA	2.43162	NA	NA	-0.622831	NA	NA	NA	NA	NA	NA	NA	NA	NA	-0.508812
R.EEAPSLRPAPPPISGGGYR.A	NA	-0.619742	NA	NA	NA	NA	NA	NA	-4.45109	NA	-1.0123	-0.22824	0.235421	2.88187	NA	NA	-3.84636	NA	-2.22154	NA	NA	NA	-1.42117	NA	-1.01309	-4.33239	-0.136343
R.QDGSVDFGR.K	-0.297981	1.42152	NA	NA	NA	NA	0.0432321	0.0801247	NA	0.338774	NA	1.04633	-2.79403	-5.8528	0.0754098	NA	1.21097	-1.16453	NA	0.721022	-0.636934	-1.29779	0.383827	-0.329088	0.956773	-1.02129	-6.04206
K.VGPEADKYR.L	NA	0.80939	NA	NA	NA	NA	NA	NA	NA	-0.477789	NA	0.932297	-0.14245	3.27196	NA	NA	0.153404	NA	0.25249	NA	NA	NA	NA	NA	NA	NA	0.121753
K.YEASILTHDSSIR.Y	NA	NA	NA	NA	-3.54204	-1.77426	NA	-2.59861	NA	NA	-1.47078	NA	NA	0.0451473	NA	NA	-0.436641	NA	-0.311064	NA	NA	NA	NA	NA	NA	NA	-1.3796
R.LDGSVDFK.K	NA	1.1998	NA	-0.589222	NA	NA	NA	NA	NA	NA	-1.22987	0.239736	NA	NA	NA	NA	NA	NA	-0.0238432	NA	NA	NA	NA	NA	NA	NA	-0.3774
R.LTYAYFAGGDAGDAFDGFDFGDDPSDK.F	NA	-2.48027	NA	-3.14943	NA	NA	NA	NA	-2.56047	NA	-3.37038	-1.64094	NA	0.675949	NA	NA	-3.01842	NA	NA	-3.47343	NA	NA	-2.37673	NA	-2.70619	NA	NA
R.TSTADYAM*FK.V	NA	NA	NA	NA	NA	NA	NA	NA	-0.109444	NA	NA	0.304339	NA	3.10238	NA	NA	NA	NA	0.406973	NA	NA	NA	NA	NA	NA	NA	NA
R.VELEDWNGR.T	NA	1.02152	-0.888461	NA	NA	NA	NA	NA	0.308251	NA	NA	-0.421059	NA	NA	NA	-0.455033	0.57666	NA	0.539696	NA	-1.27718	NA	NA	NA	0.456023	NA	0.501506
R.YLQEIYNSNNQK.I	NA	0.533267	NA	NA	NA	NA	-2.49581	NA	NA	NA	-1.57285	-0.549469	NA	NA	NA	-2.20546	0.0190813	NA	-1.24393	NA	NA	NA	NA	-1.60688	NA	NA	-0.832119
K.LVSSENFDDYM*K.A	0.675491	-1.78757	-0.861826	-0.180138	-2.77245	-0.131289	NA	-0.519815	0.169742	NA	NA	NA	-0.369031	-0.737093	-2.04106	NA	-1.50916	-3.43627	0.731221	NA	NA	NA	0.955304	-1.54998	0.765908	NA	0.424776
K.GTVLLDLQETSLAGVANQLLDR.F	NA	NA	NA	NA	NA	-2.45881	NA	-3.0359	NA	NA	NA	NA	-1.16261	NA	NA	NA	NA	NA	NA	NA	NA	NA	-2.99987	NA	NA	NA	-2.01752
R.AAATLM*SER.V	NA	NA	NA	NA	NA	-1.25638	NA	-1.98625	NA	NA	NA	NA	-1.00537	-1.35997	NA	NA	NA	NA	NA	NA	NA	NA	NA	NA	NA	NA	-0.0111636
R.ADFLEQPVLGFVR.L	-1.93888	NA	NA	NA	NA	NA	NA	-2.43716	NA	NA	-1.62458	NA	NA	-0.874842	-0.558302	NA	NA	NA	NA	NA	NA	NA	-1.58482	NA	NA	NA	NA
R.VVEESELAR.T	NA	NA	NA	NA	NA	NA	NA	NA	-1.96269	-1.0952	NA	NA	NA	-1.81163	NA	NA	NA	NA	NA	NA	NA	NA	-1.41328	-2.47722	NA	NA	NA
K.GLAFTDVDVDSIK.I	NA	NA	NA	NA	NA	NA	NA	NA	NA	NA	-1.70873	NA	NA	NA	NA	NA	-0.839973	-0.817336	-2.90898	NA	-2.78662	NA	-1.68397	-0.323364	NA	NA	-1.81714
K.IYLYTLNDNAR.S	NA	-1.74255	NA	NA	NA	-2.70653	NA	NA	NA	NA	NA	-2.40564	NA	NA	NA	NA	-0.444776	-0.315172	NA	NA	NA	NA	NA	NA	NA	NA	-0.788448
K.LGVRPSQGGEAPR.E	NA	NA	NA	NA	NA	-1.4196	NA	NA	-1.05298	NA	-0.67122	NA	NA	NA	NA	NA	0.364842	NA	-0.199807	NA	-0.424564	NA	0.297929	1.14909	NA	NA	0.234887
R.DLEVVAATPTSLLISWDAPAVTVR.Y	NA	NA	-3.6927	-2.17715	NA	NA	NA	NA	NA	NA	-1.13962	NA	NA	NA	-4.04448	NA	NA	-0.909551	-0.972848	NA	-1.64812	NA	-2.1387	-1.21922	-1.55705	NA	NA
R.DLQFVEVTDVK.V	NA	NA	NA	NA	NA	NA	NA	NA	NA	NA	-0.831455	NA	NA	-0.664184	NA	NA	0.0625059	0.674616	-0.814283	NA	-0.090303	NA	NA	0.120792	-0.115531	-1.81284	-0.632567
R.EESPLLIGQQSTVSDVPR.D	NA	-1.22882	NA	NA	-1.7049	NA	NA	NA	-3.77962	NA	-0.630938	-2.09382	NA	-2.81933	NA	0.511312	0.11209	0.358572	-0.571051	NA	-0.567878	NA	-0.307029	-0.869021	-0.0696182	-1.09472	0.110109
R.EVTSDSGSIVVSGLTPGVEYVYTIQVLR.D	NA	-2.05048	NA	-2.45003	NA	-1.515	NA	-2.5941	-1.67799	NA	-0.785665	NA	NA	-1.81288	-1.2322	-0.575418	NA	0.284482	NA	-1.45029	NA	-1.64474	-1.03983	-0.926483	-0.620184	NA	-1.19551
R.FLATTPNSLLVSWQPPR.A	NA	NA	NA	NA	NA	NA	NA	NA	NA	NA	-2.07097	NA	NA	NA	NA	NA	NA	-0.338279	NA	NA	NA	NA	-0.798309	-0.33486	NA	NA	NA
R.GDSPASSKPISINYR.T	NA	NA	NA	NA	NA	NA	NA	NA	NA	NA	NA	NA	NA	NA	NA	NA	-2.44217	NA	NA	-3.87509	NA	NA	NA	0.296401	NA	NA	NA
R.ISCTIANR.C	NA	NA	NA	NA	NA	NA	NA	NA	NA	NA	NA	NA	NA	-2.07751	NA	NA	-0.649101	NA	NA	NA	-1.69627	NA	NA	-1.02117	NA	NA	-2.95654
R.NTFAEVTGLSPGVTYYFK.V	NA	NA	NA	NA	NA	NA	NA	NA	NA	NA	NA	NA	NA	NA	NA	-2.15947	-1.10145	-2.17354	NA	NA	NA	NA	-2.52376	NA	NA	NA	NA
R.PAQGVVTTLENVSPPR.R	NA	NA	NA	-2.92546	NA	NA	NA	NA	NA	NA	NA	NA	NA	NA	NA	0.717499	-0.258479	NA	NA	NA	NA	NA	NA	NA	NA	NA	0.0951586
R.RPGGEPSPEGTTGQSYNQYSQR.Y	NA	NA	NA	NA	NA	NA	NA	NA	NA	NA	NA	NA	NA	NA	NA	NA	NA	-1.59481	NA	NA	NA	NA	NA	-3.0515	NA	-5.19505	NA
R.SDTVPSPR.D	NA	NA	NA	NA	NA	NA	NA	NA	NA	NA	NA	NA	NA	NA	NA	NA	2.38724	NA	NA	NA	NA	NA	NA	1.53271	1.34097	NA	NA
R.SSPVVIDASTAIDAPSNLR.F	-3.73418	-3.74267	NA	-3.96995	NA	NA	NA	NA	NA	NA	NA	NA	NA	NA	NA	0.339522	-0.252698	NA	-1.23228	NA	-1.37593	NA	-0.614193	NA	NA	NA	0.00441941
R.STTPDITGYR.I	-0.893919	NA	-0.892001	-0.57855	NA	NA	-3.9684	NA	NA	-2.88855	NA	NA	NA	NA	-0.424174	NA	0.955462	-1.21346	0.348033	NA	NA	NA	NA	1.04314	0.590524	NA	0.586906
R.SYTITGLQPGTDYK.I	NA	NA	NA	NA	NA	NA	NA	NA	NA	NA	-3.26239	NA	NA	-5.57167	NA	NA	-0.722543	-1.58805	NA	NA	NA	NA	NA	NA	NA	NA	NA
R.VEYELSEEGDEPQYLDLPSTATSVNIPDLLPGR.K	NA	NA	NA	NA	NA	NA	NA	NA	NA	NA	-2.47757	NA	NA	NA	-3.30893	-2.05537	-1.99071	-1.51828	NA	NA	NA	NA	-1.41314	NA	-2.13463	NA	NA
R.VGDTYERPK.D	NA	NA	NA	NA	NA	NA	NA	NA	NA	NA	NA	NA	NA	NA	NA	NA	0.172183	0.724638	NA	NA	0.280615	NA	0.28986	1.16112	NA	NA	NA
R.VPGTSTSATLTGLTR.G	NA	NA	NA	NA	NA	NA	NA	NA	NA	NA	NA	NA	NA	-0.00280821	NA	1.08538	-0.0537304	NA	-0.224436	NA	NA	-0.688283	0.447052	NA	NA	NA	NA
R.VTWAPPPSIDLTNFLVR.Y	NA	NA	NA	NA	-2.13018	-2.31732	NA	NA	NA	NA	-1.39032	NA	NA	-0.773192	-2.87119	-2.2591	-1.16257	0.697489	-1.15571	NA	-2.37525	-2.02743	-0.509549	-1.00658	-0.277578	-1.82699	-0.854362
K.FSVVYAK.C	-0.543169	0.11344	NA	NA	0.71503	NA	NA	NA	NA	-0.118519	-0.748718	NA	0.0717626	0.563305	-1.91111	NA	1.15548	0.0687961	2.47241	NA	NA	NA	0.588664	1.78788	NA	NA	NA
C.FSALEVDETYVPK.E	NA	NA	-0.707732	NA	NA	NA	NA	NA	NA	NA	-2.35235	NA	NA	-0.827799	NA	NA	NA	NA	NA	NA	NA	NA	NA	NA	-0.754523	NA	NA
F.LGM*FLYEYAR.R	-1.81766	NA	NA	-2.42255	NA	NA	NA	-1.79268	NA	NA	NA	NA	NA	NA	NA	NA	NA	NA	NA	NA	NA	NA	NA	NA	NA	NA	NA
F.SALEVDETYVPK.E	NA	NA	NA	NA	NA	NA	NA	NA	NA	NA	-1.71596	NA	NA	NA	NA	NA	NA	NA	-1.43768	NA	NA	NA	-1.44166	NA	-0.922412	NA	NA
H.PDYSVVLLLR.L	1.31657	1.30865	1.15213	-0.299885	-0.336788	-5.13662	0.187263	0.599387	1.09287	NA	0.676179	0.281624	0.0972524	1.34259	2.18664	1.59972	0.888096	1.04551	1.5544	NA	1.0578	1.35633	1.24329	NA	0.821165	0.72336	1.8961
H.PYFYAPELLFFAK.R	-1.98904	-0.951726	-1.89249	-1.9604	-1.37947	NA	NA	-1.05844	-1.45948	NA	-2.07124	NA	-1.40314	-1.1879	-0.713455	-1.10742	-2.27617	NA	-0.674363	NA	-0.267982	NA	-1.79017	-0.0864987	-0.0973707	NA	-0.800671
I.AEVENDEM*PADLPSLAADFVESK.D	NA	NA	NA	NA	NA	NA	NA	NA	NA	NA	NA	NA	0.383956	0.245353	NA	NA	-0.257596	NA	-0.247504	NA	NA	NA	NA	NA	1.10128	NA	NA
K.ADDKETCFAEEGK.K	NA	NA	-1.50498	-0.053247	-0.332622	NA	NA	-0.712665	NA	NA	-1.62451	-0.440433	-6.07143	0.749605	-2.0523	NA	0.777546	-0.0737346	1.00467	0.165248	NA	-1.23596	-0.124142	0.0357522	NA	NA	0.319182
K.AEFAEVSK.L	NA	5.9142	5.2134	5.55779	5.22071	4.9035	NA	5.54656	5.44045	4.75495	4.87957	5.41976	5.6919	NA	4.78534	NA	6.13006	5.33073	6.23603	5.6837	NA	4.57082	5.90187	6.55447	5.94744	4.12629	5.76168
K.AEFAEVSKLVTDLTK.V	0.124209	NA	0.429072	-0.477914	-0.119139	NA	NA	-0.0313277	0.00809591	NA	-0.431262	NA	0.077602	-0.117628	-0.0799333	0.586433	-0.995689	0.00678133	0.342096	0.819642	0.867063	NA	NA	0.510097	0.938022	NA	0.8506
K.ALVLIAFAQYLQQCPFEDHVK.L	-3.49161	NA	NA	-2.60749	NA	NA	NA	-2.55447	NA	NA	NA	NA	-1.94577	-1.55116	NA	NA	-1.54877	-3.08179	-2.14864	NA	NA	NA	-1.72262	-1.35613	-2.29965	NA	-2.11957
K.AVM*DDFAAFVEK.C	2.93817	3.4631	3.50578	2.50993	2.82919	NA	NA	2.5659	2.65259	1.81476	2.6353	2.7577	3.64382	3.66692	3.21042	3.34335	3.8024	3.10335	3.89562	NA	3.58283	2.47837	3.54703	3.68061	3.49019	1.99799	3.78222
K.AVMDDFAAFVEK.C	0.970866	-0.16506	0.635726	0.430793	-0.592063	NA	-1.12802	0.127319	0.0461271	0.161337	0.568261	NA	0.291515	1.11337	-0.917428	NA	0.583523	0.515414	0.0139929	-0.823719	-1.43163	NA	0.582741	-0.448829	0.135777	NA	NA
K.CCTESLVNR.R	-3.79398	NA	NA	-2.6147	NA	NA	NA	NA	NA	NA	NA	NA	NA	NA	NA	NA	-2.55097	NA	NA	NA	-3.21988	NA	NA	-2.10837	-1.95802	NA	-2.29856
K.DDNPNLPR.L	4.84225	4.85281	4.78136	4.73644	4.59195	4.59706	3.59799	4.40787	4.46852	3.98221	4.56322	4.74754	3.97523	4.76826	4.49166	4.75436	4.40667	4.82019	4.60237	4.98741	4.62194	3.78533	4.9805	4.95009	5.0773	4.15278	4.91067
K.DLGEENFK.A	NA	NA	NA	NA	NA	3.24836	NA	3.59773	NA	NA	NA	NA	3.94406	NA	NA	4.13306	4.91195	NA	NA	NA	4.23355	NA	4.29212	4.72231	4.36075	2.56357	4.3111
K.DVFLGM*FLYEYAR.R	3.64964	4.22833	4.07933	3.48339	4.08997	3.15439	2.54929	3.23401	4.35601	2.80821	4.47616	3.10025	4.39157	5.04916	4.55606	4.07794	4.87349	1.31906	2.9173	3.48912	3.76467	4.27222	4.59575	5.52021	NA	4.11574	5.4625
K.DVFLGMFLYEYAR.R	-0.763587	-0.920599	-1.12482	-0.166552	-0.490986	-0.761647	-1.28125	-0.0937533	-1.66735	NA	-0.0628216	0.155051	-0.0638319	-0.436029	-0.731993	-2.0473	-0.899417	-0.475071	-1.22308	-1.33084	-1.61282	-1.81266	-0.0549357	-0.584577	-0.291061	-0.728191	0.041009
K.ETCFAEEGK.K	-0.345572	NA	-1.74636	-0.64902	NA	-0.309642	-0.22289	-0.445262	NA	NA	-0.632631	-0.330272	0.449493	0.80036	NA	0.517737	0.0645415	NA	0.255903	0.798824	NA	-0.154912	-0.238582	0.311258	0.501968	-0.354828	NA
K.FQNALLVR.Y	-4.71267	6.46273	6.2988	6.24685	-4.43074	NA	5.65161	NA	-3.28061	5.4788	NA	5.94091	NA	6.46213	6.27394	6.6626	6.77035	6.1592	NA	6.59671	6.66337	5.86957	NA	6.86052	-4.48142	5.39614	6.8827
K.KQTALVELVK.H	NA	NA	NA	0.457647	0.322417	NA	NA	NA	3.10324	NA	NA	1.57579	2.17416	NA	NA	NA	2.84733	NA	NA	NA	NA	NA	2.89747	NA	NA	1.16022	NA
K.KVPQVSTPTLVEVSR.N	5.58986	5.70979	5.07952	5.57872	4.98325	NA	5.12073	5.48448	5.32673	4.80646	5.11835	5.18007	5.27623	5.86544	4.94643	5.00852	5.94985	4.90549	6.13122	5.41174	5.65649	4.73366	5.726	6.25961	5.86917	4.42492	5.96825
K.KYLYEIAR.R	0.577048	-0.342867	NA	0.571213	-1.56724	0.152272	NA	NA	NA	NA	2.11163	NA	0.742801	2.96763	NA	NA	0.115675	NA	1.28909	-0.0444009	1.06498	NA	NA	NA	2.17322	NA	NA
K.LCTVATLR.E	NA	3.12801	NA	NA	1.43817	2.42192	NA	NA	NA	1.93929	NA	2.49258	2.99642	3.15799	NA	NA	NA	3.05863	3.67901	NA	NA	NA	NA	3.61535	3.4865	2.25419	NA
K.LDELRDEGK.A	5.10964	4.89328	NA	4.28527	3.30628	NA	NA	5.10532	NA	NA	-1.96853	NA	NA	3.11524	NA	4.01658	5.26852	4.60849	NA	4.90221	5.08914	4.38896	NA	NA	3.31091	3.07851	NA
K.LVNEVTEFAK.T	NA	4.61139	5.04118	-2.55733	4.02374	4.50923	4.18677	4.94559	4.37351	4.50935	4.49709	4.10903	-2.86378	5.423	NA	NA	5.92928	4.68153	6.01825	5.33066	5.07011	3.99278	5.57919	NA	5.29565	NA	5.67542
K.QNCELFEQLGEYK.F	0.0394576	2.38736	NA	1.73518	1.39417	1.07754	1.02699	1.05094	NA	NA	-0.556874	1.28464	2.06199	2.19719	1.32523	1.85449	2.27338	1.6059	2.21073	NA	2.48667	NA	NA	2.67892	2.00049	0.222195	1.19795
K.QNCELFEQLGEYKFQNALLVR.Y	NA	-2.43282	NA	NA	NA	NA	NA	NA	NA	NA	NA	NA	NA	NA	NA	NA	-2.5623	NA	NA	-3.96464	NA	NA	NA	-2.15694	-2.52842	NA	-2.13496
K.QTALVELVK.H	4.12732	4.37084	NA	4.22932	NA	3.91973	NA	3.0176	4.1005	3.40073	NA	NA	4.2349	4.64253	4.13603	NA	4.60794	NA	4.94508	4.32529	NA	NA	NA	NA	NA	3.1196	4.77022
K.SHCIAEVENDEM*PADLPSLAADFVESK.D	-1.28747	NA	NA	NA	NA	NA	NA	NA	NA	NA	NA	0.238673	NA	NA	NA	NA	-1.54595	NA	-2.60358	NA	NA	NA	NA	0.921274	NA	NA	NA
K.SLHTLFGDK.L	NA	NA	NA	NA	2.46239	NA	NA	NA	NA	1.86226	NA	NA	NA	NA	NA	NA	2.51377	1.61121	2.74235	NA	NA	NA	NA	NA	NA	NA	1.29429
K.TYETTLEK.C	NA	4.38827	3.79895	3.92272	NA	3.46872	NA	3.69706	NA	NA	3.21194	NA	4.16069	4.39393	3.80319	NA	4.87443	3.94411	4.84547	NA	4.21363	2.33971	4.13549	-1.37634	4.22618	2.94678	4.46619
K.VFDEFKPLVEEPQNLIK.Q	4.43336	4.73482	4.49777	4.46136	4.26496	4.05727	4.30029	4.28167	4.62472	4.31255	4.44432	NA	5.46414	5.33294	3.78268	4.21707	5.42706	4.66769	5.18821	2.16335	5.25924	3.9231	3.41863	5.92811	5.30972	3.70781	3.52847
K.VPQVSTPTLVEVSR.N	NA	NA	NA	3.44944	3.166	NA	NA	3.88272	3.64721	1.67291	2.85127	3.58428	NA	NA	4.2976	4.42257	4.30069	NA	NA	NA	4.76025	NA	NA	NA	4.64854	NA	NA
K.YICENQDSISSK.L	2.36015	NA	2.70061	2.71954	2.18347	2.1631	1.34972	NA	0.620072	2.41901	2.16583	2.28592	2.79507	3.26976	2.70159	2.18918	3.1633	2.3995	3.0744	2.43646	3.07043	NA	2.28193	3.01691	3.21798	1.89367	2.76141
L.AADFVESK.D	-0.633348	0.0215193	NA	-1.10884	-0.253816	0.0675583	NA	-0.956884	-0.5525	-1.23045	NA	NA	NA	0.326894	NA	NA	-1.40734	NA	NA	NA	NA	NA	NA	-0.46842	NA	NA	NA
L.EVDETYVPK.E	NA	NA	NA	NA	NA	-1.81949	NA	NA	NA	NA	NA	NA	-1.03392	-1.36423	-0.302134	NA	NA	NA	NA	NA	NA	NA	NA	NA	NA	NA	NA
P.DYSVVLLLR.L	NA	NA	0.707936	NA	3.09189	0.553859	NA	0.369236	NA	NA	0.844957	0.737715	0.337127	NA	NA	NA	0.196738	NA	NA	NA	NA	NA	NA	0.438124	1.23772	NA	NA
Q.VSTPTLVEVSR.N	NA	NA	NA	NA	NA	NA	NA	NA	NA	NA	NA	NA	NA	NA	1.45183	1.22902	NA	NA	NA	NA	NA	NA	NA	NA	NA	NA	0.378757
R.AFKAWAVAR.L	NA	NA	NA	NA	NA	NA	NA	1.79079	0.148479	NA	0.501316	1.00102	1.34404	0.661329	NA	NA	NA	1.73702	1.19638	-2.64646	0.377433	1.63143	0.92214	0.188676	NA	1.78648	2.43617
R.FKDLGEENFK.A	3.36105	0.528824	1.41783	3.60086	2.30063	3.20501	2.99943	3.53615	3.26658	2.77761	3.40353	3.34003	4.07162	3.69937	NA	NA	3.47421	3.28588	4.20707	2.70269	3.1678	2.7764	3.81033	4.66301	3.13428	2.62874	3.78078
R.FPKAEFAEVSK.L	NA	1.7941	1.45667	NA	1.28686	0.93806	-2.46459	0.816422	0.403006	NA	0.444465	0.852672	1.57476	0.865694	NA	NA	1.16885	1.74684	1.68159	1.80793	1.64688	0.406036	1.67808	1.56015	2.19763	0.678893	2.3375
R.HPYFYAPELLFFAK.R	0.397197	-0.246505	NA	-0.563574	0.542155	0.207161	-0.62155	0.527002	0.448938	-1.72516	0.827552	0.780097	0.421174	0.903563	NA	NA	0.634791	1.10286	0.845213	0.597512	-0.2625	-0.462327	1.35289	0.955453	1.5008	0.923044	1.08674
R.LAKTYETTLEK.C	NA	-1.11949	NA	NA	-1.41035	0.264606	NA	-0.0461253	0.246717	NA	NA	0.0532079	0.285549	0.115046	-1.52819	1.02447	-0.162125	NA	0.219792	1.26038	NA	0.294524	0.72163	0.367756	1.0282	-1.49883	1.36465
R.RHPDYSVVLLLR.L	1.52204	1.59519	-0.916881	1.0733	3.40823	2.11138	2.24689	3.36278	0.984489	1.56525	4.07781	3.91165	5.01264	5.0466	NA	NA	-1.11096	4.30306	3.47509	3.40215	2.91906	1.8555	3.60532	4.38078	4.08466	NA	5.2318
R.RHPYFYAPELLFFAK.R	NA	NA	NA	NA	NA	0.902133	NA	0.975695	NA	NA	1.27214	0.388416	1.08337	1.23951	NA	NA	NA	1.28861	0.946358	0.646195	0.184268	0.193112	1.31098	1.94293	0.668776	0.462324	1.58954
R.RPCFSALEVDETYVPK.E	2.7513	2.67436	NA	-5.85454	NA	NA	NA	1.57759	NA	-2.17582	2.03165	1.21446	NA	NA	1.30856	NA	3.43413	2.65515	3.42906	NA	-0.430918	0.274229	2.4092	NA	2.70992	NA	2.07535
S.LAADFVESK.D	NA	NA	-0.0768154	NA	NA	-0.633599	NA	NA	NA	NA	NA	NA	-0.49112	NA	NA	NA	NA	NA	NA	NA	0.106439	NA	NA	NA	-0.520426	NA	NA
Y.FYAPELLFFAK.R	1.94405	2.0317	1.5146	1.30381	0.2954	1.06765	0.287036	1.1608	1.67799	-2.09905	-0.477091	1.13026	1.60115	1.76805	2.03183	2.43262	3.02684	0.789024	2.68097	1.32448	1.95285	0.515397	1.66741	2.02105	2.69626	NA	2.30467
Y.FYAPELLFFAKR.Y	-1.58803	NA	NA	NA	NA	NA	NA	-2.00637	-1.6457	NA	-2.958	NA	NA	-2.07443	-0.643833	NA	-5.53374	-1.073	-0.71805	-0.436123	-0.939176	NA	-1.73135	NA	-0.399106	-1.90783	-0.825041
K.AFTYINLDK.A	NA	-2.01514	NA	NA	NA	NA	NA	NA	NA	NA	-1.94474	-0.211808	NA	0.457558	NA	NA	NA	NA	NA	NA	NA	NA	NA	NA	NA	NA	NA
K.AVLGTSNFK.V	NA	NA	NA	NA	1.33566	NA	NA	NA	NA	NA	0.664734	NA	NA	1.37241	NA	NA	NA	NA	NA	NA	NA	NA	NA	NA	NA	NA	NA
K.DENLALYVENQFR.E	0.130283	0.23585	0.100477	NA	1.10977	0.012385	NA	0.111692	0.307042	-1.54573	0.422823	0.347549	1.01674	0.978542	NA	NA	NA	NA	NA	NA	NA	NA	NA	NA	NA	NA	NA
K.DSAQNSVIIVDK.N	NA	-0.440961	-0.352082	-0.227153	NA	NA	0.0270877	0.0562189	NA	-0.0984329	NA	-0.0861958	-1.40861	0.349082	NA	NA	NA	NA	NA	NA	NA	NA	NA	NA	NA	NA	NA
K.EM*GLSLQWLYSAR.G	NA	NA	NA	NA	NA	NA	NA	-2.42362	NA	-0.341243	-0.659358	-2.20718	-0.207108	-0.312534	NA	NA	NA	NA	NA	NA	NA	NA	NA	NA	NA	NA	NA
K.ILNIFGVIK.G	NA	NA	NA	NA	NA	0.548646	NA	1.5901	1.40423	1.66766	1.11648	NA	1.39406	NA	NA	NA	NA	NA	NA	NA	NA	NA	NA	NA	NA	NA	NA
K.LAVDEEENADNNTK.A	NA	-0.783844	-1.41209	-0.58801	-0.373273	NA	-0.418709	NA	NA	-0.667601	-1.37312	-0.795765	-3.95198	-0.326518	NA	NA	NA	NA	NA	NA	NA	NA	NA	NA	NA	NA	NA
K.LDSTDFTGTIK.L	NA	-0.283419	NA	-0.0315586	NA	NA	NA	NA	NA	NA	-0.924628	-0.213988	NA	NA	NA	NA	NA	NA	NA	NA	NA	NA	NA	NA	NA	NA	NA
K.LLNENSYVPR.E	NA	1.36272	NA	2.0899	2.06382	-0.224913	NA	NA	1.57646	NA	1.57666	NA	NA	1.40371	NA	NA	NA	NA	NA	NA	NA	NA	NA	NA	NA	NA	NA
K.LTHDVELNLDYER.Y	NA	NA	NA	NA	NA	NA	-4.23504	NA	NA	NA	-1.76436	-2.22578	-1.37431	-2.77336	NA	NA	NA	NA	NA	NA	NA	NA	NA	NA	NA	NA	NA
K.SGVGTALLLK.L	NA	NA	NA	1.29391	1.51551	NA	NA	NA	NA	NA	NA	NA	NA	1.71703	NA	NA	NA	NA	NA	NA	NA	NA	NA	NA	NA	NA	NA
K.VANAESLNAIGVLIYM*DQTK.F	NA	NA	-0.588998	-1.47507	0.373735	NA	NA	-1.5407	-1.00671	-0.267501	NA	NA	0.284722	0.967203	NA	NA	NA	NA	NA	NA	NA	NA	NA	NA	NA	NA	NA
K.VSASPLLYTLIEK.T	NA	0.765791	NA	NA	NA	-0.318892	0.651196	NA	0.671859	NA	0.449872	0.67377	0.359554	1.26456	NA	NA	NA	NA	NA	NA	NA	NA	NA	NA	NA	NA	NA
R.EEPGEDFPAAR.R	1.60534	1.09412	1.68556	1.5642	2.2771	1.69054	NA	NA	-0.0943085	0.591202	1.7371	1.63685	1.26733	1.73973	NA	NA	NA	NA	NA	NA	NA	NA	NA	NA	NA	NA	NA
R.LTTDFGNAEK.T	1.18238	0.537677	NA	1.33993	NA	NA	NA	0.632175	NA	NA	NA	NA	-7.1313	0.444577	NA	NA	NA	NA	NA	NA	NA	NA	NA	NA	NA	NA	NA
R.LVYLVENPGGYVAYSK.A	NA	NA	NA	-0.761252	-1.27098	-3.75196	NA	NA	-1.9719	-1.16203	NA	NA	NA	-0.916131	NA	NA	NA	NA	NA	NA	NA	NA	NA	NA	NA	NA	NA
R.SAFSNLFGGEPLSYTR.F	1.72609	1.30598	1.33002	1.89274	1.93	1.76631	1.28218	1.18836	1.30319	1.78014	NA	1.20046	0.658044	1.02545	NA	NA	NA	NA	NA	NA	NA	NA	NA	NA	NA	NA	NA
R.YNSQLLSFVR.D	1.96851	2.54293	NA	2.36325	2.27397	2.20079	1.45534	1.6965	NA	NA	1.79655	2.15738	NA	NA	NA	NA	NA	NA	NA	NA	NA	NA	NA	NA	NA	NA	NA
K.ADRDQYELLCLDNTR.K	NA	-3.17914	NA	NA	-3.33017	NA	NA	-2.44217	NA	NA	NA	NA	NA	-1.80873	NA	NA	-4.65933	NA	NA	-3.66613	-4.28742	NA	NA	NA	NA	NA	NA
K.ASYLDCIR.A	NA	NA	NA	-0.702627	-1.76649	-1.67653	NA	NA	NA	NA	NA	-1.21175	NA	-0.803327	NA	NA	-0.259946	NA	NA	NA	-1.40626	NA	NA	-1.63024	NA	NA	-1.05222
K.DGAGDVAFVK.H	-0.00444948	1.28781	NA	1.31417	0.898843	-1.71396	0.452123	0.551715	1.3007	0.874724	NA	0.726245	1.25558	1.6206	-0.735519	NA	2.02804	0.319601	1.57487	-0.326342	1.086	-0.241977	1.25527	1.43542	1.00288	-1.27796	1.18416
K.DSGFQM*NQLR.G	1.70048	NA	NA	NA	NA	1.47725	NA	NA	NA	NA	0.86451	1.24794	0.609316	NA	NA	NA	1.93004	NA	1.49883	2.20811	NA	1.23752	2.06004	NA	NA	NA	NA
K.DYELLCLDGTR.K	NA	NA	-1.74715	-0.854389	NA	NA	NA	NA	NA	NA	NA	-3.48192	-1.15736	-0.625142	NA	NA	-0.777745	NA	-1.64777	NA	NA	NA	-1.89771	-3.23974	NA	NA	NA
K.EDLIWELLNQAQEHFGK.D	-2.58402	NA	NA	NA	-1.55338	NA	NA	NA	-2.60289	NA	NA	-1.94972	NA	-1.27912	NA	NA	-3.30112	NA	NA	NA	NA	NA	-2.19581	-2.91875	NA	NA	NA
K.EDPQTFYYAVAVVK.K	0.885615	NA	NA	0.95389	0.52882	NA	1.68885	1.35859	NA	0.284302	NA	1.7908	NA	1.76174	NA	NA	1.84709	NA	1.70535	1.95293	NA	NA	1.18276	2.26059	1.19656	NA	NA
K.EGYYGYTGAFR.C	NA	1.26942	0.116857	1.03367	NA	0.972252	0.580739	1.25221	NA	NA	0.481744	0.714521	1.29939	1.35033	NA	NA	1.53192	0.819677	1.07433	NA	1.2221	0.589733	1.29731	1.0282	NA	0.0709288	NA
K.HQTVPQNTGGK.N	NA	NA	NA	NA	NA	NA	NA	NA	NA	NA	NA	NA	-0.801347	-0.223518	NA	NA	NA	NA	NA	NA	NA	NA	-0.421775	-0.944167	NA	NA	NA
K.IM*NGEADAM*SLDGGFVYIAGK.C	-1.53452	NA	NA	NA	-0.203479	NA	NA	-1.13693	NA	NA	-1.25323	-2.41243	0.704989	0.573399	NA	NA	-0.298762	NA	-0.531958	NA	NA	NA	-2.69775	NA	NA	NA	0.809979
K.KDSGFQM*NQLR.G	NA	NA	NA	NA	NA	-1.47761	NA	-1.01309	NA	-1.79602	-0.688868	NA	-0.277429	NA	NA	NA	0.421624	NA	0.372116	0.100189	-0.305538	NA	0.328227	-0.0356533	NA	NA	0.923581
K.M*YLGYEYVTAIR.N	1.57939	1.91309	1.12071	1.99865	1.46483	1.78993	1.24014	1.9704	1.1141	1.42262	NA	NA	NA	2.16501	1.17444	NA	2.14273	1.38537	1.69447	2.5443	2.37963	NA	2.7102	1.75595	2.20809	-1.90631	2.00429
K.SASDLTWDNLK.G	0.237981	-0.00736074	-0.128479	0.622743	-0.239043	NA	NA	NA	0.462281	-0.324102	NA	0.331751	NA	NA	-1.46663	-0.897469	0.807168	-0.0589269	-3.66589	NA	0.35567	NA	NA	NA	-0.36976	NA	0.261235
K.YLGEEYVK.A	NA	0.75912	NA	2.13056	NA	NA	1.46683	1.56902	2.30815	1.7609	NA	2.00012	NA	-3.67524	NA	NA	2.63342	1.15153	-1.1479	NA	NA	NA	NA	NA	NA	NA	NA
R.AIAANEADAVTLDAGLVYDAYLAPNNLKPVVAEFYGSK.E	NA	NA	-1.06694	0.793858	0.509925	NA	NA	NA	0.620471	NA	-2.45577	-0.432633	0.465656	NA	-0.925896	NA	NA	-0.0974066	-2.37493	-0.525656	1.10708	NA	-0.80839	0.546957	0.417229	NA	0.502548
R.APNHAVVTR.K	NA	NA	NA	NA	NA	NA	NA	6.43196	NA	3.91874	6.48197	NA	7.07181	7.04405	NA	NA	NA	5.50702	NA	NA	2.13531	NA	7.51403	6.88342	NA	2.85121	5.16322
R.DDTVCLAK.L	NA	0.156726	NA	NA	-0.569958	-0.471844	-1.14222	-0.339338	NA	NA	NA	-0.284701	NA	0.345598	NA	-0.101599	-0.779892	-0.630516	NA	0.249648	-0.372233	NA	-0.0288671	-0.253055	-0.0776873	-1.92806	NA
R.DQYELLCLDNTR.K	NA	NA	-2.81701	-2.09809	NA	NA	NA	NA	NA	NA	NA	NA	NA	-2.0358	-2.86157	NA	NA	NA	NA	NA	-3.5453	NA	-2.57099	NA	NA	NA	-2.28572
R.SAGWNIPIGLLYCDLPEPR.K	-1.41891	NA	NA	-1.63767	-1.83232	-0.77733	NA	-1.22159	NA	NA	-1.73011	NA	NA	-1.86552	NA	NA	-0.772114	NA	-2.62509	-0.888135	NA	-3.34736	-0.692725	-1.50314	-2.72223	NA	-0.892443
R.TAGWNIPM*GLLYNK.I	NA	NA	NA	-1.30478	NA	NA	NA	NA	NA	NA	NA	NA	NA	NA	NA	NA	0.339453	NA	2.58933	NA	-0.643726	NA	NA	0.374667	NA	NA	NA
R.YYGYTGAFR.C	-0.616876	NA	NA	-2.14513	0.118027	NA	NA	NA	NA	-0.354306	-0.541477	-0.843045	-0.249791	-4.17192	NA	NA	NA	NA	NA	NA	NA	-0.25062	NA	NA	NA	1.14584	NA
Y.LAPNNLKPVVAEFYGSK.E	-3.79469	NA	NA	NA	NA	NA	NA	NA	NA	NA	NA	-1.31058	0.474889	0.864505	NA	NA	-0.154027	NA	-2.55275	NA	NA	NA	NA	NA	-1.45868	NA	0.26252
K.LYLVQGTQVYVFLTK.G	-1.94884	-1.78162	NA	NA	NA	NA	NA	NA	NA	NA	NA	-1.91675	-1.2127	-0.839029	NA	NA	-2.15419	-2.49634	-1.35164	-2.28799	-1.5642	-1.39615	-1.45101	-1.28104	NA	NA	-1.39296
R.EWFWDLATGTM*K.E	NA	NA	NA	NA	NA	NA	NA	-1.7092	NA	NA	NA	-1.71153	-2.67014	-1.52922	NA	NA	NA	-0.862119	NA	-1.31992	NA	-2.66722	-0.994721	-1.43968	NA	NA	-1.63705
R.LWWLDLK.S	NA	NA	NA	NA	NA	NA	NA	-4.68715	NA	NA	NA	NA	NA	-1.90635	NA	NA	-2.7602	NA	NA	NA	NA	NA	NA	NA	-1.3696	NA	-2.45349
R.YYCFQGNQFLR.F	NA	NA	-3.89921	-1.81117	-2.68322	-1.67314	-2.72867	NA	-6.05734	NA	-1.67858	NA	-1.14925	-1.21792	-1.75953	NA	-1.13882	-1.05401	-1.44577	NA	NA	-1.3357	-1.28562	NA	-1.15327	-2.34925	-0.783171
R.LGGPEAGLGEYLFER.L	NA	0.212035	-0.335612	-2.93059	-0.299636	NA	NA	-2.53205	NA	NA	NA	NA	NA	-0.0588811	NA	2.73317	1.05987	NA	0.0982262	3.39939	3.36547	-0.23543	1.17144	NA	1.43947	0.139908	2.52444
R.QNYHQDSEAAINR.Q	NA	NA	NA	NA	NA	NA	NA	NA	NA	NA	NA	NA	NA	NA	NA	NA	NA	-1.49536	NA	NA	NA	NA	NA	NA	-1.90882	-1.24888	-1.2383
R.DVWGIEGPIDAAFTR.I	-1.47496	NA	NA	-0.853204	NA	NA	-0.493724	NA	NA	NA	-0.292301	NA	-0.565113	-0.540951	NA	NA	NA	NA	-1.74893	-0.579263	-0.743012	-2.28722	-0.240201	NA	-1.09727	-2.10822	-0.45566
R.FEDGVLDPDYPR.N	-2.62487	NA	NA	NA	NA	0.686484	NA	NA	NA	NA	NA	-1.62352	NA	0.712826	NA	NA	-0.725023	NA	-1.16198	NA	NA	NA	-0.922748	NA	NA	NA	NA
K.LNVITVGPR.G	NA	NA	NA	NA	-0.972183	NA	NA	0.113017	NA	NA	NA	-0.745209	NA	NA	NA	NA	2.23083	NA	-0.259474	NA	NA	NA	NA	NA	NA	NA	NA
K.NLSVEDAAR.L	NA	-1.01904	-0.414288	-1.42119	-0.790838	NA	NA	0.00168688	NA	-1.26715	-1.37096	-0.883404	-1.14868	-1.01297	NA	NA	2.04939	NA	NA	-1.49616	NA	0.676804	-1.19871	-0.351355	NA	0.506228	-0.306895
R.AFYVNVLNEEQR.K	NA	NA	NA	NA	-1.86474	NA	NA	NA	NA	NA	-2.30784	-1.56305	-2.5865	-1.80646	NA	NA	0.798129	-2.08278	NA	NA	-2.31559	NA	NA	-1.82973	-2.15047	-0.453849	-1.48741
R.FNTANDDNVTQVR.A	NA	NA	-0.838291	NA	NA	-1.32337	NA	NA	NA	NA	NA	-2.1056	NA	NA	NA	NA	1.2175	-1.66413	1.48656	NA	NA	NA	NA	-1.48993	NA	-0.346995	NA
R.FSTVAGESGSADTVR.D	-1.36264	NA	-0.771557	NA	NA	NA	-2.02204	NA	-1.52017	NA	NA	-1.00499	NA	-0.957222	NA	-1.0595	0.898806	NA	-0.882885	NA	-1.86564	NA	NA	-1.49269	-0.880365	-0.639243	NA
R.GPLLVQDVVFTDEMAHFDR.E	NA	NA	NA	NA	NA	NA	NA	-0.900878	NA	NA	NA	NA	NA	NA	NA	NA	0.227309	NA	NA	NA	NA	-1.43745	NA	NA	NA	-1.28267	NA
R.LSQEDPDYGIR.D	NA	-0.977573	-0.528757	-1.23353	-1.93121	NA	NA	NA	-1.81126	NA	NA	-1.19079	-1.33689	NA	NA	-1.12827	0.880775	NA	3.66151	NA	NA	NA	-1.61569	NA	NA	-0.663292	NA
R.RFNTANDDNVTQVR.A	NA	NA	NA	NA	NA	NA	NA	-2.3861	NA	NA	NA	NA	NA	NA	NA	NA	NA	NA	2.74999	NA	NA	-1.57037	NA	NA	NA	-2.31097	NA
K.AAQEEYVK.R	0.12502	0.062378	NA	0.393194	-0.066823	-0.280385	-0.173996	NA	NA	-0.104405	-0.564207	0.0176532	NA	NA	-1.23274	-1.00236	0.055178	-0.275724	-0.00222244	-0.625158	NA	-1.2085	0.250623	NA	NA	NA	-0.853645
K.FSHEEIAM*ATVTALR.R	NA	NA	NA	NA	NA	NA	NA	NA	NA	NA	NA	-2.55708	NA	NA	NA	NA	NA	NA	NA	NA	NA	NA	-1.72934	-2.14437	-4.18294	NA	NA
K.GILAADESTGSIAK.R	0.381658	-0.426301	-0.420052	NA	0.404947	NA	NA	NA	0.363535	0.0485041	NA	NA	0.275209	0.605856	NA	NA	0.0633445	0.123394	0.782692	NA	NA	NA	0.0492544	-0.029525	0.195571	NA	-0.572913
K.GVVPLAGTNGETTTQGLDGLSER.C	NA	NA	NA	-2.11771	NA	NA	-4.27796	NA	NA	NA	-5.70245	NA	-3.07586	NA	NA	NA	-3.40478	-4.39331	NA	NA	NA	NA	NA	NA	NA	NA	NA
K.VLAAVYK.A	NA	NA	NA	NA	0.912815	NA	NA	NA	1.35953	0.636657	NA	NA	1.4877	1.47693	NA	NA	0.827336	NA	NA	NA	NA	NA	NA	NA	NA	NA	NA
R.LQSIGTENTEENR.R	0.168704	-0.140859	NA	0.277322	-0.643379	-0.504594	NA	-0.692193	-0.257331	NA	-0.772572	-0.000132639	-0.691569	-0.938643	NA	-0.162042	-0.82935	NA	NA	-0.212588	-0.500767	NA	-0.910796	-1.00515	NA	NA	NA
R.LQSIGTENTEENRR.F	NA	NA	NA	NA	NA	1.36491	NA	NA	NA	NA	NA	NA	NA	-0.0450382	NA	NA	0.398552	NA	1.50605	NA	1.99719	NA	NA	1.74006	NA	0.529064	NA
R.QLLLTADDR.V	NA	NA	NA	2.49575	2.28053	NA	NA	NA	2.33689	NA	NA	NA	NA	NA	NA	2.53488	NA	NA	NA	NA	NA	NA	NA	NA	NA	-1.11856	NA
H.LEEVVLALLK.T	-1.03952	-1.28805	NA	NA	NA	NA	NA	NA	NA	NA	NA	NA	NA	-0.857502	NA	NA	NA	NA	NA	NA	NA	NA	NA	NA	NA	NA	NA
K.AAYLQETGK.P	-0.278444	-0.304421	NA	-1.6279	-0.290271	-0.736694	NA	-1.43371	NA	NA	-0.968616	-0.355784	-0.236122	-0.397487	NA	NA	NA	NA	NA	NA	NA	NA	NA	NA	NA	NA	NA
K.AAYLQETGKPLDETLK.K	2.64485	2.23019	1.50172	2.17721	2.4716	1.55932	2.4527	1.80636	2.55913	0	1.82053	2.49882	2.69152	2.97243	NA	NA	0.107452	NA	NA	NA	NA	NA	-1.90857	NA	NA	NA	NA
K.AAYLQETGKPLDETLKK.A	1.80162	0.81843	NA	0.847428	-3.68522	0.876908	NA	NA	2.14249	1.74716	1.58333	1.65596	2.28069	2.18299	NA	NA	NA	NA	NA	NA	NA	NA	NA	NA	NA	NA	NA
K.AIM*VKGVDEATIIDILTK.R	-1.32598	-2.06523	NA	NA	-1.42716	NA	NA	NA	-1.76726	-1.25835	-2.22636	-1.48018	-0.792413	-1.78553	NA	NA	NA	NA	NA	NA	NA	NA	NA	NA	NA	NA	NA
K.ALTGHLEEVVLALLK.T	1.65633	NA	0.3252	1.06946	1.92156	1.67565	1.728	0.963267	1.47131	2.89952	2.54932	2.40057	1.66935	2.36601	NA	NA	NA	-1.22604	-2.73938	NA	NA	NA	0.241259	0.352371	-0.814534	-1.82299	NA
K.DITSDTSGDFR.N	5.21895	4.92282	4.11993	4.49781	4.92195	4.76465	4.3144	NA	4.89163	4.27491	3.77881	4.86623	4.50505	4.54272	1.54001	1.90596	1.92108	1.73821	1.5409	1.39665	1.90538	0.276845	NA	2.23847	1.95936	0.15301	0.611112
K.GDRSEDFGVNEDLADSDAR.A	-0.242817	-0.307767	-1.69556	0.317992	NA	NA	-1.47587	0.880722	-0.186592	-1.487	0.58968	-0.985567	-0.128429	-2.02936	NA	NA	NA	NA	NA	NA	-2.80608	NA	-1.83031	NA	NA	NA	NA
K.GGPGSAVSPYPTFNPSSDVAALHK.A	NA	NA	NA	-1.15938	NA	NA	NA	NA	NA	0.965465	0.904327	NA	NA	NA	NA	NA	NA	NA	NA	NA	NA	NA	NA	NA	NA	NA	NA
K.GLGTDEDTLIEILASR.T	NA	4.81505	4.62229	4.92636	4.86138	5.20997	4.52589	4.67761	5.02522	5.17076	4.84792	5.01267	5.31575	5.2208	1.83601	1.76659	NA	1.67505	1.65474	1.51777	1.90668	1.51477	2.47885	2.15104	2.45846	0.484748	2.03061
K.GTDVNVFNTILTTR.S	4.06818	3.79337	3.73389	2.12945	3.83427	3.77245	3.80371	3.43743	NA	3.99736	3.48614	4.46469	3.96382	2.2651	-0.39845	NA	NA	0.554915	NA	0.681699	NA	0.365869	1.52132	1.11845	1.42321	-0.726355	1.20255
K.GVDEATIIDILTK.R	NA	3.2241	2.97681	3.13075	3.86185	3.15447	4.30864	3.07338	4.2804	4.52075	3.96432	4.2268	4.22775	3.92026	-0.193052	NA	1.41849	0.476521	0.605407	0.490298	0.486297	0.133508	1.29322	0.771439	0.896958	-1.01094	0.465152
K.GVDEATIIDILTKR.N	0.622047	-0.099984	-0.202088	0.233578	-0.128603	0.669419	-1.52699	-0.121369	-0.253378	NA	0.00258016	0.0589607	NA	-1.28814	NA	NA	NA	-2.46095	NA	NA	NA	NA	NA	NA	NA	NA	NA
K.M*YGISLCQAILDETK.G	-1.77324	-0.950724	-3.4585	-1.67069	0.0499881	NA	-0.572343	-2.60648	-3.44032	NA	NA	-1.68322	-1.52307	-1.05851	NA	NA	NA	NA	NA	NA	NA	NA	NA	NA	NA	NA	NA
K.PAFFAEK.L	NA	1.55214	NA	NA	2.17114	0.925822	NA	NA	2.04791	1.03359	NA	1.66435	NA	1.89204	NA	NA	NA	NA	NA	NA	NA	NA	NA	NA	NA	NA	NA
K.QAWFIENEEQEYVQTVK.S	1.68938	0.815488	0.284706	-0.162058	2.04829	1.31452	2.08901	1.52557	2.23324	2.29119	1.61823	2.05327	1.96632	2.24662	NA	NA	-1.76427	-1.39189	-2.12213	NA	NA	NA	-1.3366	-0.61618	-2.0076	NA	NA
K.TPAQFDADELR.A	5.30485	5.23172	NA	5.37446	5.40735	-5.00549	NA	5.11101	-5.32564	4.96476	4.37051	5.45571	5.45562	5.18573	-9.44374	-5.76599	2.50971	1.92362	1.97613	2.12141	NA	1.14969	2.29602	2.55832	1.96856	0.479863	1.7228
R.AAM*KGLGTDEDTLIEILASR.T	0.631358	-0.151533	0.5065	0.413875	NA	0.404312	0.542336	-0.284428	NA	0.166019	0.180999	NA	0.137178	0.244472	NA	NA	NA	NA	NA	NA	NA	NA	NA	NA	NA	NA	NA
R.ALYEAGER.R	5.92939	NA	NA	NA	5.56641	5.88828	NA	5.13456	5.78926	NA	5.16456	5.79422	5.38244	5.57547	NA	NA	2.5313	2.58555	NA	NA	NA	2.37282	NA	NA	NA	NA	NA
R.DLAKDITSDTSGDFR.N	0.353193	NA	-1.90762	-3.96948	NA	NA	NA	-0.0092145	0.0866503	-0.980028	-0.0122133	NA	-0.0054234	-0.669687	NA	NA	NA	NA	NA	NA	NA	NA	NA	NA	NA	NA	NA
R.KGTDVNVFNTILTTR.S	4.22774	2.84816	0.38499	2.95963	3.75271	4.0393	0.142972	2.0992	3.94291	4.14246	3.58729	4.13863	3.8277	3.71224	0.319344	-3.2569	0.94354	-0.0531288	-0.0652686	0.726751	0.627978	0.3604	1.18195	0.364497	NA	-0.950384	0.707039
R.NALLSLAK.G	5.89743	5.6275	NA	5.6127	5.78192	NA	NA	5.2278	5.68236	5.85935	NA	5.88675	NA	5.73418	NA	NA	2.70031	NA	NA	NA	NA	NA	NA	2.77431	2.56186	NA	NA
R.NALLSLAKGDR.S	1.83723	NA	NA	1.37431	1.28937	NA	-0.37056	NA	NA	NA	1.17231	NA	NA	NA	NA	NA	NA	NA	NA	NA	NA	NA	NA	NA	NA	NA	NA
R.SEDFGVNEDLADSDAR.A	4.97995	4.82229	4.49695	4.36226	4.24845	4.3527	4.03416	3.97022	4.20978	4.08865	4.03361	4.51217	4.31536	4.23179	1.41125	1.78826	1.31079	0.862073	0.549611	1.11067	1.77413	0.816492	1.661	1.13705	1.45689	-0.00960703	1.38957
R.SEIDM*NDIK.A	4.81552	NA	-1.31015	4.15765	-2.37128	4.14258	4.26884	NA	NA	NA	3.68128	3.20329	4.11828	4.46806	0.0985582	NA	1.86403	1.07299	0.849233	1.09867	1.28118	NA	NA	NA	1.40699	NA	1.12036
W.FIENEEQEYVQTVK.S	NA	-2.03683	-2.04945	NA	-1.87404	NA	-2.70284	-5.03981	NA	NA	NA	-1.64282	-4.53576	NA	NA	NA	NA	NA	NA	NA	NA	NA	NA	NA	NA	NA	NA
K.YEELQITAGR.H	1.20741	4.77565	5.9194	3.09401	6.02649	0.851051	3.22514	-0.53154	4.41146	5.6168	3.64201	5.36955	6.66582	0.250379	6.13903	NA	9.33703	2.06135	4.72118	NA	3.3014	9.00118	2.72531	-0.100827	3.35758	10.1765	7.5348
R.NM*QDLVEDLK.N	NA	NA	NA	NA	NA	NA	NA	NA	NA	NA	NA	NA	NA	NA	NA	NA	NA	NA	NA	NA	NA	1.60256	NA	NA	NA	3.26962	2.35989
R.NMQDLVEDLK.N	NA	NA	NA	NA	NA	NA	NA	NA	NA	NA	NA	NA	NA	NA	NA	NA	NA	NA	NA	NA	NA	1.77885	NA	NA	NA	2.99106	3.42989
H.NLEPYFESFINNLR.R	NA	NA	NA	NA	NA	NA	NA	-2.52571	-2.22286	NA	NA	NA	NA	NA	NA	NA	-0.119361	NA	NA	NA	NA	0.740434	NA	NA	NA	0.43698	NA
K.AEAESLYQSK.Y	0.402645	4.49886	5.14132	2.46842	4.64591	-0.744686	3.21284	7.74113	2.31556	4.63589	NA	5.4883	5.59579	NA	NA	NA	9.1357	0.978983	3.8895	-0.677104	0.868358	8.428	-0.382389	5.17871	2.70913	10.4098	7.09924
K.AEAESLYQSKYEELQITAGR.H	NA	NA	NA	NA	NA	NA	NA	NA	NA	NA	NA	NA	1.12957	NA	-1.37749	NA	3.20664	NA	NA	NA	NA	2.27686	NA	0.523293	-4.38093	-0.272667	-1.00576
K.AQYEDIAQK.S	NA	4.62522	6.21791	2.50407	5.90759	-0.540711	NA	NA	2.91419	4.73286	3.04988	5.51017	5.41671	NA	4.38844	NA	8.39755	1.56104	4.4427	1.62447	NA	7.89062	1.09324	5.04674	2.0303	10.2932	6.74167
K.AQYEDIAQKSK.A	NA	NA	NA	NA	NA	NA	NA	2.97575	NA	-1.52753	NA	NA	0.665345	NA	NA	NA	3.4095	NA	NA	NA	NA	3.20529	NA	0.153982	NA	2.23615	1.0732
K.DVDGAYM*TK.V	NA	3.14942	2.91217	1.17406	4.686	NA	2.37706	5.90742	1.86595	3.66363	1.91238	3.93103	3.77761	NA	3.73059	NA	7.23629	0.618344	2.95206	NA	NA	6.54908	-0.69661	4.2292	2.10649	7.53885	5.03892
K.DVDGAYMTK.V	NA	NA	0.964693	-0.371622	2.17575	NA	NA	5.52805	0.057438	0.780402	NA	2.17008	3.05495	NA	2.4295	NA	6.76954	NA	NA	NA	NA	4.42893	NA	0.277007	NA	7.61643	4.7947
K.IEISELNR.V	3.16863	6.49568	5.77081	NA	7.43371	NA	NA	9.31254	5.69184	NA	4.37165	NA	NA	NA	NA	NA	10.972	NA	NA	NA	NA	NA	NA	NA	NA	11.0307	NA
K.KDVDGAYM*TK.V	NA	NA	NA	NA	3.24063	NA	NA	3.892	-1.19901	2.10433	0.391716	2.66974	1.61875	NA	2.17659	NA	5.25325	NA	1.97308	NA	NA	5.00533	NA	0.224271	NA	5.46897	3.76452
K.KQISNLQQSISDAEQR.G	NA	1.87882	-0.808153	NA	3.80723	NA	1.40687	5.97762	0.863257	-1.33648	0.879265	NA	3.76674	NA	NA	NA	6.69445	-0.427013	1.98831	NA	-0.44349	6.35023	NA	3.16034	0.278015	-0.224654	4.71905
K.LALDLEIATYR.T	5.1717	6.10108	3.94962	4.78679	7.14059	5.66055	5.51621	8.41367	5.28732	6.65957	4.87804	6.33761	7.18609	6.03223	6.38899	NA	9.50227	4.53447	5.90137	4.74515	5.66237	9.0196	3.75918	5.90476	4.90661	6.22033	7.91525
K.LALDLEIATYRTLLEGEESR.M	NA	NA	NA	NA	NA	NA	NA	-1.19848	NA	NA	NA	NA	NA	NA	NA	NA	-1.70392	NA	NA	NA	NA	-1.1325	NA	NA	-0.672849	NA	NA
K.LDNLQQEIDFLTALYQAELSQM*QTQISETNVILSM*DNNR.S	NA	1.22515	0.0875583	-0.695205	NA	NA	0.704974	0.886041	0.462904	2.88191	NA	2.37109	2.94319	-1.45127	1.77233	NA	2.09072	NA	-0.00429331	-2.75092	1.44331	3.52695	0.0365544	3.14062	-0.698551	6.54943	3.91464
K.LDNLQQEIDFLTALYQAELSQM*QTQISETNVILSMDNNR.S	NA	NA	NA	NA	-0.212578	NA	NA	NA	-1.65773	NA	NA	NA	-1.4807	NA	-1.30404	NA	1.46814	NA	NA	NA	NA	NA	NA	NA	NA	NA	0.960487
K.LDNLQQEIDFLTALYQAELSQMQTQISETNVILSMDNNR.S	NA	NA	NA	NA	NA	NA	NA	1.01895	NA	NA	NA	NA	NA	NA	NA	NA	-1.05737	NA	NA	NA	NA	0.360138	NA	NA	NA	1.15869	-1.35107
K.LLEGEESR.I	NA	NA	NA	NA	NA	5.32803	4.86048	5.09646	5.12306	5.11698	5.03825	NA	5.10173	5.17906	NA	NA	NA	NA	NA	NA	4.46911	NA	NA	4.93443	4.95814	2.88368	NA
K.LNDLEDALQQAK.E	NA	NA	1.93099	NA	5.17606	NA	3.41047	NA	NA	1.96416	3.09955	NA	NA	NA	5.49045	NA	9.25795	1.40647	4.13551	NA	1.397	-5.19397	NA	4.00674	3.11484	0.54103	5.23975
K.LNDLEDALQQAKEDLAR.L	NA	-0.0651371	NA	-1.88462	NA	NA	0.0754785	3.75605	-0.549912	-5.26622	-1.4543	-0.851114	2.44492	NA	0.526545	NA	3.92255	NA	NA	NA	NA	3.60203	NA	1.85439	-0.444921	2.69772	2.04557
K.NKLNDLEDALQQAK.E	NA	NA	NA	NA	NA	NA	NA	NA	NA	NA	NA	-1.54373	0.813166	NA	NA	NA	3.277	NA	NA	NA	NA	3.44049	NA	NA	NA	3.38036	NA
K.NM*QDM*VEDYR.N	NA	2.63197	NA	0.213519	4.25205	NA	1.60439	5.10007	1.73038	1.91287	0.922984	2.11953	2.83436	NA	NA	NA	5.73409	0.134279	1.93462	-1.50296	-1.72143	5.78529	NA	2.99695	1.02933	2.63645	3.9146
K.NM*QDMVEDYR.N	NA	NA	NA	NA	1.3406	NA	NA	3.30614	0.0642572	NA	NA	1.54298	1.9407	NA	NA	NA	5.23373	NA	-0.733323	NA	NA	2.89254	NA	NA	NA	5.68326	3.48277
K.NMQDM*VEDYR.N	NA	NA	-0.287075	-0.487471	1.85994	NA	NA	4.43752	0.349877	1.2815	-1.56395	1.11285	1.9957	NA	2.33259	NA	5.16375	NA	-0.678061	NA	NA	4.7713	NA	NA	NA	6.12622	3.38964
K.NMQDMVEDYR.N	NA	NA	NA	NA	NA	NA	NA	4.21507	NA	NA	NA	0.221898	NA	NA	-0.174823	NA	5.9283	NA	-2.12799	NA	NA	3.96776	NA	NA	NA	5.86497	NA
K.QISNLQQSISDAEQR.G	-1.0343	2.51409	2.00918	1.9933	5.72783	-2.41101	4.12993	6.13676	3.7456	3.30197	2.25617	4.4868	5.74851	-2.00243	5.07382	NA	8.26032	NA	3.64278	-0.0812689	0.10007	6.29455	-0.437514	4.85664	2.72345	9.53333	6.46903
K.RTNAENEFVTIK.K	NA	NA	NA	NA	1.44879	NA	NA	3.20737	NA	NA	-1.37991	1.03048	-0.95211	NA	NA	NA	4.49882	NA	0.260412	NA	NA	3.80397	NA	0.626479	-1.09386	6.15056	NA
K.SKAEAESLYQSK.Y	NA	NA	4.27369	NA	NA	NA	NA	2.53495	NA	NA	NA	NA	0.704292	NA	NA	NA	3.623	NA	NA	NA	NA	3.15687	NA	NA	NA	2.82135	-2.11413
K.SLNNQFASFIDK.V	0.337106	3.63369	4.73839	2.25432	5.51533	NA	2.78155	7.58583	2.50368	4.41937	3.27185	6.1275	5.10022	NA	4.82086	NA	9.44477	0.355384	3.67139	NA	1.24683	8.73431	NA	5.31678	3.13749	10.4172	7.03212
K.SLNNQFASFIDKVR.F	NA	NA	2.67569	NA	2.05925	NA	1.05578	-0.954904	0.730008	NA	NA	NA	-5.1195	0.882778	NA	NA	4.69901	NA	-1.66006	NA	-2.49613	5.15739	NA	2.48378	1.27571	3.85783	3.34222
K.VDLQAKLDNLQQEIDFLTALYQAELSQM*QTQISETNVILSM*DNNR.S	NA	NA	NA	NA	NA	NA	NA	-0.433181	NA	NA	NA	NA	-2.74705	NA	NA	NA	-1.24138	NA	NA	NA	NA	-0.344601	NA	NA	NA	-1.16706	NA
K.WELLQQVDTSTR.T	NA	3.91498	3.60728	NA	1.74509	NA	NA	2.92659	-4.59975	1.20874	-1.53243	NA	5.13667	NA	5.25147	NA	8.52341	NA	2.54456	NA	NA	2.63982	NA	-0.184371	NA	8.82139	3.10988
L.NVEIDPEIQK.V	NA	NA	0.149707	NA	NA	NA	NA	4.60204	NA	NA	1.313	-8.38328	NA	NA	NA	NA	4.09105	NA	1.45947	NA	NA	NA	NA	1.95426	NA	6.75481	NA
N.LQQSISDAEQR.G	NA	NA	NA	NA	NA	NA	NA	-0.0263421	-1.79483	NA	NA	NA	-1.53455	NA	NA	NA	1.50392	NA	NA	NA	NA	0.0966105	NA	NA	NA	1.28956	-1.24361
N.M*QDM*VEDYR.N	NA	NA	NA	NA	NA	NA	NA	NA	NA	NA	NA	NA	NA	NA	NA	NA	-0.891155	NA	NA	NA	NA	-1.90735	NA	NA	NA	-0.607769	NA
N.NQFASFIDK.V	NA	NA	NA	NA	NA	NA	NA	NA	NA	NA	NA	NA	NA	NA	NA	NA	1.66793	NA	NA	NA	NA	NA	NA	NA	NA	1.76248	-1.19495
N.QSLLQPLNVEIDPEIQK.V	NA	NA	NA	NA	-2.35404	NA	NA	1.66918	NA	-1.65894	NA	0.428516	1.92029	NA	NA	NA	-2.6024	NA	NA	NA	NA	NA	NA	0.0505417	NA	4.92542	1.74196
R.DYQELM*NTK.L	NA	1.91347	1.18944	0.725245	4.53694	NA	2.64768	5.13885	2.73632	2.67866	1.56469	3.13048	3.76204	NA	3.38864	NA	6.81793	1.1303	NA	NA	0.340505	6.12736	NA	3.5139	1.98011	7.29789	4.57773
R.DYQELM*NTKLALDLEIATYR.T	NA	NA	NA	NA	-1.4501	NA	NA	1.31878	-2.14204	-3.36713	NA	-2.93445	-0.223064	NA	-1.59666	NA	1.10262	NA	NA	NA	-2.29266	1.39627	NA	-0.866209	NA	-0.784457	-3.47593
R.DYQELMNTK.L	NA	3.60693	0.875805	NA	4.23123	NA	1.05798	7.03509	NA	-5.27841	NA	3.23204	4.8629	NA	-0.683323	NA	8.05939	NA	2.26078	NA	NA	7.04742	NA	3.09891	NA	8.91321	NA
R.DYQELMNTKLALDLEIATYR.T	NA	-1.52253	NA	NA	-1.21488	NA	NA	1.26639	-3.061	-1.31591	NA	-1.27448	-0.565648	NA	0.0674463	NA	NA	NA	NA	NA	NA	1.15763	-1.89811	-1.07178	-2.79172	-0.0264723	-0.53155
R.EQIKSLNNQFASFIDK.V	NA	NA	NA	NA	NA	NA	NA	2.02118	NA	-1.08083	NA	NA	1.35802	NA	-0.526831	NA	3.70914	NA	NA	NA	NA	2.70216	NA	-0.717834	NA	-1.32089	1.28808
R.EREQIKSLNNQFASFIDK.V	NA	NA	NA	NA	NA	NA	NA	1.76895	NA	NA	NA	NA	NA	NA	NA	NA	2.12152	NA	NA	NA	NA	3.24842	NA	NA	NA	1.8071	NA
R.FLEQQNQVLQTK.W	1.77846	5.98132	5.84811	0.766472	6.30766	-0.7982	4.8025	7.88697	1.5813	5.8732	3.94163	5.64731	6.38707	NA	7.36713	-2.44063	6.79771	1.80443	4.43603	0.980876	2.37853	9.56158	NA	5.85936	3.69827	10.3442	7.22999
R.FLEQQNQVLQTKWELLQQVDTSTR.T	NA	-0.274998	-2.09143	NA	1.49327	NA	-0.0194228	3.77988	0.583204	0.590561	-1.99973	0.428569	1.93564	NA	0.371444	NA	3.92897	NA	-0.898438	NA	-0.339247	4.42163	NA	1.78872	-1.79036	3.31427	1.81048
R.FSSCGGGGGSFGAGGGFGSR.S	NA	-0.415738	NA	NA	-1.9718	NA	NA	3.03731	NA	NA	-2.57419	-0.221786	0.86384	NA	NA	NA	3.40289	NA	NA	NA	-1.44432	3.12504	-4.32477	NA	-1.24203	4.58472	NA
R.GENALKDAK.N	NA	NA	NA	NA	-1.23437	NA	NA	1.59094	NA	NA	NA	NA	-0.972601	NA	NA	NA	1.84855	NA	NA	NA	NA	NA	NA	1.43321	NA	NA	NA
R.GGGGGGYGSGGSSYGSGGGSYGSGGGGGGGR.G	NA	NA	1.29749	NA	2.35645	NA	NA	5.53263	NA	-0.510694	-0.433605	NA	0.922546	NA	NA	NA	NA	NA	NA	NA	NA	0.582434	NA	0.727786	NA	6.61305	3.70792
R.GGSGGGGGGSSGGRGSGGGSSGGSIGGR.G	NA	NA	NA	NA	NA	NA	NA	-0.939277	NA	NA	NA	NA	NA	NA	NA	NA	NA	NA	NA	NA	NA	-1.50265	NA	NA	NA	-0.653329	-2.4279
R.GSGGGSSGGSIGGR.G	-0.507491	3.41108	5.66742	-0.62663	6.06032	NA	1.90326	NA	3.05902	3.25191	2.041	1.80011	6.94836	-0.929986	-0.968607	1.22902	0.638574	2.53584	2.07932	2.60498	3.02412	8.5322	3.73047	NA	2.94215	9.86581	7.07786
R.GSYGSGGSSYGSGGGSYGSGGGGGGHGSYGSGSSSGGYR.G	NA	NA	NA	NA	NA	NA	NA	3.4994	NA	NA	NA	NA	1.24548	NA	NA	NA	NA	NA	NA	NA	NA	3.9475	NA	NA	NA	6.08277	NA
R.LDSELKNMQDMVEDYR.N	NA	NA	NA	NA	NA	NA	NA	0.553187	NA	NA	NA	NA	-2.84697	NA	NA	NA	0.753253	NA	NA	NA	NA	NA	NA	NA	NA	NA	-2.41446
R.LRSEIDNVK.K	NA	NA	NA	NA	NA	NA	NA	5.974	2.70825	4.20664	NA	4.22988	3.9287	NA	2.36538	NA	7.04781	1.01836	NA	NA	NA	6.99304	NA	NA	NA	NA	NA
R.LRSEIDNVKK.Q	NA	NA	NA	NA	NA	NA	NA	NA	NA	NA	NA	NA	NA	NA	NA	NA	1.14749	NA	NA	NA	NA	NA	NA	NA	NA	3.49297	1.21389
R.M*SGECAPNVSVSVSTSHTTISGGGSR.G	NA	NA	NA	NA	-3.79436	NA	NA	5.10874	NA	NA	-1.56307	NA	0.168944	NA	NA	NA	-2.69125	NA	NA	NA	NA	3.85316	NA	0.2775	NA	6.54699	2.82972
R.NSKIEISELNR.V	NA	1.12587	NA	NA	2.78784	NA	NA	NA	2.17723	NA	NA	NA	NA	NA	-1.93337	NA	5.13626	-0.595972	-0.254659	NA	NA	NA	NA	2.83419	NA	NA	NA
R.RVDQLKSDQSR.L	NA	NA	NA	NA	NA	NA	-3.49554	3.58877	-4.51392	NA	NA	NA	1.54921	NA	NA	NA	3.19575	NA	NA	NA	NA	4.10543	NA	1.75578	NA	2.15602	NA
R.SEIDNVKK.Q	NA	2.29739	1.51432	NA	4.26178	NA	1.49566	6.36518	2.1736	0.0486286	NA	3.41857	4.16161	NA	1.98829	NA	6.55436	NA	1.95384	NA	NA	6.82565	NA	3.70171	NA	4.82178	4.89321
R.SGGGFSSGSAGIINYQR.R	NA	-1.54109	-0.10451	NA	1.54934	-2.23476	NA	1.66281	NA	-0.903155	-0.605967	-2.15469	-0.0819325	NA	-1.07042	NA	3.24093	-2.32101	0.388577	NA	NA	0.885271	NA	-0.157779	0.385603	3.50265	-0.833296
R.SLDLDSIIAEVK.A	2.01671	5.40834	7.06853	4.15828	6.93472	0.764999	5.36603	8.8244	5.36347	6.72272	4.21372	3.07584	7.55545	0.452529	6.44345	1.54838	10.1132	2.71231	4.79016	1.95655	NA	9.38799	2.41964	6.9866	3.80642	11.0763	8.02551
R.SLDLDSIIAEVKAQYEDIAQK.S	-3.64914	-0.376224	-0.873811	-2.62357	1.22248	-1.23496	0.278413	3.49566	-0.650508	-0.327166	-0.94598	-0.516012	1.30264	NA	0.607806	NA	3.7183	-1.94181	0.474704	NA	-1.01451	3.80481	NA	1.49623	NA	2.54947	2.06817
R.SLDLDSIIAEVKAQYEDIAQKSK.A	NA	NA	NA	NA	NA	NA	NA	-0.748849	NA	NA	NA	NA	NA	NA	NA	NA	-0.527276	NA	1.44664	NA	NA	-0.680671	NA	NA	NA	NA	NA
R.SLVNLGGSK.S	NA	NA	6.12821	NA	6.57012	NA	4.44978	8.51854	4.4179	NA	NA	-5.78745	NA	NA	5.60563	NA	9.03245	NA	1.11343	NA	-5.84675	8.65178	NA	NA	NA	10.3421	NA
R.SLVNLGGSKSISISVAR.G	NA	0.548447	NA	-1.42647	1.17754	1.49515	NA	-3.17351	NA	NA	-0.614111	0.115884	2.80985	-1.60024	NA	NA	3.7926	-0.279103	2.82594	NA	NA	4.40413	-0.889579	2.25677	1.8485	3.67724	1.79673
R.THNLEPYFESFINNLR.R	1.67105	3.37897	4.34083	4.11059	7.37377	1.65355	5.39599	9.59558	5.83122	5.81013	4.64704	6.48545	8.15658	1.75691	6.69731	NA	10.2583	3.12403	5.01468	2.4031	4.60298	10.3168	2.77394	7.74499	4.68584	11.2532	8.25569
R.TLLEGEESR.M	NA	-6.82473	NA	4.89169	-0.314984	NA	NA	9.88838	NA	NA	NA	6.4424	7.89347	NA	7.28426	NA	10.7303	NA	NA	NA	NA	0.130976	NA	7.83346	NA	11.0786	NA
R.TNAENEFVTIK.K	1.41621	5.49466	4.63235	3.28611	6.63927	NA	NA	1.00689	4.87484	5.30445	1.72737	-6.06662	-0.990201	NA	5.38262	0.660113	9.45789	NA	NA	NA	NA	8.78391	0.825157	5.48618	-3.79259	10.4647	7.16133
R.TNAENEFVTIKK.D	NA	NA	1.92638	NA	1.30282	-0.52562	NA	3.79918	NA	NA	NA	-0.752503	NA	NA	NA	NA	4.26306	NA	0.543528	NA	NA	NA	NA	1.55347	NA	2.37369	NA
R.VDQLKSDQSR.L	NA	-1.27524	NA	NA	0.602503	NA	-0.0427567	3.6988	0.821258	-0.748056	-1.4954	-2.29641	2.03722	NA	0.882462	NA	3.99065	NA	-1.05054	NA	NA	0.119595	NA	1.64169	-0.69155	1.71286	1.66696
S.LLQPLNVEIDPEIQK.V	NA	NA	NA	NA	NA	NA	NA	NA	NA	NA	NA	NA	NA	NA	NA	NA	-1.43197	NA	NA	NA	NA	-3.56726	NA	NA	NA	0.447277	NA
S.VSTSHTTISGGGSR.G	NA	NA	NA	NA	NA	NA	NA	0.39197	NA	NA	NA	NA	NA	NA	NA	NA	NA	NA	NA	NA	NA	0.449451	0.502604	NA	NA	2.71945	NA
S.YGSGSSSGGYR.G	NA	NA	NA	NA	-0.703066	NA	NA	NA	NA	NA	NA	NA	-0.0912888	NA	NA	NA	NA	NA	NA	NA	NA	1.41615	NA	NA	NA	0.485509	-0.637251
T.INQSLLQPLNVEIDPEIQK.V	NA	NA	NA	NA	NA	NA	NA	NA	NA	NA	NA	NA	NA	NA	NA	NA	-3.02411	NA	NA	NA	NA	-0.41897	NA	NA	NA	-0.187751	NA
W.ELLQQVDTSTR.T	NA	NA	NA	NA	0.627202	NA	NA	0.984947	NA	-1.06351	NA	NA	NA	NA	NA	NA	2.70975	NA	NA	NA	NA	NA	NA	NA	NA	NA	NA
R.LLDLVFLLDGSSR.L	NA	NA	NA	-3.81852	NA	NA	NA	NA	NA	NA	NA	NA	-3.7992	NA	-1.49623	-1.27499	-0.433478	-0.954634	-2.59282	-2.43478	-3.78752	-1.03355	-0.799594	-1.21367	-0.940016	NA	-0.3776
F.IGNSTAIQELFK.R	0.0398173	NA	0.226073	NA	-0.273583	-0.529594	NA	NA	NA	NA	NA	-0.124224	-0.0156788	0.299326	NA	0.993433	-5.1857	NA	-1.14333	NA	-0.382018	-0.901111	-0.0815956	NA	0.573415	-0.834158	0.671119
K.NSSYFVEWIPNNVK.T	-0.0946446	-1.41674	-0.560587	-0.078646	NA	-0.19849	NA	-0.142596	NA	0.281207	0.435302	0.240083	NA	NA	-0.840956	NA	-0.0157895	1.13519	0.00112608	-0.0546524	0.357133	-0.408778	0.972881	1.01948	0.436258	-1.22336	0.566739
R.AVLVDLEPGTM*DSVR.S	1.87641	0.274615	1.81635	2.12494	1.85542	1.98461	-2.32005	1.941	1.76507	1.39548	NA	1.88274	2.06706	1.12335	NA	1.94738	0.90997	1.43668	0.845558	1.48156	NA	1.43907	NA	1.60852	NA	-1.23576	2.07048
R.IM*NTFSVVPSPK.V	2.49231	2.70982	1.73757	3.18841	2.41986	2.75479	2.50647	3.01478	2.9019	2.1272	2.80645	2.61584	3.01127	3.14931	1.43359	2.18323	2.55838	3.21165	2.8703	1.2722	1.62724	1.34777	2.95758	3.48199	3.06018	0.863808	2.9159
R.ISEQFTAM*FR.R	3.12129	1.9967	2.88717	3.76159	NA	2.18225	2.82912	1.3837	2.8434	1.13383	3.0877	2.40913	2.29997	2.85634	3.09316	3.54473	1.99389	3.21415	NA	NA	NA	NA	2.28014	2.33193	2.58279	0.909256	3.27461
R.SGPFGQIFRPDNFVFGQSGAGNNWAK.G	0.503257	NA	NA	-0.0248711	NA	0.564161	NA	0.0403705	1.46342	NA	1.40408	NA	1.01098	0.831683	NA	NA	0.817358	2.3612	1.64129	NA	NA	0.910551	1.70414	-5.19264	NA	-0.0333525	NA
R.YLTVAAVFR.G	4.14356	NA	4.12484	NA	3.29152	NA	3.95479	NA	-0.930965	4.09912	4.62175	4.31909	NA	NA	4.26769	4.89293	3.83933	4.54688	3.9868	4.36263	4.7376	4.16421	3.95794	4.15393	NA	3.87674	4.51892
K.AGAHLQGGAK.R	NA	NA	NA	NA	0.954443	NA	NA	1.25361	0.428471	1.32093	1.12476	1.52071	1.37316	0.778137	NA	NA	2.82046	1.3485	NA	NA	NA	1.20896	1.38162	1.77003	0.477329	2.42677	0.393266
K.LISWYDNEFGYSNR.V	1.02182	0.63242	0.127196	0.826027	1.53363	1.86489	1.39018	1.28511	1.70194	1.31111	1.95683	1.37537	1.99434	1.63132	0.571493	-0.0144488	2.2895	2.00167	1.76984	1.41797	2.04336	1.56545	1.92374	2.24361	-0.0847281	2.03692	2.14809
K.LVINGNPITIFQER.D	2.63563	1.89074	2.12732	2.65142	3.10091	1.85124	2.82078	2.02889	2.06717	2.11165	2.89664	3.18863	0.755239	2.87023	2.34613	2.03224	3.09457	3.58375	2.19543	2.637	2.79265	NA	3.25596	3.14935	3.3084	3.10188	1.76047
K.QASEGPLK.G	2.1522	1.8839	1.81635	2.58145	2.10523	NA	NA	2.33591	2.35445	NA	1.94919	2.30181	2.36672	2.07719	1.7972	NA	2.90251	2.33069	NA	NA	NA	2.07164	2.40208	3.05985	NA	NA	1.89515
K.TVDGPSGK.L	NA	NA	NA	NA	NA	NA	NA	1.46359	NA	NA	NA	NA	NA	NA	NA	NA	NA	NA	4.08052	NA	NA	NA	1.43167	2.42674	1.31901	1.47344	NA
K.VGVNGFGR.I	1.67601	1.38516	NA	1.82788	1.27103	1.81394	NA	1.86604	1.78613	1.82796	1.45632	1.83013	1.77429	1.29963	1.76088	NA	2.50799	2.15125	4.37021	1.62051	1.96678	NA	1.83824	2.18024	2.07975	1.98642	1.69566
K.VIHDNFGIVEGLM*TTVHAITATQK.T	-1.163	-0.371002	1.0084	NA	NA	-1.42387	-1.7476	-0.983879	-0.916957	NA	NA	-0.569908	-1.17236	NA	NA	NA	0.539607	NA	-0.322698	NA	NA	NA	NA	-0.931912	NA	0.429209	NA
K.VIHDNFGIVEGLMTTVHAITATQK.T	NA	NA	NA	-0.765068	-0.75807	-0.641141	NA	-0.026462	-1.00612	NA	NA	-1.27437	-0.206094	-0.897594	NA	NA	1.81494	NA	NA	NA	NA	0.144603	NA	-1.12525	-2.54454	1.77038	-0.379432
K.VIPELNGK.L	NA	NA	NA	NA	NA	NA	NA	NA	NA	NA	NA	NA	NA	NA	NA	NA	NA	2.13099	NA	NA	NA	NA	NA	NA	1.81795	1.67496	NA
K.WGDAGAEYVVESTGVFTTM*EK.A	-0.335844	NA	NA	-0.92105	-1.03467	-1.93209	NA	-0.304963	0.574517	0.0521088	NA	-1.7589	-0.0780541	0.151374	-1.45268	NA	0.218625	NA	0.357014	NA	NA	NA	NA	NA	-1.42708	-0.874487	-0.532951
M.GKVKVGVNGFGR.I	NA	NA	NA	NA	NA	3.16672	NA	NA	NA	NA	NA	NA	NA	NA	NA	NA	NA	NA	7.73273	NA	NA	NA	NA	NA	-0.573522	NA	-1.08063
R.AAFNSGK.V	2.83723	NA	2.69452	3.31381	NA	3.06662	NA	NA	NA	NA	2.71064	NA	NA	-2.2785	NA	NA	NA	NA	3.39965	NA	NA	4.53971	3.12829	3.58864	3.40853	6.42157	NA
R.GALQNIIPASTGAAK.A	NA	NA	NA	3.35735	NA	NA	NA	3.27647	2.5744	NA	NA	-6.34237	2.90015	NA	NA	2.78759	3.59033	NA	NA	NA	NA	NA	NA	3.34704	NA	NA	3.2298
R.VPTANVSVVDLTCR.L	0.140176	NA	NA	0.471227	-0.301353	-0.515662	-0.991905	0.117945	NA	-3.74908	-0.820741	0.135556	NA	-0.521201	-1.78123	-0.0884459	1.19072	0.466916	-1.15608	NA	-0.899361	-0.157754	NA	NA	-0.880534	0.0212965	-0.41869
R.FDSDAASQR.M	NA	NA	-1.36915	NA	NA	NA	NA	NA	NA	NA	NA	NA	NA	NA	0.0780184	NA	NA	0.0707651	NA	0.196581	0.406604	0.0398959	-0.280226	0.664776	0.23993	NA	0.0105533
R.FIAVGYVDDTQFVR.F	-4.03316	NA	-2.38621	-2.18872	-3.97209	NA	NA	-0.233237	NA	NA	0.348809	NA	-2.12465	NA	0.495416	0.524409	-1.46704	0.787871	-0.182328	0.737897	0.905768	-3.80389	0.904211	0.615707	-1.11284	0.330497	1.13967
R.ILGGVISAISEAAAQYNPEPPPPR.T	-1.06818	-0.273362	NA	-0.226145	-0.859182	NA	NA	NA	-0.742511	-1.16376	0.23413	-0.451702	-0.439888	-1.00995	0.0374648	-0.539992	-1.24621	-0.10534	-0.619273	NA	0.262431	-1.86621	-0.566732	0.0215688	0.455106	NA	0.346474
K.DGVVEITGK.H	2.70373	2.48846	NA	2.59705	2.46789	1.66008	2.36155	NA	2.43395	2.58056	-5.16184	NA	2.45353	3.13393	NA	NA	0.575149	0.457101	0.367415	NA	NA	NA	0.990247	1.12385	NA	NA	0.138354
K.LATQSNEITIPVTFESR.A	NA	NA	2.65249	3.23092	3.37539	2.48616	3.30873	2.13324	2.50177	4.17143	2.69411	3.26596	3.40654	3.48796	NA	0.72864	0.555615	1.25436	0.197838	0.991195	0.835963	0.0427825	2.05331	1.05802	1.48313	0.343431	NA
K.TKDGVVEITGK.H	NA	NA	NA	-0.569095	NA	NA	NA	-0.51039	NA	NA	NA	NA	NA	-0.158678	NA	NA	NA	NA	NA	NA	NA	NA	NA	NA	NA	NA	NA
R.AQLGGPEAAK.S	4.2827	4.06765	3.81971	4.39594	NA	NA	NA	3.88059	4.16468	-3.71171	3.6953	4.09287	NA	4.50877	NA	2.39658	1.93966	NA	2.1759	2.48652	1.50214	NA	2.74543	2.60501	NA	0.320644	2.03023
R.GPSWDPFR.D	3.56878	2.82339	3.11677	3.78162	3.88414	NA	3.78659	NA	NA	3.34447	3.43425	NA	3.62955	4.01442	-1.80066	0.585025	0.878463	2.37586	0.909764	NA	NA	NA	2.30896	NA	NA	NA	NA
R.KYTLPPGVDPTQVSSSLSPEGTLTVEAPM*PK.L	-4.80691	NA	NA	NA	-0.0148288	NA	NA	-1.32877	NA	-0.0746528	NA	-0.100863	-0.0292736	1.24874	NA	NA	NA	NA	NA	NA	NA	NA	NA	NA	NA	NA	NA
R.LFDQAFGLPR.L	NA	5.20824	NA	NA	NA	5.04049	4.7629	4.2196	5.07613	6.29546	NA	4.35194	4.46443	NA	NA	NA	NA	3.49449	NA	NA	NA	NA	NA	3.39042	3.10017	1.72258	3.40929
R.LPEEWSQWLGGSSWPGYVR.P	-0.858371	NA	NA	-3.47067	0.394822	-0.550212	-1.10801	0.0990672	-0.0380241	NA	-0.334266	0.000132639	0.757106	0.823471	NA	NA	NA	NA	NA	NA	NA	NA	NA	NA	NA	NA	NA
R.LPEEWSQWLGGSSWPGYVRPLPPAAIESPAVAAPAYSR.A	NA	NA	NA	NA	NA	-0.204754	NA	-0.716691	0.506047	NA	0.604838	-1.51112	0.0434845	-0.206146	NA	NA	NA	NA	NA	NA	NA	NA	NA	NA	NA	NA	NA
R.PLPPAAIESPAVAAPAYSR.A	1.62824	1.25115	0.400733	2.45365	1.42839	2.55769	1.40791	2.48804	1.35138	0.166535	1.684	1.53751	0.854581	3.07219	NA	NA	NA	-0.622981	NA	NA	NA	NA	NA	-1.83983	NA	NA	-1.54325
R.QDEHGYISR.C	1.64495	NA	NA	NA	NA	1.87125	1.48353	-0.126716	0.986719	NA	1.49857	NA	NA	1.77123	NA	NA	NA	NA	NA	NA	NA	NA	3.65425	-0.0364236	NA	NA	-0.273506
R.QLSSGVSEIR.H	2.51394	NA	NA	3.19967	2.50865	1.72842	2.09683	2.16811	2.40668	3.37528	2.50104	2.46925	NA	2.78561	NA	0.609121	-0.338208	NA	0.518028	NA	NA	NA	NA	0.133545	-0.409049	NA	NA
R.VSLDVNHFAPDELTVK.T	2.28531	-0.44562	NA	1.17513	2.51041	1.2953	2.1247	1.73793	1.07109	3.98022	2.34245	1.62431	2.8382	3.04307	NA	NA	-0.125764	0.629894	NA	-3.67106	NA	NA	1.30533	0.80931	NA	1.20836	NA
K.ALTSEIALLQSR.L	0.686891	0.678392	0.754432	1.45403	0.172185	0.670359	1.29639	0.0794005	0.213701	1.26218	0.504945	1.18113	1.09636	NA	NA	-2.02308	-1.77477	-1.43891	-3.546	-2.23179	NA	NA	-3.09547	NA	NA	NA	-2.32501
K.DTYIENEK.L	NA	-0.754452	-0.786328	NA	-0.294855	NA	NA	-0.805933	NA	-0.273012	-0.458832	-0.25582	-0.575626	NA	NA	NA	NA	NA	NA	NA	NA	NA	NA	NA	NA	NA	NA
K.GEDEEENNLEVR.E	0.675105	-0.00904022	0.490554	-1.35518	NA	-0.0378048	-0.164829	0.427777	0.792658	1.05699	0.78366	0.70671	0.618972	0.778022	NA	NA	NA	NA	NA	NA	NA	NA	NA	-2.97016	-2.15757	NA	NA
K.NIEIDSPYEISR.A	1.19347	0.626035	0.52116	NA	0.972011	0.907614	0.91327	NA	NA	NA	NA	NA	1.14613	NA	NA	NA	-2.21198	NA	-2.03818	NA	NA	NA	-3.31631	-1.95134	-2.98588	NA	NA
K.TILPAAAQDVYYR.D	NA	NA	-3.31233	1.23176	0.58137	-1.8873	0.273926	-0.0990409	-2.01239	NA	0.224514	0.778271	0.236299	0.996915	NA	NA	-2.49332	NA	-3.36561	NA	NA	NA	-2.10438	-2.70007	-2.51782	NA	NA
R.ATSFLLALEPELEAR.L	2.46768	1.69505	1.45734	1.8699	1.6933	1.97459	1.96015	1.98569	1.62076	2.12351	1.91016	2.30498	1.74992	1.89971	-0.572039	-0.837656	-1.25201	-0.230357	NA	-0.4053	-0.770258	-1.87276	-0.302077	-1.11361	-0.223471	NA	NA
R.DISTLNSGK.K	1.34765	0.822799	NA	1.34842	1.03629	1.0322	0.728309	0.512491	1.04945	1.13365	NA	NA	0.770013	1.00066	NA	NA	NA	NA	NA	-2.20856	NA	NA	NA	NA	NA	NA	-2.22218
R.DVPAYSQDTFK.V	NA	NA	NA	NA	NA	0.535966	NA	0.672137	NA	NA	NA	1.09208	NA	NA	NA	NA	-1.92423	NA	NA	NA	NA	NA	NA	-1.80394	NA	NA	NA
R.FVDHVFDEQVIDSLTVK.I	-1.32675	NA	NA	-1.07537	NA	NA	NA	NA	NA	1.05895	NA	-0.390579	-2.03022	-0.724541	NA	NA	NA	NA	NA	NA	NA	NA	NA	NA	NA	NA	NA
R.HFDETVNR.Y	NA	NA	NA	NA	NA	NA	NA	NA	NA	NA	0.151609	0.034422	NA	-0.922165	NA	NA	NA	NA	NA	NA	NA	NA	NA	NA	NA	NA	NA
R.NVESYTK.L	1.53124	1.02605	0.869661	1.41774	0.843199	0.945357	0.843551	0.799156	1.14005	1.39914	0.821502	1.16745	1.00378	NA	NA	NA	NA	NA	NA	NA	NA	NA	NA	NA	NA	NA	NA
R.QPDSGISSIR.S	1.76873	1.41732	NA	2.09232	NA	NA	NA	1.36173	1.68136	1.46718	1.6621	1.87979	1.55353	1.5969	-0.950052	NA	-1.40767	-1.17382	-1.40503	NA	-1.61058	NA	NA	-1.04869	-0.595366	-2.2268	NA
R.SEDLLDYGPFR.D	2.79897	2.48718	2.49631	2.3188	1.78006	0.992792	NA	-1.73889	1.60149	0.667799	2.02434	1.901	1.60531	-0.173217	-1.8493	NA	-3.45234	NA	NA	NA	NA	NA	NA	-3.04519	NA	NA	NA
K.ASLDRPFTNLESAFYSIVGLSSLGAQVPDAK.K	-1.42226	NA	NA	NA	NA	-2.40435	NA	NA	-1.36706	-1.42158	NA	NA	NA	NA	NA	NA	NA	NA	NA	NA	NA	NA	NA	NA	NA	NA	NA
K.EETVLATVQALQTASHLSQQADLR.S	-1.88251	NA	NA	NA	NA	-2.09835	NA	NA	NA	-1.47372	-2.58123	NA	NA	NA	NA	NA	NA	NA	NA	NA	NA	NA	NA	NA	NA	NA	NA
K.FELDTSER.K	NA	NA	NA	1.57065	NA	NA	NA	NA	1.50472	1.67291	1.20661	NA	NA	NA	NA	NA	-0.871677	NA	NA	NA	-1.35213	NA	NA	NA	NA	NA	NA
K.FPEEEAPSTVLSQNLFTPK.Q	NA	NA	NA	-1.09969	NA	NA	NA	NA	-1.99988	NA	NA	NA	-2.69891	-2.69564	NA	NA	NA	NA	NA	NA	NA	NA	NA	NA	NA	NA	NA
K.FSSGYYDFLVEVEGDNR.Y	-0.316712	NA	NA	-1.52144	-0.424036	-1.21733	-1.31765	-1.04279	-0.941667	-1.00358	-0.944082	-1.41886	-0.345268	-0.106962	NA	NA	NA	NA	NA	NA	NA	NA	NA	NA	NA	NA	NA
K.ISTEVGITNVDLSTVDKDQSIAPK.T	NA	NA	-3.11205	-0.792262	-1.1491	NA	-0.780006	NA	NA	NA	-1.7645	NA	-0.608145	-0.724183	NA	NA	NA	NA	NA	NA	NA	NA	NA	NA	NA	NA	NA
K.NPILWNVADVVIK.F	-0.280788	NA	-0.769014	-0.47021	0.278939	-0.72424	0.354978	-0.852837	-0.167707	NA	-0.640227	0.16162	0.689643	0.689935	NA	NA	NA	NA	NA	NA	NA	NA	NA	NA	NA	NA	NA
K.TGQEVVFVAEPDNK.N	-0.609713	-0.237719	-0.251474	0.521825	-0.56749	-0.693139	-0.807551	-0.250691	NA	NA	-0.119478	-0.0835357	NA	0.251603	NA	NA	NA	NA	NA	NA	NA	NA	NA	NA	NA	NA	NA
K.TSFTPVGDVFELNFM*NVK.F	-0.218239	-0.769441	-1.45887	-0.397352	-1.4985	-1.3755	-1.05146	-0.47832	-0.698938	-0.845123	NA	-0.693865	-0.123889	0.272706	NA	NA	NA	NA	NA	NA	NA	NA	NA	NA	NA	NA	NA
K.YLAILGSVTFLAGNR.M	-1.74584	NA	NA	NA	-1.35191	NA	NA	NA	-1.58491	-3.23699	-1.82616	-2.10405	-1.52515	-1.04053	NA	NA	NA	NA	NA	NA	NA	NA	NA	NA	NA	NA	NA
R.KIEFDSASGTYTLYLIIGDATLK.N	NA	NA	NA	NA	NA	-1.25559	-1.78409	-1.18133	NA	-2.67424	-1.15328	-1.67488	NA	-1.05679	NA	NA	NA	NA	NA	NA	NA	NA	NA	NA	NA	NA	NA
R.LDELGGVYLQFEEGLETTALFVAATYK.L	-0.89495	NA	NA	-1.08563	-0.898593	NA	NA	-0.694002	NA	NA	NA	NA	NA	NA	NA	NA	NA	NA	NA	NA	NA	NA	NA	NA	NA	NA	NA
R.LQVTNVLSQPLTQATVK.L	NA	-0.990444	NA	1.33704	NA	NA	NA	0.897887	NA	NA	NA	0.735805	1.2935	NA	NA	NA	NA	NA	NA	NA	NA	NA	NA	NA	NA	NA	NA
R.M*LAQQAVK.R	0.268106	1.00066	0.818355	1.20055	-0.219455	1.10869	-0.560679	0.906498	0.218726	1.12592	NA	1.25321	0.067577	NA	NA	NA	NA	NA	NA	NA	NA	NA	NA	NA	NA	NA	NA
R.SIVEEIEDLVAR.L	3.15585	2.12429	2.40633	2.04711	2.75979	3.00738	2.24892	2.48534	1.92586	2.272	2.61148	3.07889	3.41099	2.01032	0.529585	0.0021295	-0.60407	0.341617	-0.197365	-0.0350168	0.115113	-0.890007	0.682868	-0.253239	NA	-0.705618	0.128074
R.YIANTVELR.V	2.84105	2.52774	2.31443	2.81235	-7.327	NA	2.19654	2.2727	1.56058	2.46485	2.40197	2.60157	2.60718	NA	NA	NA	-0.843247	0.0548894	-0.449824	NA	0.048473	-1.93505	NA	NA	NA	-1.15885	-0.474047
K.AM*GNLQIDFADPSR.A	NA	NA	NA	NA	-1.94621	NA	NA	NA	NA	NA	-0.942063	-0.928592	-1.90882	-1.94375	NA	NA	-1.55707	-0.381056	NA	NA	NA	NA	NA	NA	-0.266726	NA	NA
K.NVQFVFDAVTDVIIK.N	-1.0147	NA	-1.03791	-0.703054	-1.7133	1.70365	1.79623	1.38069	-2.52418	NA	-0.674089	-1.29434	0.174587	-0.248522	-0.22619	-0.34204	-0.467868	1.35795	0.28907	-1.22709	-0.896022	-1.48356	1.34076	-0.780288	1.19482	0.748331	-1.17289
K.YDEAASYIQSK.F	-1.88638	NA	NA	NA	NA	NA	NA	NA	NA	NA	NA	-2.22872	-2.0239	-1.4818	NA	NA	-1.46303	-1.2054	-1.13923	NA	-0.861724	NA	NA	-0.283285	NA	NA	NA
R.AVVYSNTIQSIM*AIVK.A	NA	NA	NA	NA	NA	NA	NA	NA	NA	NA	NA	NA	NA	NA	NA	NA	NA	-1.96437	NA	NA	NA	NA	-2.63799	-1.96594	NA	NA	-2.42234
R.EYQLNDSAAYYLNDLER.I	-0.933381	-1.29793	-1.79411	-1.02211	-1.07863	-0.538491	NA	-0.882489	-1.47127	1.82588	-0.880798	-2.44805	-1.69111	-1.62323	-0.535486	-0.113658	-0.701268	0.402654	-1.30756	0.000554414	0.0123076	-0.935054	-0.413003	-1.51559	0.130183	-1.04569	-1.0514
R.IAQSDYIPTQQDVLR.T	0.162075	NA	NA	0.330026	-0.2457	-2.79906	NA	NA	NA	NA	NA	0.130653	-0.210273	NA	NA	1.00822	0.00867097	NA	0.0845732	NA	1.27015	NA	NA	0.177766	NA	NA	-0.321213
R.QLFALSCTAEEQGVLPDDLSGVIR.R	NA	NA	NA	NA	NA	NA	NA	NA	NA	NA	-2.95667	NA	NA	NA	-2.53343	NA	NA	NA	NA	NA	NA	NA	NA	-3.33227	-1.85102	NA	NA
K.VTIAQGGVLPNIQAVLLPK.K	-5.17632	3.63485	NA	5.13697	4.61169	5.29143	4.5279	4.8723	4.74668	5.93135	4.83018	5.17092	5.05601	5.31677	3.92376	3.84489	3.53149	4.60921	3.97028	4.42337	4.04554	3.64594	4.59488	3.70139	4.31823	3.24619	4.651
R.AGLQFPVGR.I	NA	7.73108	NA	7.65399	6.96365	-3.56949	NA	NA	7.39918	7.86687	7.4975	NA	NA	7.35776	6.74637	NA	NA	NA	NA	NA	NA	NA	NA	NA	NA	NA	NA
R.NDEELNK.L	6.59951	6.60253	6.32394	6.22252	5.57798	5.99357	NA	NA	6.13996	6.69376	NA	6.51774	6.25659	5.96427	NA	NA	4.96143	NA	NA	NA	4.7648	NA	NA	5.03715	NA	NA	NA
R.VGAGAPVYLAAVLEYLTAEILELAGNAAR.D	1.95469	1.98642	1.6228	0.852937	1.04034	1.67274	0.796031	1.05831	0.507669	-3.27994	-1.38008	1.08709	-1.23533	2.84175	1.47727	1.32505	0.0256113	1.16669	0.739907	-0.276872	-0.502843	-2.51193	-2.44547	0.389185	0.798155	0.0338291	1.09656
R.GIVVYTGDR.T	-0.354209	NA	NA	NA	-0.563146	-0.332378	NA	0.0480981	NA	NA	0.216513	NA	NA	NA	NA	NA	NA	0.295763	NA	NA	NA	-0.47279	NA	NA	0.0190426	NA	NA
R.LNIPVSQVNPR.D	NA	NA	NA	NA	NA	NA	NA	NA	-0.835216	NA	NA	NA	NA	NA	NA	NA	-3.44292	0.331344	NA	NA	NA	-1.06915	NA	NA	NA	NA	-0.152945
R.SPDFTNENPLETR.N	-2.35642	NA	NA	-1.33623	-4.0951	NA	NA	-3.41445	NA	-2.10915	-1.52359	NA	-4.84462	-2.38671	-2.22214	NA	NA	-1.19887	NA	-0.836401	NA	NA	-1.73671	-2.10978	NA	NA	-3.11514
K.VMEETLSYLLGR.K	NA	NA	NA	NA	NA	NA	NA	-2.41805	NA	NA	NA	NA	NA	NA	NA	NA	-1.51981	NA	NA	NA	NA	NA	NA	NA	NA	-0.30184	-3.58118
K.EATSTFTNITYR.G	NA	NA	NA	NA	NA	NA	NA	-2.81896	NA	-3.35984	-3.60889	NA	NA	-2.44161	NA	NA	NA	NA	NA	NA	NA	NA	NA	NA	NA	NA	NA
K.ADIYTQNFYWELR.Q	-2.57115	NA	NA	-1.73666	-1.6937	-1.67187	-1.3349	NA	-1.36358	-4.0034	-1.8176	-1.53071	-0.536947	-1.0195	NA	NA	NA	NA	NA	NA	NA	NA	NA	NA	NA	NA	NA
K.AGSGNYSGDISDDLFR.F	0.158251	-1.04828	NA	0.00892861	-0.304432	-0.580535	NA	-1.30356	0.0515806	NA	NA	NA	NA	NA	NA	NA	NA	NA	NA	NA	NA	NA	NA	NA	NA	NA	NA
K.LGNVESVYVIDPEDVALLFK.S	-0.716558	NA	NA	-0.430124	-1.24147	NA	-0.331996	-1.63003	-0.423837	-0.307003	-2.43592	-1.61921	-0.180187	-0.539577	NA	NA	NA	NA	NA	NA	NA	NA	NA	NA	NA	NA	NA
K.NFLPLLDAVSR.D	NA	NA	NA	NA	2.22237	NA	2.38149	NA	NA	2.61222	NA	NA	2.56998	2.34018	NA	NA	NA	NA	NA	NA	NA	NA	NA	NA	NA	NA	NA
K.SEGPNPER.F	NA	NA	NA	1.68915	-1.76325	NA	NA	NA	NA	1.79282	NA	NA	0.738967	-3.78469	NA	NA	NA	NA	NA	NA	NA	NA	NA	NA	NA	NA	NA
K.TLVQVAIYALGR.E	1.94192	1.60023	0.964157	1.84367	1.41808	1.65881	2.66671	-0.851987	2.32136	2.06381	1.23229	1.99438	2.49248	1.34298	NA	NA	NA	NA	NA	NA	NA	NA	NA	NA	NA	NA	NA
R.DFVSVLHR.R	-0.682307	NA	NA	NA	0.306639	NA	NA	NA	-1.90176	-0.394515	NA	-0.0195576	NA	NA	NA	NA	NA	NA	NA	NA	NA	NA	NA	NA	NA	NA	NA
R.EPTFFFDPENFDPTR.W	1.35361	NA	NA	1.07854	1.18347	-3.54374	1.48279	NA	-0.0865786	1.55324	NA	-1.18015	NA	NA	NA	NA	NA	NA	NA	NA	NA	NA	NA	NA	NA	NA	NA
R.FAFESITNVIFGER.Q	1.93307	1.45099	1.25274	2.14686	-0.989615	1.83671	NA	1.37003	2.53334	2.71302	1.63558	2.13169	2.52517	1.85697	NA	NA	-4.09357	NA	NA	-1.0499	NA	NA	-1.66202	-1.35904	NA	NA	NA
R.IAELEM*TIFLINM*LENFR.V	1.39731	0.601708	-0.0263254	0.0818031	0.989983	0.14361	0.513474	0.163745	0.815277	0.891733	0.709849	0.856007	NA	1.98835	NA	NA	NA	NA	NA	NA	NA	NA	NA	NA	NA	NA	NA
R.NLGFGWGVR.Q	NA	NA	NA	NA	NA	NA	1.94281	0.520723	1.11648	NA	NA	1.52851	NA	1.02999	NA	NA	NA	NA	NA	NA	NA	NA	NA	NA	NA	NA	NA
R.QGM*LEEVVNPEAQR.F	-0.495569	-2.02401	-1.57303	-0.0234421	-0.836112	NA	-0.21062	-1.72929	-0.840169	-0.964058	-1.31273	-0.838596	-0.678814	-1.33005	NA	NA	NA	NA	NA	NA	NA	NA	NA	NA	NA	NA	NA
R.YLVNDLVLR.D	3.56036	2.78598	2.66347	3.6133	3.10116	2.95737	3.58498	NA	NA	NA	2.87714	NA	NA	NA	NA	NA	NA	NA	NA	NA	NA	NA	NA	NA	NA	NA	NA
K.ALNSIIDVYHK.Y	NA	NA	NA	NA	NA	NA	NA	1.0517	0.958471	NA	NA	NA	NA	-1.77558	NA	NA	NA	NA	NA	NA	1.40868	NA	NA	NA	0.641844	0.124986	NA
K.GKIPNLLPEGSVDGDTR.M	NA	NA	NA	NA	NA	NA	NA	NA	-5.51476	-2.58773	NA	-3.59027	NA	NA	NA	NA	NA	NA	NA	NA	NA	NA	NA	NA	NA	NA	NA
K.GSYPDAILQAQAADK.I	NA	NA	NA	-0.915102	NA	NA	NA	NA	NA	NA	NA	NA	-2.05825	-0.862185	NA	NA	NA	NA	-1.83058	NA	NA	NA	NA	NA	NA	NA	NA
K.LEEHYELR.S	NA	NA	NA	NA	NA	0.184631	NA	-0.150852	NA	NA	0.104906	NA	0.817058	-0.297303	NA	NA	NA	NA	NA	NA	NA	NA	0.366806	-0.822898	NA	NA	NA
K.LNIGYIEDLK.A	NA	0.436933	-0.75968	NA	NA	-0.229812	0.646744	0.358285	0	0.0458882	-0.466214	0.142171	1.45753	NA	NA	NA	NA	NA	-0.559708	NA	NA	NA	0.35893	-0.1812	NA	-0.955668	-4.61762
N.LLPEGSVDGDTR.M	0.350151	NA	NA	NA	NA	NA	0.0729631	NA	NA	NA	NA	NA	NA	NA	NA	NA	NA	NA	NA	NA	-4.7626	NA	NA	-2.18295	NA	NA	NA
R.SLSSAINASTGNYLLESVNK.L	-0.935265	-1.07684	-1.10984	-1.11743	-1.87736	NA	NA	-0.654726	-0.354962	0.413975	NA	NA	-0.628693	-0.506017	-2.25172	NA	NA	NA	NA	NA	NA	NA	-0.884992	-1.36038	NA	NA	NA
R.SM*GM*EDAFNK.G	0.982554	NA	0.142139	0.757079	0.478311	0.573029	0.432558	-0.0285825	0.651376	0.947107	0.035802	NA	0.733491	0.766838	NA	NA	NA	NA	-0.476111	NA	NA	NA	NA	-0.507652	NA	NA	NA
F.VLVLYDEIK.K	NA	NA	-0.23509	0.107092	NA	NA	NA	NA	NA	NA	-0.27138	-1.31609	-1.29558	NA	NA	NA	NA	NA	NA	NA	NA	NA	NA	NA	NA	NA	NA
G.AWSNVLRGMGGAFVLVLYDEIK.K	NA	NA	NA	NA	-4.00008	NA	NA	NA	-2.19261	NA	NA	-0.958179	NA	-1.26381	NA	NA	NA	NA	NA	NA	NA	NA	NA	NA	NA	NA	NA
K.DFLAGGVAAAISK.T	1.62777	0.7925	NA	NA	NA	NA	NA	NA	1.94165	NA	-1.39635	1.72849	1.86263	2.21545	NA	NA	NA	-0.531536	-0.0446416	NA	NA	NA	NA	NA	-0.615901	NA	-1.26451
K.DFLAGGVAAAISKTAVAPIER.V	-4.16198	NA	NA	NA	NA	NA	NA	NA	NA	NA	-2.49619	-3.0083	NA	NA	NA	NA	NA	NA	NA	NA	NA	NA	NA	NA	NA	NA	NA
K.EQGVLSFWR.G	1.87748	NA	1.64355	2.22729	1.71865	2.16916	2.207	NA	1.99984	2.03277	NA	NA	2.35232	2.13384	NA	NA	-0.689577	NA	-0.227238	NA	0.894793	-1.64579	NA	0.421534	0.00367574	NA	NA
K.GLYQGFNVSVQGIIIYR.A	NA	NA	NA	NA	-2.52051	-1.80202	NA	-1.60337	-1.37728	-1.47828	-1.27563	-1.40111	-1.35674	-1.32432	NA	NA	NA	NA	NA	NA	NA	NA	NA	NA	NA	NA	NA
K.LLLQVQHASK.Q	NA	NA	NA	NA	NA	NA	NA	NA	NA	0.36277	-1.04646	NA	0.190683	NA	NA	NA	NA	NA	NA	NA	NA	NA	NA	NA	NA	NA	NA
K.TAVAPIER.V	NA	NA	NA	3.52393	NA	2.91502	NA	NA	NA	NA	2.99376	NA	NA	NA	NA	NA	NA	NA	NA	NA	NA	NA	NA	NA	NA	NA	NA
L.TSYPFDTVR.R	-1.47205	NA	NA	NA	NA	NA	NA	-2.00314	NA	NA	NA	NA	-1.56	-1.51835	NA	NA	NA	NA	NA	NA	NA	NA	NA	NA	NA	NA	NA
R.AAYFGIYDTAK.G	NA	NA	0.694288	1.69975	1.11983	NA	0.940836	1.09488	NA	0.478238	NA	1.06973	1.36155	NA	-1.94756	NA	NA	NA	-1.47948	NA	NA	NA	NA	-1.01715	NA	NA	NA
R.GM*GGAFVLVLYDEIK.K	0.442334	0.546713	0.129924	0.687117	1.08899	0.0156084	0.473286	0.255679	0.65624	0.331914	0.784531	0.539365	0.872475	-0.568521	-2.08439	-1.3114	NA	-1.3449	NA	-1.42795	-0.4588	NA	-1.71524	-1.43218	-1.59083	-2.76117	-1.60635
R.GM*GGAFVLVLYDEIKK.Y	-2.64631	NA	-0.194223	NA	-5.16342	-1.0699	NA	-0.157842	-0.802079	-0.506163	-0.316997	-1.47119	0.140276	-1.12088	NA	NA	NA	NA	NA	NA	NA	NA	NA	NA	NA	NA	NA
R.LAADVGKAGAER.E	-0.922596	-1.12545	NA	-0.472938	NA	-0.991011	NA	-2.22861	-2.21943	-2.35403	-1.37102	NA	NA	-1.35065	NA	NA	NA	NA	NA	NA	NA	NA	NA	NA	NA	NA	NA
R.YFAGNLASGGAAGATSLCFVYPLDFAR.T	NA	NA	NA	-2.1836	NA	-2.21799	NA	NA	NA	-1.813	NA	-2.88826	NA	NA	NA	NA	NA	NA	NA	NA	NA	NA	NA	NA	NA	NA	NA
R.YFPTQALNFAFK.D	1.83274	1.60307	NA	1.70768	1.93602	NA	1.72165	1.46109	1.87601	1.18672	1.57623	0.420574	1.73377	1.6805	NA	NA	-1.08625	-1.53377	NA	-0.715856	0.22414	NA	-0.413179	-0.294984	-0.85968	NA	NA
R.LLDSLPSDTR.L	NA	NA	-0.624902	NA	-1.00264	NA	NA	-0.703783	NA	NA	NA	NA	-0.744266	NA	NA	NA	-0.491616	NA	NA	NA	NA	NA	-0.567827	-0.921913	NA	NA	NA
G.IIPVEEENPDFWNR.E	NA	NA	NA	-0.880299	NA	-1.10119	NA	NA	-2.27473	-1.24578	NA	NA	-1.31918	-1.70826	NA	NA	NA	NA	NA	NA	NA	NA	NA	NA	NA	NA	NA
K.DGARPDVTESESGSPEYR.Q	NA	-0.183514	-0.802757	0.13461	-0.282959	-0.947703	NA	NA	NA	0.946389	-0.826506	NA	-0.469671	0.1393	NA	NA	NA	NA	NA	NA	NA	NA	NA	NA	NA	NA	NA
K.GNFQTIGLSAAAR.F	NA	-0.61581	NA	-0.0988907	NA	NA	-0.00502853	NA	-0.492572	NA	NA	NA	-0.929393	NA	NA	NA	NA	NA	NA	NA	NA	NA	NA	NA	NA	NA	NA
K.LQPAQTAAK.N	NA	-0.526505	NA	NA	NA	NA	0.0020636	NA	NA	-0.176759	NA	NA	NA	NA	NA	NA	NA	NA	NA	NA	NA	NA	NA	NA	NA	NA	NA
K.NLIIFLGDGM*GVSTVTAAR.I	NA	NA	NA	-0.629497	NA	NA	-0.804244	NA	NA	0.560047	-2.33656	-2.09258	NA	0.519048	NA	NA	NA	NA	NA	NA	NA	NA	NA	NA	NA	NA	NA
K.NLVQEWLAK.H	NA	NA	NA	NA	NA	NA	0.380195	NA	NA	1.15467	NA	NA	-0.190471	NA	NA	NA	NA	NA	NA	NA	NA	NA	NA	NA	NA	NA	NA
K.SVGVVTTTR.V	0.890941	NA	0.240475	NA	0.58011	NA	NA	NA	NA	NA	NA	NA	-2.62302	0.637472	NA	NA	NA	NA	NA	NA	NA	NA	NA	NA	NA	NA	NA
R.ALTETIM*FDDAIER.A	-0.875866	-1.11481	NA	-1.83384	-1.32973	-1.77904	-0.192663	-2.02167	-1.73506	-1.11925	-1.27807	-1.69777	-0.421257	-0.659728	NA	NA	NA	NA	NA	NA	NA	NA	NA	NA	NA	NA	NA
R.EAAEALGAAK.K	NA	0.692643	0.248073	-3.79875	-5.45147	0.724347	1.23569	-0.618719	0.661026	1.49769	NA	NA	0.397555	NA	NA	NA	NA	NA	NA	NA	NA	NA	NA	NA	NA	NA	NA
R.GFFLFVEGGR.I	1.7135	1.10112	1.57099	1.7211	1.10307	NA	1.43233	0.160254	NA	2.68657	1.17507	0.643476	1.57372	1.27884	NA	NA	NA	NA	NA	NA	NA	NA	NA	NA	NA	NA	NA
R.GNEVISVM*NR.A	-0.136814	NA	-0.0611435	0.035479	NA	0.266126	0.247893	NA	NA	0.611773	-1.10067	-1.23223	NA	-0.555785	NA	NA	NA	NA	NA	NA	NA	NA	NA	NA	NA	NA	NA
R.GSSIFGLAPGK.A	-0.204684	-0.471775	NA	0.458738	NA	-1.23606	NA	-3.24681	-1.12605	NA	NA	NA	-0.0968047	0.193542	NA	NA	NA	NA	NA	NA	NA	NA	NA	NA	NA	NA	NA
R.M*GTPDPEYPDDYSQGGTR.L	NA	NA	NA	NA	NA	NA	NA	NA	NA	NA	-3.35526	NA	-4.64214	-3.27852	NA	NA	NA	NA	NA	NA	NA	NA	NA	NA	NA	NA	NA
R.NWYSDADVPASAR.Q	-0.63491	-0.834391	NA	-0.423676	-0.454455	-0.0233871	NA	NA	NA	0.399631	-0.855722	NA	-0.635139	-0.645547	NA	NA	NA	NA	NA	NA	NA	NA	NA	NA	NA	NA	NA
R.QQSAVPLDEETHAGEDVAVFAR.G	NA	NA	NA	NA	NA	NA	NA	NA	NA	-2.25844	NA	-1.47073	-0.941798	NA	NA	NA	NA	NA	NA	NA	NA	NA	NA	NA	NA	NA	NA
K.INLIAPPR.Y	NA	NA	NA	NA	NA	NA	NA	-1.23955	NA	NA	-1.02162	-1.13131	NA	NA	NA	NA	NA	NA	NA	NA	NA	NA	NA	-2.1092	NA	NA	NA
K.VVTDTDETELAR.Q	NA	NA	NA	-1.04826	-0.965384	NA	-0.897266	-0.29354	NA	-0.967515	-0.478822	NA	-0.722401	-0.547384	NA	NA	-0.756429	0.424672	-0.403393	-0.247001	NA	NA	NA	-0.772237	NA	NA	NA
R.EVLINNINR.R	0.197987	-0.083599	-0.335249	0.513973	-0.229948	NA	NA	-0.118745	0.0198045	NA	-0.199336	-0.477291	-0.158482	NA	-1.65936	NA	NA	-0.777782	NA	NA	NA	-1.58896	NA	NA	-3.19407	-1.80782	NA
K.ILDSVGIEADDDR.L	0.302202	0.650545	0.22661	0.681754	0.519412	0.575973	0.0119207	NA	NA	-0.951869	NA	NA	0.556919	0.763709	-1.75294	NA	-1.5595	-0.938701	-0.653218	-1.97349	NA	-2.7134	NA	NA	-0.482479	NA	NA
K.ILDSVGIEADDDRLNK.V	NA	NA	NA	-0.265626	NA	NA	NA	NA	NA	NA	NA	-1.33751	-0.13321	NA	NA	NA	NA	NA	NA	NA	NA	NA	NA	-0.834979	NA	NA	NA
K.LASVPAGGAVAVSAAPGSAAPAAGSAPAAAEEK.K	-0.443836	NA	-0.937229	NA	NA	NA	NA	-0.855569	-0.158233	NA	0.246503	0.00634069	NA	-0.336481	NA	NA	NA	-3.31099	-1.92974	NA	-4.61359	NA	NA	NA	NA	NA	NA
K.NIEDVIAQGIGK.L	1.71319	1.15228	1.27117	1.51483	1.52447	1.01871	1.70043	1.17834	1.32009	NA	1.30495	1.46624	NA	1.76909	-1.23854	-0.845525	-0.166612	-0.937985	0.189727	-1.31835	NA	NA	-1.4539	-0.169106	-0.580247	-3.05012	-1.0032
K.VISELNGK.N	NA	-0.628662	-0.882564	NA	NA	NA	NA	NA	NA	NA	NA	NA	-0.0616459	0.00380705	NA	NA	-1.94345	NA	NA	NA	NA	NA	NA	NA	NA	NA	NA
R.YVASYLLAALGGNSSPSAK.D	-2.98604	NA	NA	-0.571349	-2.29991	NA	NA	-0.442806	NA	-2.25067	-0.552907	-2.3033	-0.656159	-0.211906	NA	NA	NA	NA	NA	NA	NA	NA	NA	-1.42833	NA	NA	NA
K.AFLADPSAFVAAAPVAAATTAAPAAAAAPAK.V	0.253863	0.77731	0.125158	0.68921	-1.36339	-0.706247	NA	0.385719	-0.284767	1.04793	0.646505	-0.304162	1.04869	0.733585	NA	NA	-1.12004	-1.88958	NA	NA	-1.79767	NA	NA	-0.373646	-1.62212	NA	-0.811838
K.IIQLLDDYPK.C	0.417406	-5.9361	NA	0.650463	0.427407	-0.474287	0.034192	0.0841109	0.375741	NA	0.53881	0.368305	0.306657	0.761271	NA	NA	-1.23306	-1.24586	-1.15162	-1.24608	NA	NA	NA	-0.58374	NA	NA	-2.40125
K.TSFFQALGITTK.I	0.505284	0.234431	-1.02045	0.406402	0.570356	-0.471291	0.501498	0.543928	0.28985	NA	NA	0.12075	-0.642946	0.491155	-1.79022	-3.36926	-0.329078	-0.636426	NA	-1.71519	-1.64812	NA	-0.51606	-0.35047	-0.720973	NA	-0.921178
R.GNVGFVFTK.E	NA	0.834116	NA	NA	1.08968	NA	0.817306	1.09074	1.13826	NA	1.26324	1.16293	NA	1.28677	NA	NA	-0.446003	NA	-0.116965	NA	0.00579208	NA	0.0487955	NA	-0.196932	NA	NA
R.GTIEILSDVQLIK.T	1.06546	0.126344	0.980029	0.544998	NA	0.306485	NA	0.552919	-0.599594	NA	-1.69001	NA	1.32664	0.592334	-0.34699	-0.16389	-0.86232	NA	NA	NA	NA	NA	-0.731353	-0.696229	NA	NA	NA
R.VLALSVETDYTFPLAEK.V	NA	NA	NA	NA	NA	NA	NA	-1.24261	-1.46238	-1.14272	-1.60476	-1.06145	NA	NA	NA	NA	NA	NA	NA	NA	NA	NA	NA	-3.07183	NA	NA	NA
K.GSIFVVFDSIESAK.K	-1.16079	NA	NA	-1.62287	NA	NA	NA	NA	-1.89198	NA	NA	-1.51332	-1.51507	NA	NA	NA	-2.27248	NA	NA	NA	NA	NA	NA	NA	NA	NA	-3.23197
R.LTTDFNVIVEALSK.S	-1.08721	NA	-1.53507	-1.23639	-1.10349	-0.647318	-2.17308	-1.1419	-1.27171	-0.791005	-1.21477	-0.207485	-1.5655	-1.27012	-1.79827	NA	NA	-1.47417	-0.492587	-1.57877	-1.73642	-2.27659	-0.259554	-1.17327	-0.680792	NA	-1.6949
K.FIGAGAATVGVAGSGAGIGTVFGSLIIGYAR.N	NA	NA	NA	NA	NA	NA	NA	-2.72474	-3.00639	NA	NA	-3.00584	-3.22209	-2.85124	NA	NA	NA	NA	NA	NA	NA	NA	NA	-2.49025	NA	NA	NA
R.FSNISAAK.A	-1.66586	NA	NA	-1.10247	NA	NA	NA	-1.66284	NA	NA	NA	NA	NA	-1.48748	NA	NA	-1.73649	NA	-1.72278	-1.76457	NA	NA	NA	NA	NA	NA	NA
K.VTVAEVQR.R	-0.6014	NA	NA	NA	NA	NA	NA	NA	-0.858331	-1.70635	NA	-1.12057	-1.37888	-1.15433	NA	NA	NA	NA	NA	NA	NA	NA	NA	NA	NA	NA	NA
K.LSENNIQTIFAVTEEFQPVYK.E	NA	NA	NA	NA	NA	NA	NA	-2.31221	NA	NA	-1.50413	NA	NA	-2.16057	NA	NA	-1.83131	-3.2315	-1.00537	NA	NA	NA	-1.176	-0.217229	-1.5392	NA	-0.886691
K.NVLSLTNK.G	-0.769387	NA	NA	-0.590378	NA	NA	NA	NA	-1.06674	NA	NA	NA	NA	NA	NA	NA	NA	NA	NA	NA	NA	NA	-0.438586	NA	NA	NA	NA
R.DNTNEIYSGK.F	-2.39511	NA	NA	NA	NA	NA	NA	NA	NA	NA	NA	NA	NA	NA	NA	NA	NA	NA	-1.84632	NA	-3.67536	NA	NA	-1.64439	NA	NA	-2.06198
K.ASLENSLR.E	5.45992	5.4928	NA	5.94841	5.97542	NA	NA	5.24021	NA	NA	5.50188	5.58869	NA	5.93681	NA	NA	0.0649004	NA	NA	NA	NA	NA	NA	NA	NA	NA	NA
K.ETM*QSLNDR.L	NA	4.34416	3.94478	NA	NA	4.61411	3.27328	4.22476	NA	3.63545	NA	NA	NA	4.29727	NA	-0.561172	NA	0.662397	NA	-1.31881	NA	NA	0.745678	NA	NA	NA	NA
K.GLQAQIASSGLTVEVDAPK.S	1.91891	NA	NA	-3.08897	-0.874037	1.71118	-0.683446	2.47669	-0.651471	2.11187	2.92992	2.73625	2.22805	3.63731	NA	NA	NA	NA	NA	NA	NA	NA	NA	NA	NA	-4.00858	NA
K.LEAEIATYR.R	5.17517	5.0059	4.85969	5.54071	5.53552	NA	NA	5.1835	4.99454	5.0056	NA	4.88349	NA	-5.10637	NA	NA	-0.0761124	NA	NA	NA	NA	NA	1.79671	0.0946714	-0.275275	-2.3954	NA
K.SQDLAKIM*ADIR.A	NA	NA	NA	NA	NA	-0.542017	NA	-1.35876	NA	NA	NA	-0.9241	NA	NA	NA	NA	NA	NA	NA	NA	NA	NA	NA	NA	NA	NA	NA
K.VIDDTNITR.L	NA	NA	5.0035	NA	NA	NA	4.96746	5.24384	NA	NA	5.47452	5.31401	NA	NA	NA	-3.11497	NA	NA	NA	NA	NA	NA	NA	-0.907929	NA	NA	-1.54158
K.VVSETNDTK.V	NA	NA	3.13425	3.74002	4.10839	NA	2.2583	NA	NA	NA	NA	NA	3.54746	NA	NA	NA	NA	-0.156317	NA	NA	NA	NA	0.19394	-1.36424	NA	NA	NA
K.VVSETNDTKVLR.H	-0.784661	-0.323606	-1.12728	-0.361067	NA	-0.404047	-0.905102	-0.577367	NA	NA	-0.286957	-0.463592	NA	-0.511566	NA	NA	NA	NA	NA	NA	NA	NA	NA	NA	NA	NA	NA
K.YETELAM*R.Q	3.9397	NA	NA	4.36381	4.19255	3.7597	NA	3.65484	3.82575	3.70537	4.12463	NA	NA	NA	NA	NA	NA	0.251962	NA	NA	NA	NA	NA	-1.21461	NA	NA	NA
K.YWSQQIEESTTVVTTQSAEVGAAETTLTELR.R	1.12835	0.800308	0.860035	1.27243	2.66299	1.97712	1.96103	1.50953	1.10513	1.04478	1.87991	1.83352	-3.0895	NA	NA	-2.76852	-2.46659	NA	-0.822225	-0.955347	NA	NA	-2.60658	NA	NA	-1.07928	NA
Q.IASSGLTVEVDAPK.S	1.62278	1.886	1.43661	1.52437	2.21253	1.99197	1.51444	NA	NA	NA	1.99636	NA	1.48068	NA	NA	NA	NA	-2.22709	NA	NA	NA	NA	NA	NA	NA	NA	NA
Q.SAEVGAAETTLTELR.R	-2.91483	-2.85379	NA	-1.38497	-2.47887	0.189736	-3.25194	NA	-3.76378	NA	-1.57043	-0.800504	-0.805496	NA	NA	NA	NA	NA	NA	NA	NA	NA	NA	NA	NA	NA	NA
R.AQIFANTVDNAR.I	5.43905	-1.71403	NA	6.48582	6.36182	5.91566	5.5405	6.00376	5.76176	4.76114	6.11409	5.9554	4.79015	5.96584	-1.2633	1.17727	0.245578	1.53292	-0.989654	0.800098	NA	-0.843405	2.09275	-0.405112	0.739221	-1.89834	NA
R.AQYDELAR.K	5.06155	5.19714	NA	6.52231	6.27125	6.36573	5.62558	5.96426	5.80816	5.94076	6.21767	6.01722	5.62	6.02011	NA	NA	0.303708	2.34767	NA	1.4116	NA	NA	2.62292	0.548144	0.51181	NA	0.00387047
R.EELDKYWSQQIEESTTVVTTQSAEVGAAETTLTELR.R	NA	NA	NA	-0.471769	0.80422	0.811309	NA	0.152611	0.0452479	0.169399	0.947416	NA	-0.593021	-0.246862	NA	NA	NA	NA	NA	NA	NA	NA	NA	NA	NA	NA	NA
R.GGM*GSGGLATGIAGGLAGM*GGIQNEK.E	3.43089	3.15444	NA	NA	NA	3.31729	NA	3.12932	2.77718	3.55535	NA	3.42437	NA	3.89995	NA	NA	-1.41944	-0.568352	NA	NA	NA	NA	NA	NA	NA	NA	-2.65469
R.IVDGKVVSETNDTK.V	NA	NA	-1.33376	-0.785302	-4.09055	-1.18329	NA	NA	NA	NA	NA	-2.76769	NA	NA	NA	NA	NA	NA	NA	NA	NA	NA	NA	NA	NA	NA	NA
R.IVLQIDNAR.L	7.65828	7.58421	7.20227	7.79515	7.75159	7.69258	-0.886798	7.26688	7.1033	-1.49152	7.56413	0.827072	7.16485	7.24062	NA	NA	1.1459	NA	0.989872	NA	NA	0.140109	NA	NA	NA	0.0139863	NA
R.KVIDDTNITR.L	1.66076	NA	NA	NA	3.85078	NA	NA	3.52526	NA	3.81348	NA	3.64459	3.46934	1.54978	NA	NA	NA	NA	NA	NA	NA	NA	NA	NA	NA	NA	NA
R.LLEDGEDFNLGDALDSSNSM*QTIQK.T	3.14251	3.63527	3.38948	2.99127	0.126546	3.56298	2.90009	3.21329	0.940947	NA	NA	2.91456	3.17196	0.543037	NA	NA	NA	-1.00047	NA	NA	NA	NA	NA	NA	-2.17741	NA	NA
R.LLEDGEDFNLGDALDSSNSM*QTIQKTTTR.R	-0.663903	NA	-1.92034	NA	-0.262682	NA	NA	NA	NA	NA	-1.05147	-0.794134	NA	-1.21755	NA	NA	NA	NA	NA	NA	NA	NA	NA	NA	NA	NA	NA
R.LQLETEIEALK.E	2.19983	2.84643	2.37943	1.59225	3.1117	1.56954	NA	NA	2.04975	NA	NA	2.71577	2.68827	2.79503	NA	NA	NA	NA	NA	NA	NA	NA	NA	NA	NA	NA	NA
R.LQLETEIEALKEELLFM*K.K	3.71267	3.57194	2.6112	3.75091	4.39589	3.45703	3.36125	3.33278	3.39908	3.65005	3.84397	3.08618	4.27749	4.80451	NA	NA	-1.40068	-0.597252	NA	NA	NA	NA	0.334035	-0.468074	NA	NA	NA
R.LQLETEIEALKEELLFMK.K	NA	NA	NA	-3.52334	-2.41223	NA	NA	NA	NA	-2.81608	NA	NA	NA	NA	NA	NA	NA	NA	NA	NA	NA	NA	NA	NA	NA	NA	NA
R.NLKASLENSLR.E	1.5913	1.48317	NA	-6.45436	1.41726	NA	NA	-8.73384	NA	NA	NA	1.79282	NA	NA	NA	NA	NA	NA	NA	NA	NA	NA	NA	NA	NA	NA	NA
R.PVSSAASVYAGAGGSGSR.I	2.23916	2.08811	2.71686	NA	3.11786	3.18451	1.65343	1.83194	3.02573	2.38276	3.74139	2.83811	2.6674	3.19594	NA	NA	NA	-0.672004	NA	-3.52003	NA	NA	-0.892955	-1.65115	NA	NA	NA
R.QAQEYEALLNIK.V	3.18061	0.826408	3.99653	3.08089	4.49524	3.79803	3.60094	3.64514	NA	NA	4.11798	3.64622	4.06703	4.05717	NA	-1.01872	NA	-0.0124279	-2.0681	NA	NA	NA	0.081596	-2.68538	NA	NA	NA
R.RLLEDGEDFNLGDALDSSNSM*QTIQK.T	0.895695	0.726464	NA	1.45457	NA	NA	NA	NA	NA	1.1493	NA	0.155679	NA	1.44539	NA	NA	NA	NA	NA	NA	NA	NA	NA	NA	NA	NA	NA
R.RTVQSLEIDLDSM*R.N	0.633478	0.190044	0.19038	1.02513	0.240357	NA	NA	NA	0.484137	-3.57479	1.46628	NA	NA	0.372319	NA	NA	NA	NA	NA	NA	NA	NA	NA	NA	NA	NA	NA
R.SLETENRR.L	NA	NA	NA	NA	NA	NA	NA	0.243794	NA	NA	1.95871	NA	NA	-0.234227	NA	NA	NA	NA	NA	NA	NA	NA	NA	NA	NA	NA	NA
R.SLGSVQAPSYGAR.P	-1.47245	5.93058	5.40021	NA	6.02897	6.195	5.35119	5.77351	5.44524	5.68181	6.03675	5.68239	-2.95348	5.73743	NA	NA	0.435014	NA	NA	NA	NA	NA	NA	NA	NA	NA	NA
R.STFSTNYR.S	5.60492	5.53029	5.33966	6.04819	5.72306	NA	5.09399	5.45994	NA	5.15658	4.60009	5.48981	NA	NA	NA	NA	0.268302	1.98591	NA	1.06053	NA	NA	2.17565	NA	-0.379622	NA	-0.614922
R.TVQSLEIDLDSM*R.N	3.99793	4.00852	4.21854	4.78591	3.8751	-3.17337	4.25975	5.08216	4.27014	3.8085	NA	-7.34346	4.86201	4.91165	NA	-0.724009	2.34631	NA	NA	-0.334149	NA	NA	-0.305627	-1.20006	-0.455018	NA	NA
R.TVQSLEIDLDSMR.N	NA	NA	-2.24049	-1.59182	-0.230579	NA	NA	-1.91044	NA	NA	-3.14275	-1.27093	NA	-2.77403	NA	NA	NA	NA	NA	NA	NA	NA	NA	NA	NA	NA	NA
R.YALQM*EQLNGILLHLESELAQTR.A	-1.44066	NA	NA	-2.04563	0.0327759	-0.545309	-0.392604	-2.39774	-2.28474	-0.473672	0.615088	0.139196	-0.506785	-0.719506	NA	NA	NA	NA	NA	NA	NA	NA	-3.37919	NA	NA	NA	NA
R.YALQMEQLNGILLHLESELAQTR.A	NA	NA	NA	-4.13616	NA	NA	NA	NA	NA	NA	-4.35816	-3.86822	NA	NA	NA	NA	NA	NA	NA	NA	NA	NA	NA	NA	NA	NA	NA
K.DANAKLSELEAALQR.A	0.657765	NA	NA	NA	NA	-0.0765748	NA	NA	NA	NA	NA	NA	-0.0625631	-1.59994	NA	NA	NA	NA	NA	NA	NA	NA	NA	NA	NA	NA	NA
K.DVDEAYM*NK.V	NA	1.59051	NA	2.04964	NA	1.79607	1.85949	1.84254	NA	2.10605	1.87874	NA	1.84569	1.38106	NA	NA	NA	NA	NA	NA	NA	NA	NA	NA	NA	NA	NA
K.DVDEAYM*NKVELESR.L	NA	NA	NA	NA	NA	NA	NA	NA	-4.14243	-1.1257	-2.1957	NA	-3.42316	-2.94572	NA	NA	NA	NA	NA	NA	NA	NA	NA	NA	NA	NA	NA
K.KDVDEAYM*NK.V	1.00084	NA	-0.262668	1.91119	2.8744	1.49727	NA	NA	2.1411	2.0792	NA	2.41728	2.7888	2.73035	NA	NA	NA	NA	NA	NA	NA	NA	NA	NA	NA	NA	NA
K.LALDIEIATYR.K	5.1717	6.10108	3.94962	4.78679	7.14059	5.66055	5.51621	8.41367	5.28732	6.65957	4.87804	6.33761	7.18609	6.03223	6.38899	NA	9.50227	4.53447	5.90137	4.74515	5.66237	9.0196	3.75918	5.90476	4.90661	6.22033	7.91525
K.LEAELGNM*QGLVEDFK.N	0.803506	0.646541	0.214371	0.106483	1.59719	NA	1.58572	-0.571289	1.29111	-7.63	0.404142	-0.192388	2.14974	1.93959	NA	NA	NA	NA	NA	NA	NA	NA	NA	NA	NA	NA	NA
K.LSELEAALQR.A	NA	5.71708	4.99761	5.72532	2.11583	5.71202	4.82779	5.3908	5.47934	5.56798	5.61066	5.52281	5.7206	6.02484	NA	-0.524332	NA	NA	-0.929781	NA	NA	NA	NA	0.0591842	NA	NA	NA
K.LVSESSDVLPK.-	5.05193	4.92083	4.70978	5.63085	5.2064	4.70783	5.20118	4.54576	5.07008	5.28411	5.04346	5.06555	5.29898	5.53305	NA	NA	NA	NA	NA	NA	NA	NA	NA	NA	NA	NA	NA
K.RTEM*ENEFVLIK.K	0.586243	0.0472992	NA	NA	NA	NA	NA	NA	0.428344	-0.0700515	NA	NA	1.28047	NA	NA	NA	NA	NA	NA	NA	NA	NA	NA	NA	NA	NA	NA
K.SYKVSTSGPR.A	-0.149401	-0.331265	NA	-1.28428	-0.121799	0.555057	-0.313585	-1.12695	0.436106	-0.254085	0.671747	0.424891	0.0394171	0.0321855	NA	NA	NA	NA	NA	NA	NA	NA	NA	NA	NA	NA	NA
K.TEISEM*NR.N	4.68067	NA	4.55053	NA	NA	5.07016	4.89718	4.62918	4.87609	5.15766	5.15159	NA	5.10698	4.64528	NA	NA	NA	NA	NA	NA	NA	NA	1.66416	NA	NA	NA	NA
K.TEISEMNR.N	NA	NA	NA	NA	-0.916215	NA	NA	NA	-2.93298	0.501813	-1.24874	NA	NA	NA	NA	NA	NA	NA	NA	NA	NA	NA	NA	NA	NA	NA	NA
K.TTSGYAGGLSSAYGGLTSPGLSYSLGSSFGSGAGSSSFSR.T	0.102642	0.0379066	-0.28395	0.323273	0.684041	-0.690724	0.00539106	0.707903	NA	-0.33941	NA	-0.417898	0.61204	0.708373	NA	NA	NA	NA	NA	NA	NA	NA	NA	NA	NA	NA	NA
K.WSLLQQQK.T	2.42812	NA	1.04918	2.49472	3.03727	NA	NA	NA	NA	2.97738	2.18816	1.6568	NA	NA	NA	NA	NA	NA	NA	NA	NA	NA	NA	NA	NA	NA	NA
K.YEELQSLAGK.H	4.47515	3.39349	NA	4.30597	NA	-6.15933	3.67052	3.61565	4.01873	NA	4.28592	4.39419	4.54854	4.75999	NA	NA	NA	-1.45664	NA	NA	NA	NA	NA	NA	NA	NA	NA
N.QSLLSPLVLEVDPNIQAVR.T	2.58747	2.82128	1.93729	1.58314	2.7923	2.03872	2.43538	1.82115	1.76189	2.06188	2.03557	-0.065859	2.76151	2.26559	NA	NA	NA	NA	NA	NA	NA	NA	-1.58134	NA	NA	NA	NA
R.AEAESM*YQIK.Y	NA	NA	NA	3.67061	NA	NA	NA	2.91758	3.37679	NA	NA	NA	NA	NA	NA	NA	NA	NA	NA	NA	NA	NA	NA	NA	NA	NA	NA
R.ASLEAAIADAEQR.G	NA	5.34586	5.72757	6.06124	NA	NA	NA	NA	NA	4.65031	NA	NA	-0.268717	6.04449	NA	NA	0.0406529	1.88207	NA	NA	NA	NA	NA	NA	NA	-2.69622	NA
R.ELQSQISDTSVVLSM*DNSR.S	4.66643	3.27894	4.39792	3.60497	-1.52691	4.98347	3.93334	2.90028	4.44428	4.87309	NA	0.32601	4.44285	0.204864	NA	NA	NA	-1.87462	NA	-0.679233	NA	NA	NA	-2.43556	NA	NA	-2.30736
R.GELAIKDANAK.L	NA	NA	NA	NA	1.40151	NA	NA	NA	NA	0.538741	NA	NA	0.379891	0.237005	NA	NA	NA	NA	NA	NA	NA	NA	NA	NA	NA	NA	NA
R.GGLGGGYGGASGM*GGITAVTVNQSLLSPLVLEVDPNIQAVR.T	3.44089	3.30213	2.98774	3.73665	3.87089	2.3325	3.5331	2.78504	3.40008	2.1374	4.19337	3.09063	3.48065	3.451	NA	-2.12943	NA	0.820382	-0.398101	-0.398512	NA	NA	0.608038	-0.833673	NA	-0.190474	NA
R.ISSSSFSR.V	6.30742	6.20454	5.82563	NA	-0.0164859	NA	NA	5.67964	-0.859621	5.87933	-0.153017	NA	NA	NA	NA	NA	NA	NA	NA	NA	NA	NA	2.78688	NA	NA	NA	NA
R.KLLEGEESR.I	3.099	5.22681	NA	4.78489	3.19834	5.45981	2.86091	3.31242	NA	5.18587	5.43454	3.21149	NA	5.09148	2.42289	4.90719	2.88679	5.34929	4.93012	2.85155	3.65314	2.49696	NA	3.23281	5.19467	NA	2.83356
R.LEGLTDEINFLR.Q	6.58655	6.57389	6.85775	7.36921	7.33156	NA	6.60739	6.69408	-0.435731	6.87848	7.01031	6.65291	6.46311	6.52482	0.234737	2.18562	NA	2.94934	0.607714	2.21943	-1.29067	-0.0823552	3.1832	0.901609	1.2067	-0.435794	-3.92764
R.LESGM*QNM*SIHTK.T	0.858686	NA	NA	-0.357125	NA	1.36645	0.110305	0.0740595	-0.0546648	1.80088	1.75544	1.33033	1.55	0.780203	NA	NA	NA	NA	NA	NA	NA	NA	NA	NA	NA	NA	NA
R.LQAEIEGLK.G	5.8532	NA	5.51097	6.19165	NA	NA	5.76682	5.5487	5.59793	5.78945	NA	5.72277	5.75105	NA	NA	NA	0.112901	NA	NA	0.845564	NA	NA	2.43122	0.254526	NA	NA	NA
R.LQAEIEGLKG.Q	-0.733532	NA	NA	NA	-0.426007	NA	NA	NA	NA	NA	NA	NA	-1.02985	NA	NA	NA	NA	NA	NA	NA	NA	NA	NA	NA	NA	NA	NA
R.LQAEIEGLKGQR.A	2.20572	NA	NA	NA	2.55418	2.53638	1.33698	2.05198	1.7722	2.07439	2.28508	2.03896	0.598964	NA	NA	NA	NA	NA	NA	NA	NA	NA	NA	NA	NA	NA	NA
R.QLETLGQEK.L	4.9697	4.84621	4.2335	5.36299	4.99696	4.56613	4.77752	4.77394	4.59661	4.53304	4.24503	4.58593	5.03078	5.26531	NA	NA	-1.95064	-1.07762	NA	-1.4504	NA	NA	0.886627	-0.927325	-3.15467	NA	NA
R.QLYEEEIR.E	5.71537	5.80365	5.44781	6.18469	5.98681	6.18558	5.49448	5.59434	5.50301	5.1073	4.59203	5.8457	5.32687	5.66743	NA	NA	NA	1.71299	-1.73835	NA	NA	NA	2.50459	-0.495026	0.0606604	NA	NA
R.RQLETLGQEK.L	0.531595	0.592362	NA	NA	1.11622	0.363952	NA	NA	NA	NA	0.915505	0.19181	0.856723	NA	NA	NA	NA	NA	NA	NA	NA	NA	NA	NA	NA	NA	NA
R.SLDM*DSIIAEVK.A	NA	4.13928	4.01252	4.48632	4.2491	3.99598	4.21793	3.5219	4.21389	2.49621	4.08906	3.98226	4.48327	4.75992	NA	NA	-1.22863	-0.23759	NA	NA	NA	NA	NA	NA	-1.41697	NA	NA
R.SLDM*DSIIAEVKAQYEDIANR.S	1.25285	-1.91913	0.449814	0.805911	1.33401	1.06612	0.705227	0.653667	0.685131	1.26379	1.15037	0.746281	0.3106	-0.154112	NA	NA	NA	NA	NA	NA	NA	NA	NA	NA	NA	NA	NA
R.SLDMDSIIAEVK.A	-1.70148	NA	NA	-0.567179	-0.205678	-0.142684	-0.855782	-1.14815	NA	NA	-1.53435	NA	NA	-0.687276	NA	NA	NA	NA	NA	NA	NA	NA	NA	NA	NA	NA	NA
R.SNM*DNM*FESYINNLR.R	3.26178	2.07751	2.68194	2.31857	2.07774	3.29143	2.79489	3.49029	1.85718	1.48085	3.36351	2.22244	3.20464	3.05509	NA	NA	NA	NA	NA	NA	NA	NA	-0.518703	NA	NA	NA	NA
R.SYTSGPGSR.I	NA	5.82473	NA	NA	5.99216	NA	NA	NA	NA	NA	5.74475	5.77272	5.27603	NA	NA	0.820902	NA	1.35805	NA	NA	NA	NA	NA	NA	NA	NA	NA
R.TEM*ENEFVLIK.K	NA	NA	NA	-4.93388	4.55984	NA	4.73282	NA	4.55203	4.4451	NA	4.93336	NA	NA	NA	NA	NA	NA	NA	NA	NA	NA	NA	NA	NA	NA	NA
R.TEM*ENEFVLIKK.D	0.0272356	NA	NA	NA	NA	NA	NA	NA	NA	-0.82412	NA	NA	NA	0.536262	NA	NA	NA	NA	NA	NA	NA	NA	NA	NA	NA	NA	NA
R.TQEKEQIK.T	NA	NA	0.430257	1.31861	1.29127	0.680984	NA	0.937264	NA	1.29756	1.40132	0.817525	NA	NA	NA	NA	NA	NA	NA	NA	NA	NA	NA	NA	NA	NA	NA
R.VGSSNFR.G	6.42605	6.28239	NA	NA	NA	NA	NA	NA	6.33133	6.42865	6.15472	NA	NA	NA	NA	NA	0.0751518	2.06849	NA	NA	NA	NA	NA	NA	NA	NA	NA
Y.SLGSSFGSGAGSSSFSR.T	NA	NA	NA	-4.0158	NA	NA	0.577493	NA	0.331457	NA	NA	NA	NA	NA	NA	NA	NA	NA	NA	NA	NA	NA	-3.58259	NA	NA	NA	NA
K.EGNGTVM*GAELR.H	NA	NA	-2.15085	NA	-1.0208	NA	NA	NA	NA	NA	-0.260198	NA	NA	-0.535831	NA	NA	NA	NA	0.0657052	NA	NA	NA	NA	NA	NA	NA	NA
A.QKPGVYTK.V	NA	NA	NA	5.93818	NA	NA	NA	NA	NA	3.1467	NA	4.70573	4.43307	NA	NA	NA	6.10897	NA	NA	NA	NA	NA	NA	NA	NA	NA	NA
R.KPGVYTK.V	-3.88365	5.43314	4.32237	4.36608	4.92533	4.44043	5.0614	4.30051	-5.11573	NA	3.7433	4.94044	NA	4.4551	NA	NA	4.63403	5.25281	NA	NA	4.42649	NA	4.032	NA	NA	5.08416	NA
R.GPEGPQGQR.G	NA	-0.677928	0.173891	0.326743	-1.03221	0.287182	NA	NA	0.381891	-1.94888	0.704204	0.451078	0.535847	-0.0600715	NA	-3.53419	2.52054	NA	NA	NA	NA	NA	NA	2.66748	2.5454	2.27399	2.33331
R.LIEDNEYTAR.E	-1.9205	-2.09702	NA	NA	NA	NA	NA	NA	NA	NA	NA	NA	NA	NA	-3.08829	NA	NA	NA	NA	-2.68474	NA	NA	NA	NA	NA	NA	NA
K.GSLLDFLK.D	NA	NA	NA	-2.20521	-2.4775	NA	NA	NA	NA	NA	NA	NA	NA	-1.11336	NA	NA	NA	NA	NA	NA	NA	NA	NA	NA	NA	NA	NA
K.LLIYWASTR.E	NA	NA	NA	NA	NA	NA	NA	-1.17897	NA	NA	NA	NA	NA	NA	NA	NA	-1.26609	NA	-0.697967	NA	NA	NA	NA	-1.18474	NA	NA	NA
K.AGALNSNDAFVLK.T	-1.31255	NA	NA	-0.427854	NA	NA	NA	NA	NA	NA	-2.3201	NA	-0.986664	NA	NA	NA	-0.259722	-0.125977	NA	NA	NA	NA	NA	0.137176	NA	NA	NA
K.HVVPNEVVVQR.L	NA	NA	NA	NA	-2.30522	-4.34235	NA	NA	-3.89173	NA	NA	-1.1013	NA	NA	NA	NA	NA	-1.27232	NA	NA	NA	NA	NA	-0.196153	NA	-3.76411	NA
K.TASDFITK.M	NA	NA	NA	NA	0.052491	NA	NA	NA	NA	-0.196977	NA	-0.0545693	0.19473	NA	NA	NA	NA	0.350862	NA	NA	NA	NA	NA	NA	NA	NA	0.0164218
K.TEALTSAK.R	NA	0.10439	NA	0.350348	0.0604899	NA	-0.354465	0.0465977	-0.0651218	NA	-0.0765863	-0.0985886	NA	-0.09488	NA	NA	0.513985	0.923354	0.272949	NA	NA	NA	0.212408	1.24438	0.455061	NA	NA
K.TGAQELLR.V	NA	NA	NA	NA	NA	NA	NA	NA	NA	NA	NA	NA	NA	NA	NA	NA	NA	NA	NA	NA	1.62103	NA	NA	NA	NA	0.665913	1.57424
K.TPSAAYLWVGTGASEAEK.T	NA	NA	NA	NA	-4.04925	NA	NA	NA	NA	NA	NA	NA	NA	NA	NA	NA	NA	-1.60636	NA	NA	-3.65019	NA	NA	-0.506502	NA	NA	NA
K.VPVDPATYGQFYGGDSYIILYNYR.H	-2.12774	-2.23348	NA	NA	-1.79975	-3.02725	NA	-2.20127	-1.62112	-2.25337	-1.60404	-2.01694	-1.83147	-2.1679	NA	-2.646	-1.33551	-0.852331	NA	-2.94415	NA	NA	-0.725628	-0.523875	-0.893922	NA	-1.63862
R.AQPVQVAEGSEPDGFWEALGGK.A	NA	NA	NA	NA	NA	NA	NA	NA	NA	-3.6591	-1.94252	NA	NA	-3.75431	NA	NA	-1.57392	NA	NA	NA	NA	NA	NA	-0.229328	NA	NA	NA
R.EGGQTAPASTR.L	1.03391	NA	NA	1.26629	1.02875	1.14074	0.570886	NA	1.10695	0.572477	0.874363	1.07386	NA	1.05627	NA	NA	0.77206	1.75653	1.27848	1.41576	NA	NA	1.37706	NA	1.52253	NA	0.987282
R.EVQGFESATFLGYFK.S	-2.55043	-0.760878	NA	-1.42234	-2.26433	-2.70486	NA	-0.973822	-1.89828	-1.42832	-1.62709	-1.84326	-2.53374	-1.58674	-2.14191	-1.58366	-2.23666	-0.249351	-2.25084	-1.61103	NA	-1.85765	-0.831581	-0.729957	-0.856678	NA	NA
R.YIETDPANR.D	0.43808	NA	NA	NA	NA	NA	NA	NA	NA	NA	0.511604	NA	NA	0.592856	NA	NA	NA	NA	NA	NA	NA	NA	NA	NA	NA	NA	NA
K.EVVEEAENGR.D	NA	-1.8237	NA	-2.46041	NA	NA	-1.81606	NA	NA	NA	NA	NA	NA	NA	NA	NA	NA	NA	NA	NA	NA	NA	NA	NA	NA	NA	NA
K.IPVGPETLGR.I	NA	NA	NA	NA	NA	NA	NA	NA	NA	NA	NA	NA	NA	NA	NA	NA	1.35837	NA	2.43179	1.84421	NA	NA	NA	NA	NA	NA	NA
K.SLQDIIAILGM*DELSEEDK.L	-2.34552	NA	NA	-2.51088	NA	NA	NA	NA	NA	NA	NA	-1.88131	NA	NA	NA	NA	NA	NA	NA	NA	NA	NA	NA	NA	NA	NA	NA
K.SLQDIIAILGM*DELSEEDKLTVSR.A	NA	-0.649106	-0.788134	-0.200447	-0.0671305	-1.65567	0.388232	-0.347056	0.351973	-0.475997	-2.98756	-0.142342	0.144794	0.142391	-1.34001	-2.54628	-0.892943	-1.10998	-0.92483	NA	-0.971232	NA	-0.211757	-0.266665	-0.772172	NA	-1.34378
K.TVLIM*ELINNVAK.A	-0.805617	NA	-1.83637	-0.512965	0.0169284	-1.28192	-0.915573	-0.273806	NA	-0.54968	-0.313211	-0.651882	-0.967539	-0.484447	NA	NA	-2.05077	-1.61793	-1.56682	-1.49481	-1.51286	-2.01017	-0.506848	-0.799607	-1.38931	NA	NA
K.VVDLLAPYAK.G	1.19059	1.05752	0.612896	NA	1.28766	0.24372	1.07538	NA	1.18367	NA	1.114	NA	NA	1.19478	NA	NA	0.274625	0.308324	0.504911	0.0577801	NA	NA	NA	0.490073	0.0473957	NA	-0.351152
R.AIAELGIYPAVDPLDSTSR.I	0.803976	1.44137	1.30842	2.04597	1.64546	2.02719	0.607893	1.14518	1.51153	1.98472	2.04204	1.2057	1.7094	1.72193	-0.68807	0.698847	NA	0.480488	-1.74706	1.01705	0.848253	0.693639	1.0267	0.123394	0.96223	-1.57633	0.490436
R.DQEGQDVLLFIDNIFR.F	-0.169195	-0.35096	-0.913821	0.325712	NA	-0.892835	NA	NA	0.204514	-0.390039	0.410718	-0.108772	NA	NA	-0.931351	-0.891332	NA	-0.439216	NA	0.297378	NA	NA	-0.453607	NA	NA	NA	NA
R.FTQAGSEVSALLGR.I	2.42549	0.43295	1.60726	NA	2.2229	2.59153	1.55374	1.81201	2.0485	2.50457	2.58251	2.14456	1.92357	NA	2.29349	NA	0.751248	0.535841	-5.6281	2.1579	1.90766	NA	1.91488	0.981445	1.53771	0.993717	1.696
R.IM*DPNIVGSEHYDVAR.G	NA	NA	NA	NA	NA	NA	-2.22631	NA	NA	NA	-1.13763	-2.45676	-0.970523	NA	NA	NA	NA	-1.58081	NA	NA	NA	NA	-0.590804	-2.11971	NA	NA	NA
R.IM*NVIGEPIDER.G	1.25603	NA	0.672964	1.87267	1.01768	0.925333	NA	0.3611	NA	1.02916	0.705782	1.1385	0.810193	0.717984	-1.04797	0.618355	-0.41962	NA	-0.42265	NA	0.157864	-0.818134	0.959786	-0.402028	NA	-0.730631	-0.112841
R.IPSAVGYQPTLATDM*GTM*QER.I	1.42304	NA	0.781977	NA	NA	NA	1.37022	1.4745	1.20405	1.12273	2.14743	1.13751	NA	1.90835	0.806554	NA	0.244945	1.07086	0.358208	1.0982	NA	NA	NA	-0.194146	NA	0.386745	0.25383
R.IVAVIGAVVDVQFDEGLPPILNALEVQGR.E	-0.452298	-1.69666	NA	NA	NA	0.0242562	NA	0.274136	-0.754503	-0.417066	-0.0228862	-0.0572517	0.190117	NA	NA	NA	NA	-0.930753	-1.05229	-0.470074	0.92884	-0.244498	-0.480295	-0.411862	-0.0590994	-0.262475	NA
R.LVLEVAQHLGESTVR.T	NA	NA	NA	NA	NA	NA	NA	NA	NA	NA	0.0580607	NA	0.207631	-1.02058	NA	NA	NA	NA	NA	NA	NA	NA	NA	NA	NA	NA	NA
R.TIAM*DGTEGLVR.G	1.66995	1.37853	1.27659	2.06055	1.54264	-6.39162	NA	0.523046	NA	1.54929	0.699989	1.60732	NA	1.38461	0.436329	NA	0.114982	0.727889	0.919956	NA	NA	NA	NA	-6.6211	0.662473	-1.62885	0.0573752
R.VALTGLTVAEYFR.D	2.43289	2.5357	2.33868	2.56923	2.5772	2.77904	2.32048	2.24634	2.66083	2.3964	NA	2.92174	3.04791	2.76889	1.92842	NA	1.18049	1.9633	1.37572	2.50369	2.48566	NA	NA	1.47961	2.16367	0.881743	0.949582
K.VIEHIM*EDLDTNADK.Q	NA	NA	NA	NA	NA	NA	NA	-2.7784	-0.196311	NA	NA	NA	NA	NA	NA	NA	NA	NA	NA	NA	-0.807619	NA	NA	NA	-4.17766	NA	NA
R.NIETIINTFHQYSVK.L	NA	NA	NA	NA	-0.602315	NA	NA	-2.41815	3.88038	NA	NA	-1.00412	1.50846	NA	NA	NA	NA	NA	NA	NA	3.50731	NA	NA	NA	2.40445	0.54037	0.555276
K.LQDAEIAR.L	1.72572	NA	2.40193	2.66161	2.0536	NA	NA	NA	NA	1.41008	NA	2.20664	2.38365	NA	1.72588	2.04398	1.5824	NA	1.46165	2.65824	NA	NA	NA	2.27897	NA	0.747569	NA
R.LM*EDLDR.N	NA	NA	NA	NA	NA	NA	NA	0.399102	NA	NA	NA	2.63421	0.290248	2.51654	NA	NA	NA	NA	NA	NA	NA	NA	NA	NA	NA	NA	NA
R.NKDQEVNFQEYVTFLGALALIYNEALKG.-	-0.71747	-2.09974	NA	-1.17038	-1.19312	NA	-1.92691	NA	NA	NA	NA	-0.802185	NA	NA	NA	NA	NA	NA	NA	-0.732033	NA	NA	NA	NA	NA	NA	NA
R.ISASAEELR.Q	NA	NA	NA	NA	NA	NA	NA	-2.26428	NA	NA	NA	NA	NA	-0.593148	NA	NA	0.0457533	NA	NA	NA	NA	NA	NA	NA	NA	NA	-0.811374
R.LAPLAEDVR.G	NA	-1.02988	NA	NA	NA	-0.983373	NA	NA	-1.39407	NA	NA	-1.16829	NA	0.119621	-1.78972	NA	NA	NA	NA	NA	-1.39422	NA	-0.41948	NA	NA	NA	NA
K.VVIGM*DVAASEFFR.S	-0.697115	-2.04822	-1.38137	NA	NA	NA	NA	1.41973	NA	-1.31151	NA	NA	NA	NA	-1.51192	NA	NA	-0.0805111	NA	NA	-2.30754	NA	NA	NA	NA	NA	-0.937154
R.AAVPSGASTGIYEALELR.D	-0.431098	-0.858046	0.58119	0.0684277	0.16999	NA	NA	-0.373128	-0.42101	0.363121	0.376922	-0.528759	0.331593	-0.30288	0.731134	0.636202	-1.99429	-2.48961	NA	0.545154	-0.637694	-1.61276	0.457636	-1.63502	0.0260177	-1.28985	-0.203523
R.GNPTVEVDLFTSK.G	NA	NA	NA	NA	NA	-1.01236	NA	NA	NA	NA	NA	NA	-2.25007	-0.949974	NA	NA	NA	NA	-1.03563	-1.37551	-2.59035	NA	NA	NA	NA	NA	NA
R.IEEELGSK.A	NA	-0.87516	1.49366	NA	NA	0.267782	NA	NA	NA	NA	-0.583988	-0.664288	NA	NA	NA	NA	-1.38848	NA	NA	NA	NA	NA	-0.0813445	NA	NA	NA	NA
R.IGAEVYHNLK.N	NA	NA	NA	NA	NA	NA	NA	-1.18999	NA	NA	-0.344297	-1.82418	NA	-0.433926	NA	NA	NA	NA	NA	NA	NA	NA	-0.786522	NA	NA	NA	NA
R.SGETEDTFIADLVVGLCTGQIK.T	-2.09193	-0.52663	-0.404627	-0.574275	-1.42433	-1.18548	-1.70045	-1.58024	-2.39047	NA	-2.12351	-2.95869	-1.7516	NA	NA	0.287506	-2.0042	-2.08912	-2.1188	-1.27209	-2.22019	-2.16657	-2.55444	-2.2366	-1.32704	NA	-3.05426
R.YISPDQLADLYK.S	NA	NA	NA	0.201902	NA	NA	NA	NA	NA	NA	-0.327715	NA	-0.0485188	-0.532779	-0.933484	NA	-0.606145	-1.81839	-0.778046	NA	NA	NA	NA	-0.330808	NA	-1.47895	NA
K.VIFLENYR.V	NA	NA	NA	NA	NA	NA	NA	NA	NA	NA	NA	NA	-1.05583	NA	NA	NA	-1.1967	-0.345411	NA	NA	0.306037	NA	NA	NA	NA	NA	NA
R.APNDFNLR.D	-1.95448	NA	NA	NA	-3.48075	NA	NA	-1.47033	NA	NA	NA	NA	NA	NA	NA	NA	-1.22123	NA	NA	NA	1.05548	NA	NA	NA	NA	NA	NA
R.DFNVGDYIQAVLDR.N	NA	NA	-2.84562	-2.66741	NA	-2.77267	NA	-2.44933	NA	NA	-2.64911	-2.3933	NA	-2.98222	-0.715194	-1.44749	-2.81761	-0.468097	-2.157	-0.54467	0.277595	-0.924483	NA	-1.02564	-0.413127	-1.03207	-1.07097
R.GIVGVENVAELK.K	NA	NA	NA	NA	NA	NA	NA	NA	NA	NA	NA	NA	NA	NA	-4.44425	NA	NA	NA	NA	NA	NA	NA	NA	-3.84188	NA	NA	-2.7995
R.NLAENISR.V	-0.0375627	0.353826	NA	NA	NA	NA	NA	NA	-0.117298	NA	NA	NA	NA	NA	0.875653	NA	-0.231902	NA	NA	NA	NA	NA	NA	0.728716	NA	NA	NA
K.ILLANFLAQTEALM*R.G	-2.13648	NA	NA	-1.56946	NA	NA	NA	NA	NA	NA	NA	NA	NA	NA	NA	NA	NA	-1.39248	NA	-1.35929	NA	-2.24623	-0.86036	-1.38502	-1.19866	NA	-1.53391
K.NLVTEDVM*R.M	NA	NA	NA	NA	NA	NA	NA	NA	NA	NA	NA	NA	NA	NA	-0.41055	0.513072	NA	0.149758	NA	NA	NA	NA	NA	NA	NA	NA	NA
K.ADKDYHFKVDNDENEHQLSLR.T	NA	NA	NA	NA	NA	NA	NA	-0.741579	NA	NA	-0.612013	NA	NA	NA	NA	NA	NA	-0.85476	NA	NA	NA	-0.140785	NA	NA	NA	-0.197769	NA
K.DELHIVEAEAM*NYEGSPIK.V	-1.84484	NA	NA	-2.1226	NA	NA	NA	NA	-1.75231	NA	-1.65861	NA	-1.83165	-1.70466	NA	NA	-3.29472	NA	NA	NA	NA	NA	NA	-1.77748	-3.10264	NA	NA
K.GPSSVEDIK.A	NA	NA	NA	NA	NA	NA	NA	NA	NA	0.162228	NA	NA	NA	NA	-0.789031	NA	-0.279938	NA	0.371445	-0.00392308	NA	-0.786468	NA	0.0393373	NA	NA	NA
K.M*SVQPTVSLGGFEITPPVVLR.L	0.329395	-0.0413866	0.456579	-0.384356	0.510904	0.901528	0.26654	-0.0565584	0.542508	-0.34905	-0.0798896	0.829381	0.0392411	0.272038	-1.46307	-1.66581	-1.24286	-1.42969	-0.186861	-0.635513	NA	-1.52837	-0.0574588	NA	NA	-1.1419	-0.0215423
K.VDNDENEHQLSLR.T	NA	NA	NA	NA	NA	NA	NA	0.420478	NA	0.041205	NA	NA	NA	NA	NA	NA	-0.159886	NA	-0.747406	NA	NA	NA	0.586926	0.0986711	NA	-0.421356	NA
R.M*TDQEAIQDLWQWR.K	-0.455477	NA	NA	-2.36533	-1.55799	-0.0338213	NA	-1.74743	-0.444583	NA	-0.999475	-0.592894	NA	NA	NA	NA	NA	-1.12435	NA	NA	NA	NA	-1.32057	-2.53981	NA	NA	NA
R.TVSLGAGAK.D	1.89133	1.29452	NA	NA	1.11814	NA	NA	1.72801	1.84029	0.761393	1.45124	NA	NA	1.57928	NA	NA	NA	NA	NA	NA	NA	NA	NA	NA	NA	-0.0621858	NA
K.AADAEAEVASLNR.R	NA	NA	NA	NA	0.0286804	NA	0.313845	NA	NA	NA	0.279947	NA	0.140722	NA	1.74669	1.84303	0.512407	1.02461	NA	1.94027	1.00315	NA	NA	NA	NA	0.35838	NA
K.DEEKM*ELQEIQLK.E	NA	NA	NA	NA	NA	NA	NA	NA	NA	NA	NA	NA	NA	NA	NA	NA	NA	NA	-1.17737	NA	NA	NA	-1.60113	0.934438	NA	NA	NA
K.LDKENALDR.A	NA	NA	NA	NA	NA	NA	NA	NA	-0.90437	NA	NA	NA	NA	-0.296238	NA	1.68269	2.3816	3.19007	NA	NA	-0.229229	-0.225206	0.9679	2.89512	0.15626	NA	1.24432
K.LEEAEKAADESER.G	NA	NA	NA	NA	NA	NA	NA	NA	NA	NA	NA	NA	NA	NA	NA	NA	NA	-0.92895	NA	-1.30121	NA	NA	-1.36676	NA	NA	NA	NA
K.LVIIEGDLER.T	NA	-0.418737	NA	NA	-0.371816	NA	NA	NA	NA	-1.40564	-0.102467	0.122435	NA	0.0915229	0.199859	NA	NA	0.306997	NA	NA	0.0873233	NA	NA	0.279041	NA	NA	NA
K.M*ELQEIQLK.E	-2.03031	NA	-1.73456	NA	NA	NA	NA	NA	NA	NA	NA	NA	NA	-1.29939	NA	NA	0.464786	NA	1.78659	NA	NA	NA	NA	0.903464	NA	NA	NA
K.NVTNNLK.S	1.62185	1.24897	1.05876	1.74411	NA	0.750147	1.03468	1.09571	1.11852	NA	1.05303	1.00451	1.71901	1.56883	1.40011	1.36161	2.92698	1.74045	2.5494	2.65331	NA	1.26868	2.79929	2.61502	2.19093	0.473226	2.17677
R.IQLVEEELDR.A	3.05986	NA	NA	NA	2.833	3.44159	2.9962	NA	NA	2.32633	NA	NA	NA	NA	4.96719	NA	4.53608	5.55902	4.31917	4.93557	NA	3.98639	4.40499	NA	4.27927	3.549	NA
R.KLVIIEGDLER.T	NA	0.246179	-0.539593	1.02421	0.0199719	NA	0.322342	0.834144	0.73085	NA	1.01483	-4.71903	0.459224	-0.0881648	NA	0.972756	1.02978	1.42939	1.25659	1.58719	1.27931	0.953352	1.02825	NA	NA	-0.407769	1.03696
R.LATALQKLEEAEK.A	NA	NA	NA	NA	NA	NA	NA	NA	NA	NA	-1.2431	NA	NA	NA	-1.44579	-0.0052409	-0.834763	NA	NA	-0.493715	NA	NA	-2.29239	-2.03476	NA	NA	-0.80659
R.RIQLVEEELDR.A	1.27576	1.77015	1.899	2.45973	1.57232	2.31792	1.42697	NA	NA	-0.306644	NA	NA	-0.545294	1.89236	3.23221	4.02338	3.51561	4.09093	2.93533	3.39082	NA	2.83358	3.2706	3.36658	3.04026	NA	3.46677
K.LNGFEVFAR.F	-9.30377	NA	NA	NA	-6.84914	NA	NA	NA	NA	NA	NA	NA	-4.47664	NA	NA	NA	NA	NA	NA	NA	NA	NA	NA	NA	NA	NA	NA
R.ASGDFQTTK.L	NA	0.0665631	NA	NA	-0.826361	NA	NA	NA	-0.034126	NA	-0.7668	NA	NA	-0.808043	NA	NA	NA	NA	NA	NA	NA	NA	NA	NA	NA	NA	NA
R.M*FLLVGAPK.A	NA	NA	NA	-1.69754	NA	NA	NA	-2.11594	NA	-2.92362	NA	NA	NA	NA	NA	NA	NA	NA	NA	NA	NA	NA	NA	NA	NA	NA	NA
R.STGLNAVPSQILEGQWAAR.S	NA	NA	NA	-2.26421	NA	NA	NA	NA	NA	-3.44784	-1.69188	NA	NA	NA	NA	NA	NA	NA	NA	NA	NA	NA	NA	NA	NA	NA	NA
R.VRPPQEEQER.E	0.185561	NA	NA	NA	-0.0324365	NA	-0.735578	-1.63722	-0.281633	NA	NA	NA	NA	NA	NA	NA	NA	NA	NA	NA	NA	NA	NA	NA	NA	NA	NA
K.ESYSIYVYK.V	NA	NA	0.754773	0.380728	0.121629	0.237367	-1.75164	-0.377329	NA	0.268788	0.0762662	0.664381	0.417232	0.58145	-0.643833	NA	-0.0684819	0.0960507	-0.270747	-0.288562	NA	NA	-0.118031	-0.772566	NA	NA	-0.218306
R.KESYSIYVYK.V	NA	NA	NA	NA	NA	NA	NA	0.235566	NA	NA	NA	0.369874	0.228071	NA	NA	NA	NA	NA	NA	NA	NA	NA	NA	NA	NA	NA	NA
K.DYSVTANSK.I	-1.15241	-1.48384	-1.71734	-1.22159	NA	NA	NA	-1.42589	-1.10337	-2.72461	-1.73853	-2.00819	-1.53216	-1.29919	NA	NA	NA	NA	-0.453074	-1.8012	NA	NA	-1.37604	-1.15741	NA	NA	NA
K.IVADKDYSVTANSK.I	NA	NA	NA	NA	NA	-4.32727	NA	-1.30293	-1.09743	NA	NA	NA	NA	NA	NA	NA	NA	NA	NA	NA	NA	NA	NA	-1.42813	NA	NA	NA
K.IVVVTAGVR.Q	NA	NA	NA	NA	NA	NA	NA	2.20629	NA	NA	2.24283	NA	2.2917	2.11401	NA	NA	NA	NA	1.76341	NA	NA	NA	NA	NA	NA	NA	1.47031
K.LIAPVAEEEATVPNNK.I	NA	NA	NA	-0.523027	NA	NA	NA	-1.04364	NA	NA	-1.41143	NA	-1.08092	-0.925677	NA	NA	-1.50834	NA	-1.75506	NA	NA	NA	NA	NA	NA	NA	-2.93264
K.M*VVESAYEVIK.L	NA	NA	-2.84806	-1.12644	NA	NA	NA	-1.52373	NA	NA	NA	NA	NA	NA	NA	NA	NA	NA	-1.05229	NA	NA	NA	NA	NA	NA	NA	NA
K.SADTLWDIQK.D	-0.995413	NA	NA	NA	NA	NA	-1.56434	-1.72728	NA	NA	-0.973194	NA	NA	NA	NA	NA	NA	NA	-0.839055	NA	NA	NA	-1.61367	NA	NA	NA	-3.04621
K.SLADELALVDVLEDK.L	-0.175699	-2.17536	NA	-0.936387	0.10637	-0.379515	0.226035	0.298725	0.0999853	-0.22698	-0.511932	-0.529595	-1.55977	0.274417	-0.996237	-1.33353	-0.532714	-2.18165	-0.262346	-0.802807	0.174198	-1.54471	0.0723684	0.700542	-0.503587	-1.65561	-0.818385
R.GLTSVINQK.L	1.53316	1.41505	1.14209	NA	NA	1.19344	1.20645	1.545	1.51007	1.31874	NA	1.04937	1.25168	1.29739	NA	0.385891	0.787874	NA	1.65945	NA	1.2131	-0.226911	1.50766	1.39402	NA	NA	NA
K.EYQDLLNVK.M	-5.4087	1.65291	NA	2.67285	0.583837	NA	1.49834	2.73026	2.38848	NA	3.01909	1.84524	NA	1.79435	-6.21787	4.59615	4.16218	4.6939	4.49888	4.23154	4.38521	4.30355	4.94215	4.58666	4.70877	2.87382	4.53781
R.DYTQM*NELQR.R	NA	NA	NA	NA	NA	-3.23964	NA	-4.80663	NA	NA	NA	NA	NA	NA	-2.81931	NA	NA	-2.55934	NA	NA	NA	NA	NA	-2.43171	NA	NA	NA
R.PLAGGEPVSLGSLR.G	NA	NA	NA	NA	NA	NA	NA	NA	NA	NA	NA	NA	NA	NA	NA	NA	-4.80011	NA	NA	NA	-1.03689	NA	-1.4441	NA	NA	NA	NA
A.DAPEEEDHVLVLR.K	NA	NA	NA	NA	NA	-0.146208	-0.131218	NA	NA	-0.0826382	-1.77027	NA	NA	NA	NA	NA	NA	NA	NA	NA	NA	NA	NA	NA	NA	NA	NA
K.ALAPEYAK.A	NA	NA	NA	1.19336	NA	0.401473	NA	NA	1.1724	1.47345	NA	NA	NA	NA	NA	NA	NA	-0.508684	NA	NA	NA	NA	NA	NA	NA	NA	NA
K.DGVVLFK.K	1.36131	NA	NA	NA	1.54256	NA	NA	1.26198	NA	NA	NA	NA	NA	NA	NA	NA	NA	NA	NA	NA	NA	NA	NA	NA	NA	NA	NA
K.DVESDSAK.Q	0.472873	NA	NA	NA	0.319852	NA	NA	0.0371415	0.760805	NA	NA	0.84289	0.422717	NA	NA	NA	NA	NA	NA	NA	NA	NA	-0.068287	0.140623	NA	NA	NA
K.ENLLDFIK.H	NA	NA	1.55487	NA	2.21985	NA	NA	1.61946	2.27032	NA	NA	NA	NA	NA	0.0629269	NA	NA	NA	1.30238	NA	-0.539249	NA	1.56245	1.81184	0.618301	-1.48449	NA
K.FFPASADR.T	1.25233	NA	NA	0.250703	NA	NA	NA	NA	NA	NA	-1.20106	NA	-0.37713	0.118116	NA	NA	NA	NA	NA	NA	NA	NA	NA	NA	NA	NA	NA
K.ILFIFIDSDHTDNQR.I	0.32915	NA	NA	NA	-2.44024	NA	0.228356	-0.702185	-0.461708	1.98252	0.879731	0.724932	1.24646	1.06778	NA	NA	-3.0289	-0.498272	-0.849665	NA	NA	NA	NA	-0.053436	NA	-1.56027	NA
K.M*DSTANEVEAVK.V	1.17203	NA	NA	NA	NA	0.393936	0.612781	NA	NA	1.09159	NA	0.614612	0.984844	NA	NA	-2.25498	-1.31211	NA	-0.0740942	NA	NA	NA	NA	0.204227	-0.358313	NA	NA
K.QFLQAAEAIDDIPFGITSNSDVFSK.Y	NA	1.38758	1.17954	0.923391	1.11068	0.363823	0.673794	0.559859	NA	NA	0.681	NA	0.787962	1.66183	-1.68493	NA	-0.710105	-0.508436	0.309488	NA	NA	-1.93527	0.58436	0.111817	-0.663152	NA	-0.937913
K.QLAPIWDK.L	NA	NA	NA	0.409227	NA	NA	NA	NA	NA	NA	0.099555	0.273627	NA	0.566899	NA	NA	NA	NA	NA	NA	NA	NA	NA	NA	NA	NA	NA
K.RTGPAATTLPDGAAAESLVESSEVAVIGFFK.D	NA	NA	NA	-3.74227	-1.12137	NA	NA	NA	NA	-3.70708	NA	NA	NA	NA	NA	NA	NA	NA	NA	NA	NA	NA	NA	NA	NA	NA	NA
K.SVSDYDGK.L	1.67014	1.17337	0.358643	1.55549	1.53608	0.784219	NA	NA	1.62951	1.39033	0.875882	1.35807	1.42672	1.67724	NA	NA	0.00505941	NA	NA	NA	0.0398234	NA	0.804479	0.897064	-0.278619	NA	-0.578755
K.TAAESFK.G	1.90142	NA	NA	1.8743	1.46332	NA	NA	1.30797	NA	NA	NA	1.71636	1.51932	NA	NA	NA	NA	NA	NA	NA	NA	NA	NA	1.47781	NA	NA	NA
K.VDATEESDLAQQYGVR.G	0.998987	0.952556	1.07933	1.39369	1.46784	0.0858554	1.7844	1.30431	1.54805	1.00487	1.41046	1.78717	1.46251	NA	-0.546158	-0.461156	-0.559609	-0.483367	0.00876545	-0.424469	-0.277872	NA	0.490132	0.651591	0.374384	NA	-0.152138
K.YKPESEELTAER.I	0.694017	1.66449	NA	2.48478	NA	NA	2.01112	NA	NA	NA	NA	NA	NA	2.26292	NA	NA	0.822532	NA	1.60615	NA	NA	NA	1.64793	1.97308	NA	NA	NA
K.YQLDKDGVVLFK.K	NA	NA	NA	0.549485	0.238657	NA	NA	NA	NA	NA	NA	0.176378	0.411804	0.551662	NA	NA	NA	NA	-0.390822	NA	NA	NA	NA	NA	-1.67892	NA	-2.24444
R.EADDIVNWLK.K	2.28675	1.72296	1.86184	NA	2.2843	2.4182	1.51936	1.20897	1.36706	2.69534	2.2853	2.6213	2.14613	2.5207	0.148741	0.218528	0.0203157	0.928596	NA	NA	1.44637	NA	1.88055	1.52329	0.790515	-0.544814	-0.00167455
R.ILEFFGLK.K	3.40069	3.02403	2.92714	NA	1.97873	3.29675	3.22042	2.51225	3.55719	3.55773	NA	2.66747	3.42133	3.51192	NA	1.87074	1.72787	1.58223	2.30464	1.29705	2.4164	NA	2.88431	2.45835	1.39445	NA	0.933185
R.LAKVDATEESDLAQQYGVR.G	-1.66729	NA	NA	NA	NA	-2.47453	-3.26237	-2.43514	-1.91224	NA	-1.76341	-1.70459	-2.37921	NA	NA	NA	NA	NA	NA	NA	NA	NA	-2.11875	NA	NA	NA	NA
R.LITLEEEM*TK.Y	NA	NA	2.22804	2.91056	NA	NA	NA	NA	NA	NA	NA	NA	2.89561	2.94087	NA	NA	NA	NA	1.76499	NA	NA	NA	NA	NA	NA	NA	NA
R.NNFEGEVTK.E	2.43763	NA	1.88504	NA	2.26178	NA	NA	2.41175	NA	NA	1.98985	2.47203	NA	2.35284	0.318655	0.391087	-0.548147	0.428229	1.19186	NA	NA	NA	NA	NA	1.03018	NA	NA
R.TGPAATTLPDGAAAESLVESSEVAVIGFFK.D	1.32643	1.3525	0.554537	1.14402	NA	0.920375	0.46581	NA	0.398491	0.44992	-0.0315562	0.363702	NA	NA	-0.559484	-0.492909	NA	0.830918	NA	-0.661352	NA	NA	0.983726	NA	NA	NA	NA
R.TVIDYNGER.T	NA	NA	NA	NA	NA	2.92843	NA	2.95187	NA	3.16583	2.34511	NA	2.27156	2.4101	NA	NA	1.1552	1.30673	NA	NA	NA	NA	NA	NA	NA	NA	1.32837
K.VGENADSQIK.L	-0.500355	-1.7691	NA	-1.81493	-2.23156	-1.63788	-1.72048	NA	-1.35691	-0.499961	NA	-0.568692	-2.19082	-0.700786	NA	NA	NA	NA	NA	NA	-2.36391	NA	-1.49249	NA	-2.40983	NA	-2.15905
R.LVTTGVLK.Q	1.00412	NA	0.324594	0.372458	-0.528184	0.531699	-0.576747	NA	NA	0.868234	NA	1.13026	0.174358	NA	NA	NA	-1.23168	-0.351116	NA	NA	NA	NA	0.269478	NA	-0.202286	NA	-0.445159
K.LVDQNIFSFYLSR.D	2.34321	NA	-1.21348	-0.100477	0.31329	NA	4.11067	3.85179	0.889444	0.4071	-1.19051	-1.22134	1.9714	-0.640995	NA	NA	NA	NA	-1.58599	NA	-2.96235	NA	NA	NA	NA	NA	NA
R.QVFGEATK.Q	-0.264611	NA	NA	-0.0525861	-0.183086	NA	NA	NA	NA	NA	NA	NA	-0.359353	NA	NA	NA	NA	NA	NA	NA	NA	NA	NA	NA	NA	NA	NA
R.VGFAEAAR.L	1.68242	1.68039	1.90321	2.13064	2.28048	-4.77278	1.50586	NA	2.5959	NA	1.69411	NA	1.85801	1.33745	0.666271	-1.34464	-0.479929	0.952852	NA	1.10978	NA	1.66558	NA	1.44663	1.02844	0.870939	0.305348
R.YYTVFDR.D	NA	0.977556	NA	0.582769	1.2252	NA	NA	1.4859	2.39861	0.856908	1.11806	1.18453	1.33055	0.897126	0.117806	NA	-0.33191	-0.0382232	-1.019	NA	0.869294	NA	NA	NA	0.553909	0.105989	NA
K.GVDEVTIVNILTNR.S	2.39368	NA	1.89584	2.49312	2.80264	2.59054	NA	2.7246	NA	2.65775	3.0635	2.41136	2.69435	NA	2.63011	NA	2.71424	NA	2.7606	2.58374	1.2625	NA	NA	2.73657	2.65454	2.04366	1.55893
K.TKGVDEVTIVNILTNR.S	NA	NA	-0.840304	NA	NA	NA	NA	-1.45298	-1.13561	NA	-0.751097	NA	NA	NA	NA	NA	NA	NA	NA	NA	NA	NA	-0.200771	NA	NA	NA	-0.821807
R.AEDGSVIDYELIDQDAR.D	0.968978	0.998502	0.687513	1.11956	0.61065	NA	-0.42336	0.419319	0.62606	0.108025	0.982655	0.575579	NA	-0.853298	0.443048	0.844555	0.9488	0.501992	-0.290196	1.2603	0.399305	NA	NA	-0.00403201	NA	0.270713	0.544038
R.QDIAFAYQR.R	NA	NA	3.61396	NA	3.87799	NA	NA	3.90503	3.8422	3.14891	4.01597	3.66258	3.24682	NA	3.6372	3.83803	3.80724	3.61147	2.83335	NA	NA	3.50673	3.96744	3.20471	3.72329	3.06764	3.28167
R.RAEDGSVIDYELIDQDAR.D	3.4444	-1.6393	NA	4.35303	3.4807	-3.80905	3.19511	4.51639	-1.41335	2.82438	4.86449	3.47188	3.18702	1.24234	NA	2.96724	3.60655	3.25942	2.02811	3.37273	3.37645	-3.22784	0.262261	3.56777	3.29096	2.66611	2.93018
K.LGLVEFNILWNR.I	-2.28942	NA	-2.95571	-2.53707	-1.55188	-1.73327	NA	-1.9011	-3.07664	-2.12563	-2.1864	-2.2259	-1.63956	-1.98408	NA	NA	0.198265	-2.1821	-1.91051	NA	-2.52373	-2.11236	-2.54677	-1.71397	-2.85036	-2.08569	NA
K.RPTELLSNPQFIVDGATR.T	NA	-4.51272	NA	NA	NA	NA	NA	-3.46658	NA	NA	NA	NA	-2.11108	-2.05523	NA	NA	0.87287	NA	NA	NA	NA	NA	NA	NA	NA	-1.89897	NA
R.LDETDDPDDYGDR.E	-2.29465	-2.46811	NA	-2.41174	-2.53632	-2.77269	NA	-3.03704	NA	NA	-2.63772	NA	NA	NA	NA	NA	NA	-3.89939	NA	NA	NA	NA	NA	NA	NA	NA	NA
R.SEQFINLR.E	0.730001	NA	-0.19617	0.797096	0.225807	0.488984	NA	0.330944	0.424821	NA	0.116694	0.393694	NA	4.22581	NA	NA	0.417882	NA	NA	NA	-0.0644796	NA	NA	NA	NA	NA	-0.206747
H.YTEGAELVDSVLDVVR.K	-2.50227	NA	NA	-2.19909	NA	NA	NA	-2.27992	NA	NA	-2.4291	-2.78955	NA	-2.87807	NA	-1.66602	NA	-1.17096	NA	NA	NA	NA	NA	-2.41445	-2.59748	NA	-2.44363
K.EVDEQM*LNVQNK.N	0.411396	-0.565643	NA	0.0931246	-0.417486	-0.0781166	0.0108971	0.0544812	0.587944	-0.0873482	-0.158603	0.0912392	0.219553	-0.163214	-0.721134	-0.0158167	1.3348	0.449773	1.443	-0.120469	0.329884	-0.705865	NA	1.26721	0.508688	NA	0.0659416
K.GHYTEGAELVDSVLDVVR.K	0.312757	-0.649016	0.0799539	-0.50231	0.689877	0.764823	0.430416	-0.133611	-0.0986092	1.98804	1.55349	0.957602	1.2445	0.656964	-1.83022	NA	-0.669277	1.09484	0.58434	0.503654	0.330532	-1.42407	1.87214	1.4404	0.855963	0.598498	0.227777
K.M*AVTFIGNSTAIQELFK.R	-0.411516	0.112482	-0.461137	-0.198489	-0.236101	-1.31542	0.0486956	-0.150286	0.197643	-0.467118	0.722113	-0.217629	0.451932	0.458991	-2.27706	-0.261591	0.227416	0.314124	0.516238	-0.501438	0.205931	-1.61019	0.570501	1.24471	1.0274	NA	0.573503
R.AILVDLEPGTM*DSVR.S	NA	2.62457	NA	NA	2.99324	NA	NA	NA	NA	2.20491	3.1979	NA	2.56134	2.74846	NA	NA	NA	2.14107	NA	NA	NA	NA	NA	-5.57606	NA	1.70549	2.43666
R.ALTVPELTQQVFDAK.N	1.39246	NA	NA	NA	1.21933	NA	NA	-4.86138	NA	NA	NA	1.42597	NA	NA	NA	NA	1.50374	NA	1.75026	0.888982	1.59996	NA	NA	NA	NA	0.681023	NA
R.ISVYYNEATGGK.Y	1.63288	NA	1.16643	2.13564	1.36236	1.68797	NA	NA	1.35474	0.878141	1.49173	1.57166	1.64402	0.805215	NA	2.05308	1.3957	2.53623	1.62396	NA	1.61705	1.42943	1.21902	2.01615	2.08337	0.259569	1.77939
R.ISVYYNEATGGKYVPR.A	NA	NA	NA	NA	NA	NA	NA	-1.9469	NA	NA	-1.69236	-4.50055	NA	NA	NA	NA	NA	-0.928666	NA	-3.34394	-1.87591	-2.40648	NA	-2.98537	NA	NA	-1.74303
T.EGAELVDSVLDVVR.K	NA	NA	NA	-1.21175	NA	NA	NA	-1.94154	NA	NA	NA	-1.24389	NA	NA	NA	NA	-1.7831	-1.41495	NA	-1.92584	NA	NA	-1.34167	-1.49959	-1.36115	NA	-1.29969
E.GNEQFINAAK.I	0.37651	NA	0.159181	-0.601139	NA	-0.295836	0.383494	NA	NA	NA	NA	-0.273405	-1.99612	0.0854472	0.136958	NA	NA	0.152292	0.177081	0.818406	NA	-0.638705	NA	-1.01054	NA	-0.522433	NA
G.NEQFINAAK.I	-0.47547	NA	NA	NA	NA	NA	NA	NA	NA	NA	NA	NA	NA	-0.245717	NA	-0.245337	NA	NA	NA	NA	0.0578538	NA	NA	NA	NA	NA	-1.08305
K.NKPGVYTK.V	11.8716	12.1982	11.7184	11.271	11.9845	11.5988	12.2521	11.1899	11.5251	10.4237	11.0833	11.7054	11.6355	11.6396	12.488	12.613	11.4182	12.0362	11.7714	12.3893	11.6254	11.3042	11.4868	10.7011	10.5453	11.9296	11.6343
K.VLEGNEQFINAAK.I	3.4252	3.59225	3.14354	NA	-1.00191	2.73751	4.05695	-0.978494	-1.42206	1.79245	NA	-1.25957	2.98876	3.32991	3.81795	3.56505	-0.831887	NA	2.92934	3.63956	NA	2.47076	3.23737	1.98923	2.96746	-0.100977	-0.134723
L.EGNEQFINAAK.I	NA	NA	1.41175	NA	NA	1.2491	NA	NA	NA	-0.0175793	NA	NA	NA	0.963168	-6.31366	1.48386	0.909504	NA	3.85121	NA	0.769577	0.462465	NA	0.328329	1.0977	0.864628	-2.58195
N.MFCVGFLEGGK.D	0.934254	1.10152	NA	0.672261	1.59339	NA	1.74462	NA	NA	0.149839	1.0411	0.714359	1.55651	2.60164	2.22263	1.29885	NA	1.04491	0.981524	1.38877	NA	0.769379	NA	1.23565	1.47819	1.79203	-0.148106
R.LGEHNIEVLEGNEQFINAAK.I	-0.224512	NA	-1.14378	NA	NA	7.30903	5.751	NA	NA	1.22301	NA	NA	1.69032	-1.59582	NA	-4.39276	4.44175	NA	NA	-0.23599	NA	NA	-3.99606	NA	-3.77308	4.45625	NA
V.LEGNEQFINAAK.I	NA	NA	NA	NA	NA	NA	NA	NA	NA	NA	NA	NA	NA	NA	NA	NA	NA	NA	NA	NA	NA	-5.13557	NA	-2.93389	-2.20741	NA	-1.78113
Q.GIVSWGYGCAQK.N	-1.19424	-1.52949	NA	NA	NA	NA	NA	NA	NA	NA	NA	NA	NA	-1.53783	NA	NA	NA	NA	NA	NA	NA	NA	NA	NA	NA	NA	NA
K.ASYSGVSLFSNPVQYWEIQPSTFR.C	NA	NA	NA	NA	NA	NA	NA	NA	NA	NA	NA	NA	NA	NA	NA	NA	-0.627289	0.137089	-0.721384	NA	-0.659978	-0.758986	0.579549	0.0217776	-0.814642	-1.88883	-0.511195
K.VSPGAFTPLVK.L	NA	NA	-1.0399	-0.472392	NA	NA	NA	-0.31306	-0.248825	NA	NA	-0.233533	-0.0163058	NA	0.735064	NA	2.84653	NA	2.22433	2.2899	NA	NA	NA	3.13095	NA	NA	NA
K.VSPGAFTPLVKLER.L	NA	NA	NA	NA	NA	NA	NA	NA	NA	NA	NA	NA	NA	NA	NA	NA	-2.00324	NA	NA	NA	-5.14618	NA	NA	-3.00963	NA	NA	NA
K.VTFNGLNQM*IVIELGTNPLK.S	NA	NA	NA	NA	NA	NA	NA	NA	NA	NA	NA	NA	NA	NA	NA	NA	-0.140722	-1.20919	-0.85082	-0.95951	NA	-1.97592	-0.54864	-0.411452	-0.820209	NA	-0.865151
R.DFEPSLGPVCPFR.C	NA	NA	NA	-2.96516	NA	NA	NA	NA	NA	NA	NA	NA	NA	NA	0.487957	NA	1.34207	NA	-0.127174	1.20714	NA	-0.144715	-0.247855	0.450019	NA	NA	NA
R.KVTFNGLNQM*IVIELGTNPLK.S	NA	NA	NA	NA	NA	NA	NA	NA	NA	NA	NA	NA	NA	NA	NA	NA	-1.69271	NA	-1.34087	-0.997747	NA	NA	-0.875573	-0.219067	-1.21423	NA	-1.23192
R.SAIQLGNYK.-	NA	NA	NA	NA	NA	NA	NA	NA	NA	NA	NA	NA	NA	NA	NA	NA	0.605895	NA	0.481675	NA	NA	NA	1.01591	NA	NA	-0.446158	-0.0286004
R.VVQCSDLGLDK.V	NA	NA	NA	NA	NA	NA	NA	NA	NA	NA	NA	NA	NA	NA	NA	NA	-3.02025	NA	NA	-1.33634	NA	NA	NA	-1.24694	NA	NA	-2.77401
K.DSPSVWAAVPGK.T	0.481357	NA	NA	NA	NA	0.638305	NA	NA	NA	NA	NA	0.978436	NA	NA	NA	-3.38366	0.952684	1.12757	1.51352	NA	NA	NA	0.973015	NA	NA	NA	NA
K.STGGAPTFNVTVTK.T	NA	1.21005	1.17653	1.1373	1.92768	NA	NA	NA	NA	NA	1.71005	NA	NA	NA	NA	1.16422	NA	1.71101	1.91388	1.08791	NA	NA	2.28972	NA	2.09949	NA	NA
K.TFVNITPAEVGVLVGK.D	NA	0.211513	NA	NA	NA	0.395073	NA	1.52891	NA	1.12499	0.714036	1.12761	NA	1.34282	-0.00414681	NA	1.50722	-0.248788	NA	-0.66762	-0.553283	0.00951125	1.35825	-1.79817	NA	NA	NA
K.TLVLLM*GK.E	0.813824	NA	NA	NA	NA	NA	NA	NA	NA	NA	NA	2.12651	NA	1.144	NA	NA	2.46999	NA	NA	NA	NA	NA	NA	NA	NA	NA	0.972993
R.DSLLQDGEFSM*DLR.T	2.60189	3.07546	NA	2.54281	2.08415	2.99043	1.9597	2.64732	2.46324	1.68127	2.92081	2.86441	2.20739	NA	2.02198	3.49722	2.32656	3.05591	2.20532	3.17968	3.05409	1.99272	1.62348	2.36458	2.26516	-5.80535	-0.19793
K.ALNFEFDLVFTSVLNR.S	NA	NA	NA	NA	NA	NA	NA	-5.60538	-3.53086	-2.48756	-4.61867	NA	-3.47236	NA	NA	NA	NA	NA	NA	NA	NA	NA	-2.80731	NA	NA	NA	NA
R.IDYIAGLDSR.G	NA	-1.11968	-0.588801	NA	NA	-0.498341	NA	-1.26088	-1.23309	-1.50014	NA	NA	NA	NA	-0.575323	NA	-1.52003	NA	NA	NA	NA	-1.54774	NA	-1.14445	-0.555921	NA	-0.916349
K.LQAILEDIQVTLFTR.A	-5.13092	NA	NA	-3.81129	NA	-3.14177	NA	-2.03352	-2.7412	-1.77826	-2.83378	NA	-2.73704	NA	NA	NA	NA	-3.36402	NA	NA	NA	NA	-2.73484	-2.74212	NA	NA	NA
R.VAVQGDVVR.E	NA	-1.08635	-1.13899	-0.318129	NA	NA	NA	NA	NA	NA	NA	NA	NA	-1.10216	-0.983488	NA	-1.63145	NA	NA	NA	NA	NA	NA	NA	-1.3461	NA	NA
K.ADLINNLGTIAK.F	NA	1.14474	NA	1.61083	1.24484	NA	NA	NA	NA	NA	NA	NA	NA	NA	NA	NA	NA	1.01269	NA	NA	0.215082	NA	NA	NA	NA	NA	NA
K.DQVANSAFVER.L	NA	NA	NA	NA	NA	NA	1.43462	1.20514	NA	NA	NA	0.993898	1.42557	NA	-0.199751	0.654587	NA	0.758501	1.16677	-0.244591	NA	NA	0.959379	1.04304	NA	-0.220722	NA
K.EDQTEYLEER.R	0.72839	NA	0.397598	1.39341	0.647539	0.945116	NA	0.918177	1.06019	0.991723	0.794944	0.703826	0.919134	0.943538	-0.146285	0.355609	-0.874519	0.647438	0.716584	NA	-0.352861	0.083658	0.875312	0.640882	0.77095	NA	-0.0740759
K.FYEQFSK.N	NA	-0.0852475	NA	0.628572	0.0835084	NA	NA	0.317462	NA	0.69858	-0.0358998	0.111471	0.483674	0.410309	NA	NA	NA	-0.529127	-0.213517	NA	NA	-2.93658	0.165976	0.373567	-0.76059	NA	-0.858229
K.LGIHEDSQNR.K	-2.41195	NA	NA	NA	NA	NA	NA	NA	NA	0.298212	-0.208073	NA	NA	-1.32255	NA	NA	NA	NA	NA	NA	NA	NA	-0.732405	-0.663058	NA	NA	NA
K.YIDQEELNK.T	1.19347	-0.585812	0.758242	NA	0.417824	0.639947	0.674785	1.05869	1.17207	1.08174	0.67215	0.374197	0.339068	1.25733	-2.32148	-4.84636	0.661143	0.508273	NA	NA	NA	NA	0.805445	1.12659	NA	NA	NA
R.APFDLFENR.K	0.494974	1.03998	-0.0386085	1.08924	0.43367	NA	0.674591	0.390937	0.528666	0.245281	0.404968	NA	-0.480806	0.532182	0.548342	0.388138	-2.16274	NA	NA	0.144466	NA	NA	0.30495	NA	0.243872	-0.85037	-0.249249
R.ELISNSSDALDK.I	NA	NA	NA	NA	NA	NA	NA	NA	NA	NA	NA	0.924441	NA	NA	NA	0.382957	0.601118	NA	1.04208	NA	0.388954	NA	1.18264	0.913215	NA	NA	0.600985
R.GVVDSEDLPLNISR.E	3.05156	2.99847	3.12603	3.37884	NA	NA	2.63876	2.41075	3.22715	2.15463	3.17205	2.91734	2.50218	2.7971	3.0556	2.50838	2.29524	NA	2.18774	NA	NA	NA	3.14548	2.31283	NA	2.15793	2.23906
R.NPDDITNEEYGEFYK.S	NA	NA	NA	NA	-0.685529	NA	-0.488552	-3.97184	-0.198139	NA	-0.459509	NA	NA	-3.61324	NA	NA	-1.33984	-0.831046	-0.698202	NA	NA	-2.07304	-0.65893	-0.727084	NA	NA	-1.48643
R.RAPFDLFENR.K	-2.46744	NA	NA	0.859871	0.47694	NA	0.263277	1.57838	NA	NA	0.588256	-0.305622	NA	1.34096	NA	NA	NA	NA	NA	NA	NA	NA	NA	NA	NA	NA	NA
R.TDTGEPM*GR.G	1.65235	1.73599	1.39593	1.92013	1.29446	1.67794	1.41863	1.06902	1.66953	1.83781	1.346	1.629	1.19784	1.46778	1.28582	1.49128	0.0322343	1.12973	NA	NA	NA	NA	1.10371	0.671081	1.18609	NA	0.841412
R.TLTIVDTGIGM*TK.A	0.295959	NA	NA	0.981292	0.474054	0.601348	NA	0.862487	NA	0.0295562	0.754358	-0.494448	NA	0.664066	0.263168	NA	0.391415	NA	-0.719886	0.0804691	-1.25378	NA	NA	0.878113	NA	-0.907709	0.400658
R.YESLTDPSK.L	1.65124	1.9757	1.57933	NA	1.95967	1.73312	NA	2.19926	2.19914	1.85454	1.88682	2.29445	2.17537	1.20293	NA	NA	1.34335	NA	0.666564	NA	NA	NA	2.13275	1.93504	NA	NA	1.47071
K.GFAFVQYVNER.N	NA	1.08804	0.658864	0.50357	0.660073	0.769993	0.610418	NA	0.802958	0.653632	1.39261	1.03966	NA	0.859521	NA	NA	-2.03371	-0.418636	-0.173074	NA	-0.236503	NA	NA	NA	-0.633445	NA	NA
K.SEEEQSSSSVK.K	1.31087	0.793115	0.327725	-0.38311	0.593662	0.367946	0.187535	0.35184	0.794781	0.426456	0.782165	0.483712	0.863272	0.964682	-1.30993	NA	-0.699784	-0.504652	-0.675419	-0.630069	-0.789064	-1.98787	-0.466853	-1.02023	-0.903127	NA	-1.01267
R.M*IAGQVLDINLAAEPK.V	0.776543	0.37136	NA	NA	0.791131	0.77875	0.0481302	NA	0.368464	-0.515792	0.711944	NA	NA	0.769382	-2.40219	NA	-3.87075	NA	-1.57265	-1.31145	-2.15312	NA	NA	-1.7148	NA	NA	NA
R.M*YSYPAR.V	1.58672	NA	0.74795	1.25699	0.836501	1.87352	0.900541	0.95205	1.42639	NA	-0.307259	1.46143	0.845694	0.441868	-1.11964	NA	NA	NA	NA	NA	NA	NA	NA	NA	NA	NA	-1.4954
R.VPPPPPIAR.A	4.08752	2.50621	2.06196	3.71398	3.09894	3.00316	NA	3.64706	3.62697	1.98463	1.53541	2.3749	3.43549	2.54324	-1.033	NA	0.598394	NA	NA	NA	NA	NA	1.27383	1.09149	1.07551	NA	NA
K.AAQNSGEAEYIEK.V	NA	NA	NA	-1.88621	NA	NA	NA	-2.09365	NA	NA	NA	NA	NA	-2.01305	NA	NA	-1.0042	-1.97382	-1.62013	NA	NA	NA	-2.03237	-0.720213	NA	NA	NA
K.AM*DLDQDVLSALAEVEQLSK.M	NA	NA	-2.70103	-2.15871	NA	NA	NA	NA	NA	NA	NA	NA	NA	NA	NA	-2.31751	-1.21631	NA	NA	NA	-0.324638	NA	NA	0.142422	-1.97721	NA	NA
K.EALEEAEK.A	NA	-0.191317	-0.24743	0.218262	-0.084121	NA	NA	NA	NA	-0.155171	NA	0.356279	NA	0.096542	NA	0.37885	NA	0.383256	0.510897	NA	NA	NA	NA	NA	NA	NA	NA
K.ELAEQLEFIK.N	NA	0.230338	NA	NA	NA	NA	NA	NA	0.226944	-1.56931	-0.287794	0.664016	-0.0634539	NA	NA	NA	1.19373	0.270493	0.410941	-0.751067	NA	-1.1638	NA	1.71258	-0.323086	NA	NA
K.ELDSLQTEAESLDNTVK.E	NA	NA	-3.31717	-1.38948	-4.1931	NA	NA	NA	-2.37029	NA	-1.80497	-1.35634	NA	-1.16922	NA	-1.87042	-0.183139	-1.95006	-1.66267	NA	NA	NA	NA	-0.275615	-3.24469	NA	NA
K.ISGVIGPYR.E	NA	NA	NA	NA	NA	NA	NA	NA	NA	NA	NA	1.30879	0.816574	NA	NA	NA	1.60548	NA	NA	0.260951	NA	NA	NA	NA	NA	NA	NA
K.M*EM*PSTPQQLQNLTEDIR.E	NA	NA	NA	NA	NA	NA	NA	NA	NA	NA	NA	NA	NA	NA	NA	NA	NA	-4.68863	NA	NA	NA	NA	NA	NA	-3.48708	NA	-2.05895
K.NIGNLFEEAEK.L	NA	NA	NA	NA	NA	NA	NA	NA	-0.504458	NA	NA	NA	NA	NA	NA	NA	NA	NA	-0.503091	NA	NA	NA	NA	0.582256	NA	NA	-0.65538
K.QSAEDILLK.T	NA	NA	NA	NA	NA	NA	NA	NA	NA	NA	-0.320017	NA	NA	-0.399226	NA	NA	0.84806	NA	NA	NA	NA	NA	NA	NA	-0.0831677	NA	-0.185055
K.SLDIFTVGGSGDGVVTNSAWETFQR.Y	-3.68993	NA	NA	NA	NA	-2.67794	NA	-1.50056	NA	NA	-1.19202	-1.86919	NA	NA	NA	NA	NA	NA	-1.65471	NA	NA	NA	NA	-0.740991	-0.841155	NA	-1.93068
K.TLDGELDEK.Y	NA	NA	NA	NA	-0.734635	NA	NA	NA	NA	NA	NA	NA	NA	-0.774707	NA	-0.903756	0.773086	-0.643993	NA	NA	NA	NA	NA	0.578778	NA	NA	NA
K.TLLAQANSK.L	NA	-0.713981	-0.959495	NA	-0.476617	NA	NA	NA	NA	NA	NA	NA	NA	NA	NA	NA	NA	NA	0.0709667	NA	NA	NA	NA	NA	NA	NA	-0.506308
K.VDDIICDSR.Y	-3.23858	-4.48983	NA	-2.73641	NA	NA	NA	-4.15827	NA	NA	-2.77267	-2.62175	NA	NA	NA	NA	NA	-3.24287	NA	NA	NA	NA	-3.22782	-2.69084	NA	NA	-3.06158
K.YFQM*SLEAEER.V	NA	-1.03991	NA	-2.14638	NA	NA	NA	NA	-0.383955	-0.752603	NA	-0.434783	-1.87289	-0.335387	NA	-3.17919	0.109773	-1.52787	NA	NA	NA	NA	-1.67056	NA	0.181685	NA	0.0670772
K.YYYAVYDM*VVR.G	-1.32459	NA	NA	NA	-3.12375	NA	NA	-0.884444	-0.217059	NA	NA	-0.574606	NA	NA	NA	-4.08496	-0.424129	NA	NA	NA	NA	NA	NA	NA	NA	NA	NA
R.AEM*LLEEAK.R	-0.0661976	NA	-0.292481	NA	NA	-0.413261	-0.522089	NA	NA	-0.44702	NA	NA	NA	0.0697136	-0.517571	0.362816	NA	NA	0.241241	NA	NA	NA	NA	NA	0.133793	NA	0.120214
R.DRVEDVM*M*ER.E	NA	NA	NA	NA	1.15255	NA	NA	NA	NA	NA	1.77279	NA	NA	-0.506773	NA	NA	NA	NA	NA	NA	NA	NA	NA	NA	NA	NA	NA
R.ETVDSVER.K	2.00401	1.87427	1.8304	0.529504	1.71976	2.09398	1.24788	1.89367	2.10757	1.56319	2.05911	2.2106	1.23245	1.41867	2.13538	2.36821	2.12037	2.11193	1.4859	1.26178	1.36512	1.75945	1.93434	2.23447	2.62512	0.690568	2.15177
R.IPSWTGAGFVR.V	NA	NA	0.0936522	-0.341158	1.29486	1.62033	NA	0.752388	NA	NA	1.85849	-0.762615	NA	0.694445	0.0113462	NA	NA	1.77963	1.1765	0.593818	NA	NA	NA	1.60739	1.82229	NA	1.76747
R.LLDELAGK.L	NA	NA	0.909905	NA	NA	1.04083	NA	1.31902	1.672	1.20554	1.61635	1.55164	NA	NA	NA	NA	2.00465	NA	NA	NA	NA	NA	NA	2.11223	1.80493	NA	NA
R.NFLTQDSADLDSIEAVANEVLK.M	-0.0985316	0.489497	-0.107326	-5.17845	NA	-0.10891	-0.172988	0.706701	0.3962	0.0429864	0.585687	0.204025	-0.504401	0.313865	0.00556294	-0.596879	1.27922	0.67949	-0.132079	-1.26496	-0.238328	-0.261429	NA	0.91301	0.959362	-0.908549	0.470374
R.PAAM*LIER.S	NA	NA	NA	NA	NA	NA	NA	0.811957	-0.870028	NA	0.786644	NA	NA	NA	NA	NA	0.692221	NA	-0.423066	NA	NA	NA	NA	NA	NA	NA	NA
R.VPEGAYLEFFIDNIPYSM*EYDILIR.Y	-0.163525	-1.7747	-1.22922	-0.588687	NA	-0.0686464	-1.58513	NA	-0.0872559	-0.0225715	0.341234	0.803362	-0.305319	NA	-1.06208	-0.992803	-0.844235	NA	NA	-0.179227	NA	NA	-0.133863	-0.151367	1.01164	NA	-0.295499
R.YSDIEPSTEGEVIFR.A	0.654637	NA	0.810797	0.848261	0.346785	0.616353	NA	0.811733	-0.701449	NA	-0.126643	NA	-0.0247453	0.0923545	-0.430571	1.05955	1.01258	0.617841	0.267793	NA	NA	0.402944	0.758365	-0.786954	NA	-0.665692	NA
K.ATDAEADVASLNR.R	NA	NA	-1.8829	NA	-2.29246	-1.94291	NA	NA	-1.40008	-5.53324	NA	-1.88407	NA	-0.687657	NA	2.46712	2.30558	NA	0.56016	NA	0.182403	0.230973	NA	1.71974	-0.726596	-0.704088	0.585968
K.KATDAEADVASLNR.R	NA	NA	NA	NA	-1.71965	NA	NA	-1.47022	NA	NA	NA	NA	NA	NA	NA	NA	2.25392	NA	-5.46125	NA	NA	NA	NA	2.27984	NA	NA	NA
K.LDKENAIDR.A	NA	NA	NA	NA	NA	NA	NA	NA	-0.90437	NA	NA	NA	NA	-0.296238	NA	1.68269	2.3816	3.19007	NA	NA	-0.229229	-0.225206	0.9679	2.89512	0.15626	NA	1.24432
K.LVILEGELER.A	1.67588	NA	NA	NA	NA	NA	1.0957	NA	NA	NA	NA	1.51894	1.57433	NA	2.2174	NA	3.36756	NA	NA	NA	NA	NA	NA	NA	2.73391	1.40792	2.60761
K.M*ELQEM*QLK.E	NA	NA	NA	NA	NA	NA	NA	NA	NA	NA	NA	NA	NA	-0.406282	-0.583759	NA	1.39261	NA	NA	NA	NA	NA	NA	1.54913	NA	-1.40215	NA
K.QLEEEQQALQK.K	NA	NA	NA	NA	NA	NA	NA	NA	NA	NA	NA	NA	NA	NA	NA	NA	0.0317447	0.900461	-1.18195	NA	NA	NA	NA	0.177084	NA	NA	-0.883112
R.KLVILEGELER.A	NA	1.42152	NA	NA	NA	NA	NA	NA	-1.39085	-1.7053	NA	-1.50899	NA	NA	-6.70428	NA	0.0800136	NA	4.58852	NA	-5.38995	2.48505	NA	3.84589	NA	NA	3.65584
R.IEYDTFGELK.V	-1.22752	NA	NA	NA	NA	NA	NA	NA	NA	-2.33525	NA	-1.58177	NA	-0.875709	NA	NA	-1.93783	NA	NA	NA	NA	NA	NA	NA	NA	NA	NA
R.IYELAAGGTAVGTGLNTR.I	NA	NA	-2.36638	-1.14779	NA	-2.03845	NA	NA	NA	-3.73672	NA	-1.96301	NA	-1.63909	-2.60638	NA	NA	-3.09724	-2.89419	NA	NA	NA	-1.85587	-3.15159	NA	NA	NA
A.AGPAGPAGPR.G	NA	NA	NA	NA	NA	NA	NA	NA	NA	NA	NA	NA	NA	0.705357	2.82497	3.15511	1.86262	3.23548	NA	NA	NA	1.43669	3.09312	1.98164	NA	2.88602	2.11808
K.GEIGAVGNAGPAGPAGPR.G	NA	NA	NA	NA	NA	NA	NA	NA	NA	NA	NA	NA	NA	NA	-1.34852	0.589968	1.24294	0.38842	-1.10043	2.30905	NA	NA	1.09756	NA	-2.08005	-0.624669	-0.0882861
K.GPTGDPGK.N	NA	NA	NA	NA	NA	NA	NA	NA	NA	NA	NA	NA	NA	NA	NA	0.430547	1.72794	-0.853005	NA	NA	NA	NA	-1.15935	0.125974	-0.84143	NA	NA
N.RGETGPSGPVGPAGAVGPR.G	NA	NA	NA	NA	NA	NA	NA	NA	NA	NA	NA	NA	NA	NA	NA	NA	2.10612	2.61279	NA	NA	NA	1.57188	NA	NA	NA	NA	NA
R.GASGPAGVR.G	5.37319	NA	NA	NA	NA	4.74707	2.90519	3.8641	NA	3.0897	NA	5.163	3.38817	5.16057	NA	8.16604	NA	NA	6.9371	NA	6.81654	NA	NA	7.42878	NA	5.41075	5.96934
R.GDQGPVGR.T	4.98086	NA	4.54863	4.741	3.92072	4.35051	2.94473	-0.643093	4.63532	3.16443	NA	4.9347	NA	0.92426	NA	7.87316	7.18776	7.41227	6.62173	7.98655	6.66939	6.71327	7.4554	7.47823	NA	6.55948	NA
R.GEAGAAGPAGPAGPR.G	NA	3.492	3.83286	4.02133	NA	3.75186	NA	NA	4.1978	NA	NA	NA	NA	NA	6.15621	7.47028	6.43411	6.62415	5.97847	NA	NA	5.52536	NA	NA	0.0475145	6.0834	6.36111
R.GETGPSGPVGPAGAVGPR.G	NA	3.09335	3.55748	2.8793	NA	3.41057	NA	4.21221	3.79243	1.4125	-7.2639	3.76777	1.65506	1.79083	3.65346	6.83656	6.52218	6.43737	3.14463	7.01607	5.53527	5.77278	6.46517	6.22116	6.01046	5.70668	6.40758
R.GPAGPSGPAGK.D	3.97956	3.19283	3.52773	NA	NA	NA	NA	4.08696	3.99545	NA	4.09697	3.80835	3.86364	3.84523	5.86085	NA	NA	3.2451	NA	NA	NA	5.47616	NA	NA	NA	-1.85133	5.93642
R.GPAGPSGPAGKDGR.T	NA	NA	NA	NA	NA	-2.28953	NA	NA	-1.10664	NA	NA	NA	NA	NA	-2.31206	NA	0.579593	7.05371	NA	3.28301	0.247586	0.809905	3.88572	1.26039	NA	1.83714	1.8185
R.GPSGPQGIR.G	4.98307	NA	4.96456	4.89245	3.92404	NA	2.82097	4.73187	5.19097	2.72747	NA	4.77122	NA	NA	7.17475	8.17154	7.51611	7.63629	6.49966	8.3858	6.92306	6.4881	7.33276	7.22804	7.06666	5.42313	6.98051
R.PGPIGPAGAR.G	NA	NA	NA	3.07892	NA	NA	NA	NA	NA	NA	NA	NA	NA	NA	5.61033	6.54056	6.11506	NA	NA	NA	NA	NA	NA	-3.90264	NA	NA	-4.48991
K.ALIEILATR.T	NA	NA	NA	3.13507	3.14297	NA	NA	2.47263	NA	NA	2.96514	3.18243	3.06116	NA	NA	NA	2.12769	NA	NA	NA	NA	NA	NA	NA	NA	NA	NA
K.DAISGIGTDEK.C	NA	NA	NA	NA	NA	NA	NA	-1.13391	NA	-1.2269	NA	NA	NA	-1.05798	NA	NA	NA	NA	NA	NA	NA	NA	NA	NA	NA	NA	NA
K.EAILDIITSR.S	2.43722	2.78393	2.3581	2.6966	2.76491	2.22635	2.55017	2.46764	1.64504	1.99104	2.27542	2.5643	2.3836	NA	NA	2.26381	1.6986	1.65242	0.396196	0.981119	NA	0.11784	1.99323	2.0282	0.840734	NA	1.63917
K.GLGTDEDTIIDIITHR.S	-1.82273	-5.77694	-1.32961	-0.928449	0.751658	0.132624	-0.20736	-1.23844	-1.98407	1.0756	1.15163	0.514527	0.635018	-0.424961	NA	NA	-4.05987	0.307339	-1.52996	-1.19585	NA	NA	0.320749	0.614952	-0.360241	-3.75818	-1.91539
K.LSGGDDDAAGQFFPEAAQVAYQM*WELSAVAR.V	NA	NA	NA	-2.12489	-1.19547	-2.30614	NA	NA	-1.81635	-1.89715	-1.92231	-1.01729	-1.76287	-1.83618	NA	NA	NA	NA	NA	NA	NA	NA	NA	-1.93615	NA	NA	-2.11041
K.M*LVVLLQGTR.E	NA	NA	1.72488	2.08111	NA	NA	NA	1.65498	NA	NA	NA	2.27893	NA	1.97414	NA	NA	1.04969	NA	NA	NA	NA	NA	NA	NA	NA	NA	NA
K.SEISGDLAR.L	2.42644	2.38318	NA	2.44356	2.33755	NA	2.16957	1.71024	2.30949	NA	2.10392	2.28879	2.05181	2.26362	0.574421	1.62798	0.689818	2.00868	NA	NA	0.836123	0.557154	1.58302	2.04692	NA	-0.121966	1.19535
K.SLEDALSSDTSGHFR.R	-2.28581	NA	-4.4053	NA	NA	-0.110272	NA	NA	NA	NA	0.0443478	-0.238702	-0.158395	-0.487619	NA	NA	NA	-0.00383948	-1.33226	NA	NA	NA	NA	-0.328435	NA	NA	-2.17697
K.SLHQAIEGDTSGDFLK.A	NA	NA	NA	NA	-1.67397	NA	-1.93517	NA	NA	NA	-1.20743	NA	NA	NA	NA	NA	NA	-1.84847	NA	NA	NA	NA	NA	NA	NA	NA	NA
K.TTGKPIEASIR.G	NA	NA	NA	1.83776	1.92137	NA	NA	1.34544	1.28136	NA	1.05788	1.23119	-0.536835	1.24841	NA	0.192589	1.04424	NA	NA	NA	NA	NA	NA	1.77977	NA	NA	NA
K.WGTDEAQFIYILGNR.S	-1.85328	-1.75688	NA	-2.14215	-1.3419	-2.69539	NA	-1.5221	0.0886584	-1.34185	-1.46272	-2.3647	NA	-1.32033	NA	NA	-2.60879	-1.62444	NA	NA	NA	NA	-2.73465	NA	NA	NA	-2.9261
R.AINEAYK.E	0.29865	NA	0.456007	NA	0.737597	NA	NA	NA	NA	NA	0.162679	0.809429	0.320752	NA	NA	NA	NA	NA	NA	NA	NA	NA	NA	NA	NA	NA	NA
R.DAFVAIVQSVK.N	NA	2.49128	NA	1.69362	2.17624	2.85523	1.78679	NA	2.00051	1.62552	1.49424	1.79546	1.97981	2.05693	NA	1.11819	0.867325	1.53747	0.956935	0.942254	0.40863	NA	NA	1.7945	NA	-0.0655518	1.26966
R.EDAQVAAEILEIADTPSGDK.T	NA	0.41129	0.803874	0.488424	0.463057	-0.85618	-1.51033	0.165986	0.551071	0.734492	0.509077	0.727862	0.363194	1.3518	-1.5253	-1.99583	-0.402483	0.9346	NA	-0.143311	-3.42749	NA	0.365681	0.378051	-0.0659857	-1.29722	-0.120433
R.EEDDVVSEDLVQQDVQDLYEAGELK.W	NA	NA	NA	NA	0.294881	NA	NA	NA	-0.518584	NA	NA	0.576954	1.0369	-0.70165	NA	NA	NA	NA	NA	NA	NA	NA	NA	-0.190602	NA	NA	NA
R.EEGGENLDQAR.E	0.168064	0.0685414	0.662918	0.484278	1.0327	0.700633	NA	-0.489188	0.050681	NA	0.919589	1.46781	0.582251	0.907243	-0.524644	0.258903	-1.84477	0.801078	-0.564589	-0.186107	NA	-1.51421	0.523178	0.412502	0.147869	-0.427596	-0.300697
R.GELSGDFEK.L	1.97364	NA	1.57196	1.83991	NA	NA	NA	1.31145	NA	NA	NA	NA	NA	NA	NA	1.26683	1.07901	NA	0.904585	NA	NA	NA	NA	1.50759	NA	NA	0.853772
R.ILISLATGHR.E	NA	NA	NA	NA	1.68762	NA	NA	NA	1.05631	NA	2.24315	NA	NA	NA	NA	NA	NA	NA	NA	NA	NA	NA	2.19922	NA	NA	1.63727	NA
R.LVFDEYLK.T	NA	2.39887	1.89753	1.52567	NA	2.20914	2.03154	2.05973	2.34536	NA	NA	NA	NA	NA	0.982239	NA	1.46343	NA	NA	NA	NA	0.0275218	NA	2.10217	1.31741	NA	NA
R.PANDFNPDADAK.A	NA	NA	NA	NA	0.23059	-0.544243	NA	NA	NA	NA	-0.436386	-0.0263449	-0.887012	NA	NA	NA	-1.07627	NA	-1.52561	NA	NA	NA	NA	NA	-1.07992	NA	NA
R.SEIDLLNIR.R	NA	NA	3.45639	3.61072	NA	NA	NA	NA	3.17932	NA	3.50926	3.90022	3.27079	3.51445	NA	NA	2.30766	3.24539	1.94088	2.9071	NA	NA	2.88005	NA	NA	NA	2.61615
R.SELDM*LDIR.E	1.71731	1.87293	NA	NA	1.52132	2.30036	1.53784	1.45652	1.80134	NA	1.62033	1.79872	1.44316	1.85223	0.446564	1.32834	NA	NA	-0.0468811	0.932469	NA	NA	0.989583	NA	0.981215	0.165423	1.05689
R.STPEYFAER.L	2.37946	2.39055	NA	2.36899	NA	2.38571	2.00702	NA	2.20872	NA	1.8896	NA	1.93598	1.75224	1.60136	NA	0.409051	NA	NA	1.6587	1.06125	NA	NA	1.67404	1.49993	NA	1.30601
R.VFQEFIK.M	2.3039	NA	NA	NA	NA	NA	NA	NA	NA	NA	NA	NA	2.02292	NA	NA	NA	NA	NA	NA	NA	0.655592	NA	NA	NA	1.04526	NA	NA
K.QVELALWDTAGQEDYDR.L	NA	0.510973	NA	-1.55067	NA	NA	NA	-0.732941	-2.87407	NA	NA	NA	-1.15212	-0.799106	NA	NA	NA	NA	NA	NA	NA	NA	-1.8934	-1.36623	NA	NA	NA
R.EVFEM*ATR.A	0.795245	0.704653	-0.835393	0.716377	0.525288	0.809453	NA	4.17814	0.553814	0.0751392	0.660402	NA	0.308244	0.369501	0.476489	0.720528	-2.29171	NA	-0.0643177	NA	NA	NA	NA	NA	0.664893	-0.382362	0.365384
R.EIIGVVSQEPVLFATTIAENIR.Y	-4.35505	NA	NA	NA	NA	NA	NA	-3.02287	NA	NA	-2.47757	NA	NA	NA	NA	NA	NA	NA	NA	NA	NA	NA	NA	NA	NA	NA	NA
R.ITQDAQLK.S	NA	NA	NA	NA	NA	NA	NA	NA	NA	NA	NA	NA	-2.408	-1.84083	NA	NA	NA	NA	NA	NA	NA	NA	-1.07363	NA	NA	NA	-1.26742
K.GQSEDPGSLLSLFR.R	-0.751435	NA	NA	NA	NA	NA	-1.08084	NA	-1.5215	NA	-0.573681	-1.26953	-1.18717	-1.13699	NA	NA	NA	NA	NA	NA	NA	NA	NA	NA	NA	NA	NA
K.VAEDEAEAAAAAK.F	-2.60361	NA	NA	-2.63691	NA	NA	NA	NA	-2.12825	NA	NA	NA	-2.09223	-1.9262	NA	NA	NA	NA	NA	NA	NA	NA	NA	NA	NA	NA	NA
R.EEGSPLELER.L	NA	NA	-0.64436	NA	-0.784882	NA	NA	NA	-0.841707	NA	NA	NA	NA	NA	NA	NA	NA	NA	NA	NA	NA	NA	NA	NA	NA	NA	NA
R.LLTSFLPAQLLR.L	0.947946	1.29005	0.997434	1.43065	1.1633	0.55912	0.856677	0.636978	0.609292	1.5061	1.07781	0.920369	0.591095	1.03326	NA	NA	NA	NA	NA	-1.48816	NA	NA	NA	NA	NA	NA	NA
R.VILDLTPNYR.G	0.0369574	-0.0433435	NA	NA	NA	NA	-0.357106	NA	-0.309844	NA	-0.116873	-0.280799	NA	NA	NA	NA	NA	NA	NA	NA	NA	NA	NA	NA	NA	NA	NA
R.VTVLGHVQR.G	NA	NA	NA	NA	NA	NA	NA	-1.07968	NA	1.11516	NA	NA	-0.310597	NA	NA	NA	NA	NA	NA	NA	NA	NA	NA	-1.62864	NA	NA	NA
K.DLVVLLFETALLSSGFSLEDPQTHSNR.I	-2.75677	-1.95284	-0.71047	-1.74914	-2.62728	-1.24784	-1.6411	NA	NA	NA	NA	NA	NA	NA	-1.36999	-2.42697	NA	NA	NA	-1.77984	NA	NA	-2.01276	NA	NA	NA	NA
K.EQVANSAFVER.V	0.985462	NA	0.144248	0.887278	NA	NA	NA	0.730553	NA	0.967935	NA	0.915774	0.840797	0.696877	NA	0.666596	0.508278	NA	0.689679	NA	0.917437	-0.157004	1.01787	1.00083	0.853096	NA	0.0192928
K.KHLEINPDHPIVETLR.Q	NA	NA	NA	NA	NA	NA	-3.26263	NA	NA	NA	NA	-0.316362	NA	NA	NA	NA	NA	NA	NA	NA	-0.560652	NA	NA	-0.913797	NA	NA	NA
K.LGIHEDSTNR.R	NA	NA	NA	-2.07604	2.03079	NA	1.67975	NA	NA	NA	2.08823	1.70449	NA	NA	NA	NA	NA	-0.280645	-1.20873	-0.403246	NA	NA	0.548883	-0.80468	-0.241016	-0.907309	NA
K.SIYYITGESK.E	-0.0554221	NA	-0.58766	NA	-0.19452	NA	NA	-0.237836	NA	-0.00335039	NA	NA	NA	-0.0642662	NA	NA	NA	NA	-0.00900526	NA	NA	-1.3124	NA	0.400613	NA	NA	-0.902781
R.APFDLFENK.K	-1.76799	NA	-3.14292	-0.773147	NA	NA	NA	-0.911988	NA	NA	NA	NA	NA	NA	-1.66644	-1.06308	NA	NA	NA	NA	NA	NA	NA	-2.92242	NA	NA	-3.93999
R.ELISNASDALDK.I	NA	NA	3.09148	3.3903	NA	3.11411	3.86976	3.46264	3.34069	3.48912	3.28119	NA	3.03005	3.18719	2.55359	NA	2.41605	2.47722	3.00039	NA	2.61599	0.924453	2.72603	2.86376	2.65576	0.822921	NA
R.ELISNASDALDKIR.L	-2.34886	-0.26006	NA	NA	-0.257087	NA	0.00655558	NA	NA	NA	-0.261893	NA	-1.00035	-0.864155	NA	NA	-3.67246	-1.03822	-1.51034	NA	-0.973789	NA	-0.735827	-1.91006	NA	NA	NA
R.NPDDITQEEYGEFYK.S	-0.574726	-0.859769	-1.14963	-0.107202	-0.750641	NA	-0.475677	NA	-0.4108	NA	-0.553096	-1.02718	NA	NA	-0.997895	-0.90883	-1.22167	-0.728104	-0.883686	-1.17317	-0.544703	-1.36398	-0.41462	-0.498941	NA	NA	NA
R.TLTLVDTGIGM*TK.A	0.295959	NA	NA	0.981292	0.474054	0.601348	NA	0.862487	NA	0.0295562	0.754358	-0.494448	NA	0.664066	0.263168	NA	0.391415	NA	-0.719886	0.0804691	-1.25378	NA	NA	0.878113	NA	-0.907709	0.400658
R.AVVVHAGEDDLGR.G	NA	NA	NA	NA	NA	NA	NA	NA	NA	NA	-1.92475	NA	NA	NA	NA	NA	NA	-1.27431	NA	NA	NA	NA	-2.01926	NA	NA	NA	-1.69926
R.VTGVVLFR.Q	NA	NA	NA	NA	-2.15579	NA	NA	-1.33441	NA	NA	-1.14705	NA	NA	NA	NA	NA	-0.246761	NA	-0.581557	NA	NA	NA	NA	NA	NA	NA	NA
R.AAASTDYYK.R	-1.62139	NA	-2.09523	NA	NA	NA	NA	NA	-1.39859	NA	NA	NA	-3.02363	-1.52146	NA	NA	NA	NA	NA	NA	NA	NA	NA	NA	NA	NA	NA
R.EILAELTGR.K	NA	NA	NA	NA	NA	NA	NA	0.382787	NA	NA	-6.59471	NA	-0.707261	NA	-1.1557	NA	NA	NA	NA	NA	NA	NA	NA	NA	0.00981169	NA	NA
R.M*VNSNLASVEELK.E	NA	NA	NA	NA	-4.1636	NA	NA	-3.51456	NA	NA	NA	NA	NA	-1.3897	NA	NA	NA	NA	NA	NA	NA	NA	NA	NA	NA	NA	NA
R.M*VNSNLASVEELKEIDVEVR.K	NA	NA	NA	NA	NA	NA	NA	NA	-3.41684	-2.12689	-3.99192	NA	NA	NA	NA	NA	NA	NA	NA	NA	NA	NA	NA	NA	NA	NA	NA
R.YGM*GTSVER.A	0.662963	0.284317	-0.271547	0.678245	0.0320822	0.503816	0.130145	1.32326	0.401669	-0.381085	-0.233623	NA	NA	-0.0171665	NA	NA	NA	NA	NA	NA	NA	NA	NA	NA	NA	NA	NA
R.AFPALTSLDLSDNPGLGER.G	NA	NA	NA	NA	NA	NA	NA	NA	NA	NA	NA	NA	NA	NA	NA	NA	NA	NA	NA	-1.26648	-0.766997	NA	NA	NA	-0.450317	NA	NA
R.LTVGAAQVPAQLLVGALR.V	NA	NA	NA	NA	NA	NA	NA	NA	NA	NA	NA	NA	NA	NA	NA	-1.16563	NA	NA	NA	-1.56186	-0.205228	-1.72714	-0.462158	-1.2216	-0.208014	-1.4535	-0.926233
K.IAVQPGTVGPQGR.R	NA	2.18329	NA	NA	NA	NA	NA	-2.0903	NA	2.15253	2.69407	NA	NA	2.6067	NA	NA	3.84343	-1.32094	3.54505	NA	NA	3.22924	-0.71312	NA	-0.60024	1.90459	0.383103
K.LWSGYSLLYFEGQEK.A	NA	NA	NA	NA	NA	NA	NA	NA	NA	-2.62232	NA	NA	NA	-2.27898	NA	NA	-2.07714	-1.21502	-2.32345	NA	NA	NA	-0.864628	0.00169432	-1.08128	NA	-1.22408
K.SYWLSTTAPLPM*M*PVAEDEIKPYISR.C	NA	NA	NA	NA	NA	NA	NA	NA	NA	NA	NA	NA	NA	NA	NA	NA	NA	-0.823668	-1.38439	NA	NA	NA	-2.14196	0.304192	-1.6801	NA	NA
N.TGPTGAVGDR.G	NA	NA	NA	NA	NA	NA	NA	NA	NA	NA	-0.218284	NA	NA	NA	0.729009	NA	NA	NA	NA	NA	NA	NA	0.00968781	NA	0.502379	-1.48939	NA
R.AGLYGEIGATGDFGDIGDTINLPGR.P	-1.82114	NA	NA	-2.00422	NA	NA	NA	-1.85891	-2.17733	NA	-1.61372	-1.98175	NA	-2.3496	-1.40872	-1.25083	-1.87658	NA	NA	NA	-1.43923	NA	-0.686981	-1.80704	0.497261	NA	0.322602
R.GEQGFM*GNTGPTGAVGDR.G	-1.59026	-0.021699	0.624093	0.572851	-0.399657	NA	-0.887371	-0.323386	0.568029	-0.281474	0.439938	0.409976	NA	-0.224553	1.48425	1.65255	1.69207	1.27591	0.963519	0.751726	-0.681762	0.558392	NA	1.65453	1.29721	-0.709797	1.43841
R.GLDGYQGPDGPR.G	NA	3.30653	3.29592	NA	2.40248	3.0483	2.65627	3.17758	NA	NA	3.42242	3.63108	2.65547	2.48663	4.25371	4.90433	3.88349	4.56424	3.79564	NA	NA	NA	4.26672	4.14143	4.44801	2.62519	4.59842
R.GLPGEVLGAQPGPR.G	NA	NA	NA	NA	NA	NA	NA	NA	-4.3317	NA	NA	NA	-5.71451	NA	NA	0.724769	2.31134	1.30804	NA	NA	NA	NA	-2.74102	1.54986	NA	NA	-2.85125
R.SVSIGYLLVK.H	2.3302	2.13035	2.19699	NA	NA	NA	1.27722	2.5364	NA	NA	3.24776	NA	2.43324	NA	3.15147	NA	3.78916	NA	NA	NA	NA	2.89401	NA	4.10674	4.04727	NA	3.9174
R.GYAFIEYEHER.D	NA	NA	NA	NA	NA	-1.73316	NA	-1.56541	NA	NA	NA	NA	NA	-1.79897	NA	NA	NA	NA	NA	NA	NA	NA	NA	NA	NA	NA	NA
R.QQEVETELK.M	NA	-1.85857	NA	NA	-2.30897	-1.87056	-3.56417	NA	-1.72846	NA	-1.85231	NA	-2.6335	-1.69048	NA	NA	NA	NA	NA	NA	NA	NA	NA	NA	NA	NA	NA
R.LLESSLSSSEGEEPVEYK.S	NA	NA	NA	NA	-4.94301	NA	NA	NA	NA	NA	-6.04849	NA	-5.17377	NA	NA	NA	NA	NA	NA	NA	NA	NA	NA	NA	NA	NA	NA
R.TPDGRPQEVGR.V	NA	NA	NA	-0.307007	-0.532354	0.389252	NA	NA	-0.647354	-0.290261	0.131364	-0.883626	-0.149254	-0.993465	NA	NA	NA	NA	NA	NA	NA	NA	NA	NA	NA	NA	NA
H.VQIDVDVSKPDLTAALR.D	NA	NA	NA	NA	NA	NA	NA	NA	NA	NA	NA	NA	NA	NA	NA	NA	-1.18997	NA	NA	NA	NA	NA	-0.711132	NA	-0.00790385	NA	NA
K.FADLSEAANR.N	3.38281	NA	3.59065	4.03671	3.03864	4.27956	NA	3.93061	3.5247	NA	4.16593	3.43237	NA	2.98119	5.69281	5.62627	5.98374	5.79233	NA	NA	5.52638	5.35561	5.68767	NA	5.53466	3.94584	NA
K.GTNESLER.Q	3.20215	3.00583	NA	3.85338	2.94221	4.21309	2.32399	NA	3.71236	2.55904	4.08351	NA	2.94177	2.92192	NA	NA	5.75928	5.74804	5.23087	NA	5.32857	NA	5.85369	5.33192	NA	NA	5.2352
K.ILLAELEQLK.G	3.05393	1.03015	3.48642	3.8853	2.65757	3.46674	2.10748	4.01461	3.5381	3.14182	3.67929	NA	3.38251	3.21031	NA	4.5108	5.66183	4.84171	5.80742	4.11984	NA	5.09865	6.14527	5.83453	6.00412	NA	5.09662
K.ILLAELEQLKG.Q	NA	NA	NA	NA	NA	NA	NA	NA	NA	NA	NA	NA	NA	NA	-1.53848	-1.35204	-0.0530811	NA	-0.485453	NA	NA	NA	0.721998	-0.890646	NA	NA	-0.528942
K.ILLAELEQLKGQGK.S	NA	NA	NA	-1.2402	NA	NA	NA	NA	NA	NA	NA	NA	NA	NA	0.0177859	NA	0.685701	0.850382	NA	-0.67545	NA	NA	NA	-1.51405	0.693698	NA	0.5258
K.LQEEM*LQR.E	2.1029	2.17145	2.45233	NA	2.01484	3.03588	1.47922	2.74198	2.47308	1.29494	NA	2.13048	NA	1.84627	4.39921	4.45657	4.71229	4.52617	4.52622	4.04172	4.14128	4.08389	NA	4.68722	4.62636	2.79166	4.49138
K.M*ALDIEIATYR.K	NA	NA	NA	2.12292	1.00518	1.58413	NA	2.26704	1.24498	0.364046	2.43916	NA	NA	1.12489	3.52814	3.22259	3.92955	3.57035	3.84403	3.01245	3.77586	2.98223	3.59403	4.05285	3.92436	NA	4.026
K.NLQEAEEWYK.S	NA	NA	NA	NA	-0.243294	NA	NA	NA	0.619961	NA	1.30625	NA	-1.03768	NA	NA	NA	NA	2.30089	3.29202	NA	NA	1.93739	NA	3.22751	2.89777	NA	NA
K.QESTEYR.R	1.40911	NA	NA	NA	1.15684	NA	NA	NA	1.81521	NA	NA	NA	0.148622	NA	NA	NA	3.94742	NA	NA	NA	NA	NA	NA	-1.05985	NA	NA	NA
K.SKFADLSEAANR.N	-2.19574	NA	NA	NA	NA	NA	NA	NA	NA	NA	-0.342802	-2.18782	NA	NA	0.0770407	NA	1.62245	NA	0.434998	NA	0.306992	0.472113	NA	-0.338314	0.794942	NA	0.568478
K.VELQELNDR.F	NA	NA	3.45901	NA	2.98964	4.22912	2.73168	NA	3.61392	2.9009	NA	2.68295	3.19984	3.13692	0.612874	-4.83623	NA	NA	3.38674	5.40241	5.65867	5.4574	4.85241	5.82806	NA	4.06249	5.57635
K.VESLQEEIAFLK.K	0.158233	NA	0.810693	0.559564	-0.384088	NA	-0.0154892	0.446765	-0.100396	-1.57237	0.167667	0.399502	0.081197	0.601319	1.62487	0.457437	3.20881	2.81363	2.83367	1.21572	1.99269	1.87611	2.82732	2.69267	2.65045	0.360939	2.2823
Q.IDVDVSKPDLTAALR.D	NA	NA	NA	NA	NA	NA	NA	NA	NA	NA	NA	NA	NA	NA	NA	NA	-0.742398	NA	-1.89137	NA	NA	NA	NA	NA	NA	NA	-0.881854
R.DGQVINETSQHHDDLE.-	-2.83383	NA	NA	NA	NA	NA	NA	NA	NA	NA	NA	-1.44778	NA	NA	NA	NA	0.236897	1.82292	0.513071	NA	NA	-0.0127361	2.36661	1.26649	NA	NA	NA
R.DNLAEDIM*R.L	3.61526	NA	3.55169	3.94394	2.42807	4.21209	1.74472	4.20478	3.94163	2.73111	4.4232	3.22259	2.78655	2.82858	6.39142	5.64882	5.33875	NA	5.46733	5.02012	5.61113	5.62871	NA	5.38793	6.20448	4.34868	5.92914
R.EEAENTLQSFR.Q	3.98047	4.20927	4.59927	4.59474	3.59655	5.57806	3.58604	4.68831	3.83792	3.2807	1.43548	4.2246	3.86189	3.38319	7.11436	6.66299	6.02183	6.63749	5.61292	5.73227	5.64815	6.46164	6.44248	6.27832	6.99995	5.20754	5.74482
R.EM*EENFAVEAANYQDTIGR.L	0.424509	-0.142701	3.44108	2.99504	1.8031	3.99412	2.02504	3.35061	2.4804	1.56221	3.81687	2.56348	2.38652	2.35134	5.50888	5.08229	4.39131	5.04038	4.73149	4.39335	4.89463	4.75468	5.74112	4.44313	5.3084	NA	5.20477
R.ETNLDSLPLVDTHSK.R	NA	NA	NA	NA	NA	NA	NA	NA	NA	NA	NA	NA	NA	NA	NA	NA	NA	NA	1.76462	NA	NA	NA	NA	NA	NA	-0.310806	0.353523
R.EYQDLLNVKM*ALDIEIATYR.K	NA	NA	NA	NA	NA	NA	NA	NA	NA	NA	NA	NA	NA	NA	-3.1298	NA	-3.01084	-1.71799	NA	-2.68376	NA	-2.27144	-1.65212	-3.19834	-2.26005	NA	-1.84504
R.FANYIDK.V	NA	NA	NA	3.65064	2.93057	3.91405	NA	NA	NA	NA	3.89399	NA	2.85294	NA	5.31065	NA	4.40253	NA	5.69478	NA	NA	4.94219	NA	5.49193	NA	3.55229	5.32704
R.FANYIDKVR.F	NA	-0.848268	NA	-0.148433	0.141816	NA	NA	0.31333	0.821536	NA	NA	3.27968	NA	NA	NA	NA	2.22691	3.19804	2.03161	2.45673	1.38559	2.7246	NA	NA	2.21643	2.1517	NA
R.FLEQQNKILLAELEQLK.G	NA	NA	NA	NA	-2.5215	-1.40045	NA	-1.03951	NA	NA	-0.586367	NA	NA	NA	0.216035	0.162521	0.19083	0.50157	0.281508	0.302362	-0.220662	-0.248987	0.676875	NA	NA	-1.27832	NA
R.ISLPLPNFSSLNLR.E	3.86358	2.06449	4.20754	4.57586	3.68013	4.06656	2.76778	4.5252	4.26849	3.31017	NA	3.96935	3.75362	3.26984	6.69977	6.52444	5.63166	7.08712	5.66593	5.74336	5.80176	6.11605	4.81551	5.96941	6.07234	3.78773	NA
R.KVESLQEEIAFLK.K	1.84709	0.682614	NA	1.91462	1.62958	3.22929	1.3318	2.94348	2.83418	2.47327	3.40844	2.58819	NA	2.40921	3.94464	3.73948	5.02741	3.99056	4.48971	3.59889	4.63409	3.9857	5.14191	3.77406	1.33284	2.40965	4.83638
R.LGDLYEEEM*R.E	2.6735	2.88627	3.14839	2.98615	2.16902	3.50808	1.71998	NA	3.14216	2.30246	3.64033	2.52901	1.88106	1.81045	5.30109	5.21114	4.65633	4.48273	4.35212	4.47812	4.44362	4.66064	5.24233	4.75842	4.84723	2.97453	4.59615
R.LGDLYEEEMR.E	NA	NA	NA	NA	NA	NA	NA	NA	NA	NA	NA	NA	NA	NA	NA	-3.4741	-0.800165	-0.210141	-2.03496	NA	NA	-1.66503	NA	NA	NA	0.119892	-0.966158
R.LLQDSVDFSLADAINTEFK.N	NA	-0.983596	1.84329	2.4439	1.61583	1.84154	2.56518	2.79938	3.27567	2.45725	NA	2.83524	2.1975	1.99192	-0.139356	3.45744	3.1874	NA	3.29666	1.69854	3.2162	4.05032	NA	-1.40116	4.65987	2.90026	3.2053
R.LLQDSVDFSLADAINTEFKNTR.T	-1.32726	-0.490139	-0.797427	-0.443006	-1.13689	0.277569	-0.9353	-0.186881	-0.806105	-0.816903	0.148325	-0.764785	-2.20446	-2.0496	1.77861	1.03109	0.894235	1.5045	0.314199	0.161882	0.154063	1.05089	NA	0.322256	1.06091	-0.735665	1.28556
R.LQDEIQNM*K.E	2.38029	NA	NA	2.86417	NA	NA	NA	2.70859	NA	0.693316	2.80547	2.6173	1.38874	NA	NA	NA	NA	4.84916	4.5958	NA	NA	NA	4.7339	NA	5.11717	NA	NA
R.LQDEIQNM*KEEM*AR.H	1.54496	NA	NA	2.00679	0.496998	NA	0.57209	NA	NA	1.91433	NA	NA	NA	1.13371	-5.47987	3.7265	3.62056	3.74352	3.27421	3.56709	NA	3.75491	4.44151	-1.56438	NA	2.05756	4.00613
R.M*FGGPGTASR.P	2.88063	2.98114	3.19768	3.5531	2.35209	3.86926	1.784	3.19951	3.05439	NA	3.33974	3.0272	2.17474	2.11669	5.68714	5.52895	5.00837	5.14611	5.56867	4.87312	4.68899	4.73134	6.16547	5.62417	5.37569	3.48171	5.00359
R.QAKQESTEYR.R	NA	NA	NA	NA	NA	NA	NA	NA	NA	NA	-1.10615	-1.75482	NA	NA	-0.391254	NA	-1.9267	1.08642	-0.63273	0.3038	-0.0507476	0.544183	0.452672	-0.882134	1.05313	NA	0.00932863
R.QDVDNASLAR.L	-5.36369	4.14023	4.19245	4.5973	NA	5.1262	2.34357	3.57779	NA	3.19106	NA	NA	NA	0.615272	6.73702	5.84445	5.83856	6.26007	5.73967	5.86287	6.01286	6.14892	6.28655	4.90618	5.19534	4.62909	-1.83487
R.QQYESVAAK.N	2.39481	2.42146	2.71786	3.04559	2.19874	NA	1.76621	2.96402	2.80671	NA	3.17483	2.46042	1.98125	NA	4.78139	4.73354	4.91867	4.66622	NA	4.24283	3.4504	4.24064	4.55257	4.76169	5.14344	2.60657	4.48834
R.QVDQLTNDK.A	2.33814	2.50929	2.91467	3.42916	2.24974	3.46054	2.16006	3.36514	2.99314	1.91646	3.17524	2.54897	2.4677	2.31815	4.85066	5.1142	NA	5.02149	5.03606	4.58425	NA	4.4872	5.19896	4.8183	5.34289	NA	NA
R.QVDQLTNDKAR.V	-0.785227	-1.61926	-0.258249	0.280257	-0.907331	0.323518	NA	0.114196	-0.597811	NA	0.219314	-0.499724	NA	NA	2.00245	1.6963	0.52455	1.47919	0.247503	1.23948	0.886909	1.22355	1.44296	NA	1.78771	0.447043	1.37283
R.QVQSLTCEVDALK.G	-2.44602	-2.01049	NA	-0.738253	NA	NA	NA	NA	NA	NA	-0.71628	NA	NA	NA	NA	NA	1.15234	0.330592	0.571883	NA	-0.250242	NA	0.776464	0.257817	NA	-1.65494	0.513974
R.RM*FGGPGTASR.P	NA	NA	NA	NA	NA	1.01255	NA	NA	NA	NA	NA	NA	NA	NA	NA	NA	NA	2.06647	0.990912	1.08942	-0.0719941	2.68161	1.84501	2.39079	2.10257	NA	1.724
R.RQVDQLTNDK.A	NA	-0.140764	NA	0.667078	NA	1.94866	NA	NA	NA	NA	2.17758	NA	NA	-3.7498	3.12894	NA	NA	3.36604	NA	2.79121	NA	NA	1.78505	NA	NA	1.35405	3.62221
R.SLYASSPGGVYATR.S	3.12847	3.70395	NA	3.83393	2.93682	-1.48447	2.13523	NA	3.92977	2.68912	4.55595	-0.255158	2.7996	2.76993	6.54919	2.7198	5.45231	6.10253	5.51076	5.32505	4.89065	5.96426	2.2854	5.16691	NA	4.53655	5.67701
R.SVSSSSYR.R	3.73578	3.77028	3.99164	4.50822	3.26944	4.5448	2.7791	4.0956	NA	2.96799	4.48403	3.78521	2.9166	3.04741	NA	6.35385	5.71939	5.69202	5.37416	5.69787	5.32604	NA	5.80574	5.50942	6.10875	4.25707	5.86458
R.SYVTTSTR.T	NA	NA	4.29251	NA	3.72809	-1.43766	NA	4.72209	NA	NA	NA	4.15104	3.36642	NA	NA	-3.0028	1.26435	1.42708	NA	NA	NA	NA	NA	3.16494	-0.525582	4.81671	6.35092
R.TLLIKTVETR.D	NA	0.440013	NA	NA	-0.0759231	1.86334	NA	0.966283	0.433311	NA	1.55429	0.786263	NA	NA	NA	2.92243	2.48435	2.56554	2.08006	2.67048	1.78445	2.94538	NA	2.22942	NA	1.59158	2.46908
R.TNEKVELQELNDR.F	-0.631533	NA	-0.282358	NA	NA	0.637814	NA	NA	NA	NA	NA	-0.48274	NA	NA	NA	NA	0.888231	NA	0.927905	1.70024	NA	-2.89579	NA	0.848033	NA	-0.265779	NA
R.TYSLGSALR.P	NA	2.17509	NA	NA	NA	NA	NA	NA	1.81563	NA	NA	NA	NA	NA	4.66828	NA	NA	NA	NA	NA	NA	NA	NA	2.87213	NA	NA	NA
R.TYSLGSALRPSTSR.S	3.86822	NA	4.55854	4.86975	NA	5.35862	NA	NA	NA	NA	NA	NA	NA	NA	7.07802	6.76475	6.46384	6.62904	6.13284	NA	6.0865	6.41435	6.59524	6.20088	6.73175	-6.41189	6.52038
K.LLDFGSLSNLQVTQPTVGM*NFK.T	-0.101085	NA	-1.43519	NA	-0.174667	NA	NA	-1.80532	0.0262256	NA	-0.893242	-0.556333	-0.980635	-0.266178	NA	NA	-2.16056	NA	-1.11504	NA	NA	NA	NA	-1.23066	NA	NA	NA
R.DNYVPEVSALDQEIIEVDPDTK.E	-0.0463375	NA	-1.08287	-0.726021	-1.17235	-0.656712	-0.847837	NA	NA	NA	-0.545194	0.154401	-1.27668	-0.883936	NA	NA	NA	NA	NA	NA	NA	NA	NA	NA	NA	NA	NA
R.LGNDFHTNK.R	-0.147171	NA	NA	NA	NA	-0.386878	NA	NA	NA	NA	-1.54151	NA	NA	NA	NA	NA	NA	NA	NA	NA	NA	NA	NA	NA	NA	NA	NA
R.WVVSAAH.C	NA	-2.77537	NA	NA	-2.27909	-1.42637	0.0384847	NA	NA	NA	NA	NA	-3.92586	0.316461	1.07212	NA	3.94531	NA	NA	NA	NA	NA	NA	NA	-0.229104	0.108622	0.0840663
H.IQALISGIEAQLGDVR.A	-1.39533	NA	-1.97999	NA	NA	-1.64669	NA	NA	NA	NA	NA	NA	-1.2069	-2.45634	NA	NA	NA	NA	NA	NA	NA	NA	NA	NA	NA	NA	NA
K.AALEDTLAETEAR.F	3.73187	0.697604	3.36271	3.7498	3.56716	3.06832	4.22022	3.37809	3.50839	3.84129	3.18724	3.27371	3.91932	3.79787	NA	NA	NA	NA	NA	-0.956207	NA	NA	NA	NA	NA	NA	NA
K.DAEAWFTSR.T	2.68574	1.72078	NA	2.66327	3.17046	2.84047	NA	2.32138	2.9625	NA	2.38595	3.07117	2.27493	2.64231	NA	NA	NA	NA	NA	NA	NA	NA	NA	NA	NA	NA	NA
K.FETEQALR.L	NA	NA	3.89431	4.37252	1.39845	NA	4.68642	4.21041	4.49248	4.82916	3.96116	4.73555	4.84862	NA	NA	NA	NA	NA	NA	-0.223206	2.05311	NA	1.32663	NA	NA	NA	NA
K.ILGATIENSR.I	4.7882	4.70157	NA	4.80185	4.78596	NA	NA	NA	NA	5.03809	NA	NA	5.14004	NA	NA	NA	NA	NA	NA	NA	NA	NA	2.44684	NA	NA	NA	NA
K.LTM*QNLNDR.L	3.85537	3.05183	2.84689	3.26607	3.58847	3.36304	3.56309	3.10805	3.58392	3.5815	3.00533	3.89019	3.58513	3.56164	NA	NA	NA	NA	NA	NA	NA	NA	0.531944	NA	NA	NA	NA
K.SEVTDLRR.A	NA	1.18189	NA	NA	1.53903	2.68926	1.23623	NA	NA	NA	NA	NA	NA	NA	NA	NA	NA	NA	NA	NA	NA	NA	NA	NA	NA	NA	NA
K.SRLEQEIATYR.S	NA	2.37493	NA	2.84495	2.68974	0.297325	NA	2.10723	NA	1.90516	2.46946	3.03708	NA	2.77679	NA	NA	NA	NA	NA	NA	NA	NA	NA	NA	NA	NA	NA
L.ISGIEAQLGDVR.A	1.60338	1.20631	0.646848	0.739455	NA	NA	1.14531	-0.121476	NA	NA	NA	1.25089	0.53201	NA	NA	NA	NA	NA	NA	NA	NA	NA	-3.22597	NA	NA	NA	NA
R.ALEAANGELEVK.I	2.5162	1.25405	NA	2.22841	2.55389	2.47963	NA	2.19468	2.32215	2.45596	2.13059	NA	2.79115	2.06524	NA	NA	NA	NA	NA	-2.28581	NA	NA	-1.16337	NA	NA	NA	NA
R.APSIHGGSGGR.G	NA	NA	NA	NA	NA	NA	NA	NA	NA	2.36782	NA	1.1711	1.26464	NA	NA	NA	NA	NA	NA	NA	NA	NA	NA	NA	NA	NA	NA
R.EVAGHTEQLQM*SR.S	0.226301	NA	NA	0.0313597	0.574519	0.670714	NA	NA	-0.175248	NA	1.22451	1.42516	1.9177	0.0928347	NA	NA	NA	NA	NA	NA	NA	NA	NA	NA	NA	NA	NA
R.FGAQLAHIQALISGIEAQLGDVR.A	NA	NA	NA	-3.62377	-1.01812	-0.571228	-0.894897	-1.24512	-1.43586	-2.67262	0.00341421	0.205406	-0.316827	-0.544796	NA	NA	NA	NA	NA	NA	NA	NA	NA	NA	NA	NA	NA
R.FGPGVAFR.A	6.20574	5.77033	5.23642	5.87093	5.64503	6.03468	6.01987	5.41295	5.64511	6.03495	5.51074	5.84381	5.73634	5.59841	NA	NA	NA	NA	NA	NA	NA	NA	2.56468	NA	NA	NA	NA
R.GQVGGQVSVEVDSAPGTDLAK.I	0.994149	-0.582488	NA	NA	0.749841	1.28552	0.909522	1.39285	0.0413204	-0.0527928	1.62617	NA	2.76786	0.630364	NA	NA	NA	NA	NA	NA	NA	NA	NA	NA	NA	NA	NA
R.KDAEAWFTSR.T	NA	NA	NA	NA	NA	0.324871	NA	-1.4503	0.336361	NA	NA	NA	NA	0.17421	NA	NA	NA	NA	NA	NA	NA	NA	NA	NA	NA	NA	NA
R.QNQEYQR.L	3.47553	NA	2.66545	3.26332	3.05242	3.21617	3.36713	2.62223	3.24045	3.26221	2.65894	NA	3.20582	1.73902	NA	NA	NA	NA	NA	NA	NA	NA	-0.0175017	NA	NA	NA	NA
R.QSSATSSFGGLGGGSVR.F	-2.23339	2.97497	2.34935	3.4536	3.50738	NA	3.271	-2.30822	NA	3.16586	2.80577	3.30934	NA	NA	NA	NA	NA	NA	NA	-1.05358	NA	NA	0.166775	NA	NA	NA	NA
R.SLLEGQEDHYNNLSASK.V	NA	NA	NA	-0.993513	NA	NA	NA	NA	NA	0.366319	NA	-2.02979	NA	NA	NA	NA	NA	NA	NA	NA	NA	NA	NA	NA	NA	NA	NA
R.SQYEVM*AEQNR.K	3.63096	3.39844	NA	3.13417	NA	3.8116	3.82114	2.83095	3.29744	3.37577	-0.125941	3.47973	3.32269	NA	NA	NA	NA	NA	NA	-0.987231	NA	NA	NA	NA	NA	NA	NA
R.TDLEM*QIEGLK.E	NA	0.81874	0.568983	1.01293	0.991338	NA	NA	0.705257	0.935827	-1.55638	0.513347	1.01875	1.44894	1.34995	NA	NA	NA	NA	NA	NA	NA	NA	NA	NA	NA	2.53593	NA
R.TDLEM*QIEGLKEELAYLK.K	2.16325	2.14774	2.00227	NA	2.78284	0.988379	2.09691	1.95327	1.82977	2.08026	2.55309	3.21788	2.18273	3.95763	NA	NA	NA	NA	NA	NA	NA	NA	-1.10189	NA	NA	NA	NA
R.TKFETEQALR.L	NA	NA	NA	NA	NA	NA	NA	NA	NA	0.636492	NA	0.801979	-0.304712	-0.291651	NA	NA	NA	NA	NA	NA	NA	NA	NA	NA	NA	-0.742999	NA
R.TLQGLEIELQSQLSM*K.A	4.57055	3.71169	3.34876	3.68829	3.9873	3.60355	4.31586	3.65029	4.2833	4.42313	3.83904	4.60429	-3.70673	NA	NA	NA	NA	NA	NA	NA	NA	NA	NA	NA	NA	NA	NA
R.TLQGLEIELQSQLSM*KAALEDTLAETEAR.F	-2.84232	-3.16492	NA	-2.82844	-0.968061	NA	-2.11746	NA	NA	-1.16607	-2.75657	NA	NA	NA	NA	NA	NA	NA	NA	NA	NA	NA	NA	NA	NA	NA	NA
K.AQYEEM*AK.C	0.478412	0.496208	-0.0691915	0.579011	0.577293	0.297028	NA	0.173801	0.706316	-0.262822	0.589395	0.229981	-0.0184241	0.261084	NA	NA	NA	NA	NA	NA	NA	NA	NA	NA	NA	NA	NA
K.DVDAAYM*SK.V	1.2349	0.909121	NA	1.082	1.46075	0.984473	0.758223	1.1344	1.32254	1.03509	1.13864	1.34141	1.28217	1.60385	NA	NA	NA	NA	NA	NA	NA	NA	NA	NA	NA	NA	NA
K.FETLQAQAGK.H	1.9695	1.77521	NA	2.03851	-8.52129	1.56607	1.32879	NA	1.72074	1.32825	1.91942	1.90435	1.81841	2.22913	NA	NA	NA	NA	NA	NA	NA	NA	NA	NA	NA	NA	NA
K.LEAAIAEAEER.G	NA	NA	3.07195	3.52127	3.63177	3.7348	NA	3.60756	3.18456	NA	3.63356	3.04081	2.70743	NA	NA	NA	NA	NA	NA	NA	NA	NA	-0.710528	NA	NA	NA	NA
K.QEELEAALQR.G	2.429	2.58888	NA	2.54429	2.05778	NA	NA	NA	NA	-1.92853	NA	-1.23876	1.33711	2.86923	NA	NA	NA	NA	NA	NA	NA	NA	NA	NA	NA	NA	NA
K.VDALNDEINFLR.T	3.1736	3.30694	3.47921	3.70093	3.74901	0.0530014	2.67297	3.59628	3.61444	2.8196	4.14379	3.48264	3.06478	3.47799	NA	NA	NA	NA	NA	NA	NA	NA	NA	NA	-3.55687	NA	NA
K.VELEAKVDALNDEINFLR.T	NA	NA	NA	-2.64228	-1.71402	NA	NA	-2.82465	NA	NA	NA	-2.91799	NA	NA	NA	NA	NA	NA	NA	NA	NA	NA	NA	NA	NA	NA	NA
R.AEAEAWYQTK.F	0.126413	NA	NA	0.389766	1.34561	0.772445	NA	NA	-0.103265	NA	NA	0.687297	NA	0.745029	NA	NA	NA	NA	NA	NA	NA	NA	NA	NA	NA	NA	NA
R.AKLEAAIAEAEER.G	NA	-1.00049	NA	NA	NA	-2.29443	NA	-0.593298	NA	NA	-0.404805	-1.45009	NA	NA	NA	NA	NA	NA	NA	NA	NA	NA	NA	NA	NA	NA	NA
R.EVTINQSLLAPLR.L	3.92111	4.28457	4.16819	4.34042	4.02773	3.51254	3.89096	4.24922	4.05009	3.32995	4.48604	4.30501	3.95088	3.31277	NA	NA	NA	NA	NA	NA	NA	NA	-0.474969	NA	NA	NA	NA
R.EYQELM*SVK.L	2.41008	2.65803	NA	2.88619	2.4151	NA	2.30135	2.98807	2.78036	NA	2.96259	2.21159	2.73742	NA	NA	NA	NA	NA	NA	NA	NA	NA	NA	NA	NA	NA	NA
R.GQLEALQVDGGR.L	4.42287	4.54041	-1.66786	4.48322	4.62683	4.38639	3.9429	3.59148	4.09692	3.52906	4.49491	3.83954	-4.67622	3.93553	NA	NA	NA	NA	NA	NA	NA	NA	0.311957	NA	NA	NA	NA
R.LDADPSLQR.V	NA	4.69012	4.32825	4.7438	4.78791	NA	NA	NA	4.32453	3.98707	4.68077	NA	NA	4.17033	NA	NA	NA	NA	NA	NA	NA	NA	NA	NA	NA	NA	NA
R.LPDIFEAQIAGLR.G	4.24442	4.28428	NA	4.15123	4.37918	4.43844	3.60493	3.63532	NA	3.80406	4.41378	NA	NA	3.93102	NA	NA	NA	NA	NA	NA	NA	NA	NA	NA	NA	NA	NA
R.LQAEIDNIK.N	3.3481	3.17362	2.8377	3.40727	3.61962	2.62379	2.72826	2.19433	3.1055	NA	3.48707	3.13707	3.18247	3.47201	NA	NA	NA	NA	NA	NA	NA	NA	NA	NA	NA	NA	NA
R.LQAEIDNIKNQR.A	-0.888472	-1.45806	NA	-0.634346	0.3484	-0.0476232	NA	NA	NA	-2.29491	NA	NA	-4.05335	NA	NA	NA	NA	NA	NA	NA	NA	NA	NA	NA	NA	NA	NA
R.NEISEM*NR.A	3.92219	3.86546	3.5983	4.02938	3.98948	3.94038	3.09868	3.53843	3.52275	NA	4.08288	4.06965	3.17032	3.62458	NA	NA	NA	NA	NA	NA	NA	NA	NA	NA	NA	NA	NA
R.PGGLGSSSLYGLGASR.P	2.35104	2.40378	2.55091	2.60702	3.29521	2.82879	1.99955	NA	NA	-0.299182	NA	2.87102	2.00545	2.59259	NA	NA	NA	NA	NA	NA	NA	NA	-2.21442	NA	NA	NA	NA
R.PGGLGSSSLYGLGASRPR.V	NA	NA	NA	0.859045	NA	1.94237	NA	1.55359	1.21095	NA	NA	0.628484	NA	NA	NA	NA	NA	NA	NA	NA	NA	NA	NA	NA	NA	NA	NA
R.QEESEQIK.T	1.87737	1.82928	1.47543	1.90815	2.04568	1.47748	1.30017	1.56663	1.301	NA	1.67792	1.76705	1.08872	NA	NA	NA	NA	NA	NA	NA	NA	NA	NA	NA	NA	NA	NA
R.SAYGGPVGAGIR.E	3.55235	4.227	3.7086	4.14308	4.36429	NA	3.54599	4.14945	3.67849	3.63526	4.35373	4.20146	3.4871	NA	NA	NA	NA	NA	NA	NA	NA	NA	NA	NA	NA	NA	NA
R.SLDLDGIIAEVK.A	3.30101	3.84333	3.22118	2.60039	4.09341	3.97387	2.88341	2.92636	3.49583	2.63705	3.83496	3.613	3.7113	3.99948	NA	NA	NA	NA	NA	NA	NA	NA	-0.697294	NA	NA	NA	NA
R.SM*QDVVEDFK.N	2.7606	2.01591	NA	2.50806	2.77642	2.62965	NA	2.49477	2.38623	1.77451	NA	NA	NA	3.13092	NA	NA	NA	NA	NA	NA	NA	NA	-1.8618	NA	NA	NA	NA
R.SMQDVVEDFK.N	NA	NA	NA	-3.05651	NA	NA	NA	-2.46517	NA	NA	-1.29637	NA	NA	-2.15065	NA	NA	NA	NA	NA	NA	NA	NA	NA	NA	NA	NA	NA
R.TAAENEFVVLK.K	3.3558	3.15893	NA	NA	NA	NA	NA	3.28001	2.96096	2.0057	NA	3.08922	NA	3.34676	NA	NA	NA	NA	NA	NA	NA	NA	-1.00691	NA	NA	NA	NA
R.TLNETELTELQSQISDTSVVLSM*DNSR.S	-0.345519	2.75914	2.44274	2.78739	2.74279	3.43276	0.117361	2.8224	2.50623	2.6171	1.18623	2.98473	1.99648	2.66018	NA	NA	NA	NA	NA	NA	NA	NA	NA	NA	NA	NA	NA
R.VRQEESEQIK.T	2.14275	1.91309	1.57556	1.94812	2.37751	2.38742	1.67459	2.1939	1.97828	2.17963	2.35608	1.99153	2.00565	2.48695	NA	NA	NA	NA	NA	NA	NA	NA	NA	NA	NA	NA	NA
K.VVVYSNTIQSIIAIIR.A	-2.82262	-2.13433	NA	-2.22514	NA	-2.22501	-4.06255	-2.55067	-2.58923	NA	-1.74225	-2.77986	-2.11152	NA	NA	NA	NA	-1.61854	-3.39177	-1.90382	-2.14039	-2.47012	-1.8385	-1.34964	-1.69611	NA	-2.15856
K.FITIFGTR.S	4.43213	4.1791	NA	NA	4.07632	NA	NA	4.12007	4.29908	NA	4.02179	4.28052	4.27349	4.48724	NA	NA	NA	NA	NA	NA	3.66124	NA	NA	3.41043	NA	1.61063	NA
K.GAGTDDHTLIR.V	1.04808	-0.719281	NA	1.25558	NA	1.86898	1.55597	0.730198	NA	NA	2.02382	1.87388	1.91948	1.7205	NA	NA	NA	NA	-0.372036	NA	-1.31945	NA	1.12648	1.13328	0.524872	-1.01585	-0.586439
K.GDTSGDYK.K	-1.41573	NA	NA	-1.42894	NA	NA	-1.41444	NA	-0.691234	NA	NA	NA	NA	NA	NA	NA	NA	NA	NA	NA	NA	NA	NA	NA	NA	NA	NA
K.GLGTDEESILTLLTSR.S	3.07136	3.11879	2.85299	1.97497	3.01453	2.34006	2.70903	2.49606	3.07686	2.20212	2.94889	2.89268	2.74576	3.37494	0.952784	1.68382	1.42964	1.42421	0.43431	1.73985	2.03504	0.960613	2.04029	1.30177	2.02383	0.0162655	1.95918
K.LIVALM*KPSR.L	0.667108	-4.42605	NA	1.34304	-0.782691	NA	0.315173	2.66763	1.49596	1.38591	NA	1.64651	2.64026	1.09385	NA	NA	NA	-0.387132	NA	NA	NA	NA	NA	0.778083	-1.78263	NA	NA
K.NFATSLYSM*IK.G	0.902084	0.245329	NA	NA	0.329678	0.0954928	NA	0.335337	0.503523	0.274067	NA	-0.196196	NA	1.62998	NA	NA	NA	-1.51778	-0.770836	NA	NA	NA	NA	-0.86874	NA	NA	NA
K.NFATSLYSMIK.G	NA	NA	NA	-2.31617	-1.30171	NA	NA	NA	NA	NA	-2.40733	NA	NA	NA	NA	NA	NA	NA	NA	NA	NA	NA	NA	NA	NA	NA	NA
K.QVYEEEYGSSLEDDVVGDTSGYYQR.M	0.470666	0.773845	0.0681723	0.752193	1.08427	0.313077	0.562387	-0.00157096	1.28951	0.989115	0.27659	1.08879	-1.32674	1.0268	-0.938089	-1.59918	-1.38877	-1.53868	-2.00197	-0.551425	-1.62269	-1.12447	NA	-0.313227	-0.554839	NA	-0.657637
K.VLTEIIASR.T	4.26614	4.0926	NA	4.26192	NA	NA	NA	NA	NA	NA	4.04391	4.17913	4.0818	4.4669	NA	2.85923	2.74784	NA	NA	NA	3.34866	2.40503	NA	NA	3.06495	1.44552	2.84436
K.WGTDEEK.F	0.759174	0.134472	NA	0.20169	-0.155193	NA	NA	0.2204	NA	NA	NA	-1.26443	0.45197	0.969719	NA	NA	NA	NA	-0.570683	NA	NA	NA	NA	NA	NA	NA	NA
K.YM*TISGFQIEETIDR.E	-0.145966	NA	NA	-0.434068	-0.579103	0.175603	NA	-0.680193	0.363725	-1.18321	NA	0.441839	-0.432093	0.344513	-3.36322	-1.5907	-1.92927	-1.70422	-1.86035	NA	-1.26646	-2.87383	NA	-1.3931	NA	NA	-1.86159
R.DLLDDLKSELTGK.F	-1.46897	-2.25655	-1.33958	-0.338597	NA	0.530067	NA	-0.57415	0.799157	1.03784	-1.01477	-1.54774	-0.387875	-0.588758	NA	NA	-3.55189	NA	NA	NA	NA	NA	-2.21454	-0.453095	NA	NA	-2.27417
R.DPDAGIDEAQVEQDAQALFQAGELK.W	-5.28567	2.12389	2.30514	1.62012	2.28214	1.7703	2.61127	1.702	2.18987	1.41865	1.98693	1.82666	2.75164	2.76582	0.0916633	0.953671	-0.0184486	0.8753	0.41164	1.2838	0.739794	-0.243502	0.928806	1.44373	1.17404	-0.443662	0.512508
R.ETSGNLEQLLLAVVK.S	2.33655	2.55312	2.61693	2.16238	2.59687	2.55966	2.28881	2.00767	2.67734	1.37515	1.84424	2.49698	2.04425	2.5142	0.445407	1.42446	0.912033	1.15063	0.687756	1.95474	1.49635	0.641939	1.35609	1.69686	1.50101	0.0407703	0.698923
R.GTVTDFPGFDER.A	4.43555	4.01715	3.70497	4.24077	3.64407	3.76022	3.48694	3.69144	4.26262	3.45067	NA	3.8657	3.73707	4.07551	2.83046	3.07318	2.06505	2.70381	1.76839	NA	2.66946	1.72663	2.82609	NA	3.20533	1.27712	2.54971
R.LYDAYELK.H	2.81727	NA	2.27475	2.7638	2.71731	NA	2.33787	2.25146	-3.70822	1.41757	-5.13027	2.34493	NA	-1.92792	0.383115	0.182849	1.24109	1.24704	1.00498	NA	1.50415	0.432482	NA	0.75441	1.24408	-0.432941	0.979374
R.M*LVVLLQANR.D	3.98761	3.93868	3.52245	3.14292	3.62718	4.1954	3.88359	3.78445	3.90221	-5.16705	3.61367	3.94446	3.63269	3.91138	NA	NA	0.022658	-5.33813	2.15796	NA	-3.46122	NA	NA	2.52858	NA	2.21642	-7.73444
R.M*LVVLLQANRDPDAGIDEAQVEQDAQALFQAGELK.W	0.376463	0.322418	NA	0.617745	0.41852	0.498466	-0.0105611	0.765609	0.764433	1.48234	0.685671	0.604576	0.867243	0.554481	NA	NA	NA	-1.25748	NA	-0.646696	-1.66442	NA	-2.44088	-2.1744	-0.0225336	NA	-0.0631988
R.QEISAAFK.T	NA	NA	2.80576	3.34049	3.16635	3.14755	2.96742	2.99943	NA	NA	2.85917	3.19581	3.10094	3.61701	NA	1.98623	NA	NA	1.60751	2.10406	2.35237	1.05602	2.105	2.37241	1.92068	NA	NA
R.QEISAAFKTLFGR.D	NA	NA	NA	-1.36678	NA	NA	NA	-1.35439	NA	NA	NA	NA	NA	-1.10707	NA	NA	NA	NA	NA	NA	NA	NA	NA	NA	NA	NA	NA
R.SEIDLFNIR.K	4.89311	4.84702	4.75728	4.73517	4.181	4.95227	4.46094	NA	4.55819	4.52131	3.60196	4.60716	NA	4.57959	2.60626	4.17559	2.74105	3.34483	2.50124	NA	3.99714	2.93248	3.53722	3.16765	3.41458	2.46064	3.17387
R.SIPAYLAETLYYAM*K.G	2.50119	2.309	2.43153	0.897573	2.39478	NA	NA	NA	NA	NA	NA	NA	NA	2.89376	NA	NA	0.711071	NA	NA	NA	NA	NA	NA	0.93766	NA	NA	NA
R.SIPAYLAETLYYAMK.G	NA	NA	NA	NA	-2.28326	-1.75777	NA	-3.93878	NA	NA	-1.6555	NA	-1.89137	-2.09709	NA	NA	NA	NA	NA	NA	NA	NA	-2.62549	NA	NA	NA	NA
K.EVASNSELVQSSR.S	NA	NA	NA	NA	NA	NA	NA	0.703812	NA	NA	NA	NA	0.438018	NA	NA	NA	NA	NA	NA	NA	0.759244	3.08587	NA	-1.7563	-1.6242	3.9057	4.11078
K.IIAATIENAQPILQIDNAR.L	NA	NA	NA	NA	-0.517393	NA	NA	2.61888	NA	NA	NA	NA	1.66707	NA	NA	NA	NA	NA	NA	NA	2.27875	3.83305	NA	-1.13338	-0.270087	6.02729	5.68675
K.TEELNKEVASNSELVQSSR.S	NA	NA	NA	NA	NA	NA	NA	NA	NA	NA	NA	NA	NA	NA	NA	NA	NA	NA	NA	NA	NA	-0.932217	NA	NA	NA	-2.51464	-0.910294
K.YEHELALR.Q	NA	NA	NA	NA	NA	NA	NA	3.32692	NA	NA	NA	NA	1.5872	NA	NA	NA	NA	NA	NA	NA	3.22476	3.91185	NA	-0.425381	NA	6.29194	5.9873
R.DQYEQM*AEK.N	NA	NA	NA	NA	NA	NA	NA	NA	NA	NA	NA	NA	NA	NA	NA	NA	NA	NA	NA	NA	NA	0.84437	NA	NA	NA	2.82999	2.22975
R.DQYEQMAEK.N	NA	NA	NA	NA	NA	NA	NA	NA	NA	NA	NA	NA	NA	NA	NA	NA	NA	NA	NA	NA	NA	0.119388	NA	NA	NA	1.66369	1.79381
R.EVFTSSSSSSSR.Q	NA	NA	NA	NA	-2.32188	NA	NA	-0.999019	NA	NA	NA	NA	0.0234132	NA	NA	NA	NA	NA	NA	NA	2.12331	1.91274	NA	NA	-1.47974	2.52896	2.28687
R.LLEGEDAHLSSQQASGQSYSSR.E	NA	NA	NA	NA	-2.4722	NA	NA	0.291286	NA	NA	NA	NA	0.309829	NA	NA	NA	NA	NA	NA	NA	1.70574	2.33133	NA	NA	NA	3.17007	3.39085
R.QTVEADVNGLR.R	NA	NA	NA	NA	NA	NA	NA	1.02002	NA	NA	NA	NA	0.589945	NA	NA	NA	NA	NA	NA	NA	NA	NA	NA	-2.20596	-1.93849	NA	3.50407
R.VLQGLEIELQSQLSM*K.A	NA	NA	NA	NA	NA	NA	NA	0.994731	NA	-0.200042	NA	NA	0.179843	NA	NA	NA	NA	NA	NA	NA	0.599503	3.12815	-0.886796	NA	NA	4.1499	3.36343
R.VLQGLEIELQSQLSMK.A	NA	NA	NA	NA	NA	NA	NA	NA	NA	-1.14165	NA	NA	NA	NA	NA	NA	NA	NA	NA	NA	NA	-1.66352	NA	NA	NA	1.26997	0.411444
K.DQGYSTALIGK.W	NA	NA	NA	NA	NA	NA	NA	NA	-1.10221	-1.41737	NA	NA	NA	-0.51151	NA	NA	NA	NA	NA	NA	NA	NA	NA	NA	NA	NA	NA
K.IDEPTSNM*DIFPTVAK.L	NA	NA	NA	-2.93159	-4.58191	NA	NA	-3.9146	NA	NA	NA	NA	NA	NA	NA	NA	NA	NA	NA	NA	NA	NA	NA	NA	NA	NA	NA
K.VM*QEAADR.H	1.26341	0.792882	0.513042	0.87323	0.785464	NA	NA	0.295594	1.07924	NA	0.657959	1.14068	0.834971	0.874315	NA	NA	NA	NA	NA	NA	NA	NA	NA	NA	NA	NA	NA
R.AAFM*TGR.Y	NA	2.57788	2.64456	2.88139	2.71243	2.83536	NA	0.873348	2.65208	NA	NA	NA	2.31904	2.50371	NA	NA	NA	NA	NA	NA	NA	NA	NA	NA	NA	NA	NA
R.DLM*PLLEGK.S	0.928222	0.700318	0.561184	1.14597	0.818024	0.827139	0.689788	0.581399	1.1595	1.2758	0.862507	1.1363	0.555091	1.30203	NA	NA	NA	NA	NA	NA	NA	NA	NA	NA	NA	NA	NA
R.ERNPLTPASEPR.F	1.73538	NA	NA	1.71569	1.60034	1.68353	NA	1.29242	1.32939	1.8949	NA	1.56295	NA	1.56763	NA	NA	NA	NA	NA	NA	NA	NA	NA	NA	NA	NA	NA
R.LTVEAAQFIQR.N	2.47948	2.92663	2.02096	2.72471	2.33513	2.55729	2.6783	2.63982	1.94637	1.73571	NA	2.97206	2.30562	2.3916	NA	NA	-1.0097	NA	NA	NA	NA	NA	NA	NA	NA	NA	NA
R.TGVFLFTASSGGLPTDEITFAK.L	NA	-0.380004	-0.763406	0.652371	0.978109	0.115619	0.457143	NA	0.656412	0.212221	0.60948	NA	0.558499	0.772729	NA	NA	NA	NA	NA	NA	NA	NA	NA	NA	NA	NA	NA
R.FTPGTFTNQIQAAFR.E	0.548685	NA	0.0819577	0.310003	NA	0.713774	NA	NA	0.716069	1.00405	NA	NA	0.393312	NA	NA	NA	NA	NA	NA	NA	NA	NA	NA	NA	NA	NA	-0.0941976
K.ALPGQLKPFETLLSQNQGGK.T	NA	0.317274	NA	1.05628	NA	NA	0.93066	0.958629	NA	2.10807	NA	0.562215	2.08903	1.719	NA	NA	0.347638	-0.308527	1.61731	NA	NA	NA	2.08574	1.76624	-0.971424	NA	NA
K.DQQEAALVDM*VNDGVEDLR.C	0.603918	0.195586	0.0875829	-3.22984	0.390275	0.400895	0.638328	0.301196	0.410148	0.686194	NA	0.0121874	1.16261	0.838528	0.533867	-0.394195	NA	0.184177	-1.90214	NA	0.862792	NA	1.30384	0.914749	0.422936	NA	-0.0382462
K.EEVVTVETWQEGSLK.A	NA	NA	NA	NA	NA	NA	NA	-3.67725	-2.17069	NA	NA	NA	-1.52233	-1.34664	NA	NA	NA	NA	NA	NA	-2.82396	NA	NA	NA	NA	NA	NA
K.FQDGDLTLYQSNTILR.H	0.732722	0.245427	0.124774	0.460373	0.295938	0.111168	-0.302938	-1.55234	0.269951	NA	-0.347648	0.0401328	0.612091	0.848844	0.120577	-0.539128	-0.59444	-0.393561	NA	NA	0.293133	-0.145582	0.996078	0.400482	NA	-1.7554	0.416567
M.PPYTVVYFPVR.G	2.26461	1.43201	1.2881	NA	1.36493	1.84459	1.65233	1.62634	NA	2.26633	1.45765	2.15975	2.01616	1.19916	1.76813	0.769168	0.174846	1.42309	1.3231	1.67234	1.88722	0.598551	1.73561	1.60612	2.033	0.542832	1.31745
R.M*LLADQGQSWK.E	NA	NA	NA	0.764819	NA	NA	NA	0.0391103	NA	NA	-0.803396	-0.0806	0.149601	NA	NA	NA	NA	NA	NA	-0.970839	NA	NA	NA	NA	NA	NA	NA
K.DEEKM*EIQEIQLK.E	NA	NA	NA	NA	NA	NA	NA	NA	NA	NA	NA	NA	NA	NA	NA	NA	NA	NA	-1.17737	NA	NA	NA	-1.60113	0.934438	NA	NA	NA
K.LVIIESDLER.A	-0.657247	NA	NA	NA	NA	NA	NA	NA	NA	NA	0.337779	NA	NA	0.145777	NA	NA	2.44201	2.71576	1.04829	0.910948	0.737109	NA	NA	1.91096	0.745839	NA	1.68529
K.M*EIQEIQLK.E	-2.03031	NA	-1.73456	NA	NA	NA	NA	NA	NA	NA	NA	NA	NA	-1.29939	NA	NA	0.464786	NA	1.78659	NA	NA	NA	NA	0.903464	NA	NA	NA
K.QLEDELVSLQK.K	NA	NA	NA	-4.38057	NA	NA	NA	NA	NA	NA	-2.79968	NA	NA	NA	NA	NA	0.499985	-0.134397	-1.31345	-1.55544	NA	NA	NA	-0.00407064	NA	NA	NA
R.KLVIIESDLER.A	NA	NA	NA	NA	-1.52981	-0.615523	NA	-0.562422	-0.362479	NA	1.00707	-0.73205	-3.75245	-0.12973	-0.276187	1.86911	-0.740828	2.91628	NA	NA	0.926957	0.0594978	NA	2.42426	1.07268	NA	NA
K.ELEEWYAR.Q	-2.97278	NA	NA	NA	-1.93513	NA	-6.57617	-1.61391	-2.40442	NA	-1.11031	-2.62303	-1.67633	NA	NA	NA	-3.04255	-1.68696	NA	NA	-1.2441	NA	-2.25842	-1.71145	NA	-4.39034	NA
Q.AAEEAFVNDIDESSPGTEWER.V	NA	NA	NA	NA	-1.16591	NA	NA	NA	NA	-2.05922	-1.55341	NA	NA	-1.17144	-1.87408	NA	-2.34507	NA	-1.55239	-1.74263	NA	NA	-0.566185	NA	NA	-4.26413	-1.25203
R.LEALDANSR.K	1.09547	NA	NA	1.99193	NA	NA	NA	NA	NA	-3.2037	1.75391	-1.14971	0.0726474	NA	NA	NA	-0.931993	-5.96691	1.05467	NA	-0.0855419	0.995749	1.23087	-0.175968	0.0268608	NA	NA
R.LQELDAASK.V	NA	NA	-0.0941669	0.848573	NA	NA	NA	NA	NA	0.186749	NA	0.0392412	NA	NA	NA	NA	NA	NA	NA	NA	NA	NA	-1.27831	-1.28535	NA	NA	NA
R.LTQEPESIR.K	NA	1.11288	NA	NA	0.96137	1.04737	NA	NA	NA	NA	0.832856	0.643645	NA	0.727769	NA	NA	NA	NA	NA	NA	NA	NA	NA	NA	NA	NA	NA
K.AASGFNAM*EDAQTLR.K	-1.25755	-1.50053	NA	-1.3237	-1.25367	NA	-0.759774	-3.10502	NA	-2.01121	-1.98829	NA	-2.18988	-1.60257	NA	NA	NA	NA	NA	NA	NA	NA	NA	NA	NA	NA	NA
K.GLGTDDNTLIR.V	1.66283	1.43457	1.07039	1.28932	1.36882	1.24406	1.21292	0.37769	1.34589	NA	NA	1.09242	0.919817	NA	NA	-1.34212	-1.58439	NA	NA	-0.62123	-1.2181	-2.11892	-0.4939	-0.848028	-1.21131	-2.04086	NA
K.GLGTDEDAIISVLAYR.N	0.3969	0.0584572	0.331556	-0.343771	-0.320229	0.0522329	-0.229608	-0.68716	0.514674	0.243353	0.316924	0.714917	-0.123832	0.482159	-2.16885	-3.72021	-2.25231	-1.62429	NA	NA	NA	NA	NA	-1.58423	-2.58001	NA	NA
K.SAYFAEK.L	NA	NA	NA	NA	NA	-1.2563	NA	-1.5362	NA	NA	NA	-0.498122	-1.26825	NA	NA	NA	NA	NA	NA	NA	NA	NA	NA	NA	NA	NA	NA
K.SELSGNFEQVIVGM*M*TPTVLYDVQELR.R	0.106062	-0.0444121	-1.01976	-0.671436	-0.373368	-0.491647	-0.216682	-0.275088	-0.636713	-1.34398	-0.369907	-2.47904	-1.92208	0.132525	NA	NA	NA	NA	NA	-2.15947	NA	NA	NA	-2.3139	NA	NA	NA
K.SETSGSFEDALLAIVK.C	-0.676814	-0.910552	-1.83078	-1.51967	-0.361815	-1.38684	-0.903235	-1.54683	-1.22149	-1.22608	-1.28908	-1.30395	-1.17469	-1.23687	NA	NA	NA	NA	NA	NA	NA	NA	NA	NA	NA	NA	NA
R.AEIDM*LDIR.A	NA	0.992668	0.805941	NA	-0.133292	1.19474	0.832276	0.279531	0.965773	0.447137	-0.109918	1.22285	-0.144962	0.720018	NA	-0.87223	NA	NA	NA	-1.00455	NA	NA	-1.53359	NA	-1.78422	NA	NA
R.DEGNYLDDALVR.Q	2.06079	2.22792	2.09706	1.83393	1.79748	NA	1.9085	0.749122	1.67207	0.906914	NA	NA	2.19112	1.8033	NA	-0.109307	-0.461168	NA	NA	0.770785	NA	NA	NA	NA	NA	NA	-1.63369
R.ISQTYQQQYGR.S	-3.51363	NA	-0.177497	-0.587644	NA	1.11352	0.452048	0.00575864	1.01321	0.407779	0.239259	0.895953	NA	NA	NA	NA	NA	-0.92824	NA	-1.45171	-0.978756	NA	-1.61706	-1.34513	-1.8694	NA	-2.14652
R.QDAQDLYEAGEK.K	0.27255	-0.00767911	-0.073783	-0.317032	-0.0355175	-0.378262	NA	-0.708746	-0.230061	NA	-0.477867	NA	-1.15373	-0.36187	NA	NA	NA	-2.53305	NA	-2.55809	NA	NA	NA	-2.72177	NA	NA	NA
R.RAMKGAGTDEGCLIEILASR.T	1.21707	NA	1.48162	0.43246	NA	1.75001	0.701954	0.507668	1.22235	0.394108	0.906387	1.61513	0.10681	NA	-1.4188	NA	NA	NA	NA	NA	NA	NA	NA	NA	NA	NA	NA
R.SDTSFM*FQR.V	1.04361	0.903114	NA	0.637633	0.622299	1.27677	0.848487	0.459667	1.06712	NA	0.707095	1.02966	0.407856	0.657089	NA	NA	-2.50585	-1.33557	NA	NA	-1.03999	NA	NA	NA	NA	NA	NA
R.VLVSLSAGGR.D	NA	-7.38385	1.34945	2.39277	NA	NA	NA	2.24125	NA	NA	2.48876	2.17404	NA	NA	NA	NA	NA	0.82334	-1.29554	0.843567	NA	NA	NA	0.178651	NA	NA	0.30558
R.GEEVGELSR.G	NA	NA	-2.68045	NA	NA	-1.37999	NA	NA	NA	NA	NA	NA	NA	NA	NA	NA	-1.74581	NA	NA	NA	-1.48877	NA	NA	NA	NA	NA	NA
K.M*VVIGAGVIGVELGSVWQR.L	-2.04931	NA	NA	-2.56086	-1.46435	-2.90938	NA	NA	-1.50123	NA	-1.44523	-2.54001	NA	NA	NA	NA	NA	-2.36895	NA	NA	NA	NA	NA	NA	NA	NA	NA
K.NLGLEELGIELDPR.G	-0.851351	NA	NA	-1.46041	NA	NA	NA	NA	NA	NA	NA	NA	NA	-1.5435	NA	NA	NA	NA	NA	NA	NA	NA	NA	NA	NA	NA	NA
R.EANLAASFGK.S	0.443437	NA	-0.862777	0.0724605	0.843608	NA	NA	NA	NA	NA	NA	NA	NA	1.8438	NA	NA	-1.14783	NA	-0.114749	NA	NA	NA	NA	NA	NA	NA	NA
R.GIEM*SEVR.L	0.491925	NA	0.262389	0.864509	0.223399	0.279157	0.0155318	-0.0867957	0.211521	NA	-0.174019	-0.00351318	NA	NA	NA	-0.71786	NA	-1.10837	NA	NA	-1.21101	-2.72345	-0.80226	-1.21855	NA	NA	-1.3929
K.LFIGGLSFETTDESLR.S	1.3738	0.95144	0.879934	1.32953	1.37647	1.44003	1.00726	1.33879	0.73775	NA	1.28768	1.55608	1.28896	1.86478	-0.631972	NA	-1.16249	-0.30182	-1.07314	-1.23273	NA	NA	0.303411	-0.410223	-0.190513	-1.90807	-0.383161
K.LTDCVVM*R.D	NA	NA	NA	NA	NA	NA	NA	0.0642379	NA	NA	NA	-1.97396	NA	0.70584	NA	NA	NA	NA	NA	NA	NA	NA	NA	NA	NA	NA	NA
K.SESPKEPEQLR.K	1.05946	-0.550383	NA	0.915565	0.258448	0.903163	-0.18326	0.760057	-0.0781388	1.35328	NA	0.545012	0.631069	0.245586	NA	NA	NA	-1.32655	NA	NA	NA	NA	NA	-1.08427	NA	NA	NA
L.SFETTDESLR.S	NA	NA	NA	NA	-2.1472	NA	NA	NA	-2.435	NA	NA	NA	-1.91407	NA	NA	NA	NA	NA	NA	NA	NA	NA	NA	NA	NA	NA	NA
R.KLFIGGLSFETTDESLR.S	-0.568225	-1.91869	-0.773971	0.508057	0.492901	1.28593	NA	0.798366	0.673967	0.916816	NA	1.03414	0.830503	0.661578	NA	-1.56371	NA	-0.768421	NA	NA	NA	NA	-0.118661	-2.75637	-0.455354	NA	-1.5348
R.SSGPYGGGGQYFAK.P	-0.340648	NA	NA	-2.37046	NA	NA	NA	-1.30186	NA	NA	NA	NA	NA	NA	NA	NA	NA	NA	NA	NA	NA	NA	NA	NA	NA	NA	NA
R.SSGPYGGGGQYFAKPR.N	NA	NA	NA	NA	NA	-0.534252	NA	NA	NA	-4.24789	NA	-3.40204	-1.93952	NA	NA	NA	NA	NA	NA	NA	NA	NA	NA	NA	NA	NA	NA
K.AGIFQSVK.-	NA	NA	NA	1.27266	NA	NA	0.849404	NA	NA	NA	0.666221	NA	NA	NA	NA	NA	NA	NA	NA	NA	-0.565044	NA	NA	-0.289205	NA	NA	NA
K.AYADFYR.N	0.784435	0.563507	NA	NA	NA	NA	NA	0.452944	0.648453	-0.00638533	0.62471	0.346658	NA	0.525083	NA	NA	NA	NA	NA	-0.916598	NA	NA	NA	NA	NA	NA	NA
R.NYDVM*K.D	-0.0575366	NA	NA	0.60819	NA	NA	NA	NA	0.0414396	NA	NA	NA	NA	NA	NA	NA	NA	NA	NA	NA	NA	NA	NA	NA	NA	NA	NA
R.DSEEAEIIR.K	-1.68158	-1.50747	NA	NA	-2.26151	NA	NA	-1.34593	-1.58381	NA	NA	NA	NA	NA	NA	NA	NA	NA	NA	NA	NA	NA	NA	NA	NA	NA	NA
R.QIQAAYSILSEVQQAVSQGSSDSQILDLSNR.F	NA	NA	NA	-3.98527	NA	-2.70523	NA	NA	-3.03855	NA	NA	NA	NA	NA	NA	NA	NA	NA	NA	NA	NA	NA	NA	NA	NA	NA	NA
R.TTNFAGILSQGLR.I	-1.4863	-1.23078	NA	NA	-1.67327	NA	-1.39559	-2.09784	-1.9833	NA	NA	NA	NA	NA	NA	NA	NA	NA	NA	NA	NA	NA	NA	NA	NA	NA	NA
R.VVSEDFLQDVSASTK.S	NA	NA	NA	NA	NA	NA	NA	-2.01484	NA	NA	-3.57432	-2.54788	-2.49704	-2.40756	NA	NA	-3.60352	NA	NA	NA	NA	NA	NA	-3.06139	NA	NA	NA
K.GVVPLAGTDGETTTQGLDGLSER.C	NA	NA	-4.27761	NA	NA	NA	NA	NA	NA	NA	-4.55316	NA	NA	NA	NA	NA	NA	NA	NA	NA	-3.14928	NA	-3.93733	NA	-3.16815	NA	NA
K.VDFTLSSER.D	NA	NA	NA	-2.30835	NA	NA	NA	-3.08036	NA	NA	NA	-2.84971	NA	NA	NA	NA	NA	NA	NA	NA	NA	NA	-3.19704	NA	NA	NA	NA
R.VGDTLNLNLR.A	-1.061	-0.419738	NA	-0.160529	-1.09234	NA	-0.995603	NA	-0.205361	-0.849059	-0.85642	NA	NA	0.734414	NA	-1.30952	NA	-3.51959	NA	NA	NA	-4.84361	NA	-1.58158	NA	NA	-0.606214
R.VTASDPLDTLGSEGALSPGGVASLLR.L	-1.06839	-1.26676	-0.991183	-0.530964	NA	-0.0231171	NA	NA	-1.37493	-0.525764	-0.710377	-1.09439	-0.492501	NA	NA	NA	-1.7379	NA	NA	NA	NA	NA	-0.702092	-2.2426	NA	NA	NA
R.GDEELDSLIK.A	2.34701	NA	1.5299	1.94009	1.12847	NA	NA	NA	NA	NA	NA	NA	NA	NA	NA	NA	0.283802	NA	0.139496	0.706576	NA	-0.358833	NA	NA	NA	NA	0.355297
R.VGATAAVYSAAILEYLTAEVLELAGNASK.D	-0.378914	NA	-0.159354	-0.888323	-0.085652	-0.90709	-0.555413	-0.792715	-1.361	-0.767315	-1.08418	0.143373	-0.686195	NA	NA	-1.38744	NA	-2.46411	NA	-0.696859	NA	NA	NA	-1.59816	-1.25999	-2.58009	NA
R.KGNYAER.I	NA	NA	NA	NA	NA	NA	NA	1.20463	1.5673	NA	1.52607	NA	NA	1.38679	NA	NA	NA	1.06635	NA	NA	NA	NA	NA	NA	1.14701	NA	NA
K.NAVTQFVSSM*SASADVLALAK.I	NA	NA	NA	-1.6076	NA	NA	NA	NA	NA	-1.65376	NA	NA	NA	-1.48324	NA	NA	NA	NA	NA	NA	NA	NA	NA	NA	NA	NA	NA
R.ESLSGQAVR.R	-1.05848	NA	NA	NA	-1.20509	NA	NA	-1.37521	-1.24722	-1.84709	-1.21179	-1.3665	NA	-1.41842	NA	NA	NA	NA	NA	NA	NA	NA	NA	NA	NA	NA	NA
R.LEVLDSTK.S	NA	NA	NA	-1.07742	-1.74444	NA	NA	NA	-1.62892	-2.0773	-1.89735	NA	NA	NA	NA	NA	NA	NA	NA	NA	NA	NA	NA	NA	NA	NA	NA
K.EFTNVYIK.N	NA	-0.924747	-1.46934	NA	-0.775345	-1.75552	NA	-0.748552	-0.400727	-1.72676	-0.687694	-0.821064	-0.969663	NA	NA	NA	NA	NA	NA	NA	NA	NA	NA	NA	NA	NA	NA
K.EGIPPDQQR.L	2.71391	2.94237	NA	3.4432	3.03572	NA	NA	NA	3.4364	NA	NA	NA	NA	NA	NA	NA	NA	NA	NA	NA	NA	NA	NA	NA	NA	NA	NA
K.ESTLHLVLR.L	2.49333	NA	-0.07337	NA	NA	NA	NA	1.05444	NA	NA	NA	NA	3.3932	3.51478	-1.38092	NA	4.23117	NA	NA	NA	NA	2.31419	-6.57801	NA	NA	2.08295	NA
K.TITLEVEPSDTIENVK.A	2.48198	2.03914	2.21953	2.5813	2.18234	2.21151	0.546251	NA	NA	2.59522	NA	NA	NA	2.5486	NA	NA	2.56894	2.05746	1.83754	1.22298	1.64818	0.672714	2.11093	2.01962	NA	0.75302	NA
R.LIFAGKQLEDGR.T	NA	NA	0.964693	-1.05533	1.27073	0.355774	-2.31286	-3.11958	-2.50637	0.666563	NA	-0.194043	0.0744399	0.592856	-1.35349	0.76245	1.18369	-3.64303	1.51033	-1.67274	NA	-0.620582	NA	-2.07065	NA	NA	-0.82469
R.TLSDYNIQK.E	3.71633	NA	4.15449	4.63195	-6.99238	NA	NA	NA	NA	NA	NA	4.38683	NA	NA	2.6728	NA	NA	NA	NA	NA	NA	3.3448	NA	NA	3.776	NA	NA
K.EFHLNESGDPSSK.S	-0.373051	-1.72684	NA	NA	NA	NA	NA	-1.23904	-1.40338	NA	NA	NA	-0.250836	NA	NA	NA	NA	NA	NA	NA	NA	NA	NA	NA	NA	NA	NA
K.EQQEAIEHIDEVQNEIDR.L	-1.05493	-6.64481	NA	-0.839761	NA	-0.0457364	-2.21382	-0.74391	-1.14583	NA	-1.0948	-0.0106625	-0.842918	-1.98167	NA	NA	NA	NA	NA	-6.2438	NA	NA	-1.9396	NA	-3.06673	-2.87011	NA
K.VEVTEFEDIK.S	1.17903	NA	NA	NA	NA	NA	0.909174	-4.53008	NA	1.07335	NA	1.0863	0.232345	0.449359	NA	NA	NA	-0.73087	0.550881	NA	-0.0962112	NA	NA	0.237747	0.23785	NA	0.26252
R.IDFYFDENPYFENK.V	-0.783388	NA	-2.14829	-0.521654	NA	-0.696687	-1.58101	-1.08951	-0.700771	NA	-1.41377	0.126262	-1.26458	-0.664652	NA	NA	-1.87291	NA	NA	NA	NA	NA	-1.51568	-1.10132	-2.91341	NA	-1.51988
R.AHQLAIDTYQEFEETYIPK.D	2.50503	1.04501	NA	2.45714	3.08043	2.12873	2.57219	NA	1.85968	3.31916	2.95415	2.42655	NA	2.56304	NA	NA	NA	NA	0.816757	-1.17576	NA	NA	2.18421	0.895926	0.0614248	NA	NA
R.ISLLLIESWLEPVR.F	NA	2.06194	2.6544	4.68543	2.86455	2.63992	3.21691	NA	2.24441	4.95317	3.24233	2.40304	5.648	4.02232	1.4782	0.669298	0.362313	3.29013	2.59015	2.3508	2.34068	1.19372	4.67389	2.0152	3.37873	NA	0.951519
R.LFDHAM*LQAHR.A	NA	NA	NA	NA	NA	NA	NA	NA	NA	NA	NA	0.133184	0.945134	0.0476266	NA	NA	NA	NA	NA	NA	NA	NA	NA	NA	NA	NA	NA
R.SM*FANNLVYDTSDSDDYHLLK.D	2.34268	NA	1.0507	1.89722	NA	NA	2.32275	1.11677	2.22969	3.0559	1.98672	NA	2.0923	2.71433	NA	NA	NA	NA	NA	NA	NA	NA	2.3619	NA	NA	NA	-2.79248
R.SMFANNLVYDTSDSDDYHLLK.D	-1.63083	NA	NA	0.493358	NA	NA	NA	NA	NA	0.546187	NA	NA	0.151835	-0.583761	NA	NA	NA	NA	NA	NA	NA	NA	NA	NA	NA	NA	NA
R.TGQILKQTYSK.F	NA	NA	NA	-0.708646	NA	NA	NA	NA	-0.604881	NA	NA	-0.604838	NA	NA	NA	NA	NA	NA	NA	NA	NA	NA	-0.95639	NA	NA	NA	NA
K.TTFTVAQNER.F	NA	NA	NA	-2.23428	NA	NA	NA	NA	NA	NA	-2.6483	-1.92241	NA	NA	NA	NA	NA	-3.23797	NA	NA	NA	NA	NA	-3.83109	NA	NA	NA
K.AEDEVQR.E	-0.0400945	-0.0482177	-0.251692	0.438003	-0.0146805	0.0829421	NA	-0.308775	NA	NA	NA	NA	-0.300315	-0.156656	NA	NA	NA	NA	NA	NA	NA	NA	NA	NA	NA	NA	NA
K.ATAGDTHLGGEDFDNR.L	NA	NA	NA	NA	NA	NA	NA	-1.43159	NA	-0.690163	-0.975932	NA	-1.02165	-0.604932	NA	NA	NA	NA	NA	NA	NA	NA	-1.03685	-1.3064	NA	-1.56341	NA
K.DAGVIAGLNVLR.I	NA	0.609051	0.766556	0.900688	0.271033	NA	NA	NA	0.0164619	NA	NA	NA	NA	1.36141	-0.0347308	NA	0.516437	0.983649	NA	1.83242	0.822463	NA	1.70365	1.15602	0.99356	NA	NA
K.LLQDFFNGR.D	-0.776863	NA	NA	NA	-0.80774	NA	NA	0.0337903	NA	NA	-1.25344	-0.180779	NA	NA	NA	NA	NA	-0.441074	NA	NA	NA	NA	NA	-0.283707	0.106933	NA	NA
K.NQVALNPQNTVFDAK.R	NA	NA	NA	NA	NA	NA	NA	NA	NA	NA	-2.93232	-3.88498	NA	NA	NA	NA	-2.02508	NA	NA	-1.32555	NA	NA	NA	NA	-2.72257	NA	NA
K.SAVEDEGLK.G	NA	NA	NA	NA	NA	NA	NA	NA	NA	NA	NA	-0.957196	NA	-0.694493	NA	NA	NA	NA	NA	NA	NA	NA	-0.635917	0.226808	-0.35525	NA	-0.630281
K.SINPDEAVAYGAAVQAAILM*GDK.S	-0.923609	NA	NA	-0.609147	-0.395918	-0.918532	-0.992726	-1.21024	NA	-0.735358	NA	-0.783551	-0.326839	-0.0774851	-1.87366	NA	-1.00432	-1.13546	-0.870366	NA	NA	-2.18327	0.213455	-0.692457	-0.797322	NA	-0.652193
K.VEIIANDQGNR.T	4.4955	4.07491	3.77519	4.2471	3.9887	4.33141	NA	3.72058	4.18505	2.23625	3.77752	4.29497	3.75712	3.41991	3.23975	3.55016	3.0617	3.49907	2.80846	3.18286	3.36488	2.25336	3.41867	NA	3.32768	2.09358	2.66814
R.IINEPTAAAIAYGLDR.R	1.13939	0.541401	0.670385	1.60468	0.379445	NA	0.783878	1.21007	-0.137687	-1.79379	1.27931	0.826936	0.944865	1.83654	NA	NA	0.601366	0.885309	0.0144634	NA	0.474621	0.553989	1.48927	0.617717	NA	0.832174	1.47246
R.M*VQEAEK.Y	0.73975	NA	NA	1.2073	0.463057	NA	NA	0.492263	NA	NA	0.62471	NA	0.575227	0.328745	NA	NA	0.414882	NA	NA	NA	NA	NA	NA	NA	NA	NA	NA
R.STLEPVEK.A	NA	NA	0.605555	NA	0.748996	NA	NA	NA	NA	0.504991	0.560726	0.833718	0.615924	NA	NA	NA	0.623871	1.12746	NA	NA	NA	NA	NA	NA	NA	NA	NA
R.TLSSSTQASLEIDSLFEGIDFYTSITR.A	-1.09	-2.07842	-1.26493	-1.26367	NA	-1.29091	-1.06026	NA	-1.26881	NA	-1.4645	-0.34181	NA	0.355577	-1.40865	-1.24973	-2.74947	NA	NA	NA	NA	NA	-0.360888	NA	-0.364776	-1.64951	NA
R.TTPSYVAFTDTER.L	2.64462	3.18335	2.46665	-1.27287	2.18294	3.31729	2.92969	0.494354	2.7093	3.11551	3.1622	2.74416	2.91057	2.23274	0.288541	0.022913	-0.603671	2.56664	2.15981	3.19953	3.1355	NA	3.28977	2.21796	2.95201	2.14014	-1.25812
K.AGVETTTPSK.Q	1.3381	1.31051	0.312762	1.09073	0.841015	1.08957	0.793474	1.281	1.26441	0.829502	0.642666	0.749296	1.46663	1.64448	-0.454836	0.808702	2.14245	0.302219	1.88654	1.27773	0.703643	0.127466	1.58952	2.04547	1.37448	0.362732	1.33213
K.DTDSEEEIR.E	1.17812	0.677924	0.988098	0.897774	0.22497	NA	0.4823	NA	0.976284	NA	0.794326	NA	0.489502	-0.440031	0.75624	0.302602	0.911435	0.238201	0.500507	1.00443	-0.543635	-0.912302	0.630414	1.3755	0.713809	-0.276201	0.838829
K.EAFSLFDKDGDGTITTK.E	1.16261	1.25935	1.06139	NA	NA	NA	NA	NA	NA	NA	NA	NA	NA	NA	NA	NA	1.41854	NA	1.25105	NA	NA	NA	0.4897	NA	NA	NA	0.0344445
K.M*KDTDSEEEIR.E	-1.359	NA	NA	-0.301477	NA	NA	-2.16294	NA	NA	NA	-1.08959	-1.23127	-0.383891	-1.75516	NA	NA	NA	-0.903577	NA	NA	NA	NA	NA	-0.098515	NA	NA	-1.34094
R.EADIDGDGQVNYEEFVQM*M*TAK.-	-1.44518	-1.82248	-2.05064	-0.977154	NA	NA	-1.5681	-1.897	NA	NA	-0.899585	-1.56569	-0.712036	-1.40725	NA	-2.23569	-1.68175	-1.72226	-1.83161	-0.779906	NA	NA	-1.21362	-0.645684	-0.610599	-2.32276	-0.804165
R.VFDKDGNGYISAAELR.H	NA	NA	NA	NA	-6.3092	NA	NA	NA	-1.04269	NA	-2.29674	NA	NA	NA	NA	NA	NA	NA	-1.58884	-1.02697	NA	NA	NA	-2.28751	-3.56443	NA	NA
K.DVNAAIATIK.T	NA	NA	1.92666	NA	NA	1.55876	NA	NA	NA	NA	NA	NA	NA	2.27364	NA	NA	2.5985	NA	2.62821	NA	2.08245	NA	NA	NA	NA	NA	NA
K.TIGGGDDSFNTFFSETGAGK.H	0.56613	-0.113595	NA	-0.735318	NA	-0.340219	-0.933328	NA	NA	0.471616	0.278605	0.100334	0.293097	NA	0.00838625	-1.22899	0.537367	-1.10264	0.293831	-1.51252	NA	-0.430821	NA	-0.730788	-0.719508	-1.53131	0.288193
R.AFVHWYVGEGM*EEGEFSEAR.E	NA	NA	NA	NA	NA	-2.00354	NA	NA	NA	NA	-1.61943	NA	-0.302576	-1.21668	NA	NA	NA	NA	NA	NA	NA	NA	0.683115	NA	0.226046	-0.32396	-2.66834
R.AVCM*LSNTTAIAEAWAR.L	-2.1264	NA	NA	-1.7453	-1.56037	NA	NA	NA	NA	NA	-1.0875	NA	NA	NA	-1.88378	-2.80615	NA	-0.467822	NA	NA	NA	-1.61989	-1.10002	NA	-2.20063	NA	NA
R.FDGALNVDLTEFQTNLVPYPR.I	3.8521	3.29628	3.10805	3.21711	3.12861	3.61598	2.84611	3.35631	NA	3.00004	3.61677	3.71044	0.240001	3.68386	3.45243	4.20847	2.93934	1.31386	2.97964	2.91462	3.76847	3.44217	3.77891	3.45621	3.9564	3.51311	1.63782
R.LIGQIVSSITASLR.F	1.99724	1.23827	1.00593	1.03833	1.6453	1.42736	0.446834	1.76197	1.22424	1.07499	2.27781	1.85774	1.36315	1.53102	3.12116	3.51058	2.35394	3.37869	1.94609	2.23459	2.14012	1.35579	2.09818	3.40239	2.63769	2.63016	2.94138
R.LSVDYGK.K	3.15649	NA	NA	NA	1.37458	NA	NA	NA	3.1858	3.09593	3.381	3.26128	3.06465	3.35124	NA	NA	3.33333	NA	NA	NA	NA	NA	NA	3.55224	NA	NA	NA
R.NLDIERPTYTNLNR.L	3.67475	4.1574	3.97048	4.55209	NA	NA	NA	NA	NA	2.5965	NA	NA	NA	NA	NA	4.73713	3.20569	NA	4.11741	NA	NA	NA	NA	NA	NA	NA	NA
R.PTYTNLNR.L	NA	NA	NA	NA	NA	NA	NA	-0.386792	-0.55621	NA	-0.23015	NA	NA	NA	NA	NA	NA	NA	-1.14274	NA	NA	NA	NA	NA	NA	NA	-0.128041
R.QLFHPEQLITGK.E	NA	NA	NA	-1.22063	0.723101	0.366607	NA	NA	NA	0.917038	NA	0.90564	NA	NA	NA	NA	NA	-7.33414	NA	NA	NA	NA	NA	-2.056	NA	NA	NA
K.LDAITDEENDM*LDLAYGLTDR.S	NA	NA	NA	-2.24277	-2.11781	NA	NA	NA	NA	-2.49121	-3.58783	-3.55526	-1.15097	-2.12405	NA	NA	NA	NA	NA	NA	NA	NA	-2.02698	-2.91938	-2.32521	NA	NA
R.DGETLTTK.G	-0.574389	NA	-2.19007	-0.355446	NA	NA	NA	-1.26857	NA	NA	NA	-1.02757	-0.629052	NA	NA	NA	NA	NA	NA	NA	NA	NA	NA	NA	NA	NA	NA
R.VPETVADAR.Q	1.814	NA	NA	1.93975	1.44906	1.42712	NA	0.88933	1.26492	1.78594	1.03212	1.32822	1.53848	NA	1.67078	NA	-0.533312	NA	NA	1.33969	0.447971	-0.300689	1.69496	NA	1.29359	-0.39428	NA
K.YDPTIEDFYR.K	NA	NA	NA	NA	NA	NA	NA	NA	NA	NA	NA	NA	NA	NA	NA	NA	NA	NA	NA	NA	-5.45409	NA	NA	-1.82385	NA	NA	-3.92289
K.LGLENAEALIR.L	-1.36047	NA	NA	-1.3691	NA	NA	NA	-1.38011	NA	NA	-2.67775	NA	NA	-1.35997	-2.09036	NA	-1.28664	NA	-1.60208	-1.7608	-1.89417	-1.94311	NA	-1.46456	-3.43902	NA	NA
R.GAYTQVIFLAR.N	NA	NA	NA	-0.921405	-1.06823	-0.736417	NA	NA	NA	NA	NA	NA	NA	NA	NA	NA	NA	NA	NA	NA	NA	NA	NA	NA	NA	NA	NA
R.STGGILDVYIFLGPEPK.S	NA	NA	NA	-2.52505	-2.94198	NA	NA	NA	NA	NA	NA	NA	-1.92787	NA	NA	NA	NA	NA	NA	NA	NA	NA	NA	NA	NA	NA	NA
R.LDILDTAGQEEFGAM*R.E	NA	-1.3477	NA	-0.714169	NA	-1.24816	NA	-1.3712	NA	NA	-1.42328	-3.24397	-1.11421	-1.0235	NA	-0.800264	NA	-1.69306	NA	-0.537839	NA	NA	-1.43873	NA	NA	NA	NA
R.LNVDEAFEQLVR.A	NA	NA	NA	-1.60504	NA	-1.73106	NA	NA	NA	-2.46781	-0.968616	NA	NA	NA	-1.12419	NA	-1.06998	0.359737	NA	-1.05135	NA	NA	-0.522298	-0.567061	-0.732648	-0.758465	-1.35365
K.ALAAAGYDVEK.N	NA	1.55744	NA	1.86039	1.17114	NA	1.09881	1.71617	1.62084	NA	1.27392	NA	1.6851	2.29149	-0.363817	0.187988	0.347933	1.22121	1.32664	NA	NA	NA	0.39839	0.930299	0.676856	-1.01008	NA
K.GTGASGSFK.L	2.51077	1.61675	2.22832	1.82285	1.32603	1.8785	1.59986	1.58022	NA	1.98455	1.76291	2.55501	2.04713	1.86196	0.17629	NA	NA	NA	0.948501	NA	NA	NA	NA	0.47338	NA	NA	NA
R.KASGPPVSELITK.A	2.17253	NA	NA	NA	NA	NA	NA	NA	-1.29085	NA	0.928512	1.81108	NA	1.65384	NA	NA	NA	0.518251	NA	NA	NA	NA	-0.275749	NA	NA	NA	0.510964
R.SGVSLAALK.K	2.70826	1.51424	3.14132	3.22274	NA	NA	1.62739	2.10459	NA	NA	3.40412	3.56967	2.7245	3.61226	NA	NA	1.03486	3.6669	4.6927	-0.0553435	1.34971	-0.0174369	NA	0.863151	1.77316	-0.964797	1.30957
R.FATVVEELFR.D	-2.34667	-0.365947	-0.630846	-0.499049	-0.541797	NA	NA	NA	NA	-0.616337	NA	-0.325641	NA	-0.224921	NA	NA	NA	NA	NA	NA	NA	NA	NA	NA	NA	NA	NA
R.GYQVTYVR.L	NA	-2.61579	NA	NA	NA	NA	NA	-2.50406	-2.55484	NA	NA	NA	NA	NA	NA	NA	NA	NA	NA	NA	NA	NA	NA	NA	NA	NA	NA
K.TAFQEALDAAGDK.L	-2.07911	NA	-1.82419	-1.3816	0.120144	NA	-0.642873	0.458382	NA	NA	-1.62174	0.264441	NA	NA	-0.395997	NA	3.58732	NA	0.349315	NA	NA	1.35469	NA	NA	-2.5499	NA	NA
K.VGEFSGANK.E	NA	NA	NA	-1.86797	NA	NA	NA	-0.267603	NA	-1.06472	NA	NA	NA	NA	NA	NA	NA	NA	NA	NA	NA	NA	NA	-0.245613	NA	NA	NA
R.SENEEFVEVGR.L	NA	-2.97036	NA	-3.48193	NA	-4.25408	-4.34557	NA	NA	NA	-3.01666	-3.26963	NA	NA	NA	-0.901164	-1.9533	NA	NA	-1.67829	NA	-2.36414	-1.84977	-2.19032	-2.05473	NA	-1.99172
R.M*YSYVTEELPQLINANFPVDPQR.M	NA	NA	NA	-0.713892	NA	NA	NA	NA	NA	-1.8729	NA	NA	NA	NA	NA	-1.13856	NA	NA	NA	NA	NA	NA	-0.217512	NA	NA	NA	0.450933
K.APGFGDNR.K	1.22825	1.02718	NA	1.55874	1.29007	0.871146	1.03683	0.937674	1.29552	0.829719	1.02318	NA	0.846556	1.07172	-0.280044	-1.07374	-0.0418307	-0.0239509	NA	0.0981873	NA	NA	NA	0.375914	-0.361895	NA	-2.17368
K.EIGNIISDAM*K.K	NA	-1.84537	NA	NA	NA	-2.93214	NA	1.47613	-1.22023	NA	NA	-1.73928	NA	NA	NA	NA	NA	NA	NA	NA	NA	NA	NA	NA	NA	NA	NA
K.LSDGVAVLK.V	0.616565	NA	NA	NA	NA	NA	NA	NA	NA	0.789608	0.761708	NA	NA	NA	NA	NA	-1.13984	-2.18674	NA	NA	NA	NA	-0.0798661	0.106655	NA	NA	NA
K.LVQDVANNTNEEAGDGTTTATVLAR.S	-0.658965	-0.925021	-0.692176	0.209716	0.430623	-0.225262	-0.181504	0.247799	0.243323	0.0399849	-0.18611	0.382712	0.195182	0.291189	-1.99852	NA	-2.49671	-0.635613	-0.354785	-0.509729	NA	-2.33534	-0.333109	-1.37699	-0.782528	-2.88918	-1.07858
K.NAGVEGSLIVEK.I	-0.273868	NA	-0.632386	NA	NA	NA	NA	0.0871072	-0.130608	NA	NA	-0.0241362	NA	0.185754	NA	NA	-2.72221	NA	NA	NA	NA	NA	NA	NA	NA	NA	NA
K.VGEVIVTK.D	NA	NA	-0.285544	1.38583	NA	NA	NA	NA	1.04886	NA	NA	NA	1.33884	1.2662	NA	NA	NA	NA	0.0260562	NA	NA	NA	NA	0.194782	NA	NA	NA
K.VGGTSDVEVNEK.K	NA	NA	-0.699933	NA	NA	NA	NA	-0.164843	0.353644	0.0613898	-0.226158	0.0538121	-0.0661295	-0.0378023	NA	NA	NA	-1.81226	-0.763065	-1.41803	-1.84191	-3.54576	-0.943955	NA	NA	NA	-3.03623
K.VGLQVVAVK.A	NA	0.768768	-3.42514	1.0407	1.40151	NA	NA	0.814972	NA	0.80066	0.809568	NA	NA	1.18251	NA	NA	-0.592722	NA	0.203681	NA	NA	NA	NA	NA	NA	NA	-0.789704
R.ALM*LQGVDLLADAVAVTM*GPK.G	1.38878	0.946892	0.558024	1.39255	1.16853	1.11948	0.902382	1.5359	1.58032	0.484691	1.65483	1.30849	0.706162	1.47226	-0.155479	-1.1484	0.168514	-0.486189	-0.0318689	0.209584	-0.24078	-0.886583	0.219834	0.6415	0.393493	0.523111	-0.776894
R.GVM*LAVDAVIAELK.K	-0.620819	NA	NA	-0.96485	-0.0386302	NA	-0.633879	-1.32469	-0.468853	NA	NA	-0.72817	-0.974935	-0.303002	NA	NA	NA	NA	NA	NA	NA	NA	NA	NA	NA	NA	NA
R.GYISPYFINTSK.G	NA	NA	NA	-0.755357	NA	NA	NA	-1.37191	-1.09753	NA	-1.1136	NA	-2.78781	NA	NA	NA	NA	NA	NA	-3.81804	NA	NA	NA	NA	NA	NA	NA
R.IQEIIEQLDVTTSEYEK.E	-0.125164	NA	-0.942901	-1.07454	-3.14552	NA	NA	NA	NA	-0.409695	-0.542538	NA	-0.95386	0.116772	NA	NA	-2.0456	NA	-2.17807	NA	NA	NA	NA	-1.46323	NA	NA	-4.67846
R.KPLVIIAEDVDGEALSTLVLNR.L	0.72305	0.569709	1.52036	0.655468	3.53128	NA	1.60439	-0.621585	-0.0748025	NA	0.207373	-0.100811	0.651462	-0.478919	-0.570038	0.0280382	NA	1.54261	-1.42426	-0.286352	0.784808	NA	-0.0708614	-0.62685	2.68123	NA	-1.13062
R.TALLDAAGVASLLTTAEVVVTEIPK.E	-1.01819	-0.385861	-1.65965	0.0965459	0.282504	-1.6069	-0.512048	-1.39593	-0.744359	NA	-0.565697	-0.460834	-1.68828	-0.999201	-1.80096	NA	NA	NA	-2.26577	-2.43013	NA	NA	-1.49331	-1.66159	NA	NA	-2.90149
R.VTDALNATR.A	2.58505	2.48908	2.30424	2.88563	1.41487	2.4521	2.26697	2.03413	2.37109	2.21693	2.33707	2.33565	1.9252	2.14982	NA	1.4029	0.560205	1.39979	1.25832	1.79073	NA	0.595698	1.72016	1.11294	1.29996	0.236439	0.978257
R.ASSIIDELFQDR.F	NA	NA	-1.06322	-0.765705	-1.14002	-1.34489	NA	-0.920284	-0.8546	-0.859647	-0.597057	-1.05127	NA	-0.242126	-1.34168	NA	-3.34813	-1.50225	NA	NA	-1.42878	NA	-0.556416	-1.38573	NA	NA	NA
R.ELDESLQVAER.L	NA	-3.20315	NA	NA	NA	NA	NA	NA	NA	NA	NA	NA	-3.39685	NA	NA	NA	NA	NA	NA	-1.39511	NA	NA	NA	NA	-1.01427	NA	NA
R.SGSGLVGR.Q	4.75618	NA	-1.82966	NA	NA	NA	5.13156	NA	NA	5.40553	2.65207	NA	NA	5.39991	NA	NA	NA	NA	NA	NA	NA	NA	NA	NA	NA	NA	NA
K.DNHLLGTFDLTGIPPAPR.G	NA	NA	NA	0.562992	NA	NA	NA	NA	NA	0.653162	NA	NA	0.491396	NA	NA	NA	-1.57907	NA	NA	NA	NA	NA	NA	NA	NA	NA	NA
K.ELEEIVQPIISK.L	1.33224	NA	0.22296	1.21087	NA	0.456338	1.18646	NA	0.960111	1.32119	NA	NA	0.556972	1.29554	-1.89952	-1.89907	-1.06256	NA	-0.756767	-2.18955	-0.727218	-2.6312	NA	-0.314257	-0.742569	NA	-2.77908
K.ETAEAYLGK.K	1.22544	0.729524	NA	NA	0.974129	NA	NA	0.505596	NA	NA	0.444181	NA	NA	1.17947	-2.1312	NA	-1.21404	-1.10392	NA	NA	-1.33118	NA	-0.259017	-0.442637	NA	NA	NA
K.FAEEDKK.L	NA	NA	NA	NA	NA	NA	NA	NA	-0.579515	NA	-1.18835	NA	-0.582845	-0.789065	NA	NA	NA	NA	NA	NA	NA	NA	NA	NA	NA	NA	NA
K.FEELNM*DLFR.S	NA	1.52958	1.1346	1.96914	NA	NA	1.28359	1.44727	1.56978	1.48786	0.776296	1.47381	-5.55076	1.73299	NA	0.321616	1.84339	-2.16682	NA	NA	-1.12394	NA	0.416389	-0.338923	-1.19549	NA	-1.06354
K.FEELNMDLFR.S	-1.17672	NA	-2.16556	-1.10347	NA	NA	NA	NA	NA	-0.175595	-5.19262	NA	-1.77971	-2.19001	NA	NA	NA	NA	NA	NA	NA	NA	NA	NA	NA	NA	NA
K.IEWLESHQDADIEDFK.A	0.20988	NA	NA	NA	NA	NA	NA	-1.0957	NA	NA	NA	NA	NA	0.376087	NA	NA	NA	NA	NA	NA	NA	NA	NA	-4.19091	NA	NA	NA
K.ITITNDQNR.L	3.03667	2.65903	2.42657	3.11074	2.80212	NA	2.85431	2.45692	2.87173	3.0747	2.47502	2.55102	2.50801	NA	0.8972	0.973513	NA	1.09961	1.35309	1.28179	1.35852	0.778229	1.99363	1.60099	0.807666	-0.326873	0.774117
K.KSDIDEIVLVGGSTR.I	NA	1.12243	1.22177	NA	NA	NA	NA	1.25426	NA	-2.34767	NA	1.18495	NA	NA	NA	NA	NA	NA	0.347091	NA	-0.0338895	NA	NA	NA	NA	-1.86883	NA
K.NQLTSNPENTVFDAK.R	NA	-1.35858	-1.67194	NA	-0.453316	NA	0.437951	0.289778	-0.551278	1.20707	0.932672	0.373266	0.61018	NA	NA	NA	NA	-4.43417	NA	NA	-1.04385	NA	NA	NA	-1.51656	NA	NA
K.SDIDEIVLVGGSTR.I	2.18847	1.32196	1.26759	NA	NA	1.41297	1.66345	1.45402	1.54226	1.51559	1.5078	-6.39436	NA	1.6925	NA	NA	-0.489612	NA	-0.0860194	NA	NA	NA	0.766761	0.0132701	-0.11706	-1.21938	-0.632601
K.SQIFSTASDNQPTVTIK.V	-0.142788	NA	-1.88242	NA	-0.39386	NA	-0.819823	0.30059	0.109497	NA	0.278234	NA	NA	0.851138	NA	NA	-1.23198	NA	NA	NA	NA	NA	NA	NA	NA	NA	NA
K.TFAPEEISAM*VLTK.M	NA	-0.323498	NA	NA	NA	NA	NA	-0.67925	NA	NA	NA	-0.0112457	-0.302639	0.448234	NA	NA	NA	NA	NA	NA	NA	NA	NA	NA	NA	NA	NA
K.VLEDSDLK.K	2.48463	-6.51683	NA	2.66013	2.03043	1.71351	2.36783	2.12826	NA	NA	1.94886	NA	2.30416	2.63284	NA	NA	0.532963	NA	NA	0.826245	NA	NA	NA	1.33377	0.811638	NA	NA
K.VLEDSDLKK.S	NA	0.648213	0.377134	1.65974	1.57855	NA	1.35282	0.869808	NA	NA	-0.167505	NA	1.54762	1.66456	NA	NA	NA	NA	NA	NA	NA	NA	NA	NA	NA	NA	NA
K.VTHAVVTVPAYFNDAQR.Q	0.141889	-2.19527	-0.939284	0.751192	NA	-0.713254	NA	NA	NA	0.302132	NA	NA	0.669754	0.861148	NA	NA	NA	NA	NA	NA	NA	NA	NA	NA	NA	NA	NA
K.VYEGERPLTK.D	2.77741	NA	NA	NA	NA	NA	2.21562	1.36272	2.53194	2.78668	1.96832	NA	NA	2.8804	NA	NA	1.28975	NA	1.0755	NA	NA	NA	1.36205	0.825272	NA	NA	NA
[truncated: 4,795 more rows]
