# Supplementary material for: Advanced multi-modal mass spectrometry imaging reveals functional differences of placental villous compartments at microscale resolution
Source: Nat Commun. 2025 Feb 28;16:2061. doi: 10.1038/s41467-025-57107-y (PMC11871073; doi:10.1038/s41467-025-57107-y)
Supplement: Supplementary file 11 — Supplementary Data 9 [file 41467_2025_57107_MOESM11_ESM.xlsx]

## Sheet: Supplementary Data 9
Supplementary Data 9. Statistical results based on ANOVA and G-test. A two-sided likelihood ratio test for lack-of-fit was conducted and a Benjamini-Hochberg multiple comparison adjustment was calculated on all p-values.				Core subregion			Syncytiotrophoblast (STB) subregion
				Section 1	Section 2	Section 3	Section 1	Section 2	Section 3
Protein	Uniprot	Protein_Name	Gene_Name	N_Core_19	N_Core_23	N_Core_26	N_STB_19	N_STB_23	N_STB_26	N_Peptides	ANOVA_Log2FC_STBvsCore	ANOVA_pvalue_STBvsCore	Gtest_OR_STBvsCore	Gtest_pvalue_STBvsCore	ANOVA_adjusted_pvalue_STBvsCore	Gtest_adjusted_pvalue_STBvsCore
sp|A0A075B6P5|KV228_HUMAN	KV228_HUMAN	Immunoglobulin kappa variable 2-28	IGKV2-28	2	0	1	0	1	1	1	0.0551546	0.968695	-2	0.489603	0.97825	0.572226
sp|A0A075B6S2|KVD29_HUMAN	KVD29_HUMAN	Immunoglobulin kappa variable 2D-29	IGKV2D-29	2	0	1	0	1	1	1	0.0551546	0.968695	-2	0.489603	0.97825	0.572226
sp|A0A075B6S6|KVD30_HUMAN	KVD30_HUMAN	Immunoglobulin kappa variable 2D-30	IGKV2D-30	2	0	1	0	1	1	1	0.0551546	0.968695	-2	0.489603	0.97825	0.572226
sp|A0A087WW87|KV240_HUMAN	KV240_HUMAN	Immunoglobulin kappa variable 2-40	IGKV2-40	2	0	1	0	1	1	1	0.0551546	0.968695	-2	0.489603	0.97825	0.572226
sp|A0A0A0MRZ7|KVD26_HUMAN	KVD26_HUMAN	Immunoglobulin kappa variable 2D-26	IGKV2D-26	2	0	1	0	1	1	1	0.0551546	0.968695	-2	0.489603	0.97825	0.572226
sp|A2NJV5|KV229_HUMAN	KV229_HUMAN	Immunoglobulin kappa variable 2-29	IGKV2-29	2	0	1	0	1	1	1	0.0551546	0.968695	-2	0.489603	0.97825	0.572226
sp|P01614|KVD40_HUMAN	KVD40_HUMAN	Immunoglobulin kappa variable 2D-40 (Ig kappa chain V-II region Cum)	IGKV2D-40	2	0	1	0	1	1	1	0.0551546	0.968695	-2	0.489603	0.97825	0.572226
sp|P01615|KVD28_HUMAN	KVD28_HUMAN	Immunoglobulin kappa variable 2D-28 (Ig kappa chain V-II region FR) (Ig kappa chain V-II region GM607) (Ig kappa chain V-II region MIL) (Ig kappa chain V-II region TEW)	IGKV2D-28	2	0	1	0	1	1	1	0.0551546	0.968695	-2	0.489603	0.97825	0.572226
sp|P06310|KV230_HUMAN	KV230_HUMAN	Immunoglobulin kappa variable 2-30 (Ig kappa chain V-II region RPMI 6410)	IGKV2-30	2	0	1	0	1	1	1	0.0551546	0.968695	-2	0.489603	0.97825	0.572226
sp|A0A0A0MRZ8|KVD11_HUMAN	KVD11_HUMAN	Immunoglobulin kappa variable 3D-11	IGKV3D-11	0	2	1	0	1	1	1	0.0521772	0.833472	-2	0.489603	0.881838	0.572226
sp|P04433|KV311_HUMAN	KV311_HUMAN	Immunoglobulin kappa variable 3-11 (Ig kappa chain V-III region VG)	IGKV3-11	0	2	1	0	1	1	1	0.0521772	0.833472	-2	0.489603	0.881838	0.572226
sp|A0A0B4J1X5|HV374_HUMAN	HV374_HUMAN	Immunoglobulin heavy variable 3-74	IGHV3-74	1	0	2	2	1	1	1	-0.920485	0.101461	1.2	0.837611	0.170726	0.868273
sp|A0A0C4DH42|HV366_HUMAN	HV366_HUMAN	Immunoglobulin heavy variable 3-66	IGHV3-66	1	0	2	2	1	1	1	-0.920485	0.101461	1.2	0.837611	0.170726	0.868273
sp|P01764|HV323_HUMAN	HV323_HUMAN	Immunoglobulin heavy variable 3-23 (Ig heavy chain V-III region LAY) (Ig heavy chain V-III region POM) (Ig heavy chain V-III region TEI) (Ig heavy chain V-III region TIL) (Ig heavy chain V-III region TUR) (Ig heavy chain V-III region VH26) (Ig heavy chain V-III region WAS) (Ig heavy chain V-III region ZAP)	IGHV3-23	1	0	2	2	1	1	1	-0.920485	0.101461	1.2	0.837611	0.170726	0.868273
sp|P01767|HV353_HUMAN	HV353_HUMAN	Immunoglobulin heavy variable 3-53 (Ig heavy chain V-III region BUT)	IGHV3-53	1	0	2	2	1	1	1	-0.920485	0.101461	1.2	0.837611	0.170726	0.868273
sp|P01768|HV330_HUMAN	HV330_HUMAN	Immunoglobulin heavy variable 3-30 (Ig heavy chain V-III region BUR) (Ig heavy chain V-III region CAM) (Ig heavy chain V-III region GA) (Ig heavy chain V-III region NIE)	IGHV3-30	1	0	2	2	1	1	1	-0.920485	0.101461	1.2	0.837611	0.170726	0.868273
sp|P01772|HV333_HUMAN	HV333_HUMAN	Immunoglobulin heavy variable 3-33 (Ig heavy chain V-III region HIL) (Ig heavy chain V-III region KOL)	IGHV3-33	1	0	2	2	1	1	1	-0.920485	0.101461	1.2	0.837611	0.170726	0.868273
sp|P0DP02|HVC33_HUMAN	HVC33_HUMAN	Immunoglobulin heavy variable 3-30-3	IGHV3-30-3	1	0	2	2	1	1	1	-0.920485	0.101461	1.2	0.837611	0.170726	0.868273
sp|P0DP03|HVC05_HUMAN	HVC05_HUMAN	Immunoglobulin heavy variable 3-30-5	IGHV3-30-5	1	0	2	2	1	1	1	-0.920485	0.101461	1.2	0.837611	0.170726	0.868273
sp|A0A0C4DH25|KVD20_HUMAN	KVD20_HUMAN	Immunoglobulin kappa variable 3D-20	IGKV3D-20	3	3	4	2	1	4	1	-0.471081	0.00376995	-7.54187	0.0421143	0.00966823	0.0713945
sp|P01619|KV320_HUMAN	KV320_HUMAN	Immunoglobulin kappa variable 3-20 (Ig kappa chain V-III region B6) (Ig kappa chain V-III region GOL) (Ig kappa chain V-III region HAH) (Ig kappa chain V-III region HIC) (Ig kappa chain V-III region IARC/BL41) (Ig kappa chain V-III region NG9) (Ig kappa chain V-III region SIE) (Ig kappa chain V-III region Ti) (Ig kappa chain V-III region WOL)	IGKV3-20	3	3	4	2	1	4	1	-0.471081	0.00376995	-7.54187	0.0421143	0.00966823	0.0713945
sp|A0A0C4DH41|HV461_HUMAN	HV461_HUMAN	Immunoglobulin heavy variable 4-61	IGHV4-61	2	0	3	2	1	4	1	-0.31861	0.171196	1.38142	0.725451	0.254026	0.798897
sp|P01824|HV439_HUMAN	HV439_HUMAN	Immunoglobulin heavy variable 4-39 (Ig heavy chain V-II region WAH)	IGHV4-39	2	0	3	2	1	4	1	-0.31861	0.171196	1.38142	0.725451	0.254026	0.798897
sp|P01825|HV459_HUMAN	HV459_HUMAN	Immunoglobulin heavy variable 4-59 (Ig heavy chain V-II region NEWM)	IGHV4-59	2	0	3	2	1	4	1	-0.31861	0.171196	1.38142	0.725451	0.254026	0.798897
sp|P06331|HV434_HUMAN	HV434_HUMAN	Immunoglobulin heavy variable 4-34 (Ig heavy chain V-II region ARH-77)	IGHV4-34	2	0	3	2	1	4	1	-0.31861	0.171196	1.38142	0.725451	0.254026	0.798897
sp|P0DP06|HVD34_HUMAN	HVD34_HUMAN	Immunoglobulin heavy variable 4-30-4	IGHV4-30-4	2	0	3	2	1	4	1	-0.31861	0.171196	1.38142	0.725451	0.254026	0.798897
sp|P0DP07|HV431_HUMAN	HV431_HUMAN	Immunoglobulin heavy variable 4-31	IGHV4-31	2	0	3	2	1	4	1	-0.31861	0.171196	1.38142	0.725451	0.254026	0.798897
sp|P0DP08|HVD82_HUMAN	HVD82_HUMAN	Immunoglobulin heavy variable 4-38-2	IGHV4-38-2	2	0	3	2	1	4	1	-0.31861	0.171196	1.38142	0.725451	0.254026	0.798897
sp|A0A0J9YX57|MAB6B_HUMAN	MAB6B_HUMAN	Melanoma-associated antigen B6B	MAGEB6B	0	0	0	2	1	4	1	NA	NA	Inf	0.000921579	NA	0.00284662
sp|A2A368|MAGBG_HUMAN	MAGBG_HUMAN	Melanoma-associated antigen B16 (MAGE-B16 antigen)	MAGEB16	0	0	0	2	1	4	1	NA	NA	Inf	0.000921579	NA	0.00284662
sp|A8MXT2|MAGBH_HUMAN	MAGBH_HUMAN	Melanoma-associated antigen B17	MAGEB17	0	0	0	2	1	4	1	NA	NA	Inf	0.000921579	NA	0.00284662
sp|O15480|MAGB3_HUMAN	MAGB3_HUMAN	Melanoma-associated antigen B3 (MAGE-B3 antigen)	MAGEB3	0	0	0	2	1	4	1	NA	NA	Inf	0.000921579	NA	0.00284662
sp|O60732|MAGC1_HUMAN	MAGC1_HUMAN	Melanoma-associated antigen C1 (Cancer/testis antigen 7.1) (CT7.1) (MAGE-C1 antigen)	MAGEC1	0	0	0	2	1	4	1	NA	NA	Inf	0.000921579	NA	0.00284662
sp|P43355|MAGA1_HUMAN	MAGA1_HUMAN	Melanoma-associated antigen 1 (Antigen MZ2-E) (Cancer/testis antigen 1.1) (CT1.1) (MAGE-1 antigen)	MAGEA1 MAGE1 MAGE1A	0	0	0	2	1	4	1	NA	NA	Inf	0.000921579	NA	0.00284662
sp|P43356|MAGA2_HUMAN	MAGA2_HUMAN	Melanoma-associated antigen 2 (Cancer/testis antigen 1.2) (CT1.2) (MAGE-2 antigen)	MAGEA2 MAGE2 MAGEA2A; MAGEA2B MAGE2 MAGEA2	0	0	0	2	1	4	1	NA	NA	Inf	0.000921579	NA	0.00284662
sp|P43357|MAGA3_HUMAN	MAGA3_HUMAN	Melanoma-associated antigen 3 (Antigen MZ2-D) (Cancer/testis antigen 1.3) (CT1.3) (MAGE-3 antigen)	MAGEA3 MAGE3	0	0	0	2	1	4	1	NA	NA	Inf	0.000921579	NA	0.00284662
sp|P43358|MAGA4_HUMAN	MAGA4_HUMAN	Melanoma-associated antigen 4 (Cancer/testis antigen 1.4) (CT1.4) (MAGE-4 antigen) (MAGE-41 antigen) (MAGE-X2 antigen)	MAGEA4 MAGE4	0	0	0	2	1	4	1	NA	NA	Inf	0.000921579	NA	0.00284662
sp|P43360|MAGA6_HUMAN	MAGA6_HUMAN	Melanoma-associated antigen 6 (Cancer/testis antigen 1.6) (CT1.6) (MAGE-6 antigen) (MAGE3B antigen)	MAGEA6 MAGE6	0	0	0	2	1	4	1	NA	NA	Inf	0.000921579	NA	0.00284662
sp|P43361|MAGA8_HUMAN	MAGA8_HUMAN	Melanoma-associated antigen 8 (Cancer/testis antigen 1.8) (CT1.8) (MAGE-8 antigen)	MAGEA8 MAGE8	0	0	0	2	1	4	1	NA	NA	Inf	0.000921579	NA	0.00284662
sp|P43363|MAGAA_HUMAN	MAGAA_HUMAN	Melanoma-associated antigen 10 (Cancer/testis antigen 1.10) (CT1.10) (MAGE-10 antigen)	MAGEA10 MAGE10	0	0	0	5	5	8	2	NA	NA	1.2831e+09	3.10852e-08	NA	3.34025e-07
sp|P43364|MAGAB_HUMAN	MAGAB_HUMAN	Melanoma-associated antigen 11 (Cancer/testis antigen 1.11) (CT1.11) (MAGE-11 antigen)	MAGEA11 MAGE11	0	0	0	2	1	4	1	NA	NA	Inf	0.000921579	NA	0.00284662
sp|P43365|MAGAC_HUMAN	MAGAC_HUMAN	Melanoma-associated antigen 12 (Cancer/testis antigen 1.12) (CT1.12) (MAGE-12 antigen) (MAGE12F antigen)	MAGEA12 MAGE12	0	0	0	2	1	4	1	NA	NA	Inf	0.000921579	NA	0.00284662
sp|Q8N7X4|MAGB6_HUMAN	MAGB6_HUMAN	Melanoma-associated antigen B6 (Cancer/testis antigen 3.4) (CT3.4) (MAGE-B6 antigen)	MAGEB6	0	0	0	2	1	4	1	NA	NA	Inf	0.000921579	NA	0.00284662
sp|Q96M61|MAGBI_HUMAN	MAGBI_HUMAN	Melanoma-associated antigen B18 (MAGE-B18 antigen)	MAGEB18	0	0	0	2	1	4	1	NA	NA	Inf	0.000921579	NA	0.00284662
sp|Q9UBF1|MAGC2_HUMAN	MAGC2_HUMAN	Melanoma-associated antigen C2 (Cancer/testis antigen 10) (CT10) (Hepatocellular carcinoma-associated antigen 587) (MAGE-C2 antigen) (MAGE-E1 antigen)	MAGEC2 HCA587 MAGEE1	0	0	0	2	1	4	1	NA	NA	Inf	0.000921579	NA	0.00284662
sp|Q9UJ55|MAGL2_HUMAN	MAGL2_HUMAN	MAGE-like protein 2 (Necdin-like protein 1) (Protein nM15)	MAGEL2 NDNL1	0	0	0	2	1	4	1	NA	NA	Inf	0.000921579	NA	0.00284662
sp|A0A2R8Y4L2|RA1L3_HUMAN	RA1L3_HUMAN	Heterogeneous nuclear ribonucleoprotein A1-like 3 (Heterogeneous nuclear ribonucleoprotein A1 pseudogene 48)	HNRNPA1L3 HNRNPA1P48	12	16	13	24	29	31	8	1.45818	2.70396e-14	5.71505	1.35082e-07	4.9301e-13	1.20352e-06
sp|P09651|ROA1_HUMAN	ROA1_HUMAN	Heterogeneous nuclear ribonucleoprotein A1 (hnRNP A1) (Helix-destabilizing protein) (Single-strand RNA-binding protein) (hnRNP core protein A1) [Cleaved into: Heterogeneous nuclear ribonucleoprotein A1, N-terminally processed]	HNRNPA1 HNRPA1	15	21	22	37	48	49	15	1.50674	5.82197e-22	7.41051	3.90823e-14	2.03922e-20	8.34854e-13
sp|P22626|ROA2_HUMAN	ROA2_HUMAN	Heterogeneous nuclear ribonucleoproteins A2/B1 (hnRNP A2/B1)	HNRNPA2B1 HNRPA2B1	20	34	25	38	60	58	20	1.09906	3.34331e-11	4.30314	1.35921e-10	4.00896e-10	2.00823e-09
sp|Q32P51|RA1L2_HUMAN	RA1L2_HUMAN	Heterogeneous nuclear ribonucleoprotein A1-like 2 (hnRNP A1-like 2) (hnRNP core protein A1-like 2)	HNRNPA1L2 HNRNPA1L	8	16	16	22	27	27	10	1.43397	2.57824e-11	3.65998	3.68108e-05	3.2374e-10	0.000168645
sp|A0A2R8Y619|H2BK1_HUMAN	H2BK1_HUMAN	Histone H2B type 2-K1 (Histone H2B type 2-E1)	H2BK1 H2BE1	3	3	3	7	7	10	3	1.16343	5.44823e-08	13.8073	0.000183125	3.8987e-07	0.000689286
sp|P23527|H2B1O_HUMAN	H2B1O_HUMAN	Histone H2B type 1-O (H2B-clustered histone 17) (Histone H2B.2) (Histone H2B.n) (H2B/n)	H2BC17 H2BFH H2BFN HIST1H2BO	26	40	32	38	52	60	15	0.83623	1.74809e-08	3.62048	5.83129e-06	1.51085e-07	3.28218e-05
sp|P33778|H2B1B_HUMAN	H2B1B_HUMAN	Histone H2B type 1-B (H2B-clustered histone 3) (Histone H2B.1) (Histone H2B.f) (H2B/f)	H2BC3 H2BFF HIST1H2BB	26	40	32	38	52	60	15	0.83623	1.74809e-08	3.62048	5.83129e-06	1.51085e-07	3.28218e-05
sp|P58876|H2B1D_HUMAN	H2B1D_HUMAN	Histone H2B type 1-D (H2B-clustered histone 5) (HIRA-interacting protein 2) (Histone H2B.1 B) (Histone H2B.b) (H2B/b)	H2BC5 H2BFB HIRIP2 HIST1H2BD	27	42	31	40	51	59	15	0.855935	3.51449e-08	3.18691	2.95642e-05	2.65784e-07	0.00013867
sp|P62807|H2B1C_HUMAN	H2B1C_HUMAN	Histone H2B type 1-C/E/F/G/I (Histone H2B.1 A) (Histone H2B.a) (H2B/a) (Histone H2B.g) (H2B/g) (Histone H2B.h) (H2B/h) (Histone H2B.k) (H2B/k) (Histone H2B.l) (H2B/l)	H2BC4 H2BFL HIST1H2BC; H2BC6 H2BFH HIST1H2BE; H2BC7 H2BFG HIST1H2BF; H2BC8 H2BFA HIST1H2BG; H2BC10 H2BFK HIST1H2BI	27	42	31	40	51	59	15	0.855935	3.51449e-08	3.18691	2.95642e-05	2.65784e-07	0.00013867
sp|Q16778|H2B2E_HUMAN	H2B2E_HUMAN	Histone H2B type 2-E (H2B-clustered histone 21) (Histone H2B-GL105) (Histone H2B.q) (H2B/q)	H2BC21 H2BFQ HIST2H2BE	26	40	32	38	52	60	15	0.83623	1.74809e-08	3.62048	5.83129e-06	1.51085e-07	3.28218e-05
sp|Q5QNW6|H2B2F_HUMAN	H2B2F_HUMAN	Histone H2B type 2-F (H2B-clustered histone 18)	H2BC18 HIST2H2BF	27	42	31	40	51	59	15	0.855935	3.51449e-08	3.18691	2.95642e-05	2.65784e-07	0.00013867
sp|Q8N257|H2B3B_HUMAN	H2B3B_HUMAN	Histone H2B type 3-B (H2B type 12) (H2B-clustered histone 26) (H2B.U histone 1)	H2BC26 H2BU1 HIST3H2BB	26	40	32	38	52	60	15	0.83623	1.74809e-08	3.62048	5.83129e-06	1.51085e-07	3.28218e-05
sp|Q93079|H2B1H_HUMAN	H2B1H_HUMAN	Histone H2B type 1-H (H2B-clustered histone 9) (Histone H2B.j) (H2B/j)	H2BC9 H2BFJ HIST1H2BH	27	42	31	40	51	59	15	0.855935	3.51449e-08	3.18691	2.95642e-05	2.65784e-07	0.00013867
sp|Q96A08|H2B1A_HUMAN	H2B1A_HUMAN	Histone H2B type 1-A (Histone H2B, testis) (TSH2B.1) (hTSH2B) (Testis-specific histone H2B)	H2BC1 HIST1H2BA TSH2B	6	8	7	11	12	15	4	0.202061	0.532159	14.8083	0.000160613	0.626817	0.000621762
sp|Q99877|H2B1N_HUMAN	H2B1N_HUMAN	Histone H2B type 1-N (Histone H2B.d) (H2B/d)	H2BC15 H2BFD HIST1H2BN	27	42	31	40	51	59	15	0.855935	3.51449e-08	3.18691	2.95642e-05	2.65784e-07	0.00013867
sp|Q99879|H2B1M_HUMAN	H2B1M_HUMAN	Histone H2B type 1-M (Histone H2B.e) (H2B/e)	H2BC14 H2BFE HIST1H2BM	27	42	31	40	51	59	15	0.855935	3.51449e-08	3.18691	2.95642e-05	2.65784e-07	0.00013867
sp|Q99880|H2B1L_HUMAN	H2B1L_HUMAN	Histone H2B type 1-L (Histone H2B.c) (H2B/c)	H2BC13 H2BFC HIST1H2BL	27	42	31	40	51	59	15	0.855935	3.51449e-08	3.18691	2.95642e-05	2.65784e-07	0.00013867
sp|O60814|H2B1K_HUMAN	H2B1K_HUMAN	Histone H2B type 1-K (H2B K) (HIRA-interacting protein 1)	H2BC12 H2BFT HIRIP1 HIST1H2BK	27	42	31	39	51	56	14	0.860205	3.57179e-08	2.94975	0.00014875	2.65934e-07	0.000582194
sp|P06899|H2B1J_HUMAN	H2B1J_HUMAN	Histone H2B type 1-J (Histone H2B.1) (Histone H2B.r) (H2B/r)	H2BC11 H2BFR HIST1H2BJ	26	40	32	37	52	57	14	0.839595	1.82234e-08	3.35636	3.19404e-05	1.55483e-07	0.000148247
sp|P57053|H2BFS_HUMAN	H2BFS_HUMAN	Histone H2B type F-S (H2B-clustered histone 12 like) (H2B.S histone 1) (Histone H2B.s) (H2B/s)	H2BC12L H2BFS H2BS1	27	37	28	39	47	52	13	0.899368	5.23101e-08	3.71066	2.1799e-05	3.7635e-07	0.00010796
sp|A0A804HLA8|GBG5B_HUMAN	GBG5B_HUMAN	Guanine nucleotide-binding protein G(I)/G(S)/G(O) subunit gamma-5B	GNG5B GNG5P2	0	1	2	0	0	0	1	NA	NA	-122763806765729	0.023918	NA	0.0452096
sp|P63218|GBG5_HUMAN	GBG5_HUMAN	Guanine nucleotide-binding protein G(I)/G(S)/G(O) subunit gamma-5	GNG5 GNGT5	0	1	2	0	0	0	1	NA	NA	-122763806765729	0.023918	NA	0.0452096
sp|A0A8I5KQE6|RPSA2_HUMAN	RPSA2_HUMAN	Small ribosomal subunit protein uS2B (37 kDa laminin receptor precursor) (37LRP) (37/67 kDa laminin receptor) (LRP/LR) (40S ribosomal protein SA) (40S ribosomal protein SA2) (67 kDa laminin receptor) (67LR) (Laminin receptor 1) (LamR) (Laminin-binding protein precursor p40) (LBP/p40)	RPSA2 RPSA RPSAP58	6	8	6	9	9	11	4	1.25634	4.35695e-09	2.02109	0.177022	4.14221e-08	0.245619
sp|P08865|RSSA_HUMAN	RSSA_HUMAN	Small ribosomal subunit protein uS2 (37 kDa laminin receptor precursor) (37LRP) (37/67 kDa laminin receptor) (LRP/LR) (40S ribosomal protein SA) (67 kDa laminin receptor) (67LR) (Colon carcinoma laminin-binding protein) (Laminin receptor 1) (LamR) (Laminin-binding protein precursor p40) (LBP/p40) (Multidrug resistance-associated protein MGr1-Ag) (NEM/1CHD4)	RPSA LAMBR LAMR1	6	8	7	12	11	13	5	1.2069	7.19166e-10	2.90785	0.0186626	7.25159e-09	0.0373462
sp|A1L0T0|HACL2_HUMAN	HACL2_HUMAN	2-hydroxyacyl-CoA lyase 2 (EC 4.1.2.-) (Acetolactate synthase-like protein) (IlvB-like protein)	ILVBL AHAS HACL2	0	0	0	12	14	19	5	NA	NA	2.20337e+09	7.55752e-20	NA	2.79156e-18
sp|A4D0S4|LAMB4_HUMAN	LAMB4_HUMAN	Laminin subunit beta-4 (Laminin beta-1-related protein)	LAMB4	1	1	0	3	0	2	1	-0.418924	0.245388	2.86308	0.269905	0.342719	0.351868
sp|P55268|LAMB2_HUMAN	LAMB2_HUMAN	Laminin subunit beta-2 (Laminin B1s chain) (Laminin-11 subunit beta) (Laminin-14 subunit beta) (Laminin-15 subunit beta) (Laminin-3 subunit beta) (Laminin-4 subunit beta) (Laminin-7 subunit beta) (Laminin-9 subunit beta) (S-laminin subunit beta) (S-LAM beta)	LAMB2 LAMS	59	108	89	88	94	104	34	-0.612929	1.15886e-12	-1.15405	0.360112	1.6409e-11	0.4525
sp|A5A3E0|POTEF_HUMAN	POTEF_HUMAN	POTE ankyrin domain family member F (ANKRD26-like family C member 1B) (Chimeric POTE-actin protein)	POTEF A26C1B	15	29	22	20	23	26	8	-0.586079	0.00621936	-1.7715	0.14709	0.0150235	0.212024
sp|P0CG38|POTEI_HUMAN	POTEI_HUMAN	POTE ankyrin domain family member I	POTEI	10	22	17	15	17	20	6	-0.530529	0.0536119	-1.59845	0.291016	0.102378	0.377172
sp|P0CG39|POTEJ_HUMAN	POTEJ_HUMAN	POTE ankyrin domain family member J	POTEJ	5	13	9	8	8	11	4	-0.304477	0.530648	-1.66686	0.30377	0.625592	0.391983
sp|P60709|ACTB_HUMAN	ACTB_HUMAN	Actin, cytoplasmic 1 (EC 3.6.4.-) (Beta-actin) [Cleaved into: Actin, cytoplasmic 1, N-terminally processed]	ACTB	79	127	113	97	120	125	41	-0.59002	3.61638e-08	-1.42847	0.0255714	2.65934e-07	0.0480785
sp|P62736|ACTA_HUMAN	ACTA_HUMAN	Actin, aortic smooth muscle (EC 3.6.4.-) (Alpha-actin-2) (Cell growth-inhibiting gene 46 protein) [Cleaved into: Actin, aortic smooth muscle, intermediate form]	ACTA2 ACTSA ACTVS GIG46	50	83	75	51	70	70	27	-1.1267	1.88272e-16	-2.39441	5.77579e-06	4.39631e-15	3.28218e-05
sp|P63261|ACTG_HUMAN	ACTG_HUMAN	Actin, cytoplasmic 2 (EC 3.6.4.-) (Gamma-actin) [Cleaved into: Actin, cytoplasmic 2, N-terminally processed]	ACTG1 ACTG	79	127	113	97	120	125	41	-0.59002	3.61638e-08	-1.42847	0.0255714	2.65934e-07	0.0480785
sp|P63267|ACTH_HUMAN	ACTH_HUMAN	Actin, gamma-enteric smooth muscle (EC 3.6.4.-) (Alpha-actin-3) (Gamma-2-actin) (Smooth muscle gamma-actin) [Cleaved into: Actin, gamma-enteric smooth muscle, intermediate form]	ACTG2 ACTA3 ACTL3 ACTSG	48	80	74	51	70	69	26	-1.13202	1.07941e-16	-2.24402	4.04243e-05	2.56553e-15	0.000182838
sp|P68032|ACTC_HUMAN	ACTC_HUMAN	Actin, alpha cardiac muscle 1 (EC 3.6.4.-) (Alpha-cardiac actin) [Cleaved into: Actin, alpha cardiac muscle 1, intermediate form]	ACTC1 ACTC	50	83	78	51	70	71	28	-1.11281	2.7104e-16	-2.44017	2.68662e-06	6.11448e-15	1.66551e-05
sp|P68133|ACTS_HUMAN	ACTS_HUMAN	Actin, alpha skeletal muscle (EC 3.6.4.-) (Alpha-actin-1) [Cleaved into: Actin, alpha skeletal muscle, intermediate form]	ACTA1 ACTA	43	72	67	45	61	59	25	-1.02921	3.79977e-12	-2.44088	1.14944e-05	5.21391e-11	6.11997e-05
sp|Q6S8J3|POTEE_HUMAN	POTEE_HUMAN	POTE ankyrin domain family member E (ANKRD26-like family C member 1A) (Prostate, ovary, testis-expressed protein on chromosome 2) (POTE-2)	POTEE A26C1A POTE2	21	37	29	28	30	35	10	-0.565912	0.00190553	-1.63178	0.166554	0.00537343	0.236619
sp|Q9BYX7|ACTBM_HUMAN	ACTBM_HUMAN	Putative beta-actin-like protein 3 (Kappa-actin) (POTE ankyrin domain family member K)	POTEKP ACTBL3 FKSG30	12	19	19	15	17	20	6	-0.498706	0.067106	-1.90581	0.16553	0.122184	0.235541
sp|Q562R1|ACTBL_HUMAN	ACTBL_HUMAN	Beta-actin-like protein 2 (Kappa-actin)	ACTBL2	23	45	36	32	43	43	15	-0.69327	0.000205044	-1.10916	0.68957	0.000720088	0.772336
sp|A6NEC2|PSAL_HUMAN	PSAL_HUMAN	Puromycin-sensitive aminopeptidase-like protein (EC 3.4.11.-)	NPEPPSL1	3	5	5	4	5	2	2	0.272925	0.394229	-1.84557	0.278651	0.497836	0.362471
sp|P55786|PSA_HUMAN	PSA_HUMAN	Puromycin-sensitive aminopeptidase (PSA) (EC 3.4.11.14) (Cytosol alanyl aminopeptidase) (AAP-S)	NPEPPS PSA	7	11	11	11	12	9	5	-0.0117529	0.944403	-1.14671	0.733563	0.96916	0.803758
sp|A6NHL2|TBAL3_HUMAN	TBAL3_HUMAN	Tubulin alpha chain-like 3 (EC 3.6.5.-)	TUBAL3	4	5	4	4	6	5	2	-0.306941	0.0120901	-1.05563	0.948488	0.0272282	0.958216
sp|P0DPH7|TBA3C_HUMAN	TBA3C_HUMAN	Tubulin alpha-3C chain (EC 3.6.5.-) (Alpha-tubulin 2) (Alpha-tubulin 3C) (Tubulin alpha-2 chain) [Cleaved into: Detyrosinated tubulin alpha-3C chain]	TUBA3C TUBA2	19	26	23	24	26	33	12	-0.105403	0.49651	1.1353	0.656244	0.596403	0.738744
sp|P0DPH8|TBA3D_HUMAN	TBA3D_HUMAN	Tubulin alpha-3D chain (EC 3.6.5.-) (Alpha-tubulin 3D) [Cleaved into: Detyrosinated tubulin alpha-3D chain]	TUBA3D	19	26	23	24	26	33	12	-0.105403	0.49651	1.1353	0.656244	0.596403	0.738744
sp|P68363|TBA1B_HUMAN	TBA1B_HUMAN	Tubulin alpha-1B chain (EC 3.6.5.-) (Alpha-tubulin ubiquitous) (Tubulin K-alpha-1) (Tubulin alpha-ubiquitous chain) [Cleaved into: Detyrosinated tubulin alpha-1B chain]	TUBA1B	26	39	33	32	39	45	15	0.135596	0.368867	1.05422	0.840199	0.470721	0.869121
sp|P68366|TBA4A_HUMAN	TBA4A_HUMAN	Tubulin alpha-4A chain (EC 3.6.5.-) (Alpha-tubulin 1) (Testis-specific alpha-tubulin) (Tubulin H2-alpha) (Tubulin alpha-1 chain)	TUBA4A TUBA1	17	23	23	20	26	30	11	0.102879	0.551656	1.1	0.746686	0.645781	0.81369
sp|Q71U36|TBA1A_HUMAN	TBA1A_HUMAN	Tubulin alpha-1A chain (EC 3.6.5.-) (Alpha-tubulin 3) (Tubulin B-alpha-1) (Tubulin alpha-3 chain) [Cleaved into: Detyrosinated tubulin alpha-1A chain]	TUBA1A TUBA3	26	39	33	32	39	45	15	-0.00885271	0.954258	1.05422	0.840199	0.974883	0.869121
sp|Q9BQE3|TBA1C_HUMAN	TBA1C_HUMAN	Tubulin alpha-1C chain (EC 3.6.5.-) (Alpha-tubulin 6) (Tubulin alpha-6 chain) [Cleaved into: Detyrosinated tubulin alpha-1C chain]	TUBA1C TUBA6	24	37	31	30	38	44	14	0.137195	0.381701	1.18037	0.549972	0.486633	0.633183
sp|Q9NY65|TBA8_HUMAN	TBA8_HUMAN	Tubulin alpha-8 chain (EC 3.6.5.-) (Alpha-tubulin 8) (Tubulin alpha chain-like 2) [Cleaved into: Dephenylalaninated tubulin alpha-8 chain]	TUBA8 TUBAL2	14	20	19	19	21	23	9	0.123051	0.498234	1.06664	0.852067	0.596403	0.879345
sp|Q6PEY2|TBA3E_HUMAN	TBA3E_HUMAN	Tubulin alpha-3E chain (EC 3.6.5.-) (Alpha-tubulin 3E) [Cleaved into: Detyrosinated tubulin alpha-3E chain]	TUBA3E	15	22	18	20	19	23	10	-0.0596976	0.759339	-1.10138	0.755872	0.819692	0.818389
sp|A6NHQ2|FBLL1_HUMAN	FBLL1_HUMAN	rRNA/tRNA 2'-O-methyltransferase fibrillarin-like protein 1 (EC 2.1.1.-) (Protein-glutamine methyltransferase)	FBLL1	0	1	2	0	0	1	1	0.276305	0.568693	-4.68541	0.19174	0.6582	0.262919
sp|P22087|FBRL_HUMAN	FBRL_HUMAN	rRNA 2'-O-methyltransferase fibrillarin (EC 2.1.1.-) (34 kDa nucleolar scleroderma antigen) (Histone-glutamine methyltransferase) (U6 snRNA 2'-O-methyltransferase fibrillarin)	FBL FIB1 FLRN	0	1	2	0	0	1	1	0.276305	0.568693	-4.68541	0.19174	0.6582	0.262919
sp|A6NHT5|HMX3_HUMAN	HMX3_HUMAN	Homeobox protein HMX3 (Homeobox protein H6 family member 3) (Homeobox protein Nkx-5.1)	HMX3 NKX-5.1 NKX5-1	1	0	0	3	1	0	1	1.8578	0.429549	7.04849	0.135845	0.528195	0.197315
sp|A6NIZ1|RP1BL_HUMAN	RP1BL_HUMAN	Ras-related protein Rap-1b-like protein (EC 3.6.5.2)	RAP1BL	11	11	15	14	19	20	6	-0.223115	0.0636958	1.91413	0.0910186	0.117585	0.13781
sp|P61224|RAP1B_HUMAN	RAP1B_HUMAN	Ras-related protein Rap-1b (EC 3.6.5.2) (GTP-binding protein smg p21B)	RAP1B OK/SW-cl.11	12	11	15	15	20	21	7	-0.238727	0.0411371	1.98386	0.0587993	0.0817215	0.0927502
sp|P62834|RAP1A_HUMAN	RAP1A_HUMAN	Ras-related protein Rap-1A (EC 3.6.5.2) (C21KG) (G-22K) (GTP-binding protein smg p21A) (Ras-related protein Krev-1)	RAP1A KREV1	12	11	15	15	20	21	7	-0.238727	0.0411371	1.98386	0.0587993	0.0817215	0.0927502
sp|P01111|RASN_HUMAN	RASN_HUMAN	GTPase NRas (EC 3.6.5.2) (Transforming protein N-Ras)	NRAS HRAS1	2	3	3	1	4	5	1	-0.355556	0.120967	1.26351	0.786814	0.190767	0.839174
sp|P01112|RASH_HUMAN	RASH_HUMAN	GTPase HRas (EC 3.6.5.2) (H-Ras-1) (Ha-Ras) (Transforming protein p21) (c-H-ras) (p21ras) [Cleaved into: GTPase HRas, N-terminally processed]	HRAS HRAS1	2	3	3	1	4	5	1	-0.355556	0.120967	1.26351	0.786814	0.190767	0.839174
sp|P01116|RASK_HUMAN	RASK_HUMAN	GTPase KRas (EC 3.6.5.2) (K-Ras 2) (Ki-Ras) (c-K-ras) (c-Ki-ras) [Cleaved into: GTPase KRas, N-terminally processed]	KRAS KRAS2 RASK2	2	3	3	1	4	5	1	-0.355556	0.120967	1.26351	0.786814	0.190767	0.839174
sp|A6NMY6|AXA2L_HUMAN	AXA2L_HUMAN	Putative annexin A2-like protein (Annexin A2 pseudogene 2) (Lipocortin II pseudogene)	ANXA2P2 ANX2L2 ANX2P2 LPC2B	14	27	24	32	34	33	13	0.0284575	0.90405	1.8772	0.00969023	0.935888	0.0218307
sp|P07355|ANXA2_HUMAN	ANXA2_HUMAN	Annexin A2 (Annexin II) (Annexin-2) (Calpactin I heavy chain) (Calpactin-1 heavy chain) (Chromobindin-8) (Lipocortin II) (Placental anticoagulant protein IV) (PAP-IV) (Protein I) (p36)	ANXA2 ANX2 ANX2L4 CAL1H LPC2D	24	42	39	44	51	51	18	-0.001648	0.992815	1.61353	0.0229467	0.994309	0.0447995
sp|A6NNZ2|TBB8B_HUMAN	TBB8B_HUMAN	Tubulin beta 8B	TUBB8B	6	14	15	9	15	15	4	-0.493632	0.00960923	-1.20805	0.703098	0.0221278	0.786494
sp|P04350|TBB4A_HUMAN	TBB4A_HUMAN	Tubulin beta-4A chain (Tubulin 5 beta) (Tubulin beta-4 chain)	TUBB4A TUBB4 TUBB5	21	37	34	30	36	40	10	-0.164821	0.234862	-1.06468	0.838808	0.332909	0.868696
sp|P07437|TBB5_HUMAN	TBB5_HUMAN	Tubulin beta chain (Tubulin beta-5 chain)	TUBB TUBB5 OK/SW-cl.56	32	63	58	45	55	67	18	-0.122873	0.284707	-1.34598	0.204178	0.382772	0.277613
sp|P68371|TBB4B_HUMAN	TBB4B_HUMAN	Tubulin beta-4B chain (Tubulin beta-2 chain) (Tubulin beta-2C chain)	TUBB4B TUBB2C	31	51	50	43	55	59	16	-0.119089	0.25445	1.07338	0.766379	0.352051	0.825009
sp|Q13509|TBB3_HUMAN	TBB3_HUMAN	Tubulin beta-3 chain (Tubulin beta-4 chain) (Tubulin beta-III)	TUBB3 TUBB4	18	32	36	29	29	38	10	0.0972825	0.498453	-1.29347	0.431603	0.596403	0.532892
sp|Q13885|TBB2A_HUMAN	TBB2A_HUMAN	Tubulin beta-2A chain (Tubulin beta class IIa)	TUBB2A TUBB2	22	41	45	33	43	50	14	-0.0724176	0.594525	-1.0112	0.964032	0.677494	0.9695
sp|Q3ZCM7|TBB8_HUMAN	TBB8_HUMAN	Tubulin beta-8 chain (Tubulin beta 8 class VIII)	TUBB8	7	15	14	12	17	18	4	-0.27843	0.121808	1.88698	0.224098	0.191758	0.301004
sp|Q9BUF5|TBB6_HUMAN	TBB6_HUMAN	Tubulin beta-6 chain (Tubulin beta class V)	TUBB6	9	20	21	14	16	20	6	-0.176069	0.319185	-1.94242	0.108737	0.420629	0.162009
sp|Q9BVA1|TBB2B_HUMAN	TBB2B_HUMAN	Tubulin beta-2B chain	TUBB2B	22	41	45	33	43	50	14	-0.0724176	0.594525	-1.0112	0.964032	0.677494	0.9695
sp|Q9H4B7|TBB1_HUMAN	TBB1_HUMAN	Tubulin beta-1 chain	TUBB1	4	9	8	7	8	9	2	-0.288631	0.136646	-1.19919	0.837911	0.21173	0.868273
sp|A8K2U0|A2ML1_HUMAN	A2ML1_HUMAN	Alpha-2-macroglobulin-like protein 1 (C3 and PZP-like alpha-2-macroglobulin domain-containing protein 9)	A2ML1 CPAMD9	0	0	0	1	1	1	1	NA	NA	1763990017650940	0.0442138	NA	0.0713945
sp|P01024|CO3_HUMAN	CO3_HUMAN	Complement C3 (C3 and PZP-like alpha-2-macroglobulin domain-containing protein 1) [Cleaved into: Complement C3 beta chain; C3-beta-c (C3bc); Complement C3 alpha chain; C3a anaphylatoxin; Acylation stimulating protein (ASP) (C3adesArg); Complement C3b alpha' chain; Complement C3c alpha' chain fragment 1; Complement C3dg fragment; Complement C3g fragment; Complement C3d fragment; Complement C3f fra…	C3 CPAMD1	23	35	50	37	38	47	22	-0.041265	0.745004	-1.10013	0.622809	0.808809	0.706036
sp|A8MTJ3|GNAT3_HUMAN	GNAT3_HUMAN	Guanine nucleotide-binding protein G(t) subunit alpha-3 (Gustducin alpha-3 chain)	GNAT3	5	5	5	2	5	6	2	-0.223337	0.630539	-3.47826	0.113748	0.707032	0.167783
sp|P04899|GNAI2_HUMAN	GNAI2_HUMAN	Guanine nucleotide-binding protein G(i) subunit alpha-2 (Adenylate cyclase-inhibiting G alpha protein)	GNAI2 GNAI2B	16	22	22	12	17	25	9	-0.426689	0.0261509	-2.44791	0.0097999	0.0551448	0.0220498
sp|P08754|GNAI3_HUMAN	GNAI3_HUMAN	Guanine nucleotide-binding protein G(i) subunit alpha-3 (G(i) alpha-3)	GNAI3	8	15	13	8	14	13	4	-0.268462	0.294816	-2.54673	0.0875013	0.394768	0.132939
sp|P09471|GNAO_HUMAN	GNAO_HUMAN	Guanine nucleotide-binding protein G(o) subunit alpha	GNAO1	2	0	1	0	0	2	1	0.302162	0.558613	-2.20131	0.450575	0.652321	0.550185
sp|P11488|GNAT1_HUMAN	GNAT1_HUMAN	Guanine nucleotide-binding protein G(t) subunit alpha-1 (Transducin alpha-1 chain)	GNAT1 GNATR	5	5	5	2	5	6	2	-0.223337	0.630539	-3.47826	0.113748	0.707032	0.167783
sp|P19087|GNAT2_HUMAN	GNAT2_HUMAN	Guanine nucleotide-binding protein G(t) subunit alpha-2 (Transducin alpha-2 chain)	GNAT2 GNATC	5	5	5	2	5	6	2	-0.223337	0.630539	-3.47826	0.113748	0.707032	0.167783
sp|P38405|GNAL_HUMAN	GNAL_HUMAN	Guanine nucleotide-binding protein G(olf) subunit alpha (Adenylate cyclase-stimulating G alpha protein, olfactory type)	GNAL	5	5	5	2	5	6	2	-0.223337	0.630539	-3.47826	0.113748	0.707032	0.167783
sp|P63092|GNAS2_HUMAN	GNAS2_HUMAN	Guanine nucleotide-binding protein G(s) subunit alpha isoforms short (Adenylate cyclase-stimulating G alpha protein)	GNAS GNAS1 GSP	5	6	5	3	7	10	4	0.0828771	0.855933	1.18905	0.744101	0.897313	0.811373
sp|P63096|GNAI1_HUMAN	GNAI1_HUMAN	Guanine nucleotide-binding protein G(i) subunit alpha-1 (Adenylate cyclase-inhibiting G alpha protein)	GNAI1	9	14	14	9	14	15	5	-0.155729	0.529959	-1.59036	0.29381	0.62539	0.380515
sp|Q5JWF2|GNAS1_HUMAN	GNAS1_HUMAN	Guanine nucleotide-binding protein G(s) subunit alpha isoforms XLas (Adenylate cyclase-stimulating G alpha protein) (Extra large alphas protein) (XLalphas)	GNAS GNAS1	5	6	5	3	7	10	4	0.0828771	0.855933	1.18905	0.744101	0.897313	0.811373
sp|A8MWD9|RUXGL_HUMAN	RUXGL_HUMAN	Putative small nuclear ribonucleoprotein G-like protein 15	SNRPGP15	0	0	0	2	2	2	1	NA	NA	1.1849e+16	0.00274571	NA	0.00748944
sp|P62308|RUXG_HUMAN	RUXG_HUMAN	Small nuclear ribonucleoprotein G (snRNP-G) (Sm protein G) (Sm-G) (SmG)	SNRPG PBSCG	0	0	0	2	2	2	1	NA	NA	1.1849e+16	0.00274571	NA	0.00748944
sp|A8MWL6|SNG2L_HUMAN	SNG2L_HUMAN	Putative synaptogyrin-2 like protein		0	0	0	1	1	1	1	NA	NA	7584451542934920	0.0442138	NA	0.0713945
sp|O43760|SNG2_HUMAN	SNG2_HUMAN	Synaptogyrin-2 (Cellugyrin)	SYNGR2 UNQ352/PRO615	0	0	0	1	1	1	1	NA	NA	7584451542934920	0.0442138	NA	0.0713945
sp|B2RXH8|HNRC2_HUMAN	HNRC2_HUMAN	Heterogeneous nuclear ribonucleoprotein C-like 2 (hnRNP C-like-2)	HNRNPCL2 HNRNPCP5	6	10	8	8	15	16	5	1.33464	1.00757e-10	2.53588	0.030986	1.11756e-09	0.0564047
sp|B7ZW38|HNRC3_HUMAN	HNRC3_HUMAN	Heterogeneous nuclear ribonucleoprotein C-like 3	HNRNPCL3	6	10	8	8	15	16	5	1.33464	1.00757e-10	2.53588	0.030986	1.11756e-09	0.0564047
sp|O60812|HNRC1_HUMAN	HNRC1_HUMAN	Heterogeneous nuclear ribonucleoprotein C-like 1 (hnRNP C-like-1) (hnRNP core protein C-like 1)	HNRNPCL1 HNRPCL1	8	13	8	12	21	23	7	1.3432	3.18957e-11	3.35565	0.000506373	3.89479e-10	0.0017036
sp|P07910|HNRPC_HUMAN	HNRPC_HUMAN	Heterogeneous nuclear ribonucleoproteins C1/C2 (hnRNP C1/C2)	HNRNPC HNRPC	16	24	18	28	43	44	12	1.64823	1.0821e-30	4.54232	1.55564e-08	7.20139e-29	1.70256e-07
sp|P0DMR1|HNRC4_HUMAN	HNRC4_HUMAN	Heterogeneous nuclear ribonucleoprotein C-like 4	HNRNPCL4	6	10	8	8	15	16	5	1.33464	1.00757e-10	2.53588	0.030986	1.11756e-09	0.0564047
sp|B5ME19|EIFCL_HUMAN	EIFCL_HUMAN	Eukaryotic translation initiation factor 3 subunit C-like protein	EIF3CL	0	0	1	3	7	5	2	2.1993	6.63261e-06	26.5384	3.3537e-05	3.11944e-05	0.000154847
sp|Q99613|EIF3C_HUMAN	EIF3C_HUMAN	Eukaryotic translation initiation factor 3 subunit C (eIF3c) (Eukaryotic translation initiation factor 3 subunit 8) (eIF3 p110)	EIF3C EIF3S8	0	0	1	3	7	5	2	2.1993	6.63261e-06	26.5384	3.3537e-05	3.11944e-05	0.000154847
sp|C9JRZ8|AK1BF_HUMAN	AK1BF_HUMAN	Aldo-keto reductase family 1 member B15 (EC 1.1.1.-) (EC 1.1.1.300) (EC 1.1.1.54) (Estradiol 17-beta-dehydrogenase AKR1B15) (Farnesol dehydrogenase) (EC 1.1.1.216) (Testosterone 17beta-dehydrogenase) (EC 1.1.1.64)	AKR1B15	2	4	3	2	4	4	1	-0.301089	0.0144003	-1.2	0.837611	0.0319447	0.868273
sp|P15121|ALDR_HUMAN	ALDR_HUMAN	Aldo-keto reductase family 1 member B1 (EC 1.1.1.300) (EC 1.1.1.372) (EC 1.1.1.54) (Aldehyde reductase) (Aldose reductase) (AR) (EC 1.1.1.21)	AKR1B1 ALDR1 ALR2	5	10	11	8	11	15	5	-0.309102	0.00458519	1.26082	0.535969	0.0114501	0.618265
sp|O00148|DX39A_HUMAN	DX39A_HUMAN	ATP-dependent RNA helicase DDX39A (EC 3.6.4.13) (DEAD box protein 39) (Nuclear RNA helicase URH49)	DDX39A DDX39	4	5	5	8	7	7	4	1.06712	2.9792e-05	1.74313	0.229444	0.000122765	0.307254
sp|Q13838|DX39B_HUMAN	DX39B_HUMAN	Spliceosome RNA helicase DDX39B (EC 3.6.4.13) (56 kDa U2AF65-associated protein) (ATP-dependent RNA helicase p47) (DEAD box protein UAP56) (HLA-B-associated transcript 1 protein)	DDX39B BAT1 UAP56	6	9	7	10	12	14	5	0.765839	0.00775092	2.25601	0.0501764	0.0182863	0.0801466
sp|O00151|PDLI1_HUMAN	PDLI1_HUMAN	PDZ and LIM domain protein 1 (C-terminal LIM domain protein 1) (Elfin) (LIM domain protein CLP-36)	PDLIM1 CLIM1 CLP36	2	0	0	1	0	1	1	0.29578	0.831762	-1.34226	0.801725	0.881429	0.846107
sp|O00159|MYO1C_HUMAN	MYO1C_HUMAN	Unconventional myosin-Ic (Myosin I beta) (MMI-beta) (MMIb)	MYO1C	15	17	16	12	13	16	11	-0.612711	0.00172965	-1.71481	0.0536577	0.00492847	0.0852465
sp|O00161|SNP23_HUMAN	SNP23_HUMAN	Synaptosomal-associated protein 23 (SNAP-23) (Vesicle-membrane fusion protein SNAP-23)	SNAP23	0	1	2	2	3	2	2	0.719342	0.47503	2.33333	0.247447	0.574786	0.328632
sp|O00194|RB27B_HUMAN	RB27B_HUMAN	Ras-related protein Rab-27B (EC 3.6.5.2) (C25KG)	RAB27B	1	3	2	3	3	3	1	2.34847	0.117981	1.8	0.461976	0.186943	0.553809
sp|P20340|RAB6A_HUMAN	RAB6A_HUMAN	Ras-related protein Rab-6A (Rab-6)	RAB6A RAB6	1	3	2	5	4	4	2	2.12659	0.0857827	3.16879	0.0773917	0.150679	0.119526
sp|P51159|RB27A_HUMAN	RB27A_HUMAN	Ras-related protein Rab-27A (Rab-27) (EC 3.6.5.2) (GTP-binding protein Ram)	RAB27A RAB27	1	3	2	3	3	3	1	2.34847	0.117981	1.8	0.461976	0.186943	0.553809
sp|Q14964|RB39A_HUMAN	RB39A_HUMAN	Ras-related protein Rab-39A (Rab-39)	RAB39A RAB39	1	3	2	3	3	3	1	2.34847	0.117981	1.8	0.461976	0.186943	0.553809
sp|Q5JT25|RAB41_HUMAN	RAB41_HUMAN	Ras-related protein Rab-41	RAB41	1	3	2	3	3	3	1	2.34847	0.117981	1.8	0.461976	0.186943	0.553809
sp|Q7Z6P3|RAB44_HUMAN	RAB44_HUMAN	Ras-related protein Rab-44	RAB44	1	3	2	3	3	3	1	2.34847	0.117981	1.8	0.461976	0.186943	0.553809
sp|Q8IZ41|RASEF_HUMAN	RASEF_HUMAN	Ras and EF-hand domain-containing protein (Ras-related protein Rab-45)	RASEF RAB45	1	3	2	3	3	3	1	2.34847	0.117981	1.8	0.461976	0.186943	0.553809
sp|Q9BSW2|EFC4B_HUMAN	EFC4B_HUMAN	EF-hand calcium-binding domain-containing protein 4B (Calcium release-activated calcium channel regulator 2A) (CRAC channel regulator 2A) (Calcium release-activated channel regulator 2A) (Ras-related protein Rab-46)	CRACR2A EFCAB4B RAB46	1	3	2	3	3	3	1	2.34847	0.117981	1.8	0.461976	0.186943	0.553809
sp|Q9BZG1|RAB34_HUMAN	RAB34_HUMAN	Ras-related protein Rab-34 (Ras-related protein Rab-39) (Ras-related protein Rah)	RAB34 RAB39 RAH	1	3	2	3	3	3	1	2.34847	0.117981	1.8	0.461976	0.186943	0.553809
sp|Q9NRW1|RAB6B_HUMAN	RAB6B_HUMAN	Ras-related protein Rab-6B (EC 3.6.5.2)	RAB6B	1	3	2	4	3	6	2	2.19457	0.0972437	3.16876	0.0773917	0.165725	0.119526
sp|O00203|AP3B1_HUMAN	AP3B1_HUMAN	AP-3 complex subunit beta-1 (Adaptor protein complex AP-3 subunit beta-1) (Adaptor-related protein complex 3 subunit beta-1) (Beta-3A-adaptin) (Clathrin assembly protein complex 3 beta-1 large chain)	AP3B1 ADTB3A	0	0	0	1	1	1	1	NA	NA	1006754621182830	0.0442138	NA	0.0713945
sp|O00217|NDUS8_HUMAN	NDUS8_HUMAN	NADH dehydrogenase [ubiquinone] iron-sulfur protein 8, mitochondrial (EC 7.1.1.2) (Complex I-23kD) (CI-23kD) (NADH-ubiquinone oxidoreductase 23 kDa subunit) (TYKY subunit)	NDUFS8	0	1	2	3	3	4	1	0.836646	0.0725718	7.5	0.0160621	0.130004	0.0346449
sp|O00231|PSD11_HUMAN	PSD11_HUMAN	26S proteasome non-ATPase regulatory subunit 11 (26S proteasome regulatory subunit RPN6) (26S proteasome regulatory subunit S9) (26S proteasome regulatory subunit p44.5)	PSMD11	0	0	0	1	1	1	1	NA	NA	1.98948e+16	0.0442138	NA	0.0713945
sp|O00232|PSD12_HUMAN	PSD12_HUMAN	26S proteasome non-ATPase regulatory subunit 12 (26S proteasome regulatory subunit RPN5) (26S proteasome regulatory subunit p55)	PSMD12	0	2	2	5	4	5	2	0.560007	0.0108985	6.78875	0.00536878	0.0247963	0.0133266
sp|O00299|CLIC1_HUMAN	CLIC1_HUMAN	Chloride intracellular channel protein 1 (Chloride channel ABP) (Nuclear chloride ion channel 27) (NCC27) (Regulatory nuclear chloride ion channel protein) (hRNCC)	CLIC1 G6 NCC27	12	18	17	17	17	25	7	0.12263	0.291532	1.20716	0.565336	0.390764	0.648344
sp|O00303|EIF3F_HUMAN	EIF3F_HUMAN	Eukaryotic translation initiation factor 3 subunit F (eIF3f) (Deubiquitinating enzyme eIF3f) (EC 3.4.19.12) (Eukaryotic translation initiation factor 3 subunit 5) (eIF-3-epsilon) (eIF3 p47)	EIF3F EIF3S5	0	1	2	3	3	4	2	1.47806	0.00251328	4.29472	0.0411409	0.00683445	0.0713945
sp|O00330|ODPX_HUMAN	ODPX_HUMAN	Pyruvate dehydrogenase protein X component, mitochondrial (Dihydrolipoamide dehydrogenase-binding protein of pyruvate dehydrogenase complex) (E3-binding protein) (E3BP) (Lipoyl-containing pyruvate dehydrogenase complex component X) (proX)	PDHX PDX1	0	0	0	0	1	2	1	NA	NA	2978393806191700	0.0442138	NA	0.0713945
sp|O00425|IF2B3_HUMAN	IF2B3_HUMAN	Insulin-like growth factor 2 mRNA-binding protein 3 (IGF2 mRNA-binding protein 3) (IMP-3) (IGF-II mRNA-binding protein 3) (KH domain-containing protein overexpressed in cancer) (hKOC) (VICKZ family member 3)	IGF2BP3 IMP3 KOC1 VICKZ3	0	0	0	14	12	21	6	NA	NA	1.07752e+09	1.00274e-18	NA	3.55572e-17
sp|O00429|DNM1L_HUMAN	DNM1L_HUMAN	Dynamin-1-like protein (EC 3.6.5.5) (Dnm1p/Vps1p-like protein) (DVLP) (Dynamin family member proline-rich carboxyl-terminal domain less) (Dymple) (Dynamin-like protein) (Dynamin-like protein 4) (Dynamin-like protein IV) (HdynIV) (Dynamin-related protein 1)	DNM1L DLP1 DRP1	0	1	4	4	4	2	1	0.348854	0.64089	3.5	0.1234	0.716828	0.181116
sp|O00468|AGRIN_HUMAN	AGRIN_HUMAN	Agrin [Cleaved into: Agrin N-terminal 110 kDa subunit; Agrin C-terminal 110 kDa subunit; Agrin C-terminal 90 kDa fragment (C90); Agrin C-terminal 22 kDa fragment (C22)]	AGRN AGRIN	1	0	2	0	0	0	1	NA	NA	-3.83442e+08	0.0234134	NA	0.0452096
sp|O00483|NDUA4_HUMAN	NDUA4_HUMAN	Cytochrome c oxidase subunit NDUFA4 (Complex I-MLRQ) (CI-MLRQ) (NADH-ubiquinone oxidoreductase MLRQ subunit)	NDUFA4	0	0	0	2	2	2	1	NA	NA	3.81367e+12	0.00274571	NA	0.00748944
sp|O00560|SDCB1_HUMAN	SDCB1_HUMAN	Syntenin-1 (Melanoma differentiation-associated protein 9) (MDA-9) (Pro-TGF-alpha cytoplasmic domain-interacting protein 18) (TACIP18) (Scaffold protein Pbp1) (Syndecan-binding protein 1)	SDCBP MDA9 SYCL	0	0	1	1	0	3	1	0.323923	0.650251	5.40719	0.160347	0.724861	0.228901
sp|O00571|DDX3X_HUMAN	DDX3X_HUMAN	ATP-dependent RNA helicase DDX3X (EC 3.6.4.13) (CAP-Rf) (DEAD box protein 3, X-chromosomal) (DEAD box, X isoform) (DBX) (Helicase-like protein 2) (HLP2)	DDX3X DBX DDX3	5	9	12	20	30	32	8	0.766514	5.10165e-07	8.31375	5.26505e-12	3.17304e-06	9.82625e-11
sp|O15523|DDX3Y_HUMAN	DDX3Y_HUMAN	ATP-dependent RNA helicase DDX3Y (EC 3.6.4.13) (DEAD box protein 3, Y-chromosomal)	DDX3Y DBY	3	7	7	12	20	21	5	0.789427	5.67925e-05	8.08442	3.45358e-08	0.000221026	3.66659e-07
sp|P17844|DDX5_HUMAN	DDX5_HUMAN	Probable ATP-dependent RNA helicase DDX5 (EC 3.6.4.13) (DEAD box protein 5) (RNA helicase p68)	DDX5 G17P1 HELR HLR1	3	10	4	8	14	10	5	1.35815	3.78019e-08	2.40696	0.0257623	2.74941e-07	0.048335
sp|Q92841|DDX17_HUMAN	DDX17_HUMAN	Probable ATP-dependent RNA helicase DDX17 (EC 3.6.4.13) (DEAD box protein 17) (DEAD box protein p72) (DEAD box protein p82) (RNA-dependent helicase p72)	DDX17	7	14	6	16	25	23	10	1.36559	1.943e-12	3.31174	2.89183e-05	2.72224e-11	0.0001382
sp|O00629|IMA3_HUMAN	IMA3_HUMAN	Importin subunit alpha-3 (Importin alpha Q1) (Qip1) (Karyopherin subunit alpha-4)	KPNA4 QIP1	0	0	0	2	3	3	1	NA	NA	6128589126137430	0.000315653	NA	0.00111707
sp|O14744|ANM5_HUMAN	ANM5_HUMAN	Protein arginine N-methyltransferase 5 (PRMT5) (EC 2.1.1.320) (72 kDa ICln-binding protein) (Histone-arginine N-methyltransferase PRMT5) (Jak-binding protein 1) (Shk1 kinase-binding protein 1 homolog) (SKB1 homolog) (SKB1Hs) [Cleaved into: Protein arginine N-methyltransferase 5, N-terminally processed]	PRMT5 HRMT1L5 IBP72 JBP1 SKB1	1	1	0	0	3	3	1	0.0351956	0.925239	3.75	0.14149	0.952431	0.204786
sp|O14745|NHRF1_HUMAN	NHRF1_HUMAN	Na(+)/H(+) exchange regulatory cofactor NHE-RF1 (NHERF-1) (Ezrin-radixin-moesin-binding phosphoprotein 50) (EBP50) (Regulatory cofactor of Na(+)/H(+) exchanger) (Sodium-hydrogen exchanger regulatory factor 1) (Solute carrier family 9 isoform A3 regulatory factor 1)	NHERF1 NHERF SLC9A3R1	0	1	1	5	4	6	2	1.80433	0.00446911	20.2105	9.64074e-05	0.0112659	0.000398439
sp|O14773|TPP1_HUMAN	TPP1_HUMAN	Tripeptidyl-peptidase 1 (TPP-1) (EC 3.4.14.9) (Cell growth-inhibiting gene 1 protein) (Lysosomal pepstatin-insensitive protease) (LPIC) (Tripeptidyl aminopeptidase) (Tripeptidyl-peptidase I) (TPP-I)	TPP1 CLN2 GIG1 UNQ267/PRO304	5	8	5	9	18	22	7	1.08936	0.00103762	5.73974	4.04055e-06	0.00311053	2.38003e-05
sp|O14776|TCRG1_HUMAN	TCRG1_HUMAN	Transcription elongation regulator 1 (TATA box-binding protein-associated factor 2S) (Transcription factor CA150)	TCERG1 CA150 TAF2S	0	0	0	1	0	2	1	NA	NA	2104381985151520	0.0442138	NA	0.0713945
sp|O14787|TNPO2_HUMAN	TNPO2_HUMAN	Transportin-2 (Karyopherin beta-2b)	TNPO2	0	0	0	4	5	3	1	NA	NA	1.74624e+10	6.53045e-07	NA	4.80435e-06
sp|Q92973|TNPO1_HUMAN	TNPO1_HUMAN	Transportin-1 (Importin beta-2) (Karyopherin beta-2) (M9 region interaction protein) (MIP)	TNPO1 KPNB2 MIP1 TRN	1	2	1	9	16	15	5	1.44476	0.000737011	22.047	5.31349e-11	0.00227074	8.41144e-10
sp|O14818|PSA7_HUMAN	PSA7_HUMAN	Proteasome subunit alpha type-7 (Proteasome subunit RC6-1) (Proteasome subunit XAPC7)	PSMA7 HSPC	6	7	7	8	9	7	3	-0.15396	0.438569	1.10971	0.857903	0.53751	0.883824
sp|Q8TAA3|PSMA8_HUMAN	PSMA8_HUMAN	Proteasome subunit alpha-type 8 (Proteasome alpha 4 subunit) (Alpha4s) (Proteasome subunit alpha-type 7-like)	PSMA8 PSMA7L	3	2	3	4	4	2	2	-0.360599	0.265722	1.11111	0.857152	0.36499	0.883564
sp|O14828|SCAM3_HUMAN	SCAM3_HUMAN	Secretory carrier-associated membrane protein 3 (Secretory carrier membrane protein 3)	SCAMP3 C1orf3 PROPIN1	0	0	0	4	1	1	1	NA	NA	Inf	0.0013114	NA	0.00389467
sp|O14880|MGST3_HUMAN	MGST3_HUMAN	Glutathione S-transferase 3, mitochondrial (GST-3) (EC 2.5.1.-) (Glutathione peroxidase MGST3) (EC 1.11.1.-) (LTC4 synthase MGST3) (EC 4.4.1.20)	MGST3	2	5	3	7	9	9	3	2.47552	1.69731e-08	16.4564	0.000129325	1.50608e-07	0.000517199
sp|O14950|ML12B_HUMAN	ML12B_HUMAN	Myosin regulatory light chain 12B (MLC-2A) (MLC-2) (Myosin regulatory light chain 2-B, smooth muscle isoform) (Myosin regulatory light chain 20 kDa) (MLC20) (Myosin regulatory light chain MRLC2) (SHUJUN-1)	MYL12B MRLC2 MYLC2B	14	25	23	14	22	24	7	-0.616556	0.000325312	-2.07013	0.0435904	0.00108519	0.0713945
sp|P19105|ML12A_HUMAN	ML12A_HUMAN	Myosin regulatory light chain 12A (Epididymis secretory protein Li 24) (HEL-S-24) (MLC-2B) (Myosin RLC) (Myosin regulatory light chain 2, nonsarcomeric) (Myosin regulatory light chain MRLC3)	MYL12A MLCB MRLC3 RLC	14	25	23	14	22	24	7	-0.616556	0.000325312	-2.07013	0.0435904	0.00108519	0.0713945
sp|P24844|MYL9_HUMAN	MYL9_HUMAN	Myosin regulatory light polypeptide 9 (20 kDa myosin light chain) (LC20) (MLC-2C) (Myosin RLC) (Myosin regulatory light chain 2, smooth muscle isoform) (Myosin regulatory light chain 9) (Myosin regulatory light chain MRLC1)	MYL9 MLC2 MRLC1 MYRL2	13	19	15	11	16	19	6	-1.34773	8.40016e-11	-1.83384	0.116984	9.63846e-10	0.17227
sp|O14974|MYPT1_HUMAN	MYPT1_HUMAN	Protein phosphatase 1 regulatory subunit 12A (Myosin phosphatase-targeting subunit 1) (Myosin phosphatase target subunit 1) (Protein phosphatase myosin-binding subunit)	PPP1R12A MBS MYPT1	0	2	2	1	2	1	1	-0.200913	0.326458	-1.25	0.793263	0.427673	0.839174
sp|O14975|S27A2_HUMAN	S27A2_HUMAN	Long-chain fatty acid transport protein 2 (Arachidonate--CoA ligase) (EC 6.2.1.15) (Fatty acid transport protein 2) (FATP-2) (Fatty-acid-coenzyme A ligase, very long-chain 1) (Long-chain-fatty-acid--CoA ligase) (EC 6.2.1.3) (Phytanate--CoA ligase) (EC 6.2.1.24) (Solute carrier family 27 member 2) (THCA-CoA ligase) (EC 6.2.1.7) (Very long-chain acyl-CoA synthetase) (VLACS) (VLCS) (EC 6.2.1.-) (Ver…	SLC27A2 ACSVL1 FACVL1 FATP2 VLACS	0	0	0	2	1	1	1	NA	NA	1.03365e+16	0.0182369	NA	0.0366599
sp|O14979|HNRDL_HUMAN	HNRDL_HUMAN	Heterogeneous nuclear ribonucleoprotein D-like (hnRNP D-like) (hnRNP DL) (AU-rich element RNA-binding factor) (JKT41-binding protein) (Protein laAUF1)	HNRNPDL HNRPDL JKTBP	3	4	4	8	6	5	2	1.21352	6.53782e-05	9.51943	0.0186064	0.000252227	0.0372759
sp|Q14103|HNRPD_HUMAN	HNRPD_HUMAN	Heterogeneous nuclear ribonucleoprotein D0 (hnRNP D0) (AU-rich element RNA-binding protein 1)	HNRNPD AUF1 HNRPD	4	6	5	11	10	12	5	1.27909	1.79424e-08	5.36717	0.000781092	1.54073e-07	0.00254573
sp|O14980|XPO1_HUMAN	XPO1_HUMAN	Exportin-1 (Exp1) (Chromosome region maintenance 1 protein homolog)	XPO1 CRM1	0	1	1	6	5	7	3	0.966181	0.217567	17.0265	2.87233e-05	0.312385	0.000137639
sp|O14983|AT2A1_HUMAN	AT2A1_HUMAN	Sarcoplasmic/endoplasmic reticulum calcium ATPase 1 (SERCA1) (SR Ca(2+)-ATPase 1) (EC 7.2.2.10) (Calcium pump 1) (Calcium-transporting ATPase sarcoplasmic reticulum type, fast twitch skeletal muscle isoform) (Endoplasmic reticulum class 1/2 Ca(2+) ATPase)	ATP2A1	0	0	0	3	0	1	1	NA	NA	3.37142e+08	0.0141748	NA	0.0311039
sp|P16615|AT2A2_HUMAN	AT2A2_HUMAN	Sarcoplasmic/endoplasmic reticulum calcium ATPase 2 (SERCA2) (SR Ca(2+)-ATPase 2) (EC 7.2.2.10) (Calcium pump 2) (Calcium-transporting ATPase sarcoplasmic reticulum type, slow twitch skeletal muscle isoform) (Endoplasmic reticulum class 1/2 Ca(2+) ATPase)	ATP2A2 ATP2B	0	1	1	4	1	2	2	2.51017	0.00251606	3.66666	0.103082	0.00683445	0.154102
sp|O15083|ERC2_HUMAN	ERC2_HUMAN	ERC protein 2	ERC2 KIAA0378	0	0	0	2	1	0	1	NA	NA	5.81731e+08	0.0441111	NA	0.0713945
sp|Q8IUD2|RB6I2_HUMAN	RB6I2_HUMAN	ELKS/Rab6-interacting/CAST family member 1 (ERC-1) (Rab6-interacting protein 2)	ERC1 ELKS KIAA1081 RAB6IP2	0	0	0	2	1	0	1	NA	NA	5.81731e+08	0.0441111	NA	0.0713945
sp|O15127|SCAM2_HUMAN	SCAM2_HUMAN	Secretory carrier-associated membrane protein 2 (Secretory carrier membrane protein 2)	SCAMP2	1	3	3	4	4	5	1	1.36849	0.00091758	9.28571	0.0322519	0.00276938	0.058469
sp|O15131|IMA6_HUMAN	IMA6_HUMAN	Importin subunit alpha-6 (Karyopherin subunit alpha-5)	KPNA5	0	0	0	1	1	3	1	NA	NA	7231229443015280	0.0072599	NA	0.016782
sp|O60684|IMA7_HUMAN	IMA7_HUMAN	Importin subunit alpha-7 (Karyopherin subunit alpha-6)	KPNA6 IPOA7	0	0	0	1	1	3	1	NA	NA	7231229443015280	0.0072599	NA	0.016782
sp|P52294|IMA5_HUMAN	IMA5_HUMAN	Importin subunit alpha-5 (Karyopherin subunit alpha-1) (Nucleoprotein interactor 1) (NPI-1) (RAG cohort protein 2) (SRP1-beta) [Cleaved into: Importin subunit alpha-5, N-terminally processed]	KPNA1 RCH2	0	0	0	1	1	3	1	NA	NA	7231229443015280	0.0072599	NA	0.016782
sp|O15143|ARC1B_HUMAN	ARC1B_HUMAN	Actin-related protein 2/3 complex subunit 1B (Arp2/3 complex 41 kDa subunit) (p41-ARC)	ARPC1B ARC41	1	2	4	1	4	3	2	-1.30521	0.0038571	-1.02941	0.962334	0.00985374	0.968892
sp|O15144|ARPC2_HUMAN	ARPC2_HUMAN	Actin-related protein 2/3 complex subunit 2 (Arp2/3 complex 34 kDa subunit) (p34-ARC)	ARPC2 ARC34 PRO2446	4	4	6	6	3	7	5	-0.830458	0.0640394	-1.04257	0.921338	0.117976	0.933447
sp|O15145|ARPC3_HUMAN	ARPC3_HUMAN	Actin-related protein 2/3 complex subunit 3 (Arp2/3 complex 21 kDa subunit) (p21-ARC)	ARPC3 ARC21	0	2	4	4	3	3	2	0.0730715	0.840473	1.66667	0.401881	0.886426	0.500025
sp|O15173|PGRC2_HUMAN	PGRC2_HUMAN	Membrane-associated progesterone receptor component 2 (Progesterone membrane-binding protein) (Steroid receptor protein DG6)	PGRMC2 DG6 PMBP	0	0	0	10	11	16	5	NA	NA	1.02501e+09	1.2186e-14	NA	2.88078e-13
sp|O15229|KMO_HUMAN	KMO_HUMAN	Kynurenine 3-monooxygenase (EC 1.14.13.9) (Kynurenine 3-hydroxylase)	KMO	0	0	0	0	1	2	1	NA	NA	7.02583e+11	0.0442138	NA	0.0713945
sp|O15230|LAMA5_HUMAN	LAMA5_HUMAN	Laminin subunit alpha-5 (Laminin-10 subunit alpha) (Laminin-11 subunit alpha) (Laminin-15 subunit alpha)	LAMA5 KIAA0533 KIAA1907	33	55	62	53	67	71	27	0.0122448	0.892911	1.23036	0.225669	0.92704	0.302885
sp|O15247|CLIC2_HUMAN	CLIC2_HUMAN	Chloride intracellular channel protein 2 (XAP121)	CLIC2	2	4	4	3	5	4	1	0.58863	0.0963061	1.2	0.866942	0.16477	0.886952
sp|Q96NY7|CLIC6_HUMAN	CLIC6_HUMAN	Chloride intracellular channel protein 6 (Parchorin)	CLIC6 CLIC1L	2	4	4	3	5	4	1	0.58863	0.0963061	1.2	0.866942	0.16477	0.886952
sp|Q9NZA1|CLIC5_HUMAN	CLIC5_HUMAN	Chloride intracellular channel protein 5	CLIC5	2	4	4	3	5	4	1	0.58863	0.0963061	1.2	0.866942	0.16477	0.886952
sp|Q9Y696|CLIC4_HUMAN	CLIC4_HUMAN	Chloride intracellular channel protein 4 (Intracellular chloride ion channel protein p64H1)	CLIC4	3	9	9	11	13	19	5	0.576543	0.00118793	4.73939	0.000378051	0.00351706	0.00131428
sp|O15260|SURF4_HUMAN	SURF4_HUMAN	Surfeit locus protein 4	SURF4 SURF-4	2	2	1	9	9	10	4	2.16238	6.28822e-05	26.7913	1.6282e-07	0.000243303	1.42207e-06
sp|O15269|SPTC1_HUMAN	SPTC1_HUMAN	Serine palmitoyltransferase 1 (EC 2.3.1.50) (Long chain base biosynthesis protein 1) (LCB 1) (Serine-palmitoyl-CoA transferase 1) (SPT 1) (SPT1)	SPTLC1 LCB1	0	0	0	2	1	1	1	NA	NA	5825154439873820	0.0182369	NA	0.0366599
sp|O15371|EIF3D_HUMAN	EIF3D_HUMAN	Eukaryotic translation initiation factor 3 subunit D (eIF3d) (Eukaryotic translation initiation factor 3 subunit 7) (eIF-3-zeta) (eIF3 p66)	EIF3D EIF3S7	0	0	1	3	3	4	2	1.55778	0.00341342	12.7778	0.00293005	0.00889093	0.00788312
sp|O15400|STX7_HUMAN	STX7_HUMAN	Syntaxin-7	STX7	0	0	0	0	0	3	1	NA	NA	2.12623e+18	0.0292834	NA	0.0541391
sp|O15511|ARPC5_HUMAN	ARPC5_HUMAN	Actin-related protein 2/3 complex subunit 5 (Arp2/3 complex 16 kDa subunit) (p16-ARC)	ARPC5 ARC16	1	2	2	1	1	2	1	0.406411	0.39812	-1.78571	0.484134	0.502273	0.572226
sp|O43143|DHX15_HUMAN	DHX15_HUMAN	ATP-dependent RNA helicase DHX15 (EC 3.6.4.13) (ATP-dependent RNA helicase #46) (DEAH box protein 15) (Splicing factor Prp43) (hPrp43)	DHX15 DBP1 DDX15	0	3	2	7	11	12	5	1.30488	7.92277e-06	16.8119	2.31688e-07	3.63628e-05	1.95611e-06
sp|O43169|CYB5B_HUMAN	CYB5B_HUMAN	Cytochrome b5 type B (Cytochrome b5 outer mitochondrial membrane isoform)	CYB5B CYB5M OMB5	0	0	2	2	3	3	1	1.74515	0.0784664	6.66667	0.0299601	0.139624	0.0549319
sp|O43242|PSMD3_HUMAN	PSMD3_HUMAN	26S proteasome non-ATPase regulatory subunit 3 (26S proteasome regulatory subunit RPN3) (26S proteasome regulatory subunit S3) (Proteasome subunit p58)	PSMD3	0	2	1	4	5	6	3	-0.0402264	0.954361	6.11111	0.00289561	0.974883	0.00783805
sp|O43278|SPIT1_HUMAN	SPIT1_HUMAN	Kunitz-type protease inhibitor 1 (Hepatocyte growth factor activator inhibitor type 1) (HAI-1)	SPINT1 HAI1 UNQ223/PRO256	0	0	0	1	1	1	1	NA	NA	1494658501337830	0.0442138	NA	0.0713945
sp|O43390|HNRPR_HUMAN	HNRPR_HUMAN	Heterogeneous nuclear ribonucleoprotein R (hnRNP R)	HNRNPR HNRPR	9	8	5	20	17	25	10	1.54868	8.19261e-12	5.50124	2.73402e-07	1.09044e-10	2.25461e-06
sp|O60506|HNRPQ_HUMAN	HNRPQ_HUMAN	Heterogeneous nuclear ribonucleoprotein Q (hnRNP Q) (Glycine- and tyrosine-rich RNA-binding protein) (GRY-RBP) (NS1-associated protein 1) (Synaptotagmin-binding, cytoplasmic RNA-interacting protein)	SYNCRIP HNRPQ NSAP1	5	5	5	14	15	20	7	1.31023	6.56318e-10	9.5156	6.04478e-08	6.77178e-09	6.12423e-07
sp|O43399|TPD54_HUMAN	TPD54_HUMAN	Tumor protein D54 (hD54) (Tumor protein D52-like 2)	TPD52L2	1	1	2	2	2	1	2	-0.103962	0.877193	1.08696	0.909863	0.912857	0.923404
sp|O43402|EMC8_HUMAN	EMC8_HUMAN	ER membrane protein complex subunit 8 (Neighbor of COX4) (Protein FAM158B)	EMC8 C16orf2 C16orf4 COX4AL COX4NB FAM158B NOC4	0	0	0	1	3	2	1	NA	NA	9.50956e+16	0.00274571	NA	0.00748944
sp|O43432|IF4G3_HUMAN	IF4G3_HUMAN	Eukaryotic translation initiation factor 4 gamma 3 (eIF-4-gamma 3) (eIF-4G 3) (eIF4G 3) (eIF-4-gamma II) (eIF4GII)	EIF4G3	0	0	0	3	2	3	1	NA	NA	2.3291e+17	0.000315653	NA	0.00111707
sp|O43681|GET3_HUMAN	GET3_HUMAN	ATPase GET3 (EC 3.6.-.-) (Arsenical pump-driving ATPase) (Arsenite-stimulated ATPase) (Guided entry of tail-anchored proteins factor 3, ATPase) (Transmembrane domain recognition complex 40 kDa ATPase subunit) (hARSA-I) (hASNA-I)	GET3 ARSA ASNA1 TRC40	0	0	0	1	2	1	1	NA	NA	1656511121539140	0.0182369	NA	0.0366599
sp|O43684|BUB3_HUMAN	BUB3_HUMAN	Mitotic checkpoint protein BUB3	BUB3	0	0	0	2	2	4	2	NA	NA	3.10037e+16	0.000841905	NA	0.00270907
sp|O43699|SIGL6_HUMAN	SIGL6_HUMAN	Sialic acid-binding Ig-like lectin 6 (Siglec-6) (CD33 antigen-like 1) (CDw327) (Obesity-binding protein 1) (OB-BP1) (CD antigen CD327)	SIGLEC6 CD33L CD33L1 OBBP1	0	0	0	2	0	1	1	NA	NA	5.68976e+08	0.044202	NA	0.0713945
sp|O43707|ACTN4_HUMAN	ACTN4_HUMAN	Alpha-actinin-4 (Non-muscle alpha-actinin 4)	ACTN4	40	57	60	54	72	89	29	-0.0609791	0.618783	1.51444	0.0156284	0.700937	0.033833
sp|P12814|ACTN1_HUMAN	ACTN1_HUMAN	Alpha-actinin-1 (Alpha-actinin cytoskeletal isoform) (F-actin cross-linking protein) (Non-muscle alpha-actinin-1)	ACTN1	33	48	47	39	49	52	20	-0.503085	0.000256363	-1.21395	0.358098	0.000883988	0.450289
sp|Q08043|ACTN3_HUMAN	ACTN3_HUMAN	Alpha-actinin-3 (Alpha-actinin skeletal muscle isoform 3) (F-actin cross-linking protein)	ACTN3	12	16	17	15	22	18	8	-0.138839	0.582022	1.12951	0.707726	0.667672	0.789677
sp|Q9H254|SPTN4_HUMAN	SPTN4_HUMAN	Spectrin beta chain, non-erythrocytic 4 (Beta-IV spectrin) (Spectrin, non-erythroid beta chain 3)	SPTBN4 KIAA1642 SPTBN3	1	2	0	0	1	2	1	0.615491	0.162072	-1.22222	0.829565	0.244024	0.868273
sp|P35609|ACTN2_HUMAN	ACTN2_HUMAN	Alpha-actinin-2 (Alpha-actinin skeletal muscle isoform 2) (F-actin cross-linking protein)	ACTN2	16	24	24	17	25	24	10	-0.237461	0.244808	-1.42666	0.233484	0.342268	0.311957
sp|O43747|AP1G1_HUMAN	AP1G1_HUMAN	AP-1 complex subunit gamma-1 (Adaptor protein complex AP-1 subunit gamma-1) (Adaptor-related protein complex 1 subunit gamma-1) (Clathrin assembly protein complex 1 gamma-1 large chain) (Gamma1-adaptin) (Golgi adaptor HA1/AP1 adaptin subunit gamma-1)	AP1G1 ADTG CLAPG1	1	1	1	4	3	4	3	1.8329	0.0121866	3.90323	0.0346894	0.0273992	0.0625043
sp|O43776|SYNC_HUMAN	SYNC_HUMAN	Asparagine--tRNA ligase, cytoplasmic (EC 6.1.1.22) (Asparaginyl-tRNA synthetase) (AsnRS) (Asparaginyl-tRNA synthetase 1)	NARS1 NARS NRS	1	0	1	3	1	5	2	0.152692	0.721105	5.39721	0.030262	0.790602	0.055257
sp|O43790|KRT86_HUMAN	KRT86_HUMAN	Keratin, type II cuticular Hb6 (Hair keratin K2.11) (Keratin-86) (K86) (Type II hair keratin Hb6) (Type-II keratin Kb26)	KRT86 KRTHB6	0	1	1	2	3	5	1	0.625327	0.00453576	13.2552	0.00384918	0.0113693	0.0099629
sp|O95678|K2C75_HUMAN	K2C75_HUMAN	Keratin, type II cytoskeletal 75 (Cytokeratin-75) (CK-75) (Keratin-6 hair follicle) (hK6hf) (Keratin-75) (K75) (Type II keratin-K6hf) (Type-II keratin Kb18)	KRT75 K6HF KB18	20	27	25	30	40	39	16	-0.640797	0.0455304	1.93133	0.00606351	0.089382	0.0147268
sp|P02538|K2C6A_HUMAN	K2C6A_HUMAN	Keratin, type II cytoskeletal 6A (Cytokeratin-6A) (CK-6A) (Cytokeratin-6D) (CK-6D) (Keratin-6A) (K6A) (Type-II keratin Kb6) (allergen Hom s 5)	KRT6A K6A KRT6D	35	67	64	43	81	65	38	-0.74874	0.00118909	-1.03545	0.821426	0.00351706	0.86279
sp|P04259|K2C6B_HUMAN	K2C6B_HUMAN	Keratin, type II cytoskeletal 6B (Cytokeratin-6B) (CK-6B) (Keratin-6B) (K6B) (Type-II keratin Kb10)	KRT6B K6B KRTL1	34	66	62	46	75	68	36	-0.818484	0.000562357	1.0101	0.950761	0.0017779	0.959269
sp|P05787|K2C8_HUMAN	K2C8_HUMAN	Keratin, type II cytoskeletal 8 (Cytokeratin-8) (CK-8) (Keratin-8) (K8) (Type-II keratin Kb8)	KRT8 CYK8	29	54	50	126	171	185	54	2.1439	1.25617e-26	14.6726	2.39167e-80	5.76539e-25	2.12021e-77
sp|P08670|VIME_HUMAN	VIME_HUMAN	Vimentin	VIM	103	177	142	106	140	131	51	-1.75827	5.01781e-67	-2.6743	7.26444e-13	3.33935e-64	1.41537e-11
sp|P08729|K2C7_HUMAN	K2C7_HUMAN	Keratin, type II cytoskeletal 7 (Cytokeratin-7) (CK-7) (Keratin-7) (K7) (Sarcolectin) (Type-II keratin Kb7)	KRT7 SCL	8	19	21	102	126	122	35	1.32432	3.18016e-08	46.1029	1.92385e-94	2.5346e-07	3.41099e-91
sp|P12035|K2C3_HUMAN	K2C3_HUMAN	Keratin, type II cytoskeletal 3 (65 kDa cytokeratin) (Cytokeratin-3) (CK-3) (Keratin-3) (K3) (Type-II keratin Kb3)	KRT3	17	24	18	23	33	31	13	-1.14946	0.000715788	1.74571	0.0311188	0.00222078	0.0565884
sp|P13647|K2C5_HUMAN	K2C5_HUMAN	Keratin, type II cytoskeletal 5 (58 kDa cytokeratin) (Cytokeratin-5) (CK-5) (Keratin-5) (K5) (Type-II keratin Kb5)	KRT5	56	72	61	63	86	90	46	-0.593579	0.00213764	1.17204	0.244423	0.00591517	0.325837
sp|P14136|GFAP_HUMAN	GFAP_HUMAN	Glial fibrillary acidic protein (GFAP)	GFAP	6	14	12	12	16	17	4	-1.2465	0.00526498	2.35853	0.0828659	0.0128818	0.127425
sp|P19013|K2C4_HUMAN	K2C4_HUMAN	Keratin, type II cytoskeletal 4 (Cytokeratin-4) (CK-4) (Keratin-4) (K4) (Type-II keratin Kb4)	KRT4 CYK4	5	8	6	12	14	16	5	-0.728722	0.105387	6.06664	7.50136e-05	0.176219	0.00031742
sp|P48668|K2C6C_HUMAN	K2C6C_HUMAN	Keratin, type II cytoskeletal 6C (Cytokeratin-6C) (CK-6C) (Cytokeratin-6E) (CK-6E) (Keratin K6h) (Keratin-6C) (K6C) (Type-II keratin Kb12)	KRT6C KRT6E	34	66	63	43	78	65	37	-0.783128	0.000739982	-1.033	0.8359	0.00227463	0.868273
sp|P78385|KRT83_HUMAN	KRT83_HUMAN	Keratin, type II cuticular Hb3 (Hair keratin K2.10) (Keratin-83) (K83) (Type II hair keratin Hb3) (Type-II keratin Kb23)	KRT83 KRTHB3	0	1	1	2	3	5	1	0.625327	0.00453576	13.2552	0.00384918	0.0113693	0.0099629
sp|P78386|KRT85_HUMAN	KRT85_HUMAN	Keratin, type II cuticular Hb5 (Hair keratin K2.12) (Keratin-85) (K85) (Type II hair keratin Hb5) (Type-II keratin Kb25)	KRT85 KRTHB5	0	1	2	4	5	8	2	1.76511	0.000916193	11.4825	0.000198767	0.00276938	0.000737266
sp|Q01546|K22O_HUMAN	K22O_HUMAN	Keratin, type II cytoskeletal 2 oral (Cytokeratin-2P) (CK-2P) (K2P) (Keratin-76) (K76) (Type-II keratin Kb9)	KRT76 KRT2B KRT2P	20	23	19	29	36	34	14	-1.28754	4.71287e-05	2.05766	0.00300931	0.000186137	0.00805968
sp|Q14533|KRT81_HUMAN	KRT81_HUMAN	Keratin, type II cuticular Hb1 (Hair keratin K2.9) (Keratin, hair, basic, 1) (Keratin-81) (K81) (Metastatic lymph node 137 gene protein) (MLN 137) (Type II hair keratin Hb1) (Type-II keratin Kb21) (ghHKb1) (ghHb1)	KRT81 KRTHB1 MLN137	0	1	1	2	3	5	1	0.625327	0.00453576	13.2552	0.00384918	0.0113693	0.0099629
sp|Q5XKE5|K2C79_HUMAN	K2C79_HUMAN	Keratin, type II cytoskeletal 79 (Cytokeratin-79) (CK-79) (Keratin-6-like) (Keratin-6L) (Keratin-79) (K79) (Type-II keratin Kb38)	KRT79 K6L KB38 KRT6L	18	21	17	27	37	36	14	-1.10765	0.00141927	2.67828	8.29437e-05	0.00416089	0.000350043
sp|Q8N1N4|K2C78_HUMAN	K2C78_HUMAN	Keratin, type II cytoskeletal 78 (Cytokeratin-78) (CK-78) (Keratin-5b) (Keratin-78) (K78) (Type-II keratin Kb40)	KRT78 K5B KB40	18	12	19	11	24	20	15	-1.23291	5.18215e-06	-1.06021	0.808869	2.53693e-05	0.852631
sp|Q9NSB2|KRT84_HUMAN	KRT84_HUMAN	Keratin, type II cuticular Hb4 (Keratin-84) (K84) (Type II hair keratin Hb4) (Type-II keratin Kb24)	KRT84 KRTHB4	2	6	4	6	11	12	4	-0.265295	0.412281	3.33661	0.00430462	0.516004	0.0109656
sp|O43795|MYO1B_HUMAN	MYO1B_HUMAN	Unconventional myosin-Ib (MYH-1c) (Myosin I alpha) (MMI-alpha) (MMIa)	MYO1B	2	6	7	0	2	4	2	-0.626942	0.0484461	-7.96509	0.00131593	0.09386	0.00390159
sp|O43852|CALU_HUMAN	CALU_HUMAN	Calumenin (Crocalbin) (IEF SSP 9302)	CALU	0	2	3	9	14	13	5	0.247694	0.521536	18.2764	3.73125e-09	0.618134	4.46994e-08
sp|O43865|SAHH2_HUMAN	SAHH2_HUMAN	S-adenosylhomocysteine hydrolase-like protein 1 (DC-expressed AHCY-like molecule) (IP(3)Rs binding protein released with IP(3)) (IRBIT) (Putative adenosylhomocysteinase 2) (S-adenosyl-L-homocysteine hydrolase 2) (AdoHcyase 2)	AHCYL1 DCAL IRBIT XPVKONA	0	1	0	2	2	0	1	2.58382	0.0303076	4.70574	0.16806	0.062834	0.238376
sp|Q96HN2|SAHH3_HUMAN	SAHH3_HUMAN	Adenosylhomocysteinase 3 (AdoHcyase 3) (EC 3.13.2.1) (IP(3)Rs binding protein released with IP(3) 2) (IRBIT2) (Long-IRBIT) (S-adenosyl-L-homocysteine hydrolase 3) (S-adenosylhomocysteine hydrolase-like protein 2)	AHCYL2 KIAA0828	0	1	0	2	2	0	1	2.58382	0.0303076	4.70574	0.16806	0.062834	0.238376
sp|O60234|GMFG_HUMAN	GMFG_HUMAN	Glia maturation factor gamma (GMF-gamma)	GMFG	1	1	2	2	2	2	1	-0.123378	0.659439	1.5	0.617983	0.733261	0.701912
sp|P60983|GMFB_HUMAN	GMFB_HUMAN	Glia maturation factor beta (GMF-beta)	GMFB	1	1	2	2	2	2	1	-0.123378	0.659439	1.5	0.617983	0.733261	0.701912
sp|O60264|SMCA5_HUMAN	SMCA5_HUMAN	SWI/SNF-related matrix-associated actin-dependent regulator of chromatin subfamily A member 5 (SWI/SNF-related matrix-associated actin-dependent regulator of chromatin A5) (EC 3.6.4.-) (Sucrose nonfermenting protein 2 homolog) (hSNF2H)	SMARCA5 SNF2H WCRF135	0	0	1	5	3	5	3	3.25376	0.000951124	15.6897	0.00045186	0.00286413	0.00155563
sp|P28370|SMCA1_HUMAN	SMCA1_HUMAN	Probable global transcription activator SNF2L1 (EC 3.6.4.-) (ATP-dependent helicase SMARCA1) (Nucleosome-remodeling factor subunit SNF2L) (SWI/SNF-related matrix-associated actin-dependent regulator of chromatin subfamily A member 1)	SMARCA1 SNF2L SNF2L1	0	0	1	4	1	1	1	3.31116	0.000453645	9.53728	0.0353865	0.00145846	0.0636957
sp|O60313|OPA1_HUMAN	OPA1_HUMAN	Dynamin-like 120 kDa protein, mitochondrial (EC 3.6.5.5) (Optic atrophy protein 1) [Cleaved into: Dynamin-like 120 kDa protein, form S1]	OPA1 KIAA0567	0	0	0	1	2	1	1	NA	NA	1632628694301330	0.0182369	NA	0.0366599
sp|O60361|NDK8_HUMAN	NDK8_HUMAN	Putative nucleoside diphosphate kinase (NDK) (NDP kinase) (EC 2.7.4.6)	NME2P1	1	1	3	0	2	3	1	0.331437	0.632553	-1.33031	0.73591	0.708694	0.80442
sp|P15531|NDKA_HUMAN	NDKA_HUMAN	Nucleoside diphosphate kinase A (NDK A) (NDP kinase A) (EC 2.7.4.6) (Granzyme A-activated DNase) (GAAD) (Metastasis inhibition factor nm23) (NM23-H1) (Tumor metastatic process-associated protein)	NME1 NDPKA NM23	2	2	5	1	3	3	2	0.17854	0.681	-1.8	0.330397	0.752209	0.421132
sp|P22392|NDKB_HUMAN	NDKB_HUMAN	Nucleoside diphosphate kinase B (NDK B) (NDP kinase B) (EC 2.7.4.6) (C-myc purine-binding transcription factor PUF) (Histidine protein kinase NDKB) (EC 2.7.13.3) (nm23-H2)	NME2 NM23B	2	2	5	1	3	3	2	0.17854	0.681	-1.8	0.330397	0.752209	0.421132
sp|O60493|SNX3_HUMAN	SNX3_HUMAN	Sorting nexin-3 (Protein SDP3)	SNX3	5	8	7	9	7	6	3	-0.474072	0.0258356	-1.15638	0.764962	0.0547567	0.824449
sp|O60504|VINEX_HUMAN	VINEX_HUMAN	Vinexin (SH3-containing adapter molecule 1) (SCAM-1) (Sorbin and SH3 domain-containing protein 3)	SORBS3 SCAM1	1	3	3	0	0	0	1	NA	NA	-1.93514e+16	0.000183887	NA	0.000689286
sp|O94875|SRBS2_HUMAN	SRBS2_HUMAN	Sorbin and SH3 domain-containing protein 2 (Arg-binding protein 2) (ArgBP2) (Arg/Abl-interacting protein 2) (Sorbin)	SORBS2 ARGBP2 KIAA0777	3	5	4	0	0	0	2	NA	NA	-3893981250682940	1.69752e-06	NA	1.10651e-05
sp|O60641|AP180_HUMAN	AP180_HUMAN	Clathrin coat assembly protein AP180 (91 kDa synaptosomal-associated protein) (Clathrin coat-associated protein AP180) (Phosphoprotein F1-20)	SNAP91 KIAA0656	2	5	3	6	3	5	2	0.313204	0.627827	1.42987	0.535306	0.707032	0.618026
sp|Q13492|PICAL_HUMAN	PICAL_HUMAN	Phosphatidylinositol-binding clathrin assembly protein (Clathrin assembly lymphoid myeloid leukemia protein)	PICALM CALM	3	9	13	18	25	23	9	0.644339	0.00306787	4.96454	3.38638e-07	0.00813414	2.6924e-06
sp|O60645|EXOC3_HUMAN	EXOC3_HUMAN	Exocyst complex component 3 (Exocyst complex component Sec6)	EXOC3 SEC6 SEC6L1	0	0	0	2	2	2	1	NA	NA	5.88052e+16	0.00274571	NA	0.00748944
sp|O60664|PLIN3_HUMAN	PLIN3_HUMAN	Perilipin-3 (47 kDa mannose 6-phosphate receptor-binding protein) (47 kDa MPR-binding protein) (Cargo selection protein TIP47) (Mannose-6-phosphate receptor-binding protein 1) (Placental protein 17) (PP17)	PLIN3 M6PRBP1 TIP47	5	6	7	5	11	11	4	1.13277	3.34118e-06	1.87667	0.188443	1.75191e-05	0.258999
sp|O60701|UGDH_HUMAN	UGDH_HUMAN	UDP-glucose 6-dehydrogenase (UDP-Glc dehydrogenase) (UDP-GlcDH) (UDPGDH) (EC 1.1.1.22)	UGDH	3	4	2	3	4	3	2	-0.807421	0.00568451	-1.08	0.893972	0.013832	0.911425
sp|O60716|CTND1_HUMAN	CTND1_HUMAN	Catenin delta-1 (Cadherin-associated Src substrate) (CAS) (p120 catenin) (p120(ctn)) (p120(cas))	CTNND1 KIAA0384	6	4	8	9	9	11	6	0.959977	0.000152857	1.65661	0.180677	0.000555882	0.250071
sp|O60749|SNX2_HUMAN	SNX2_HUMAN	Sorting nexin-2 (Transformation-related gene 9 protein) (TRG-9)	SNX2 TRG9	5	8	9	5	6	4	5	-1.04193	1.28319e-05	-2.21354	0.0487077	5.73131e-05	0.0781527
sp|Q13596|SNX1_HUMAN	SNX1_HUMAN	Sorting nexin-1	SNX1	1	1	3	2	3	3	1	-1.08391	0.000814374	1.86667	0.430458	0.00248039	0.531848
sp|O60762|DPM1_HUMAN	DPM1_HUMAN	Dolichol-phosphate mannosyltransferase subunit 1 (EC 2.4.1.83) (Dolichol-phosphate mannose synthase subunit 1) (DPM synthase subunit 1) (Dolichyl-phosphate beta-D-mannosyltransferase subunit 1) (Mannose-P-dolichol synthase subunit 1) (MPD synthase subunit 1)	DPM1	0	0	0	2	2	4	1	NA	NA	6.32229e+17	0.000315653	NA	0.00111707
sp|O60763|USO1_HUMAN	USO1_HUMAN	General vesicular transport factor p115 (Protein USO1 homolog) (Transcytosis-associated protein) (TAP) (Vesicle-docking protein)	USO1 VDP	3	2	6	15	17	10	6	1.14355	7.61741e-13	7.8102	4.16539e-07	1.11415e-11	3.23914e-06
sp|O60784|TOM1_HUMAN	TOM1_HUMAN	Target of Myb1 membrane trafficking protein (Target of Myb protein 1)	TOM1	0	0	1	3	6	6	3	2.69065	0.000204294	19.4444	9.30604e-05	0.000719354	0.000386408
sp|Q6DN03|H2B2C_HUMAN	H2B2C_HUMAN	Putative histone H2B type 2-C (H2B-clustered histone 20 pseudogene) (Histone H2B.t) (H2B/t)	H2BC20P HIST2H2BC	2	8	6	2	9	11	3	0.367861	0.0608438	1.8184	0.309875	0.113105	0.397834
sp|Q6DRA6|H2B2D_HUMAN	H2B2D_HUMAN	Putative histone H2B type 2-D (H2B-clustered histone 19 pseudogene)	H2BC19P HIST2H2BD	2	8	6	2	9	11	3	0.367861	0.0608438	1.8184	0.309875	0.113105	0.397834
sp|O60831|PRAF2_HUMAN	PRAF2_HUMAN	PRA1 family protein 2	PRAF2 JM4	0	0	1	0	1	2	1	0.205796	0.830449	3.08438	0.34055	0.880739	0.431316
sp|O60832|DKC1_HUMAN	DKC1_HUMAN	H/ACA ribonucleoprotein complex subunit DKC1 (EC 5.4.99.-) (CBF5 homolog) (Dyskerin) (Nopp140-associated protein of 57 kDa) (Nucleolar protein NAP57) (Nucleolar protein family A member 4) (snoRNP protein DKC1)	DKC1 NOLA4	0	0	0	0	1	2	1	NA	NA	2964916302666070	0.0442138	NA	0.0713945
sp|O75083|WDR1_HUMAN	WDR1_HUMAN	WD repeat-containing protein 1 (Actin-interacting protein 1) (AIP1) (NORI-1)	WDR1	0	1	1	0	1	1	1	-0.469248	0.0811591	-1.2	0.866942	0.143647	0.886952
sp|O75106|AOC2_HUMAN	AOC2_HUMAN	Amine oxidase [copper-containing] 2 (EC 1.4.3.21) (Amine oxidase copper-containing 2) (Retina-specific copper amine oxidase) (RAO) (Semicarbazide-sensitive amine oxidase) (SSAO)	AOC2	3	2	4	1	0	4	1	-2.39277	0.000257091	-29.1293	0.00723034	0.000884206	0.016782
sp|Q16853|AOC3_HUMAN	AOC3_HUMAN	Amine oxidase [copper-containing] 3 (EC 1.4.3.21) (Amine oxidase copper-containing 3) (Copper amine oxidase) (HPAO) (Semicarbazide-sensitive amine oxidase) (SSAO) (Vascular adhesion protein 1) (VAP-1)	AOC3 VAP1	17	21	21	7	7	10	8	-2.14379	1.42566e-14	-8.08876	1.97882e-10	2.75008e-13	2.87577e-09
sp|O75131|CPNE3_HUMAN	CPNE3_HUMAN	Copine-3 (Copine III)	CPNE3 CPN3 KIAA0636	3	5	3	3	4	3	1	-0.283209	0.108275	-4.4	0.177184	0.179246	0.245619
sp|O95741|CPNE6_HUMAN	CPNE6_HUMAN	Copine-6 (Copine VI) (Neuronal-copine) (N-copine)	CPNE6	3	5	3	3	4	3	1	-0.283209	0.108275	-4.4	0.177184	0.179246	0.245619
sp|Q86YQ8|CPNE8_HUMAN	CPNE8_HUMAN	Copine-8 (Copine VIII)	CPNE8	3	5	3	3	4	3	1	-0.283209	0.108275	-4.4	0.177184	0.179246	0.245619
sp|Q8IYJ1|CPNE9_HUMAN	CPNE9_HUMAN	Copine-9 (Copine IX)	CPNE9	3	5	3	3	4	3	1	-0.283209	0.108275	-4.4	0.177184	0.179246	0.245619
sp|Q96A23|CPNE4_HUMAN	CPNE4_HUMAN	Copine-4 (Copine IV) (Copine-8)	CPNE4	3	5	3	3	4	3	1	-0.283209	0.108275	-4.4	0.177184	0.179246	0.245619
sp|Q96FN4|CPNE2_HUMAN	CPNE2_HUMAN	Copine-2 (Copine II)	CPNE2	3	5	3	3	4	3	1	-0.283209	0.108275	-4.4	0.177184	0.179246	0.245619
sp|Q9HCH3|CPNE5_HUMAN	CPNE5_HUMAN	Copine-5 (Copine V)	CPNE5 KIAA1599	3	5	3	3	4	3	1	-0.283209	0.108275	-4.4	0.177184	0.179246	0.245619
sp|Q9UBL6|CPNE7_HUMAN	CPNE7_HUMAN	Copine-7 (Copine VII)	CPNE7	3	5	3	3	4	3	1	-0.283209	0.108275	-4.4	0.177184	0.179246	0.245619
sp|O75306|NDUS2_HUMAN	NDUS2_HUMAN	NADH dehydrogenase [ubiquinone] iron-sulfur protein 2, mitochondrial (EC 7.1.1.2) (Complex I-49kD) (CI-49kD) (NADH-ubiquinone oxidoreductase 49 kDa subunit)	NDUFS2	0	0	1	3	8	8	3	0.64351	0.121884	81.2483	2.76193e-07	0.191758	2.25664e-06
sp|O75323|NIPS2_HUMAN	NIPS2_HUMAN	Protein NipSnap homolog 2 (NipSnap2) (Glioblastoma-amplified sequence)	NIPSNAP2 GBAS	0	0	0	2	1	1	1	NA	NA	5825155717190000	0.0182369	NA	0.0366599
sp|O75340|PDCD6_HUMAN	PDCD6_HUMAN	Programmed cell death protein 6 (Apoptosis-linked gene 2 protein homolog) (ALG-2)	PDCD6 ALG2	0	1	0	0	1	4	1	-0.513762	0.653553	7.20161	0.074517	0.727932	0.115488
sp|O75367|H2AY_HUMAN	H2AY_HUMAN	Core histone macro-H2A.1 (Histone macroH2A1) (mH2A1) (Histone H2A.y) (H2A/y) (Medulloblastoma antigen MU-MB-50.205)	MACROH2A1 H2AFY	3	8	9	17	17	20	6	1.46366	2.50832e-10	8.60512	1.1764e-07	2.71429e-09	1.07513e-06
sp|Q9P0M6|H2AW_HUMAN	H2AW_HUMAN	Core histone macro-H2A.2 (Histone macroH2A2) (mH2A2)	MACROH2A2 H2AFY2	1	4	4	3	5	5	1	1.26248	9.01593e-07	6.19425	0.155151	5.33342e-06	0.22274
sp|O75368|SH3L1_HUMAN	SH3L1_HUMAN	Adapter SH3BGRL (SH3 domain-binding glutamic acid-rich-like protein 1)	SH3BGRL	3	5	3	4	4	3	1	-0.450779	0.097154	-3.08091	0.340577	0.165725	0.431316
sp|O75369|FLNB_HUMAN	FLNB_HUMAN	Filamin-B (FLN-B) (ABP-278) (ABP-280 homolog) (Actin-binding-like protein) (Beta-filamin) (Filamin homolog 1) (Fh1) (Filamin-3) (Thyroid autoantigen) (Truncated actin-binding protein) (Truncated ABP)	FLNB FLN1L FLN3 TABP TAP	35	42	58	13	19	19	20	-2.42141	4.93975e-32	-14.9768	9.80061e-28	3.65267e-30	6.20588e-26
sp|P21333|FLNA_HUMAN	FLNA_HUMAN	Filamin-A (FLN-A) (Actin-binding protein 280) (ABP-280) (Alpha-filamin) (Endothelial actin-binding protein) (Filamin-1) (Non-muscle filamin)	FLNA FLN FLN1	64	110	102	20	25	38	44	-2.62044	1.40234e-38	-12.9143	2.74828e-57	1.16657e-36	8.12116e-55
sp|Q14315|FLNC_HUMAN	FLNC_HUMAN	Filamin-C (FLN-C) (FLNc) (ABP-280-like protein) (ABP-L) (Actin-binding-like protein) (Filamin-2) (Gamma-filamin)	FLNC ABPL FLN2	7	11	12	3	6	5	4	-2.47538	4.87989e-09	-14.8146	1.44196e-06	4.60648e-08	9.53955e-06
sp|O75390|CISY_HUMAN	CISY_HUMAN	Citrate synthase, mitochondrial (EC 2.3.3.1) (Citrate (Si)-synthase)	CS	4	6	7	5	11	12	5	0.0166154	0.926544	2.79279	0.0521376	0.953037	0.083086
sp|O75396|SC22B_HUMAN	SC22B_HUMAN	Vesicle-trafficking protein SEC22b (ER-Golgi SNARE of 24 kDa) (ERS-24) (ERS24) (SEC22 vesicle-trafficking protein homolog B) (SEC22 vesicle-trafficking protein-like 1)	SEC22B SEC22L1	5	8	8	18	24	21	8	2.58336	1.06853e-18	8.56095	3.06902e-09	2.90248e-17	3.72696e-08
sp|O75436|VP26A_HUMAN	VP26A_HUMAN	Vacuolar protein sorting-associated protein 26A (Vesicle protein sorting 26A) (hVPS26)	VPS26A VPS26	0	0	1	1	1	5	2	0.814325	0.00362157	8.76745	0.0248184	0.00937803	0.0468117
sp|O75438|NDUB1_HUMAN	NDUB1_HUMAN	NADH dehydrogenase [ubiquinone] 1 beta subcomplex subunit 1 (Complex I-MNLL) (CI-MNLL) (NADH-ubiquinone oxidoreductase MNLL subunit)	NDUFB1	0	0	0	2	0	1	1	NA	NA	5.68976e+08	0.044202	NA	0.0713945
sp|O75439|MPPB_HUMAN	MPPB_HUMAN	Mitochondrial-processing peptidase subunit beta (EC 3.4.24.64) (Beta-MPP) (P-52)	PMPCB MPPB	0	0	0	5	5	2	2	NA	NA	6.60827e+11	2.21808e-05	NA	0.000109545
sp|O75477|ERLN1_HUMAN	ERLN1_HUMAN	Erlin-1 (Endoplasmic reticulum lipid raft-associated protein 1) (Protein KE04) (Stomatin-prohibitin-flotillin-HflC/K domain-containing protein 1) (SPFH domain-containing protein 1)	ERLIN1 C10orf69 KE04 KEO4 SPFH1	2	4	4	10	9	12	3	0.798718	0.000970418	7.32727	3.58046e-05	0.00291563	0.00016446
sp|O94905|ERLN2_HUMAN	ERLN2_HUMAN	Erlin-2 (Endoplasmic reticulum lipid raft-associated protein 2) (Stomatin-prohibitin-flotillin-HflC/K domain-containing protein 2) (SPFH domain-containing protein 2)	ERLIN2 C8orf2 SPFH2 UNQ2441/PRO5003/PRO9924	2	4	6	10	7	16	5	0.726253	0.00191935	4.50102	0.000449443	0.00540097	0.00155032
sp|O75489|NDUS3_HUMAN	NDUS3_HUMAN	NADH dehydrogenase [ubiquinone] iron-sulfur protein 3, mitochondrial (EC 7.1.1.2) (Complex I-30kD) (CI-30kD) (NADH-ubiquinone oxidoreductase 30 kDa subunit)	NDUFS3	2	0	2	5	8	5	3	1.48734	0.0254758	6.21397	0.00120437	0.0541667	0.00359486
sp|O75494|SRS10_HUMAN	SRS10_HUMAN	Serine/arginine-rich splicing factor 10 (40 kDa SR-repressor protein) (SRrp40) (FUS-interacting serine-arginine-rich protein 1) (Splicing factor SRp38) (Splicing factor, arginine/serine-rich 13A) (TLS-associated protein with Ser-Arg repeats) (TASR) (TLS-associated protein with SR repeats) (TLS-associated serine-arginine protein) (TLS-associated SR protein)	SRSF10 FUSIP1 FUSIP2 SFRS13A TASR	0	0	3	6	7	7	2	1.62787	0.00648973	17.5	8.57406e-06	0.0155917	4.57886e-05
sp|Q8WXF0|SRS12_HUMAN	SRS12_HUMAN	Serine/arginine-rich splicing factor 12 (35 kDa SR repressor protein) (SRrp35) (Splicing factor, arginine/serine-rich 13B) (Splicing factor, arginine/serine-rich 19)	SRSF12 SFRS13B SFRS19 SRRP35	0	0	3	2	4	3	1	1.55995	0.0660297	5.4	0.0417718	0.121054	0.0713945
sp|O75526|RMXL2_HUMAN	RMXL2_HUMAN	RNA-binding motif protein, X-linked-like-2 (Testis-specific heterogeneous nuclear ribonucleoprotein G-T) (hnRNP G-T)	RBMXL2 HNRNPGT	1	3	3	3	4	3	1	0.667565	0.0505369	1.78571	0.484134	0.0972032	0.572226
sp|P38159|RBMX_HUMAN	RBMX_HUMAN	RNA-binding motif protein, X chromosome (Glycoprotein p43) (Heterogeneous nuclear ribonucleoprotein G) (hnRNP G) [Cleaved into: RNA-binding motif protein, X chromosome, N-terminally processed]	RBMX HNRPG RBMXP1	4	10	10	14	21	21	8	0.569971	0.00192918	3.64411	5.64333e-05	0.00541716	0.000245838
sp|Q8N7X1|RMXL3_HUMAN	RMXL3_HUMAN	RNA-binding motif protein, X-linked-like-3	RBMXL3 CXorf55	1	3	3	3	4	3	1	0.667565	0.0505369	1.78571	0.484134	0.0972032	0.572226
sp|Q96E39|RMXL1_HUMAN	RMXL1_HUMAN	RNA binding motif protein, X-linked-like-1 (Heterogeneous nuclear ribonucleoprotein G-like 1)	RBMXL1	3	7	7	12	15	13	5	0.749171	1.27443e-05	4.6943	0.000199475	5.71133e-05	0.000738349
sp|O75531|BAF_HUMAN	BAF_HUMAN	Barrier-to-autointegration factor (Breakpoint cluster region protein 1) [Cleaved into: Barrier-to-autointegration factor, N-terminally processed]	BANF1 BAF BCRG1	0	1	1	2	2	5	1	-0.718506	0.0686113	10.0957	0.0106311	0.124416	0.0237991
sp|O75533|SF3B1_HUMAN	SF3B1_HUMAN	Splicing factor 3B subunit 1 (Pre-mRNA-splicing factor SF3b 155 kDa subunit) (SF3b155) (Spliceosome-associated protein 155) (SAP 155)	SF3B1 SAP155	0	0	0	5	6	7	3	NA	NA	2.35775e+08	2.13422e-07	NA	1.81051e-06
sp|O75558|STX11_HUMAN	STX11_HUMAN	Syntaxin-11	STX11	0	0	0	1	0	2	1	NA	NA	8.85053e+16	0.0442138	NA	0.0713945
sp|O75608|LYPA1_HUMAN	LYPA1_HUMAN	Acyl-protein thioesterase 1 (APT-1) (hAPT1) (EC 3.1.2.-) (Lysophospholipase 1) (Lysophospholipase I) (LPL-I) (LysoPLA I) (Palmitoyl-protein hydrolase) (EC 3.1.2.22)	LYPLA1 APT1 LPL1	1	2	2	1	1	2	1	0.982042	0.0421277	-1.78571	0.484134	0.0833477	0.572226
sp|O75629|CREG1_HUMAN	CREG1_HUMAN	Protein CREG1 (Cellular repressor of E1A-stimulated genes 1)	CREG1 CREG UNQ727/PRO1409	2	1	0	0	0	0	1	NA	NA	-9.52131e+09	0.0229683	NA	0.0447995
sp|O75635|SPB7_HUMAN	SPB7_HUMAN	Serpin B7 (Megsin) (TP55)	SERPINB7	1	0	0	0	1	1	1	4.1998	0.0401554	1.83333	0.632049	0.0803711	0.714228
sp|P05120|PAI2_HUMAN	PAI2_HUMAN	Plasminogen activator inhibitor 2 (PAI-2) (Monocyte Arg-serpin) (Placental plasminogen activator inhibitor) (Serpin B2) (Urokinase inhibitor)	SERPINB2 PAI2 PLANH2	2	4	9	11	17	19	8	1.38832	1.44411e-05	5.01197	5.1862e-06	6.36459e-05	2.98543e-05
sp|O75643|U520_HUMAN	U520_HUMAN	U5 small nuclear ribonucleoprotein 200 kDa helicase (EC 3.6.4.13) (Activating signal cointegrator 1 complex subunit 3-like 1) (BRR2 homolog) (U5 snRNP-specific 200 kDa protein) (U5-200KD)	SNRNP200 ASCC3L1 BRR2 HELIC2 KIAA0788	0	1	1	11	18	22	7	1.26267	0.0581275	80.694	1.74625e-17	0.108969	5.62927e-16
sp|O75694|NU155_HUMAN	NU155_HUMAN	Nuclear pore complex protein Nup155 (155 kDa nucleoporin) (Nucleoporin Nup155)	NUP155 KIAA0791	0	0	0	8	7	12	4	NA	NA	3094174385725960	1.14833e-10	NA	1.71092e-09
sp|O75821|EIF3G_HUMAN	EIF3G_HUMAN	Eukaryotic translation initiation factor 3 subunit G (eIF3g) (Eukaryotic translation initiation factor 3 RNA-binding subunit) (eIF-3 RNA-binding subunit) (Eukaryotic translation initiation factor 3 subunit 4) (eIF-3-delta) (eIF3 p42) (eIF3 p44)	EIF3G EIF3S4	2	3	4	8	10	9	4	1.27126	3.55639e-07	5.39547	0.000475597	2.25407e-06	0.0016216
sp|O75828|CBR3_HUMAN	CBR3_HUMAN	Carbonyl reductase [NADPH] 3 (EC 1.1.1.184) (NADPH-dependent carbonyl reductase 3) (Quinone reductase CBR3) (EC 1.6.5.10) (Short chain dehydrogenase/reductase family 21C member 2)	CBR3 SDR21C2	1	3	4	4	2	2	3	0.169946	0.671137	-1.21429	0.729512	0.745603	0.802373
sp|P16152|CBR1_HUMAN	CBR1_HUMAN	Carbonyl reductase [NADPH] 1 (EC 1.1.1.184) (15-hydroxyprostaglandin dehydrogenase [NADP(+)]) (EC 1.1.1.196, EC 1.1.1.197) (20-beta-hydroxysteroid dehydrogenase) (Alcohol dehydrogenase [NAD(P)+] CBR1) (EC 1.1.1.71) (NADPH-dependent carbonyl reductase 1) (Prostaglandin 9-ketoreductase) (PG-9-KR) (Prostaglandin-E(2) 9-reductase) (EC 1.1.1.189) (Short chain dehydrogenase/reductase family 21C member …	CBR1 CBR CRN SDR21C1	2	3	5	5	3	4	4	0.391502	0.20854	1.03636	0.940916	0.301703	0.951109
sp|O75830|SPI2_HUMAN	SPI2_HUMAN	Serpin I2 (Myoepithelium-derived serine protease inhibitor) (Pancpin) (Pancreas-specific protein TSA2004) (Peptidase inhibitor 14) (PI-14)	SERPINI2 MEPI PI14	2	4	2	4	4	3	1	-0.561597	0.0460861	1.83333	0.495287	0.0902067	0.577346
sp|P29508|SPB3_HUMAN	SPB3_HUMAN	Serpin B3 (Protein T4-A) (Squamous cell carcinoma antigen 1) (SCCA-1)	SERPINB3 SCCA SCCA1	2	6	4	4	6	3	3	-0.173084	0.567625	-1.1769	0.787067	0.658109	0.839174
sp|P30740|ILEU_HUMAN	ILEU_HUMAN	Leukocyte elastase inhibitor (LEI) (Monocyte/neutrophil elastase inhibitor) (EI) (M/NEI) (Peptidase inhibitor 2) (PI-2) (Serpin B1)	SERPINB1 ELANH2 MNEI PI2	5	9	7	6	9	8	3	-0.662192	0.00611469	-1.15995	0.748666	0.0148245	0.815346
sp|P48594|SPB4_HUMAN	SPB4_HUMAN	Serpin B4 (Leupin) (Peptidase inhibitor 11) (PI-11) (Squamous cell carcinoma antigen 2) (SCCA-2)	SERPINB4 PI11 SCCA2	2	6	4	4	6	3	3	-0.173084	0.567625	-1.1769	0.787067	0.658109	0.839174
sp|P50452|SPB8_HUMAN	SPB8_HUMAN	Serpin B8 (Cytoplasmic antiproteinase 2) (CAP-2) (CAP2) (Peptidase inhibitor 8) (PI-8)	SERPINB8 PI8	5	8	5	7	9	8	2	-0.515845	0.00312979	2.00051	0.32848	0.00828181	0.419896
sp|P50453|SPB9_HUMAN	SPB9_HUMAN	Serpin B9 (Cytoplasmic antiproteinase 3) (CAP-3) (CAP3) (Peptidase inhibitor 9) (PI-9)	SERPINB9 PI9	7	11	9	8	11	11	7	-0.305143	0.0834515	-1.08287	0.814353	0.147509	0.856883
sp|O75844|FACE1_HUMAN	FACE1_HUMAN	CAAX prenyl protease 1 homolog (EC 3.4.24.84) (Farnesylated proteins-converting enzyme 1) (FACE-1) (Prenyl protein-specific endoprotease 1) (Zinc metalloproteinase Ste24 homolog)	ZMPSTE24 FACE1 STE24	0	0	0	2	0	1	1	NA	NA	5.68976e+08	0.044202	NA	0.0713945
sp|O75874|IDHC_HUMAN	IDHC_HUMAN	Isocitrate dehydrogenase [NADP] cytoplasmic (IDH) (IDH1) (EC 1.1.1.42) (Cytosolic NADP-isocitrate dehydrogenase) (IDPc) (NADP(+)-specific ICDH) (Oxalosuccinate decarboxylase)	IDH1 PICD	3	2	6	4	5	7	4	-0.266348	0.423174	1.34251	0.519385	0.523461	0.60227
sp|P48735|IDHP_HUMAN	IDHP_HUMAN	Isocitrate dehydrogenase [NADP], mitochondrial (IDH) (EC 1.1.1.42) (ICD-M) (IDP) (NADP(+)-specific ICDH) (Oxalosuccinate decarboxylase)	IDH2	7	16	14	23	23	26	13	1.04441	2.57452e-08	2.26829	0.00104435	2.07678e-07	0.0031544
sp|O75880|SCO1_HUMAN	SCO1_HUMAN	Protein SCO1 homolog, mitochondrial	SCO1 SCOD1	0	0	0	4	5	4	1	NA	NA	2.88582e+17	7.86622e-08	NA	7.66308e-07
sp|O75915|PRAF3_HUMAN	PRAF3_HUMAN	PRA1 family protein 3 (ADP-ribosylation factor-like protein 6-interacting protein 5) (ARL-6-interacting protein 5) (Aip-5) (Cytoskeleton-related vitamin A-responsive protein) (Dermal papilla-derived protein 11) (GTRAP3-18) (Glutamate transporter EAAC1-interacting protein) (JM5) (Prenylated Rab acceptor protein 2) (Protein JWa) (Putative MAPK-activating protein PM27)	ARL6IP5 DERP11 JWA PRA2 PRAF3 HSPC127	2	5	6	11	12	12	3	2.86708	4.9981e-07	24.9082	6.66445e-07	3.12383e-06	4.88268e-06
sp|O75923|DYSF_HUMAN	DYSF_HUMAN	Dysferlin (Dystrophy-associated fer-1-like protein) (Fer-1-like protein 1)	DYSF FER1L1	2	0	2	17	20	22	9	1.63089	1.34419e-05	43.1454	1.34629e-17	5.98367e-05	4.42032e-16
sp|Q9NZM1|MYOF_HUMAN	MYOF_HUMAN	Myoferlin (Fer-1-like protein 3)	MYOF FER1L3 KIAA1207	6	7	17	15	17	18	9	0.558956	0.00386479	1.7856	0.0493571	0.00985448	0.0789803
sp|O75947|ATP5H_HUMAN	ATP5H_HUMAN	ATP synthase subunit d, mitochondrial (ATPase subunit d) (ATP synthase peripheral stalk subunit d)	ATP5PD ATP5H My032	1	0	2	1	5	1	2	-3.69282	0.00610794	2.33456	0.247401	0.0148245	0.328632
sp|O75955|FLOT1_HUMAN	FLOT1_HUMAN	Flotillin-1	FLOT1	1	7	8	2	2	2	3	-0.541985	0.095659	-5.45329	0.00208052	0.164712	0.00590203
sp|O75964|ATP5L_HUMAN	ATP5L_HUMAN	ATP synthase subunit g, mitochondrial (ATPase subunit g) (ATP synthase membrane subunit g)	ATP5MG ATP5L	0	0	0	3	3	3	1	NA	NA	8.39402e+16	9.20794e-05	NA	0.000383232
sp|O76013|KRT36_HUMAN	KRT36_HUMAN	Keratin, type I cuticular Ha6 (Hair keratin, type I Ha6) (Keratin-36) (K36)	KRT36 HHA6 HKA6 KRTHA6	1	0	1	2	3	5	1	-3.01691	0.278586	13.0849	0.00384595	0.376445	0.0099629
sp|O76014|KRT37_HUMAN	KRT37_HUMAN	Keratin, type I cuticular Ha7 (Hair keratin, type I Ha7) (Keratin-37) (K37)	KRT37 HHA7 HKA7 KRTHA7	1	0	1	2	3	5	1	-3.01691	0.278586	13.0849	0.00384595	0.376445	0.0099629
sp|O76015|KRT38_HUMAN	KRT38_HUMAN	Keratin, type I cuticular Ha8 (Hair keratin, type I Ha8) (Keratin-38) (K38)	KRT38 HHA8 HKA8 KRTHA8	1	0	1	2	3	5	1	-3.01691	0.278586	13.0849	0.00384595	0.376445	0.0099629
sp|P02533|K1C14_HUMAN	K1C14_HUMAN	Keratin, type I cytoskeletal 14 (Cytokeratin-14) (CK-14) (Keratin-14) (K14)	KRT14	41	38	53	31	69	57	37	-0.263537	0.354122	1.03207	0.835798	0.457164	0.868273
sp|P05783|K1C18_HUMAN	K1C18_HUMAN	Keratin, type I cytoskeletal 18 (Cell proliferation-inducing gene 46 protein) (Cytokeratin-18) (CK-18) (Keratin-18) (K18)	KRT18 CYK18 PIG46	19	25	33	97	116	118	37	4.03442	1.39482e-46	14.8538	4.40066e-60	1.54709e-44	1.56047e-57
sp|P08727|K1C19_HUMAN	K1C19_HUMAN	Keratin, type I cytoskeletal 19 (Cytokeratin-19) (CK-19) (Keratin-19) (K19)	KRT19	10	14	16	79	99	109	32	2.32458	1.50401e-13	24.5971	2.80886e-68	2.32772e-12	1.66004e-65
sp|P08779|K1C16_HUMAN	K1C16_HUMAN	Keratin, type I cytoskeletal 16 (Cytokeratin-16) (CK-16) (Keratin-16) (K16)	KRT16 KRT16A	20	36	42	22	42	43	28	-0.591042	0.0951477	-1.10772	0.561615	0.164218	0.644495
sp|P13645|K1C10_HUMAN	K1C10_HUMAN	Keratin, type I cytoskeletal 10 (Cytokeratin-10) (CK-10) (Keratin-10) (K10)	KRT10 KPP	123	138	114	127	149	152	71	-0.866582	1.55408e-06	-1.08051	0.498425	8.83966e-06	0.57986
sp|P13646|K1C13_HUMAN	K1C13_HUMAN	Keratin, type I cytoskeletal 13 (Cytokeratin-13) (CK-13) (Keratin-13) (K13)	KRT13	13	12	10	18	26	24	10	0.13301	0.817069	2.56081	0.000656166	0.86932	0.00216645
sp|P19012|K1C15_HUMAN	K1C15_HUMAN	Keratin, type I cytoskeletal 15 (Cytokeratin-15) (CK-15) (Keratin-15) (K15)	KRT15 KRTB	13	8	8	16	19	22	10	0.221519	0.705431	2.27172	0.0035003	0.775974	0.00922145
sp|Q04695|K1C17_HUMAN	K1C17_HUMAN	Keratin, type I cytoskeletal 17 (39.1) (Cytokeratin-17) (CK-17) (Keratin-17) (K17)	KRT17	17	19	29	19	33	34	22	-0.12807	0.732295	1.19424	0.369141	0.799333	0.462862
sp|Q14525|KT33B_HUMAN	KT33B_HUMAN	Keratin, type I cuticular Ha3-II (Hair keratin, type I Ha3-II) (Keratin-33B) (K33B)	KRT33B HHA3-II HKA3B KRTHA3B	1	0	1	2	3	5	1	-3.01691	0.278586	13.0849	0.00384595	0.376445	0.0099629
sp|Q14532|K1H2_HUMAN	K1H2_HUMAN	Keratin, type I cuticular Ha2 (Hair keratin, type I Ha2) (Keratin-32) (K32)	KRT32 HHA2 HKA2 KRTHA2	1	0	1	2	3	5	1	-3.01691	0.278586	13.0849	0.00384595	0.376445	0.0099629
sp|Q15323|K1H1_HUMAN	K1H1_HUMAN	Keratin, type I cuticular Ha1 (Hair keratin, type I Ha1) (Keratin-31) (K31)	KRT31 HHA1 HKA1 KRTHA1	1	0	1	2	3	5	1	-3.01691	0.278586	13.0849	0.00384595	0.376445	0.0099629
sp|Q2M2I5|K1C24_HUMAN	K1C24_HUMAN	Keratin, type I cytoskeletal 24 (Cytokeratin-24) (CK-24) (Keratin-24) (K24) (Type I keratin-24)	KRT24 KA24	10	6	5	6	8	9	5	-0.678452	0.483986	-1.15676	0.734398	0.582446	0.803758
sp|Q7Z3Y7|K1C28_HUMAN	K1C28_HUMAN	Keratin, type I cytoskeletal 28 (Cytokeratin-28) (CK-28) (Keratin-25D) (K25D) (Keratin-28) (K28) (Type I inner root sheath-specific keratin-K25irs4)	KRT28 KRT25D	12	13	13	12	16	18	6	-1.17503	0.0631248	1.11795	0.769568	0.116855	0.826435
sp|Q92764|KRT35_HUMAN	KRT35_HUMAN	Keratin, type I cuticular Ha5 (Hair keratin, type I Ha5) (Keratin-35) (K35)	KRT35 HHA5 HKA5 KRTHA5	2	2	2	4	6	7	2	1.40732	0.335255	4.63636	0.00871234	0.438334	0.0197028
sp|O76021|RL1D1_HUMAN	RL1D1_HUMAN	Ribosomal L1 domain-containing protein 1 (CATX-11) (Cellular senescence-inhibited gene protein) (Protein PBK1)	RSL1D1 CATX11 CSIG PBK1 L12	0	0	1	4	2	4	1	3.7864	0.111072	36.4277	0.000491953	0.182515	0.00166846
sp|O76024|WFS1_HUMAN	WFS1_HUMAN	Wolframin	WFS1	0	0	0	2	3	2	1	NA	NA	1.59272e+16	0.000971308	NA	0.00294381
sp|O94808|GFPT2_HUMAN	GFPT2_HUMAN	Glutamine--fructose-6-phosphate aminotransferase [isomerizing] 2 (EC 2.6.1.16) (D-fructose-6-phosphate amidotransferase 2) (Glutamine:fructose-6-phosphate amidotransferase 2) (GFAT 2) (GFAT2) (Hexosephosphate aminotransferase 2)	GFPT2	1	2	5	8	5	8	3	1.17621	0.000341379	3.89256	0.00839481	0.00112545	0.0190576
sp|Q06210|GFPT1_HUMAN	GFPT1_HUMAN	Glutamine--fructose-6-phosphate aminotransferase [isomerizing] 1 (EC 2.6.1.16) (D-fructose-6-phosphate amidotransferase 1) (Glutamine:fructose-6-phosphate amidotransferase 1) (GFAT 1) (GFAT1) (Hexosephosphate aminotransferase 1)	GFPT1 GFAT GFPT	4	4	8	17	13	17	7	0.91595	4.48977e-05	4.76288	1.21516e-05	0.000178385	6.43128e-05
sp|O94874|UFL1_HUMAN	UFL1_HUMAN	E3 UFM1-protein ligase 1 (EC 2.3.2.-) (E3 UFM1-protein transferase 1) (Multiple alpha-helix protein located at ER) (Novel LZAP-binding protein) (Regulator of C53/LZAP and DDRGK1)	UFL1 KIAA0776 MAXER NLBP RCAD	0	0	0	5	6	7	4	NA	NA	1.4891e+08	4.41757e-07	NA	3.40537e-06
sp|O94906|PRP6_HUMAN	PRP6_HUMAN	Pre-mRNA-processing factor 6 (Androgen receptor N-terminal domain-transactivating protein 1) (ANT-1) (PRP6 homolog) (U5 snRNP-associated 102 kDa protein) (U5-102 kDa protein)	PRPF6 C20orf14	0	0	0	1	2	2	1	NA	NA	1.04524e+17	0.0072599	NA	0.016782
sp|O94973|AP2A2_HUMAN	AP2A2_HUMAN	AP-2 complex subunit alpha-2 (100 kDa coated vesicle protein C) (Adaptor protein complex AP-2 subunit alpha-2) (Adaptor-related protein complex 2 subunit alpha-2) (Alpha-adaptin C) (Alpha2-adaptin) (Clathrin assembly protein complex 2 alpha-C large chain) (Huntingtin yeast partner J) (Huntingtin-interacting protein 9) (HIP-9) (Huntingtin-interacting protein J) (Plasma membrane adaptor HA2/AP2 ada…	AP2A2 ADTAB CLAPA2 HIP9 HYPJ KIAA0899	6	11	11	18	24	21	8	0.5424	0.00015466	3.8987	1.72413e-05	0.000560906	8.83491e-05
sp|O95782|AP2A1_HUMAN	AP2A1_HUMAN	AP-2 complex subunit alpha-1 (100 kDa coated vesicle protein A) (Adaptor protein complex AP-2 subunit alpha-1) (Adaptor-related protein complex 2 subunit alpha-1) (Alpha-adaptin A) (Alpha1-adaptin) (Clathrin assembly protein complex 2 alpha-A large chain) (Plasma membrane adaptor HA2/AP2 adaptin alpha A subunit)	AP2A1 ADTAA CLAPA1	7	11	10	28	29	33	12	1.17753	2.37894e-07	5.95963	2.24219e-11	1.52229e-06	3.89745e-10
sp|O94979|SC31A_HUMAN	SC31A_HUMAN	Protein transport protein Sec31A (ABP125) (ABP130) (SEC31-like protein 1) (SEC31-related protein A) (Web1-like protein)	SEC31A KIAA0905 SEC31L1 HSPC275 HSPC334	8	8	5	13	16	18	8	0.99644	9.73416e-07	4.18592	0.000167012	5.70756e-06	0.000643724
sp|O95218|ZRAB2_HUMAN	ZRAB2_HUMAN	Zinc finger Ran-binding domain-containing protein 2 (Zinc finger protein 265) (Zinc finger, splicing)	ZRANB2 ZIS ZNF265	0	0	0	1	3	1	1	NA	NA	1.14766e+16	0.0072599	NA	0.016782
sp|O95359|TACC2_HUMAN	TACC2_HUMAN	Transforming acidic coiled-coil-containing protein 2 (Anti-Zuai-1) (AZU-1)	TACC2	0	0	0	1	4	7	3	NA	NA	3.23524e+08	3.80536e-05	NA	0.000172997
sp|O95373|IPO7_HUMAN	IPO7_HUMAN	Importin-7 (Imp7) (Ran-binding protein 7) (RanBP7)	IPO7 RANBP7	0	0	0	2	5	2	2	NA	NA	1.21556e+17	0.000355749	NA	0.00123918
sp|O95379|TFIP8_HUMAN	TFIP8_HUMAN	Tumor necrosis factor alpha-induced protein 8 (TNF alpha-induced protein 8) (Head and neck tumor and metastasis-related protein) (MDC-3.13) (NF-kappa-B-inducible DED-containing protein) (NDED) (SCC-S2) (TNF-induced protein GG2-1)	TNFAIP8	2	4	4	3	3	4	1	-0.387432	0.478818	-2	0.468463	0.578319	0.557066
sp|O95394|AGM1_HUMAN	AGM1_HUMAN	Phosphoacetylglucosamine mutase (PAGM) (EC 5.4.2.3) (Acetylglucosamine phosphomutase) (N-acetylglucosamine-phosphate mutase) (Phosphoglucomutase-3) (PGM 3)	PGM3 AGM1	5	6	6	3	5	7	2	-0.150933	0.611699	-2.10476	0.199626	0.694093	0.272889
sp|O95399|UTS2_HUMAN	UTS2_HUMAN	Urotensin-2 (Urotensin II) (U-II) (UII)	UTS2 UNQ525/PRO1068	0	1	0	2	1	3	1	1.16222	0.0916574	8.25	0.0384703	0.159056	0.0683428
sp|O95486|SC24A_HUMAN	SC24A_HUMAN	Protein transport protein Sec24A (SEC24-related protein A)	SEC24A	0	0	0	3	0	0	1	NA	NA	3.82922e+232	0.019902	NA	0.0394702
sp|O95487|SC24B_HUMAN	SC24B_HUMAN	Protein transport protein Sec24B (SEC24-related protein B)	SEC24B	0	0	0	1	0	2	1	NA	NA	2044103544641850	0.0442138	NA	0.0713945
sp|Q14CN4|K2C72_HUMAN	K2C72_HUMAN	Keratin, type II cytoskeletal 72 (Cytokeratin-72) (CK-72) (Keratin-72) (K72) (Type II inner root sheath-specific keratin-K6irs2) (Type-II keratin Kb35)	KRT72 K6IRS2 KB35 KRT6 KRT6IRS2	5	4	9	8	9	11	6	-1.05158	0.0348048	1.51762	0.252829	0.0712696	0.334527
sp|P35908|K22E_HUMAN	K22E_HUMAN	Keratin, type II cytoskeletal 2 epidermal (Cytokeratin-2e) (CK-2e) (Epithelial keratin-2e) (Keratin-2 epidermis) (Keratin-2e) (K2e) (Type-II keratin Kb2)	KRT2 KRT2A KRT2E	123	118	104	134	154	140	73	-1.59041	2.48783e-19	1.11339	0.305717	7.35846e-18	0.393922
sp|P04264|K2C1_HUMAN	K2C1_HUMAN	Keratin, type II cytoskeletal 1 (67 kDa cytokeratin) (Cytokeratin-1) (CK-1) (Hair alpha protein) (Keratin-1) (K1) (Type-II keratin Kb1)	KRT1 KRTA	118	161	150	110	204	193	81	-0.739235	5.32064e-06	1.03764	0.720519	2.59406e-05	0.798897
sp|Q3SY84|K2C71_HUMAN	K2C71_HUMAN	Keratin, type II cytoskeletal 71 (Cytokeratin-71) (CK-71) (Keratin-71) (K71) (Type II inner root sheath-specific keratin-K6irs1) (Keratin 6 irs) (hK6irs) (hK6irs1) (Type-II keratin Kb34)	KRT71 K6IRS1 KB34 KRT6IRS1	4	4	4	7	5	7	4	-1.81813	0.040489	1.599	0.299309	0.0809172	0.387071
sp|Q7RTS7|K2C74_HUMAN	K2C74_HUMAN	Keratin, type II cytoskeletal 74 (Cytokeratin-74) (CK-74) (Keratin-5c) (K5C) (Keratin-74) (K74) (Type II inner root sheath-specific keratin-K6irs4) (Type-II keratin Kb37)	KRT74 K6IRS4 KB37 KRT5C KRT6IRS4	6	6	5	10	7	9	6	-1.76286	0.00930115	1.47424	0.300692	0.0214928	0.388293
sp|Q7Z794|K2C1B_HUMAN	K2C1B_HUMAN	Keratin, type II cytoskeletal 1b (Cytokeratin-1B) (CK-1B) (Keratin-77) (K77) (Type-II keratin Kb39)	KRT77 KRT1B	31	43	25	21	43	48	24	-0.486321	0.088181	-1.05958	0.759701	0.154028	0.819811
sp|Q86Y46|K2C73_HUMAN	K2C73_HUMAN	Keratin, type II cytoskeletal 73 (Cytokeratin-73) (CK-73) (Keratin-73) (K73) (Type II inner root sheath-specific keratin-K6irs3) (Type-II keratin Kb36)	KRT73 K6IRS3 KB36 KRT6IRS3	6	6	5	10	7	9	6	-1.76286	0.00930115	1.47424	0.300692	0.0214928	0.388293
sp|P12036|NFH_HUMAN	NFH_HUMAN	Neurofilament heavy polypeptide (NF-H) (200 kDa neurofilament protein) (Neurofilament triplet H protein)	NEFH KIAA0845 NFH	5	7	5	6	6	5	3	-2.19841	0.0129322	-1.5012	0.466466	0.0289777	0.557066
sp|O95716|RAB3D_HUMAN	RAB3D_HUMAN	Ras-related protein Rab-3D	RAB3D GOV RAB16	1	3	2	3	3	3	1	2.34847	0.117981	1.8	0.461976	0.186943	0.553809
sp|P20336|RAB3A_HUMAN	RAB3A_HUMAN	Ras-related protein Rab-3A	RAB3A	1	3	2	3	3	3	1	2.34847	0.117981	1.8	0.461976	0.186943	0.553809
sp|P20337|RAB3B_HUMAN	RAB3B_HUMAN	Ras-related protein Rab-3B	RAB3B	1	3	2	6	5	7	2	2.2111	0.0552065	5.67442	0.00360805	0.104672	0.0094912
sp|P20338|RAB4A_HUMAN	RAB4A_HUMAN	Ras-related protein Rab-4A (EC 3.6.5.2)	RAB4A RAB4	1	3	3	5	6	6	3	2.2238	0.0409394	3.41932	0.0274598	0.0815724	0.0512486
sp|P61006|RAB8A_HUMAN	RAB8A_HUMAN	Ras-related protein Rab-8A (EC 3.6.5.2) (Oncogene c-mel)	RAB8A MEL RAB8	1	3	2	3	3	3	1	2.34847	0.117981	1.8	0.461976	0.186943	0.553809
sp|P61018|RAB4B_HUMAN	RAB4B_HUMAN	Ras-related protein Rab-4B (EC 3.6.5.2)	RAB4B PP1596	1	3	3	5	6	6	3	2.2238	0.0409394	3.41932	0.0274598	0.0815724	0.0512486
sp|P61026|RAB10_HUMAN	RAB10_HUMAN	Ras-related protein Rab-10 (EC 3.6.5.2)	RAB10	4	9	10	9	14	12	4	0.414919	0.322062	2.25839	0.0812274	0.423431	0.125123
sp|P61106|RAB14_HUMAN	RAB14_HUMAN	Ras-related protein Rab-14	RAB14	4	5	6	17	14	15	6	1.37359	0.00364361	5.03159	6.65975e-06	0.00941678	3.68992e-05
sp|P62820|RAB1A_HUMAN	RAB1A_HUMAN	Ras-related protein Rab-1A (EC 3.6.5.2) (YPT1-related protein)	RAB1A RAB1	7	10	13	26	29	30	8	1.58917	3.61358e-08	9.55229	3.04264e-12	2.65934e-07	5.8637e-11
sp|Q15286|RAB35_HUMAN	RAB35_HUMAN	Ras-related protein Rab-35 (GTP-binding protein RAY) (Ras-related protein Rab-1C)	RAB35 RAB1C RAY	1	3	2	3	3	3	1	2.34847	0.117981	1.8	0.461976	0.186943	0.553809
sp|Q15771|RAB30_HUMAN	RAB30_HUMAN	Ras-related protein Rab-30	RAB30	1	3	2	3	3	3	1	2.34847	0.117981	1.8	0.461976	0.186943	0.553809
sp|Q6IQ22|RAB12_HUMAN	RAB12_HUMAN	Ras-related protein Rab-12	RAB12	1	3	2	3	3	3	1	2.34847	0.117981	1.8	0.461976	0.186943	0.553809
sp|Q86YS6|RAB43_HUMAN	RAB43_HUMAN	Ras-related protein Rab-43 (Ras-related protein Rab-41)	RAB43 RAB41	1	3	2	3	3	3	1	2.34847	0.117981	1.8	0.461976	0.186943	0.553809
sp|Q92928|RAB1C_HUMAN	RAB1C_HUMAN	Putative Ras-related protein Rab-1C (hRab1c) (EC 3.6.5.2)	RAB1C	3	6	5	10	9	12	4	1.90836	0.00326824	3.3582	0.00461712	0.00856304	0.0116612
sp|Q92930|RAB8B_HUMAN	RAB8B_HUMAN	Ras-related protein Rab-8B	RAB8B	1	3	2	3	3	3	1	2.34847	0.117981	1.8	0.461976	0.186943	0.553809
sp|Q96AX2|RAB37_HUMAN	RAB37_HUMAN	Ras-related protein Rab-37	RAB37	1	3	2	3	3	3	1	2.34847	0.117981	1.8	0.461976	0.186943	0.553809
sp|Q96DA2|RB39B_HUMAN	RB39B_HUMAN	Ras-related protein Rab-39B	RAB39B	1	3	2	3	3	3	1	2.34847	0.117981	1.8	0.461976	0.186943	0.553809
sp|Q96E17|RAB3C_HUMAN	RAB3C_HUMAN	Ras-related protein Rab-3C	RAB3C	2	3	2	4	6	4	2	1.71514	0.125941	2.66882	0.106836	0.197674	0.159311
sp|Q9H0U4|RAB1B_HUMAN	RAB1B_HUMAN	Ras-related protein Rab-1B (EC 3.6.5.2)	RAB1B	5	7	8	18	19	21	6	1.95009	3.28619e-06	7.18161	4.39103e-08	1.73568e-05	4.55281e-07
sp|Q9NP90|RAB9B_HUMAN	RAB9B_HUMAN	Ras-related protein Rab-9B (Rab-9-like protein) (Rab-9L)	RAB9B RAB9L	1	3	2	3	3	3	1	2.34847	0.117981	1.8	0.461976	0.186943	0.553809
sp|O95758|PTBP3_HUMAN	PTBP3_HUMAN	Polypyrimidine tract-binding protein 3 (Regulator of differentiation 1) (Rod1)	PTBP3 ROD1	1	2	0	3	3	3	1	1.50973	4.69512e-06	5.4	0.0417718	2.34933e-05	0.0713945
sp|P26599|PTBP1_HUMAN	PTBP1_HUMAN	Polypyrimidine tract-binding protein 1 (PTB) (57 kDa RNA-binding protein PPTB-1) (Heterogeneous nuclear ribonucleoprotein I) (hnRNP I)	PTBP1 PTB	8	14	11	17	19	19	6	0.818716	7.30753e-06	5.15324	0.000577159	3.37719e-05	0.00192712
sp|O95777|LSM8_HUMAN	LSM8_HUMAN	U6 snRNA-associated Sm-like protein LSm8	LSM8	0	0	1	1	1	0	1	0.564704	0.590171	1.83333	0.632049	0.674844	0.714228
sp|O95810|CAVN2_HUMAN	CAVN2_HUMAN	Caveolae-associated protein 2 (Cavin-2) (PS-p68) (Phosphatidylserine-binding protein) (Serum deprivation-response protein)	CAVIN2 SDPR	4	2	5	0	0	0	2	NA	NA	#NAME?	2.37389e-06	NA	1.514e-05
sp|O95816|BAG2_HUMAN	BAG2_HUMAN	BAG family molecular chaperone regulator 2 (BAG-2) (Bcl-2-associated athanogene 2)	BAG2	1	0	0	1	2	1	1	-0.300294	0.782853	4.4	0.177184	0.840983	0.245619
sp|O95817|BAG3_HUMAN	BAG3_HUMAN	BAG family molecular chaperone regulator 3 (BAG-3) (Bcl-2-associated athanogene 3) (Bcl-2-binding protein Bis) (Docking protein CAIR-1)	BAG3 BIS	0	0	0	4	7	4	2	NA	NA	1.9117e+09	1.27981e-07	NA	1.14601e-06
sp|O95831|AIFM1_HUMAN	AIFM1_HUMAN	Apoptosis-inducing factor 1, mitochondrial (EC 1.6.99.-) (Programmed cell death protein 8)	AIFM1 AIF PDCD8	0	1	1	4	6	5	2	1.47039	0.000915921	20.21	9.64074e-05	0.00276938	0.000398439
sp|O95833|CLIC3_HUMAN	CLIC3_HUMAN	Chloride intracellular channel protein 3	CLIC3	0	0	4	12	9	15	5	1.58022	1.50129e-06	22.5917	9.35153e-10	8.57602e-06	1.25608e-08
sp|O95834|EMAL2_HUMAN	EMAL2_HUMAN	Echinoderm microtubule-associated protein-like 2 (EMAP-2) (HuEMAP-2)	EML2 EMAP2 EMAPL2	0	0	1	3	8	7	3	1.78745	0.0509085	26.25	7.32972e-06	0.0977767	4.0234e-05
sp|O95837|GNA14_HUMAN	GNA14_HUMAN	Guanine nucleotide-binding protein subunit alpha-14 (G alpha-14) (G-protein subunit alpha-14)	GNA14	1	2	1	4	5	7	3	0.325381	0.30431	5.04326	0.00476002	0.404228	0.011971
sp|P19086|GNAZ_HUMAN	GNAZ_HUMAN	Guanine nucleotide-binding protein G(z) subunit alpha (G(x) alpha chain) (Gz-alpha)	GNAZ	0	1	0	0	1	2	1	-0.582862	0.226445	3	0.344801	0.323388	0.434185
sp|P29992|GNA11_HUMAN	GNA11_HUMAN	Guanine nucleotide-binding protein subunit alpha-11 (G alpha-11) (G-protein subunit alpha-11) (Guanine nucleotide-binding protein G(y) subunit alpha)	GNA11 GA11	1	2	1	7	9	9	5	0.313281	0.322266	8.05087	2.71889e-05	0.423431	0.000131197
sp|P50148|GNAQ_HUMAN	GNAQ_HUMAN	Guanine nucleotide-binding protein G(q) subunit alpha (Guanine nucleotide-binding protein alpha-q)	GNAQ GAQ	0	4	3	3	8	9	3	1.08101	0.00248503	6.8325	0.00162287	0.00680572	0.00472471
sp|Q03113|GNA12_HUMAN	GNA12_HUMAN	Guanine nucleotide-binding protein subunit alpha-12 (G alpha-12) (G-protein subunit alpha-12)	GNA12	2	1	1	0	1	4	2	-0.0509262	0.904247	1.08696	0.909863	0.935888	0.923404
sp|Q14344|GNA13_HUMAN	GNA13_HUMAN	Guanine nucleotide-binding protein subunit alpha-13 (G alpha-13) (G-protein subunit alpha-13)	GNA13	3	3	5	3	3	6	4	-0.199913	0.510708	-1.09009	0.855435	0.606921	0.882307
sp|O95865|DDAH2_HUMAN	DDAH2_HUMAN	Putative hydrolase DDAH2 (EC 3.-.-.-) (DDAHII) (Inactive N(G),N(G)-dimethylarginine dimethylaminohydrolase 2) (DDAH-2) (Inactive dimethylarginine dimethylaminohydrolase 2) (Protein G6a) (S-phase protein)	DDAH2 DDAH G6A NG30	3	4	6	5	6	6	2	-0.738446	0.00264054	1.89631	0.468956	0.00712891	0.557278
sp|O95870|ABHGA_HUMAN	ABHGA_HUMAN	Phosphatidylserine lipase ABHD16A (EC 3.1.-.-) (Alpha/beta hydrolase domain-containing protein 16A) (Abhydrolase domain-containing protein 16A) (HLA-B-associated transcript 5) (hBAT5) (Monoacylglycerol lipase ABHD16A) (EC 3.1.1.23) (Protein G5)	ABHD16A BAT5 G5 NG26 PP199	0	0	0	1	1	2	1	NA	NA	2441096615722410	0.0182369	NA	0.0366599
sp|O96000|NDUBA_HUMAN	NDUBA_HUMAN	NADH dehydrogenase [ubiquinone] 1 beta subcomplex subunit 10 (Complex I-PDSW) (CI-PDSW) (NADH-ubiquinone oxidoreductase PDSW subunit)	NDUFB10	0	0	1	1	2	2	1	1.01563	0.0716091	6.11111	0.085487	0.128626	0.12999
sp|P00338|LDHA_HUMAN	LDHA_HUMAN	L-lactate dehydrogenase A chain (LDH-A) (EC 1.1.1.27) (Cell proliferation-inducing gene 19 protein) (LDH muscle subunit) (LDH-M) (Renal carcinoma antigen NY-REN-59)	LDHA PIG19	8	18	12	14	12	13	7	-0.733987	4.6851e-06	-1.35554	0.386872	2.34933e-05	0.482705
sp|P07195|LDHB_HUMAN	LDHB_HUMAN	L-lactate dehydrogenase B chain (LDH-B) (EC 1.1.1.27) (LDH heart subunit) (LDH-H) (Renal carcinoma antigen NY-REN-46)	LDHB	6	17	16	16	19	21	9	0.240259	0.110694	1.59551	0.133287	0.182515	0.194181
sp|P07864|LDHC_HUMAN	LDHC_HUMAN	L-lactate dehydrogenase C chain (LDH-C) (EC 1.1.1.27) (Cancer/testis antigen 32) (CT32) (LDH testis subunit) (LDH-X)	LDHC LDH3 LDHX	0	3	3	2	0	0	1	0.511874	0.566503	-6	0.0461042	0.658109	0.0741767
sp|Q6ZMR3|LDH6A_HUMAN	LDH6A_HUMAN	L-lactate dehydrogenase A-like 6A (LDHA-like protein 6A) (EC 1.1.1.27)	LDHAL6A LDHL2	0	3	3	2	0	0	1	0.511874	0.566503	-6	0.0461042	0.658109	0.0741767
sp|P00367|DHE3_HUMAN	DHE3_HUMAN	Glutamate dehydrogenase 1, mitochondrial (GDH 1) (EC 1.4.1.3)	GLUD1 GLUD	5	6	8	9	13	13	5	0.837802	0.00143638	2.42976	0.0227652	0.0041926	0.0445505
sp|P49448|DHE4_HUMAN	DHE4_HUMAN	Glutamate dehydrogenase 2, mitochondrial (GDH 2) (EC 1.4.1.3)	GLUD2 GLUDP1	5	6	8	9	13	13	5	0.837802	0.00143638	2.42976	0.0227652	0.0041926	0.0445505
sp|P00387|NB5R3_HUMAN	NB5R3_HUMAN	NADH-cytochrome b5 reductase 3 (B5R) (Cytochrome b5 reductase) (EC 1.6.2.2) (Diaphorase-1)	CYB5R3 DIA1	6	10	6	10	4	8	4	0.418618	0.230601	-1.31549	0.493553	0.327566	0.576082
sp|P00403|COX2_HUMAN	COX2_HUMAN	Cytochrome c oxidase subunit 2 (EC 7.1.1.9) (Cytochrome c oxidase polypeptide II)	MT-CO2 COII COX2 COXII MTCO2	0	1	1	6	0	3	2	2.02575	0.00211089	5.60849	0.029615	0.00586556	0.0546952
sp|P00450|CERU_HUMAN	CERU_HUMAN	Ceruloplasmin (Cuproxidase ceruloplasmin) (EC 1.16.3.4) (Ferroxidase ceruloplasmin) (EC 1.16.3.1)	CP	2	2	3	2	1	3	1	-0.939186	0.110741	-1.88682	0.427521	0.182515	0.529326
sp|P00488|F13A_HUMAN	F13A_HUMAN	Coagulation factor XIII A chain (Coagulation factor XIIIa) (EC 2.3.2.13) (Protein-glutamine gamma-glutamyltransferase A chain) (Transglutaminase A chain)	F13A1 F13A	41	76	90	42	47	52	32	-1.96573	3.19687e-48	-4.01951	2.06036e-15	4.25503e-46	5.29424e-14
sp|P00491|PNPH_HUMAN	PNPH_HUMAN	Purine nucleoside phosphorylase (PNP) (EC 2.4.2.1) (Inosine phosphorylase) (Inosine-guanosine phosphorylase)	PNP NP	2	5	10	16	16	24	9	1.07762	0.000623839	4.69837	8.21594e-07	0.00195833	5.87373e-06
sp|P00505|AATM_HUMAN	AATM_HUMAN	Aspartate aminotransferase, mitochondrial (mAspAT) (EC 2.6.1.1) (EC 2.6.1.7) (Fatty acid-binding protein) (FABP-1) (Glutamate oxaloacetate transaminase 2) (Kynurenine aminotransferase 4) (Kynurenine aminotransferase IV) (Kynurenine--oxoglutarate transaminase 4) (Kynurenine--oxoglutarate transaminase IV) (Plasma membrane-associated fatty acid-binding protein) (FABPpm) (Transaminase A)	GOT2 KYAT4	5	6	7	8	10	13	3	0.113738	0.538505	3.67109	0.0161192	0.633171	0.0346837
sp|P00533|EGFR_HUMAN	EGFR_HUMAN	Epidermal growth factor receptor (EC 2.7.10.1) (Proto-oncogene c-ErbB-1) (Receptor tyrosine-protein kinase erbB-1)	EGFR ERBB ERBB1 HER1	0	0	0	14	10	8	5	NA	NA	8.31119e+08	5.70429e-13	NA	1.13637e-11
sp|P00558|PGK1_HUMAN	PGK1_HUMAN	Phosphoglycerate kinase 1 (EC 2.7.2.3) (Cell migration-inducing gene 10 protein) (Primer recognition protein 2) (PRP 2)	PGK1 PGKA MIG10 OK/SW-cl.110	10	16	23	21	24	21	11	-0.729703	1.21049e-07	1.33514	0.278099	8.17848e-07	0.362019
sp|P07205|PGK2_HUMAN	PGK2_HUMAN	Phosphoglycerate kinase 2 (EC 2.7.2.3) (Phosphoglycerate kinase, testis specific)	PGK2 PGKB	3	3	6	6	5	3	3	-0.651635	0.0801693	1.00001	1	0.142464	1
sp|P00738|HPT_HUMAN	HPT_HUMAN	Haptoglobin (Zonulin) [Cleaved into: Haptoglobin alpha chain; Haptoglobin beta chain]	HP	0	0	2	1	4	5	2	0.711113	0.314454	6.57894	0.0133815	0.415629	0.0294726
sp|P00966|ASSY_HUMAN	ASSY_HUMAN	Argininosuccinate synthase (EC 6.3.4.5) (Citrulline--aspartate ligase)	ASS1 ASS	0	0	1	1	1	2	1	-0.482444	0.846511	4.4	0.177184	0.889271	0.245619
sp|P01008|ANT3_HUMAN	ANT3_HUMAN	Antithrombin-III (ATIII) (Serpin C1)	SERPINC1 AT3 PRO0309	3	4	3	3	2	4	2	0.107258	0.735333	-1.632	0.438067	0.800268	0.539745
sp|P01009|A1AT_HUMAN	A1AT_HUMAN	Alpha-1-antitrypsin (Alpha-1 protease inhibitor) (Alpha-1-antiproteinase) (Serpin A1) [Cleaved into: Short peptide from AAT (SPAAT)]	SERPINA1 AAT PI PRO0684 PRO2209	24	44	42	35	44	48	17	-0.50533	6.86805e-08	-1.03307	0.882963	4.8367e-07	0.900744
sp|P20848|A1ATR_HUMAN	A1ATR_HUMAN	Alpha-1-antitrypsin-related protein (AAT-related protein) (Protease inhibitor 1-like) (Serpin A2)	SERPINA2 ARGS ATR PIL SERPINA2P	2	3	4	4	4	5	1	-0.399827	0.0488097	4.39595	0.203277	0.0942898	0.276601
sp|P01011|AACT_HUMAN	AACT_HUMAN	Alpha-1-antichymotrypsin (ACT) (Cell growth-inhibiting gene 24/25 protein) (Serpin A3) [Cleaved into: Alpha-1-antichymotrypsin His-Pro-less]	SERPINA3 AACT GIG24 GIG25	5	5	10	7	8	4	4	-0.393354	0.111053	-1.47461	0.378408	0.182515	0.473282
sp|P01019|ANGT_HUMAN	ANGT_HUMAN	Angiotensinogen (Serpin A8) [Cleaved into: Angiotensin-1 (Angiotensin 1-10) (Angiotensin I) (Ang I); Angiotensin-2 (Angiotensin 1-8) (Angiotensin II) (Ang II); Angiotensin-3 (Angiotensin 2-8) (Angiotensin III) (Ang III) (Des-Asp[1]-angiotensin II); Angiotensin-4 (Angiotensin 3-8) (Angiotensin IV) (Ang IV); Angiotensin 1-9; Angiotensin 1-7; Angiotensin 1-5; Angiotensin 1-4]	AGT SERPINA8	8	12	11	10	12	14	4	-0.439709	0.017545	-1.01639	0.971788	0.0383454	0.976746
sp|P01023|A2MG_HUMAN	A2MG_HUMAN	Alpha-2-macroglobulin (Alpha-2-M) (C3 and PZP-like alpha-2-macroglobulin domain-containing protein 5)	A2M CPAMD5 FWP007	24	34	35	24	27	33	20	-1.04133	1.36978e-14	-1.59519	0.0212299	2.68114e-13	0.0418695
sp|P20742|PZP_HUMAN	PZP_HUMAN	Pregnancy zone protein (C3 and PZP-like alpha-2-macroglobulin domain-containing protein 6)	PZP CPAMD6	6	10	9	6	10	11	4	-0.901126	0.000164181	-1.17441	0.688495	0.000587434	0.772026
sp|P01042|KNG1_HUMAN	KNG1_HUMAN	Kininogen-1 (Alpha-2-thiol proteinase inhibitor) (Fitzgerald factor) (High molecular weight kininogen) (HMWK) (Williams-Fitzgerald-Flaujeac factor) [Cleaved into: Kininogen-1 heavy chain; T-kinin (Ile-Ser-Bradykinin); Bradykinin (Kallidin I); Lysyl-bradykinin (Kallidin II); Kininogen-1 light chain; Low molecular weight growth-promoting factor]	KNG1 BDK KNG	1	0	1	1	1	0	1	-1.06783	2.71232e-06	-1.2	0.866942	1.46158e-05	0.886952
sp|P01241|SOMA_HUMAN	SOMA_HUMAN	Somatotropin (Growth hormone) (GH) (GH-N) (Growth hormone 1) (Pituitary growth hormone)	GH1	2	10	3	12	15	15	4	2.17439	4.08717e-09	15.0129	2.05335e-07	3.91369e-08	1.75028e-06
sp|P0DML2|CSH1_HUMAN	CSH1_HUMAN	Chorionic somatomammotropin hormone 1 (Choriomammotropin) (Lactogen) (Placental lactogen) (PL)	CSH1	5	17	13	24	27	35	10	1.82663	1.39477e-13	8.06785	2.34275e-10	2.18404e-12	3.34976e-09
sp|P0DML3|CSH2_HUMAN	CSH2_HUMAN	Chorionic somatomammotropin hormone 2 (Choriomammotropin) (Lactogen) (Placental lactogen) (PL)	CSH2	5	17	13	24	27	35	10	1.82663	1.39477e-13	8.06785	2.34275e-10	2.18404e-12	3.34976e-09
sp|P01242|SOM2_HUMAN	SOM2_HUMAN	Growth hormone variant (GH-V) (Growth hormone 2) (Placenta-specific growth hormone)	GH2	0	3	0	4	5	5	2	1.05626	0.183015	7	0.0029721	0.26857	0.00797206
sp|Q14406|CSHL_HUMAN	CSHL_HUMAN	Chorionic somatomammotropin hormone-like 1 (Chorionic somatomammotropin-like) (Lactogen-like)	CSHL1 CSHP1 CSL	0	2	0	2	2	3	1	0.716923	0.595915	5	0.0684363	0.678394	0.107094
sp|P01700|LV147_HUMAN	LV147_HUMAN	Immunoglobulin lambda variable 1-47 (Ig lambda chain V-I region HA) (Ig lambda chain V-I region WAH)	IGLV1-47	1	2	3	2	2	1	1	-1.51282	0.266602	-1.8	0.461976	0.365822	0.553809
sp|P01834|IGKC_HUMAN	IGKC_HUMAN	Immunoglobulin kappa constant (Ig kappa chain C region) (Ig kappa chain C region AG) (Ig kappa chain C region CUM) (Ig kappa chain C region EU) (Ig kappa chain C region OU) (Ig kappa chain C region ROY) (Ig kappa chain C region TI)	IGKC	6	10	10	9	9	11	4	-0.620126	0.080455	-1.13704	0.778583	0.142781	0.833592
sp|P01857|IGHG1_HUMAN	IGHG1_HUMAN	Immunoglobulin heavy constant gamma 1 (Ig gamma-1 chain C region) (Ig gamma-1 chain C region EU) (Ig gamma-1 chain C region KOL) (Ig gamma-1 chain C region NIE)	IGHG1	11	20	17	13	16	21	7	-0.602543	0.00013756	-1.48205	0.295549	0.000504386	0.382488
sp|P01859|IGHG2_HUMAN	IGHG2_HUMAN	Immunoglobulin heavy constant gamma 2 (Ig gamma-2 chain C region) (Ig gamma-2 chain C region DOT) (Ig gamma-2 chain C region TIL) (Ig gamma-2 chain C region ZIE)	IGHG2	6	9	9	6	6	13	4	-0.58707	0.0118951	-1.49454	0.433533	0.0269257	0.534902
sp|P01861|IGHG4_HUMAN	IGHG4_HUMAN	Immunoglobulin heavy constant gamma 4 (Ig gamma-4 chain C region)	IGHG4	4	7	9	4	5	13	4	-0.308	0.211967	-1.16633	0.731682	0.306327	0.802922
sp|P01860|IGHG3_HUMAN	IGHG3_HUMAN	Immunoglobulin heavy constant gamma 3 (HDC) (Heavy chain disease protein) (Ig gamma-3 chain C region)	IGHG3	5	12	10	9	9	13	4	-0.843475	0.000115561	-1.06611	0.900882	0.000429641	0.916387
sp|P01871|IGHM_HUMAN	IGHM_HUMAN	Immunoglobulin heavy constant mu (Ig mu chain C region) (Ig mu chain C region BOT) (Ig mu chain C region GAL) (Ig mu chain C region OU)	IGHM	0	0	0	1	1	1	1	NA	NA	7943636063768830	0.0442138	NA	0.0713945
sp|P01876|IGHA1_HUMAN	IGHA1_HUMAN	Immunoglobulin heavy constant alpha 1 (Ig alpha-1 chain C region) (Ig alpha-1 chain C region BUR) (Ig alpha-1 chain C region TRO)	IGHA1	0	1	4	3	6	6	2	0.0788122	0.92228	4.94526	0.0111074	0.950965	0.0248028
sp|P01877|IGHA2_HUMAN	IGHA2_HUMAN	Immunoglobulin heavy constant alpha 2 (Ig alpha-2 chain C region) (Ig alpha-2 chain C region BUT) (Ig alpha-2 chain C region LAN)	IGHA2	0	0	1	1	2	3	1	1.73252	0.523779	8.25	0.0384703	0.620241	0.0683428
sp|P01889|HLAB_HUMAN	HLAB_HUMAN	HLA class I histocompatibility antigen, B alpha chain (Human leukocyte antigen B) (HLA-B)	HLA-B HLAB	9	8	11	2	2	2	4	-1.59422	0.000225739	-18.5692	2.10664e-08	0.000782443	2.29146e-07
sp|P01893|HLAH_HUMAN	HLAH_HUMAN	Putative HLA class I histocompatibility antigen, alpha chain H (HLA-12.4) (HLA-AR) (MHC class I antigen H)	HLA-H HLAH	4	6	7	0	0	0	3	NA	NA	-2.91484e+12	1.50693e-08	NA	1.6595e-07
sp|P04439|HLAA_HUMAN	HLAA_HUMAN	HLA class I histocompatibility antigen, A alpha chain (Human leukocyte antigen A) (HLA-A)	HLA-A HLAA	7	12	12	4	2	2	4	-1.87645	0.000654479	-49.417	2.61002e-10	0.00204486	3.70206e-09
sp|P10321|HLAC_HUMAN	HLAC_HUMAN	HLA class I histocompatibility antigen, C alpha chain (HLA-C) (HLA-Cw) (Human leukocyte antigen C)	HLA-C HLAC	7	9	10	2	2	2	4	-1.60804	0.000181273	-15.6493	1.52855e-07	0.000645119	1.34832e-06
sp|P13747|HLAE_HUMAN	HLAE_HUMAN	HLA class I histocompatibility antigen, alpha chain E (MHC class I antigen E) [Cleaved into: Soluble HLA class I histocompatibility antigen, alpha chain E (sHLA-E)]	HLA-E HLA-6.2 HLAE	1	3	3	0	0	0	1	NA	NA	-2.19955e+16	0.000183887	NA	0.000689286
sp|P02008|HBAZ_HUMAN	HBAZ_HUMAN	Hemoglobin subunit zeta (HBAZ) (Hemoglobin zeta chain) (Zeta-globin)	HBZ HBZ2	4	7	6	7	8	7	3	0.785609	0.549529	1.52991	0.515048	0.643858	0.598022
sp|P69905|HBA_HUMAN	HBA_HUMAN	Hemoglobin subunit alpha (Alpha-globin) (Hemoglobin alpha chain) [Cleaved into: Hemopressin]	HBA1; HBA2	21	39	44	36	48	59	17	0.163056	0.574983	1.76858	0.0188018	0.663174	0.0375401
sp|P02042|HBD_HUMAN	HBD_HUMAN	Hemoglobin subunit delta (Delta-globin) (Hemoglobin delta chain)	HBD	8	15	20	22	30	31	10	0.967915	0.00051355	3.95533	7.46935e-06	0.00163525	4.0874e-05
sp|P68871|HBB_HUMAN	HBB_HUMAN	Hemoglobin subunit beta (Beta-globin) (Hemoglobin beta chain) [Cleaved into: LVV-hemorphin-7; Spinorphin]	HBB	18	33	38	41	47	46	13	1.20565	6.81932e-07	2.75945	0.000204852	4.10702e-06	0.000756674
sp|P02100|HBE_HUMAN	HBE_HUMAN	Hemoglobin subunit epsilon (Epsilon-globin) (Hemoglobin epsilon chain)	HBE1 HBE	3	5	4	5	6	9	2	0.327864	0.524292	193.123	0.00291544	0.620295	0.00787969
sp|P69891|HBG1_HUMAN	HBG1_HUMAN	Hemoglobin subunit gamma-1 (Gamma-1-globin) (Hb F Agamma) (Hemoglobin gamma-1 chain) (Hemoglobin gamma-A chain)	HBG1 PRO2979	29	47	44	50	54	63	21	0.0351366	0.876492	1.97605	0.00422334	0.912841	0.0107896
sp|P69892|HBG2_HUMAN	HBG2_HUMAN	Hemoglobin subunit gamma-2 (Gamma-2-globin) (Hb F Ggamma) (Hemoglobin gamma-2 chain) (Hemoglobin gamma-G chain)	HBG2	30	49	49	51	57	69	22	0.151428	0.49872	1.83082	0.00654823	0.596403	0.0158197
sp|P02452|CO1A1_HUMAN	CO1A1_HUMAN	Collagen alpha-1(I) chain (Alpha-1 type I collagen)	COL1A1	31	49	41	31	32	35	12	-2.97872	3.55243e-31	-7.51142	1.08508e-09	2.48857e-29	1.4465e-08
sp|P02461|CO3A1_HUMAN	CO3A1_HUMAN	Collagen alpha-1(III) chain	COL3A1	4	4	4	2	2	2	2	-2.56631	6.26653e-07	-7.50949	0.00836105	3.84366e-06	0.0190053
sp|P02462|CO4A1_HUMAN	CO4A1_HUMAN	Collagen alpha-1(IV) chain [Cleaved into: Arresten]	COL4A1	3	8	12	2	5	9	4	-1.4017	2.1065e-06	-3.39062	0.0143251	1.15381e-05	0.0313947
sp|P02511|CRYAB_HUMAN	CRYAB_HUMAN	Alpha-crystallin B chain (Alpha(B)-crystallin) (Heat shock protein beta-5) (HspB5) (Renal carcinoma antigen NY-REN-27) (Rosenthal fiber component)	CRYAB CRYA2 HSPB5	1	1	1	7	11	14	5	1.50908	0.00880587	19.5117	9.54668e-09	0.0204548	1.07811e-07
sp|P35900|K1C20_HUMAN	K1C20_HUMAN	Keratin, type I cytoskeletal 20 (Cytokeratin-20) (CK-20) (Keratin-20) (K20) (Protein IT)	KRT20	3	2	2	2	4	2	2	2.0187	0.254314	-1.02941	0.962334	0.352051	0.968892
sp|Q7Z3Y8|K1C27_HUMAN	K1C27_HUMAN	Keratin, type I cytoskeletal 27 (Cytokeratin-27) (CK-27) (Keratin-25C) (K25C) (Keratin-27) (K27) (Type I inner root sheath-specific keratin-K25irs3)	KRT27 KRT25C	13	16	14	13	18	19	6	-0.81208	0.139795	-1.0118	0.97603	0.216357	0.980453
sp|Q7Z3Y9|K1C26_HUMAN	K1C26_HUMAN	Keratin, type I cytoskeletal 26 (Cytokeratin-26) (CK-26) (Keratin-25B) (K25B) (Keratin-26) (K26) (Type I inner root sheath-specific keratin-K25irs2)	KRT26 KRT25B	5	7	7	5	7	8	2	-0.716021	0.419809	-1.52	0.518822	0.521544	0.60201
sp|Q7Z3Z0|K1C25_HUMAN	K1C25_HUMAN	Keratin, type I cytoskeletal 25 (Cytokeratin-25) (CK-25) (Keratin-25) (K25) (Keratin-25A) (K25A) (Type I inner root sheath-specific keratin-K25irs1)	KRT25 KRT25A	7	10	11	9	12	13	3	-1.11979	0.103673	1.21429	0.729512	0.173571	0.802373
sp|Q99456|K1C12_HUMAN	K1C12_HUMAN	Keratin, type I cytoskeletal 12 (Cytokeratin-12) (CK-12) (Keratin-12) (K12)	KRT12	2	1	1	4	4	3	2	-1.899	0.0579219	3.47894	0.0603794	0.108736	0.0949891
sp|Q8N1A0|KT222_HUMAN	KT222_HUMAN	Keratin-like protein KRT222 (Keratin-222) (Keratin-222 pseudogene)	KRT222 KA21 KRT222P	2	2	0	2	2	0	1	4.14082	0.154465	-1.29801	0.782167	0.235502	0.836923
sp|P02545|LMNA_HUMAN	LMNA_HUMAN	Prelamin-A/C [Cleaved into: Lamin-A/C (70 kDa lamin) (Renal carcinoma antigen NY-REN-32)]	LMNA LMN1	45	83	74	102	152	160	49	1.92496	6.09706e-58	4.12691	2.10593e-26	1.35253e-55	1.16682e-24
sp|P20700|LMNB1_HUMAN	LMNB1_HUMAN	Lamin-B1	LMNB1 LMN2 LMNB	15	21	18	41	58	72	23	1.65414	7.37914e-15	6.33171	1.48002e-20	1.51102e-13	5.70452e-19
sp|Q03252|LMNB2_HUMAN	LMNB2_HUMAN	Lamin-B2	LMNB2 LMN2	20	42	34	55	69	67	23	1.53574	6.64654e-23	3.26361	8.13142e-11	2.5498e-21	1.24284e-09
sp|P02585|TNNC2_HUMAN	TNNC2_HUMAN	Troponin C, skeletal muscle	TNNC2	1	0	1	1	1	3	1	-0.320604	0.284212	2.78042	0.26839	0.382493	0.350151
sp|P0DP23|CALM1_HUMAN	CALM1_HUMAN	Calmodulin-1	CALM1 CALM CAM CAM1	7	12	15	14	9	15	6	-0.153015	0.409296	-1.14656	0.707641	0.512969	0.789677
sp|P0DP24|CALM2_HUMAN	CALM2_HUMAN	Calmodulin-2	CALM2 CAM2 CAMB	7	12	15	14	9	15	6	-0.153015	0.409296	-1.14656	0.707641	0.512969	0.789677
sp|P0DP25|CALM3_HUMAN	CALM3_HUMAN	Calmodulin-3	CALM3 CALML2 CAM3 CAMC CAMIII	7	12	15	14	9	15	6	-0.153015	0.409296	-1.14656	0.707641	0.512969	0.789677
sp|P27482|CALL3_HUMAN	CALL3_HUMAN	Calmodulin-like protein 3 (CaM-like protein) (CLP) (Calmodulin-related protein NB-1)	CALML3	1	0	1	1	1	3	1	-0.320604	0.284212	2.78042	0.26839	0.382493	0.350151
sp|P02647|APOA1_HUMAN	APOA1_HUMAN	Apolipoprotein A-I (Apo-AI) (ApoA-I) (Apolipoprotein A1) [Cleaved into: Proapolipoprotein A-I (ProapoA-I); Truncated apolipoprotein A-I (Apolipoprotein A-I(1-242))]	APOA1	10	24	31	29	29	32	11	0.130236	0.263407	1.55324	0.0957602	0.362559	0.144128
sp|P02649|APOE_HUMAN	APOE_HUMAN	Apolipoprotein E (Apo-E)	APOE	8	8	9	16	15	16	8	0.6952	4.01439e-05	2.38994	0.00825518	0.000160938	0.0187887
sp|Q63ZY3|KANK2_HUMAN	KANK2_HUMAN	KN motif and ankyrin repeat domain-containing protein 2 (Ankyrin repeat domain-containing protein 25) (Matrix-remodeling-associated protein 3) (SRC-1-interacting protein) (SIP) (SRC-interacting protein) (SRC1-interacting protein)	KANK2 ANKRD25 KIAA1518 MXRA3 SIP	0	0	0	1	2	0	1	NA	NA	2054529000944410	0.0442138	NA	0.0713945
sp|P02652|APOA2_HUMAN	APOA2_HUMAN	Apolipoprotein A-II (Apo-AII) (ApoA-II) (Apolipoprotein A2) [Cleaved into: Proapolipoprotein A-II (ProapoA-II); Truncated apolipoprotein A-II (Apolipoprotein A-II(1-76))]	APOA2	2	1	3	3	2	3	1	0.0425621	0.904032	1.31688	0.732371	0.935888	0.803027
sp|P02656|APOC3_HUMAN	APOC3_HUMAN	Apolipoprotein C-III (Apo-CIII) (ApoC-III) (Apolipoprotein C3)	APOC3	1	0	1	3	3	2	1	-0.0040542	0.994608	6.66667	0.0299601	0.994608	0.0549319
sp|P02671|FIBA_HUMAN	FIBA_HUMAN	Fibrinogen alpha chain [Cleaved into: Fibrinopeptide A; Fibrinogen alpha chain]	FGA	12	13	16	18	20	31	13	0.358357	0.185977	1.89188	0.0147297	0.272616	0.0321228
sp|P02675|FIBB_HUMAN	FIBB_HUMAN	Fibrinogen beta chain [Cleaved into: Fibrinopeptide B; Fibrinogen beta chain]	FGB	6	7	10	9	6	17	5	0.257533	0.591772	1.34488	0.438791	0.675514	0.540261
sp|P02679|FIBG_HUMAN	FIBG_HUMAN	Fibrinogen gamma chain	FGG PRO2061	7	8	9	8	7	16	7	0.101157	0.733868	1.13887	0.688858	0.799961	0.772026
sp|P02689|MYP2_HUMAN	MYP2_HUMAN	Myelin P2 protein (Peripheral myelin protein 2)	PMP2	2	2	4	4	4	2	1	0.0533203	0.932996	1.25	0.793263	0.958932	0.839174
sp|P15090|FABP4_HUMAN	FABP4_HUMAN	Fatty acid-binding protein, adipocyte (Adipocyte lipid-binding protein) (ALBP) (Adipocyte-type fatty acid-binding protein) (A-FABP) (AFABP) (Fatty acid-binding protein 4)	FABP4	8	10	15	15	13	13	5	-0.0979186	0.677317	1.20393	0.679485	0.750008	0.762969
sp|P02730|B3AT_HUMAN	B3AT_HUMAN	Band 3 anion transport protein (Anion exchange protein 1) (AE 1) (Anion exchanger 1) (Solute carrier family 4 member 1) (CD antigen CD233)	SLC4A1 AE1 DI EPB3	1	0	4	1	5	5	3	-0.262155	0.508284	2.22432	0.172994	0.606206	0.244982
sp|P02748|CO9_HUMAN	CO9_HUMAN	Complement component C9 [Cleaved into: Complement component C9a; Complement component C9b]	C9	0	0	2	0	1	2	1	0.324794	0.58336	1.38876	0.760787	0.668203	0.820484
sp|P02751|FINC_HUMAN	FINC_HUMAN	Fibronectin (FN) (Cold-insoluble globulin) (CIG) [Cleaved into: Anastellin; Ugl-Y1; Ugl-Y2; Ugl-Y3]	FN1 FN	30	37	45	13	11	20	21	-1.41915	3.40553e-14	-5.83939	1.57529e-16	5.88671e-13	4.57868e-15
sp|P02765|FETUA_HUMAN	FETUA_HUMAN	Alpha-2-HS-glycoprotein (Alpha-2-Z-globulin) (Ba-alpha-2-glycoprotein) (Fetuin-A) [Cleaved into: Alpha-2-HS-glycoprotein chain A; Alpha-2-HS-glycoprotein chain B]	AHSG FETUA PRO2743	2	2	2	2	1	4	1	-0.687068	0.287016	1	1	0.385488	1
sp|P02768|ALBU_HUMAN	ALBU_HUMAN	Albumin	ALB GIG20 GIG42 PRO0903 PRO1708 PRO2044 PRO2619 PRO2675 UNQ696/PRO1341	83	143	132	111	133	149	49	-0.578993	5.17433e-10	-1.25271	0.102358	5.42286e-09	0.153536
sp|P02786|TFR1_HUMAN	TFR1_HUMAN	Transferrin receptor protein 1 (TR) (TfR) (TfR1) (Trfr) (T9) (p90) (CD antigen CD71) [Cleaved into: Transferrin receptor protein 1, serum form (sTfR)]	TFRC	0	0	0	33	40	58	18	NA	NA	1.08497e+09	4.28371e-49	NA	8.4389e-47
sp|P02787|TRFE_HUMAN	TRFE_HUMAN	Serotransferrin (Transferrin) (Beta-1 metal-binding globulin) (Siderophilin)	TF PRO1400	24	48	48	36	43	58	22	-0.0378265	0.761191	-1.05394	0.770106	0.821025	0.826512
sp|P02788|TRFL_HUMAN	TRFL_HUMAN	Lactotransferrin (Lactoferrin) (EC 3.4.21.-) (Growth-inhibiting protein 12) (Talalactoferrin) [Cleaved into: Lactoferricin-H (Lfcin-H); Kaliocin-1; Lactoferroxin-A; Lactoferroxin-B; Lactoferroxin-C]	LTF GIG12 LF	0	1	0	2	1	5	1	-0.872488	0.577416	15.4946	0.00588491	0.664579	0.0143989
sp|P02790|HEMO_HUMAN	HEMO_HUMAN	Hemopexin (Beta-1B-glycoprotein)	HPX	4	11	11	4	6	10	4	-0.735392	0.0071539	-2.39258	0.0426861	0.0170033	0.0713945
sp|P02792|FRIL_HUMAN	FRIL_HUMAN	Ferritin light chain (Ferritin L subunit)	FTL	2	4	3	3	2	1	1	-2.72609	0.0021194	-4	0.0937749	0.00587693	0.1415
sp|P02794|FRIH_HUMAN	FRIH_HUMAN	Ferritin heavy chain (Ferritin H subunit) (EC 1.16.3.1) (Cell proliferation-inducing gene 15 protein) [Cleaved into: Ferritin heavy chain, N-terminally processed]	FTH1 FTH FTHL6 OK/SW-cl.84 PIG15	0	1	2	0	0	0	1	NA	NA	-122667575535636	0.023918	NA	0.0452096
sp|P04004|VTNC_HUMAN	VTNC_HUMAN	Vitronectin (VN) (S-protein) (Serum-spreading factor) (V75) [Cleaved into: Vitronectin V65 subunit; Vitronectin V10 subunit; Somatomedin-B]	VTN	1	5	4	3	2	5	2	0.312338	0.413595	-1.29184	0.657199	0.516897	0.739349
sp|P04040|CATA_HUMAN	CATA_HUMAN	Catalase (EC 1.11.1.6)	CAT	9	13	10	9	12	15	8	-0.909604	0.000807613	-1.06165	0.847804	0.00247111	0.876476
sp|P04075|ALDOA_HUMAN	ALDOA_HUMAN	Fructose-bisphosphate aldolase A (EC 4.1.2.13) (Lung cancer antigen NY-LU-1) (Muscle-type aldolase)	ALDOA ALDA	10	11	12	11	15	17	8	0.157122	0.273445	1.23175	0.510782	0.372523	0.593458
sp|P05062|ALDOB_HUMAN	ALDOB_HUMAN	Fructose-bisphosphate aldolase B (EC 4.1.2.13) (Liver-type aldolase)	ALDOB ALDB	1	0	0	0	2	3	1	0.323105	0.482071	6.11111	0.085487	0.580666	0.12999
sp|P09972|ALDOC_HUMAN	ALDOC_HUMAN	Fructose-bisphosphate aldolase C (EC 4.1.2.13) (Brain-type aldolase)	ALDOC ALDC	1	1	2	1	2	4	2	-0.450685	0.223713	1.66667	0.460353	0.319831	0.553809
sp|P04083|ANXA1_HUMAN	ANXA1_HUMAN	Annexin A1 (Annexin I) (Annexin-1) (Calpactin II) (Calpactin-2) (Chromobindin-9) (Lipocortin I) (Phospholipase A2 inhibitory protein) (p35) [Cleaved into: Annexin Ac2-26]	ANXA1 ANX1 LPC1	23	44	38	78	90	103	26	2.8284	4.073e-49	17.5551	2.88167e-39	6.02352e-47	3.64942e-37
sp|P17661|DESM_HUMAN	DESM_HUMAN	Desmin	DES	38	71	59	22	20	31	23	-1.20184	7.24676e-06	-8.79381	9.37256e-27	3.36078e-05	5.3605e-25
sp|P41219|PERI_HUMAN	PERI_HUMAN	Peripherin (Neurofilament 4)	PRPH NEF4 PRPH1	6	14	11	4	14	13	4	-0.807522	0.00466678	-1.56724	0.329763	0.0115886	0.420929
sp|P04275|VWF_HUMAN	VWF_HUMAN	von Willebrand factor (vWF) [Cleaved into: von Willebrand antigen 2 (von Willebrand antigen II)]	VWF F8VWF	3	5	4	1	0	1	1	-2.71836	0.00158507	-3.41999e+17	7.80092e-07	0.00455253	5.62237e-06
sp|P04406|G3P_HUMAN	G3P_HUMAN	Glyceraldehyde-3-phosphate dehydrogenase (GAPDH) (EC 1.2.1.12) (Peptidyl-cysteine S-nitrosylase GAPDH) (EC 2.6.99.-)	GAPDH GAPD CDABP0047 OK/SW-cl.12	20	29	38	27	41	41	14	-0.479364	0.00455692	1.23539	0.404084	0.0114009	0.502413
sp|P04632|CPNS1_HUMAN	CPNS1_HUMAN	Calpain small subunit 1 (CSS1) (Calcium-activated neutral proteinase small subunit) (CANP small subunit) (Calcium-dependent protease small subunit) (CDPS) (Calcium-dependent protease small subunit 1) (Calpain regulatory subunit)	CAPNS1 CAPN4 CAPNS	3	4	4	3	2	5	1	-0.265083	0.324157	-6.14508	0.129396	0.425077	0.188822
sp|P04792|HSPB1_HUMAN	HSPB1_HUMAN	Heat shock protein beta-1 (HspB1) (28 kDa heat shock protein) (Estrogen-regulated 24 kDa protein) (Heat shock 27 kDa protein) (HSP 27) (Stress-responsive protein 27) (SRP27)	HSPB1 HSP27 HSP28	11	17	22	28	47	49	13	1.81337	4.87898e-14	6.55363	2.04602e-13	8.22015e-13	4.21813e-12
sp|P04843|RPN1_HUMAN	RPN1_HUMAN	Dolichyl-diphosphooligosaccharide--protein glycosyltransferase subunit 1 (Dolichyl-diphosphooligosaccharide--protein glycosyltransferase 67 kDa subunit) (Ribophorin I) (RPN-I) (Ribophorin-1)	RPN1	12	13	18	35	42	48	13	2.96773	2.1488e-51	10.1779	1.13849e-17	3.57507e-49	3.88181e-16
sp|P04844|RPN2_HUMAN	RPN2_HUMAN	Dolichyl-diphosphooligosaccharide--protein glycosyltransferase subunit 2 (Dolichyl-diphosphooligosaccharide--protein glycosyltransferase 63 kDa subunit) (RIBIIR) (Ribophorin II) (RPN-II) (Ribophorin-2)	RPN2	5	10	4	36	48	49	16	2.27931	4.0217e-13	59.5902	1.32969e-36	6.08281e-12	1.24081e-34
sp|P04908|H2A1B_HUMAN	H2A1B_HUMAN	Histone H2A type 1-B/E (Histone H2A.2) (Histone H2A/a) (Histone H2A/m)	H2AC4 H2AFM HIST1H2AB; H2AC8 H2AFA HIST1H2AE	8	11	9	13	16	17	4	0.444583	0.368419	7.6093	0.00060048	0.470721	0.00199373
sp|P0C0S8|H2A1_HUMAN	H2A1_HUMAN	Histone H2A type 1 (H2A.1) (Histone H2A/ptl)	H2AC11 H2AFP HIST1H2AG; H2AC13 H2AFC HIST1H2AI; H2AC15 H2AFD HIST1H2AK; H2AC16 H2AFI HIST1H2AL; H2AC17 H2AFN HIST1H2AM	8	12	10	13	18	19	5	0.434193	0.343814	5.20769	0.000951652	0.446455	0.00291413
sp|P16104|H2AX_HUMAN	H2AX_HUMAN	Histone H2AX (H2a/x) (Histone H2A.X)	H2AX H2AFX	12	14	12	23	23	24	7	0.590477	0.101896	7.14661	3.79587e-06	0.171242	2.2627e-05
sp|P20671|H2A1D_HUMAN	H2A1D_HUMAN	Histone H2A type 1-D (Histone H2A.3) (Histone H2A/g)	H2AC7 H2AFG HIST1H2AD	8	11	9	13	16	17	4	0.444583	0.368419	7.6093	0.00060048	0.470721	0.00199373
sp|Q16777|H2A2C_HUMAN	H2A2C_HUMAN	Histone H2A type 2-C (H2A-clustered histone 20) (Histone H2A-GL101) (Histone H2A/q)	H2AC20 H2AFQ HIST2H2AC	10	15	12	16	23	23	6	0.416882	0.261638	4.67394	0.000331781	0.360871	0.00116948
sp|Q6FI13|H2A2A_HUMAN	H2A2A_HUMAN	Histone H2A type 2-A (H2A-clustered histone 18) (H2A-clustered histone 19) (Histone H2A.2) (Histone H2A/o)	H2AC18 H2AFO HIST2H2AA HIST2H2AA3; H2AC19 HIST2H2AA4	10	15	12	16	23	23	6	0.416882	0.261638	4.67394	0.000331781	0.360871	0.00116948
sp|Q7L7L0|H2A3_HUMAN	H2A3_HUMAN	Histone H2A type 3 (H2A-clustered histone 25)	H2AC25 H2AW HIST3H2A	8	11	9	13	16	17	4	0.444583	0.368419	7.6093	0.00060048	0.470721	0.00199373
sp|Q8IUE6|H2A2B_HUMAN	H2A2B_HUMAN	Histone H2A type 2-B (H2A-clustered histone 21)	H2AC21 HIST2H2AB	12	15	13	19	24	25	7	0.585305	0.0933979	4.6361	0.000140514	0.161865	0.000557342
sp|Q93077|H2A1C_HUMAN	H2A1C_HUMAN	Histone H2A type 1-C (H2A-clustered histone 6) (Histone H2A/l)	H2AC6 H2AFL HIST1H2AC	8	12	10	13	18	19	5	0.434193	0.343814	5.20769	0.000951652	0.446455	0.00291413
sp|Q96KK5|H2A1H_HUMAN	H2A1H_HUMAN	Histone H2A type 1-H (H2A-clustered histone 12) (Histone H2A/s)	H2AC12 HIST1H2AH HIST1H2AI	8	12	10	13	18	19	5	0.434193	0.343814	5.20769	0.000951652	0.446455	0.00291413
sp|Q96QV6|H2A1A_HUMAN	H2A1A_HUMAN	Histone H2A type 1-A (H2A-clustered histone 1) (Histone H2A/r)	H2AC1 H2AFR HIST1H2AA	9	10	9	15	19	20	6	0.582668	0.170067	4.58654	0.000147855	0.254026	0.000579972
sp|Q99878|H2A1J_HUMAN	H2A1J_HUMAN	Histone H2A type 1-J (Histone H2A/e)	H2AC14 H2AFE HIST1H2AJ	8	12	10	13	18	19	5	0.434193	0.343814	5.20769	0.000951652	0.446455	0.00291413
sp|Q9BTM1|H2AJ_HUMAN	H2AJ_HUMAN	Histone H2A.J (H2a/j)	H2AJ H2AFJ	8	12	10	13	18	19	5	0.434193	0.343814	5.20769	0.000951652	0.446455	0.00291413
sp|P0C0S5|H2AZ_HUMAN	H2AZ_HUMAN	Histone H2A.Z (H2A/z)	H2AZ1 H2AFZ H2AZ	3	5	3	8	9	7	3	0.87093	0.2426	3.24015	0.0148182	0.339538	0.0321969
sp|Q71UI9|H2AV_HUMAN	H2AV_HUMAN	Histone H2A.V (H2A.F/Z) (H2A.Z variant histone 2)	H2AZ2 H2AFV H2AV	3	5	3	8	9	7	3	0.87093	0.2426	3.24015	0.0148182	0.339538	0.0321969
sp|P05023|AT1A1_HUMAN	AT1A1_HUMAN	Sodium/potassium-transporting ATPase subunit alpha-1 (Na(+)/K(+) ATPase alpha-1 subunit) (EC 7.2.2.13) (Sodium pump subunit alpha-1)	ATP1A1	2	6	5	3	6	5	3	-0.509922	0.229339	-1.1384	0.791602	0.326471	0.839174
sp|P13637|AT1A3_HUMAN	AT1A3_HUMAN	Sodium/potassium-transporting ATPase subunit alpha-3 (Na(+)/K(+) ATPase alpha-3 subunit) (EC 7.2.2.13) (Na(+)/K(+) ATPase alpha(III) subunit) (Sodium pump subunit alpha-3)	ATP1A3	1	2	1	0	1	0	1	-0.321394	0.836671	-6.5	0.0845373	0.883116	0.129211
sp|P05089|ARGI1_HUMAN	ARGI1_HUMAN	Arginase-1 (EC 3.5.3.1) (Liver-type arginase) (Type I arginase)	ARG1	1	0	1	0	1	0	1	0.131158	0.95359	-2.6	0.44701	0.974883	0.546586
sp|P05106|ITB3_HUMAN	ITB3_HUMAN	Integrin beta-3 (Platelet membrane glycoprotein IIIa) (GPIIIa) (CD antigen CD61)	ITGB3 GP3A	0	0	0	0	1	3	1	NA	NA	3.32528e+08	0.0166847	NA	0.0355552
sp|P05108|CP11A_HUMAN	CP11A_HUMAN	Cholesterol side-chain cleavage enzyme, mitochondrial (EC 1.14.15.6) (CYPXIA1) (Cholesterol desmolase) (Cytochrome P450 11A1) (Cytochrome P450(scc))	CYP11A1 CYP11A	1	1	2	31	45	42	13	3.71674	6.70744e-10	256.478	1.39544e-43	6.86739e-09	2.2492e-41
sp|P05109|S10A8_HUMAN	S10A8_HUMAN	Protein S100-A8 (Calgranulin-A) (Calprotectin L1L subunit) (Cystic fibrosis antigen) (CFAG) (Leukocyte L1 complex light chain) (Migration inhibitory factor-related protein 8) (MRP-8) (p8) (S100 calcium-binding protein A8) (Urinary stone protein band A)	S100A8 CAGA CFAG MRP8	0	1	1	0	2	1	1	-1.23523	0.218557	1.36364	0.757922	0.313132	0.818389
sp|P05141|ADT2_HUMAN	ADT2_HUMAN	ADP/ATP translocase 2 (ADP,ATP carrier protein 2) (ADP,ATP carrier protein, fibroblast isoform) (Adenine nucleotide translocator 2) (ANT 2) (Solute carrier family 25 member 5) [Cleaved into: ADP/ATP translocase 2, N-terminally processed]	SLC25A5 AAC2 ANT2	5	12	12	25	33	48	15	2.08684	6.70497e-23	11.0452	2.93609e-17	2.5498e-21	9.13277e-16
sp|P12235|ADT1_HUMAN	ADT1_HUMAN	ADP/ATP translocase 1 (ADP,ATP carrier protein 1) (ADP,ATP carrier protein, heart/skeletal muscle isoform T1) (Adenine nucleotide translocator 1) (ANT 1) (Solute carrier family 25 member 4)	SLC25A4 AAC1 ANT1	3	8	8	15	25	33	10	1.98825	1.94082e-14	19.3025	1.6363e-14	3.58782e-13	3.71944e-13
sp|P12236|ADT3_HUMAN	ADT3_HUMAN	ADP/ATP translocase 3 (ADP,ATP carrier protein 3) (ADP,ATP carrier protein, isoform T2) (ANT 2) (Adenine nucleotide translocator 3) (ANT 3) (Solute carrier family 25 member 6) [Cleaved into: ADP/ATP translocase 3, N-terminally processed]	SLC25A6 AAC3 ANT3 CDABP0051	5	11	10	19	25	34	11	2.01834	6.5936e-19	8.82671	4.28919e-11	1.82835e-17	6.85112e-10
sp|Q9H0C2|ADT4_HUMAN	ADT4_HUMAN	ADP/ATP translocase 4 (ADP,ATP carrier protein 4) (Adenine nucleotide translocator 4) (ANT 4) (Solute carrier family 25 member 31) (Sperm flagellar energy carrier protein)	SLC25A31 AAC4 ANT4 SFEC	1	3	3	4	5	6	2	2.23385	3.73463e-09	5.62019	0.0234226	3.60202e-08	0.0452096
sp|P05155|IC1_HUMAN	IC1_HUMAN	Plasma protease C1 inhibitor (C1 Inh) (C1Inh) (C1 esterase inhibitor) (C1-inhibiting factor) (Serpin G1)	SERPING1 C1IN C1NH	1	0	2	1	2	1	1	-0.109539	0.508772	1.2	0.837611	0.606245	0.868273
sp|P05187|PPB1_HUMAN	PPB1_HUMAN	Alkaline phosphatase, placental type (EC 3.1.3.1) (Alkaline phosphatase Regan isozyme) (Placental alkaline phosphatase 1) (PLAP-1)	ALPP PLAP	0	0	0	29	30	45	15	NA	NA	3.08435e+08	6.0909e-37	NA	5.99954e-35
sp|P10696|PPBN_HUMAN	PPBN_HUMAN	Alkaline phosphatase, germ cell type (EC 3.1.3.1) (ALP-1) (Alkaline phosphatase Nagao isozyme) (Alkaline phosphatase, placental-like) (Germ cell alkaline phosphatase) (GCAP) (Placental alkaline phosphatase-like) (PLAP-like)	ALPG ALPPL ALPPL2	0	0	0	26	25	40	13	NA	NA	1.05487e+09	1.86285e-34	NA	1.48402e-32
sp|P09923|PPBI_HUMAN	PPBI_HUMAN	Intestinal-type alkaline phosphatase (IAP) (Intestinal alkaline phosphatase) (EC 3.1.3.1)	ALPI	0	0	0	5	4	8	3	NA	NA	4.98643e+08	4.11228e-07	NA	3.21193e-06
sp|P05198|IF2A_HUMAN	IF2A_HUMAN	Eukaryotic translation initiation factor 2 subunit 1 (Eukaryotic translation initiation factor 2 subunit alpha) (eIF-2-alpha) (eIF-2A) (eIF-2alpha) (eIF2-alpha)	EIF2S1 EIF2A	2	5	3	5	7	9	3	0.682106	0.0120351	2.89109	0.0340854	0.0271503	0.0616039
sp|P05387|RLA2_HUMAN	RLA2_HUMAN	Large ribosomal subunit protein P2 (60S acidic ribosomal protein P2) (Renal carcinoma antigen NY-REN-44)	RPLP2 D11S2243E RPP2	6	10	7	15	12	18	6	1.86343	6.92381e-14	3.22258	0.00201411	1.12385e-12	0.00574991
sp|P05388|RLA0_HUMAN	RLA0_HUMAN	Large ribosomal subunit protein uL10 (60S acidic ribosomal protein P0) (60S ribosomal protein L10E)	RPLP0	9	10	14	16	23	21	6	1.23319	9.22846e-09	3.55029	0.000453687	8.52992e-08	0.00155889
sp|Q8NHW5|RLA0L_HUMAN	RLA0L_HUMAN	Putative ribosomal protein uL10-like (60S acidic ribosomal protein P0-like) (Large ribosomal subunit protein uL10-like)	RPLP0P6	8	8	10	12	17	13	4	1.15265	1.09186e-05	2.65102	0.0226666	4.9431e-05	0.0444556
sp|P05455|LA_HUMAN	LA_HUMAN	Lupus La protein (La autoantigen) (La ribonucleoprotein) (Sjoegren syndrome type B antigen) (SS-B)	SSB	2	5	5	5	6	7	2	0.34157	0.114416	2.54699	0.19273	0.186856	0.264072
sp|P05496|AT5G1_HUMAN	AT5G1_HUMAN	ATP synthase F(0) complex subunit C1, mitochondrial (ATP synthase lipid-binding protein) (ATP synthase membrane subunit c locus 1) (ATP synthase proteolipid P1) (ATP synthase proton-transporting mitochondrial F(0) complex subunit C1) (ATPase protein 9) (ATPase subunit c)	ATP5MC1 ATP5G1	0	0	1	0	2	3	1	-0.460737	0.0964356	7.20161	0.074517	0.16477	0.115488
sp|P48201|AT5G3_HUMAN	AT5G3_HUMAN	ATP synthase F(0) complex subunit C3, mitochondrial (ATP synthase lipid-binding protein) (ATP synthase membrane subunit c locus 3) (ATP synthase proteolipid P3) (ATP synthase proton-transporting mitochondrial F(0) complex subunit C3) (ATPase protein 9) (ATPase subunit c)	ATP5MC3 ATP5G3	0	0	1	0	2	3	1	-0.460737	0.0964356	7.20161	0.074517	0.16477	0.115488
sp|Q06055|AT5G2_HUMAN	AT5G2_HUMAN	ATP synthase F(0) complex subunit C2, mitochondrial (ATP synthase lipid-binding protein) (ATP synthase membrane subunit c locus 2) (ATP synthase proteolipid P2) (ATP synthase proton-transporting mitochondrial F(0) complex subunit C2) (ATPase protein 9) (ATPase subunit c)	ATP5MC2 ATP5G2 PSEC0033	0	0	1	0	2	3	1	-0.460737	0.0964356	7.20161	0.074517	0.16477	0.115488
sp|P05543|THBG_HUMAN	THBG_HUMAN	Thyroxine-binding globulin (Serpin A7) (T4-binding globulin)	SERPINA7 TBG	1	2	0	2	1	1	1	0.256984	0.157587	1.2	0.837611	0.238893	0.868273
sp|P50991|TCPD_HUMAN	TCPD_HUMAN	T-complex protein 1 subunit delta (TCP-1-delta) (CCT-delta) (Stimulator of TAR RNA-binding)	CCT4 CCTD SRB	4	7	11	12	11	11	5	0.00307586	0.991648	1.68066	0.158563	0.994309	0.226719
sp|P05549|AP2A_HUMAN	AP2A_HUMAN	Transcription factor AP-2-alpha (AP2-alpha) (AP-2 transcription factor) (Activating enhancer-binding protein 2-alpha) (Activator protein 2) (AP-2)	TFAP2A AP2TF TFAP2	0	0	0	1	1	4	1	NA	NA	5.98588e+08	0.00237913	NA	0.00668493
sp|Q92754|AP2C_HUMAN	AP2C_HUMAN	Transcription factor AP-2 gamma (AP2-gamma) (Activating enhancer-binding protein 2 gamma) (Transcription factor ERF-1)	TFAP2C	0	0	0	1	1	4	1	NA	NA	5.98588e+08	0.00237913	NA	0.00668493
sp|P05556|ITB1_HUMAN	ITB1_HUMAN	Integrin beta-1 (Fibronectin receptor subunit beta) (Glycoprotein IIa) (GPIIA) (VLA-4 subunit beta) (CD antigen CD29)	ITGB1 FNRB MDF2 MSK12	1	4	7	3	2	2	3	-0.294482	0.42859	-2.54607	0.0839409	0.527709	0.128966
sp|Q6KB66|K2C80_HUMAN	K2C80_HUMAN	Keratin, type II cytoskeletal 80 (Cytokeratin-80) (CK-80) (Keratin-80) (K80) (Type-II keratin Kb20)	KRT80 KB20	10	10	6	11	16	18	9	-0.936493	0.00619862	2.26078	0.0197902	0.0150007	0.0393363
sp|P05976|MYL1_HUMAN	MYL1_HUMAN	Myosin light chain 1/3, skeletal muscle isoform (MLC1/MLC3) (MLC1F/MLC3F) (Myosin light chain alkali 1/2) (Myosin light chain A1/A2)	MYL1	0	1	0	1	1	2	1	-1.09244	0.148683	4.4	0.177184	0.227991	0.245619
sp|P08590|MYL3_HUMAN	MYL3_HUMAN	Myosin light chain 3 (Cardiac myosin light chain 1) (CMLC1) (Myosin light chain 1, slow-twitch muscle B/ventricular isoform) (MLC1SB) (Ventricular myosin alkali light chain) (Ventricular myosin light chain 1) (VLCl) (Ventricular/slow twitch myosin alkali light chain) (MLC-lV/sb)	MYL3	0	1	0	1	1	2	1	-1.09244	0.148683	4.4	0.177184	0.227991	0.245619
sp|P05981|HEPS_HUMAN	HEPS_HUMAN	Serine protease hepsin (EC 3.4.21.106) (Transmembrane protease serine 1) [Cleaved into: Serine protease hepsin non-catalytic chain; Serine protease hepsin catalytic chain]	HPN TMPRSS1	2	2	1	5	5	6	2	-1.45716	0.33065	7.56992	0.00288732	0.432738	0.00782755
sp|P07477|TRY1_HUMAN	TRY1_HUMAN	Serine protease 1 (EC 3.4.21.4) (Anionic trypsin I) (Anionic trypsin-I) (Beta-trypsin) (Cationic trypsinogen) (Pretrypsinogen I) (Trypsin I) (Trypsin-1) [Cleaved into: Alpha-trypsin chain 1; Alpha-trypsin chain 2]	PRSS1 TRP1 TRY1 TRYP1	16	24	22	21	22	26	9	0.148721	0.685016	-1.15542	0.637309	0.755391	0.719254
sp|Q9BYE2|TMPSD_HUMAN	TMPSD_HUMAN	Transmembrane protease serine 13 (EC 3.4.21.-) (Membrane-type mosaic serine protease) (Mosaic serine protease)	TMPRSS13 MSP TMPRSS11	4	7	5	8	10	8	2	-0.55702	0.392983	13.6261	0.00462597	0.496734	0.0116669
sp|Q9H2R5|KLK15_HUMAN	KLK15_HUMAN	Kallikrein-15 (EC 3.4.21.-) (ACO protease)	KLK15	1	2	1	4	5	3	1	-1.51581	0.423139	12	0.00497946	0.523461	0.0124171
sp|Q9UBX7|KLK11_HUMAN	KLK11_HUMAN	Kallikrein-11 (hK11) (EC 3.4.21.-) (Hippostasin) (Serine protease 20) (Trypsin-like protease) [Cleaved into: Kallikrein-11 inactive chain 1; Kallikrein-11 inactive chain 2]	KLK11 PRSS20 TLSP UNQ649/PRO1279	1	2	1	4	5	3	1	-1.51581	0.423139	12	0.00497946	0.523461	0.0124171
sp|P05997|CO5A2_HUMAN	CO5A2_HUMAN	Collagen alpha-2(V) chain	COL5A2	2	0	3	3	3	5	1	-1.38936	0.130307	7.46235	0.0384635	0.203806	0.0683428
sp|P06239|LCK_HUMAN	LCK_HUMAN	Tyrosine-protein kinase Lck (EC 2.7.10.2) (Leukocyte C-terminal Src kinase) (LSK) (Lymphocyte cell-specific protein-tyrosine kinase) (Protein YT16) (Proto-oncogene Lck) (T cell-specific protein-tyrosine kinase) (p56-LCK)	LCK	1	1	0	2	0	0	1	1.03989	0.0699788	-1.28945	0.827112	0.12638	0.868247
sp|P06241|FYN_HUMAN	FYN_HUMAN	Tyrosine-protein kinase Fyn (EC 2.7.10.2) (Proto-oncogene Syn) (Proto-oncogene c-Fyn) (Src-like kinase) (SLK) (p59-Fyn)	FYN	1	1	0	3	1	1	2	0.735521	0.0671589	2.39607	0.308777	0.122184	0.396999
sp|P07947|YES_HUMAN	YES_HUMAN	Tyrosine-protein kinase Yes (EC 2.7.10.2) (Proto-oncogene c-Yes) (p61-Yes)	YES1 YES	1	1	0	3	1	1	2	0.735521	0.0671589	2.39607	0.308777	0.122184	0.396999
sp|P12931|SRC_HUMAN	SRC_HUMAN	Proto-oncogene tyrosine-protein kinase Src (EC 2.7.10.2) (Proto-oncogene c-Src) (pp60c-src) (p60-Src)	SRC SRC1	1	1	0	3	1	1	2	0.735521	0.0671589	2.39607	0.308777	0.122184	0.396999
sp|P07948|LYN_HUMAN	LYN_HUMAN	Tyrosine-protein kinase Lyn (EC 2.7.10.2) (Lck/Yes-related novel protein tyrosine kinase) (V-yes-1 Yamaguchi sarcoma viral related oncogene homolog) (p53Lyn) (p56Lyn)	LYN JTK8	0	0	0	1	1	1	1	NA	NA	4701894998818640	0.0442138	NA	0.0713945
sp|P08631|HCK_HUMAN	HCK_HUMAN	Tyrosine-protein kinase HCK (EC 2.7.10.2) (Hematopoietic cell kinase) (Hemopoietic cell kinase) (p59-HCK/p60-HCK) (p59Hck) (p61Hck)	HCK	0	0	0	1	1	1	1	NA	NA	4701894998818640	0.0442138	NA	0.0713945
sp|P09769|FGR_HUMAN	FGR_HUMAN	Tyrosine-protein kinase Fgr (EC 2.7.10.2) (Gardner-Rasheed feline sarcoma viral (v-fgr) oncogene homolog) (Proto-oncogene c-Fgr) (p55-Fgr) (p58-Fgr) (p58c-Fgr)	FGR SRC2	0	0	0	1	1	1	1	NA	NA	4701894998818640	0.0442138	NA	0.0713945
sp|P06312|KV401_HUMAN	KV401_HUMAN	Immunoglobulin kappa variable 4-1 (Ig kappa chain V-IV region B17) (Ig kappa chain V-IV region JI) (Ig kappa chain V-IV region Len) (Ig kappa chain V-IV region STH)	IGKV4-1	1	1	1	0	1	0	1	-0.135487	0.729573	-4.33333	0.202558	0.797259	0.275834
sp|P06396|GELS_HUMAN	GELS_HUMAN	Gelsolin (AGEL) (Actin-depolymerizing factor) (ADF) (Brevin)	GSN	9	17	19	12	21	28	11	-0.74813	4.11364e-07	1.39181	0.257734	2.59491e-06	0.339497
sp|P06454|PTMA_HUMAN	PTMA_HUMAN	Prothymosin alpha [Cleaved into: Prothymosin alpha, N-terminally processed; Thymosin alpha-1]	PTMA TMSA	0	0	0	2	1	0	1	NA	NA	5.81735e+08	0.0441111	NA	0.0713945
sp|P06576|ATPB_HUMAN	ATPB_HUMAN	ATP synthase subunit beta, mitochondrial (EC 7.1.2.2) (ATP synthase F1 subunit beta)	ATP5F1B ATP5B ATPMB ATPSB	21	42	35	37	43	52	15	0.754234	1.00835e-07	1.65569	0.0437433	6.91814e-07	0.0713945
sp|P06702|S10A9_HUMAN	S10A9_HUMAN	Protein S100-A9 (Calgranulin-B) (Calprotectin L1H subunit) (Leukocyte L1 complex heavy chain) (Migration inhibitory factor-related protein 14) (MRP-14) (p14) (S100 calcium-binding protein A9)	S100A9 CAGB CFAG MRP14	0	2	3	0	5	2	2	-0.821819	0.539268	1.37984	0.644994	0.633509	0.727002
sp|P06703|S10A6_HUMAN	S10A6_HUMAN	Protein S100-A6 (Calcyclin) (Growth factor-inducible protein 2A9) (MLN 4) (Prolactin receptor-associated protein) (PRA) (S100 calcium-binding protein A6)	S100A6 CACY	3	3	1	6	4	7	3	-0.0122278	0.971086	3.03198	0.0357477	0.979921	0.0642154
sp|P06727|APOA4_HUMAN	APOA4_HUMAN	Apolipoprotein A-IV (Apo-AIV) (ApoA-IV) (Apolipoprotein A4)	APOA4	2	1	2	1	3	3	2	-0.122287	0.763746	1.26667	0.721627	0.821783	0.798897
sp|P06733|ENOA_HUMAN	ENOA_HUMAN	Alpha-enolase (EC 4.2.1.11) (2-phospho-D-glycerate hydro-lyase) (C-myc promoter-binding protein) (Enolase 1) (MBP-1) (MPB-1) (Non-neural enolase) (NNE) (Phosphopyruvate hydratase) (Plasminogen-binding protein)	ENO1 ENO1L1 MBPB1 MPB1	9	16	12	14	12	19	7	0.422341	0.0260656	1.11094	0.765394	0.0550688	0.824449
sp|P09104|ENOG_HUMAN	ENOG_HUMAN	Gamma-enolase (EC 4.2.1.11) (2-phospho-D-glycerate hydro-lyase) (Enolase 2) (Neural enolase) (Neuron-specific enolase) (NSE)	ENO2	5	9	8	8	8	8	2	0.35735	0.148077	-1.83333	0.498287	0.227586	0.57986
sp|P13929|ENOB_HUMAN	ENOB_HUMAN	Beta-enolase (EC 4.2.1.11) (2-phospho-D-glycerate hydro-lyase) (Enolase 3) (Muscle-specific enolase) (MSE) (Skeletal muscle enolase)	ENO3	5	9	8	8	8	8	2	0.35735	0.148077	-1.83333	0.498287	0.227586	0.57986
sp|P06737|PYGL_HUMAN	PYGL_HUMAN	Glycogen phosphorylase, liver form (EC 2.4.1.1)	PYGL	8	8	6	5	5	4	5	-1.38237	2.35251e-05	-2.87472	0.0180644	9.90882e-05	0.0366599
sp|P11216|PYGB_HUMAN	PYGB_HUMAN	Glycogen phosphorylase, brain form (EC 2.4.1.1)	PYGB	5	4	4	5	3	2	4	-0.0298215	0.901743	-1.73564	0.249015	0.935479	0.329972
sp|P11217|PYGM_HUMAN	PYGM_HUMAN	Glycogen phosphorylase, muscle form (EC 2.4.1.1) (Myophosphorylase)	PYGM	3	2	1	2	1	1	2	-0.452687	0.241158	-2.01506	0.326229	0.338231	0.41762
sp|P06744|G6PI_HUMAN	G6PI_HUMAN	Glucose-6-phosphate isomerase (GPI) (EC 5.3.1.9) (Autocrine motility factor) (AMF) (Neuroleukin) (NLK) (Phosphoglucose isomerase) (PGI) (Phosphohexose isomerase) (PHI) (Sperm antigen 36) (SA-36)	GPI	2	4	4	2	0	0	2	-0.450824	0.217463	-10.643	0.00190687	0.312385	0.00552431
sp|P06748|NPM_HUMAN	NPM_HUMAN	Nucleophosmin (NPM) (Nucleolar phosphoprotein B23) (Nucleolar protein NO38) (Numatrin)	NPM1 NPM	7	11	9	10	15	16	7	0.771439	3.47583e-06	1.66556	0.135884	1.81425e-05	0.197315
sp|P06753|TPM3_HUMAN	TPM3_HUMAN	Tropomyosin alpha-3 chain (Gamma-tropomyosin) (Tropomyosin-3) (Tropomyosin-5) (hTM5)	TPM3	20	30	24	15	18	21	11	-1.37256	2.83417e-14	-3.16562	4.05699e-05	5.09767e-13	0.000183029
sp|P09493|TPM1_HUMAN	TPM1_HUMAN	Tropomyosin alpha-1 chain (Alpha-tropomyosin) (Tropomyosin-1)	TPM1 C15orf13 TMSA	19	30	27	10	16	17	12	-2.05331	2.91756e-14	-4.14845	6.75913e-08	5.17769e-13	6.77059e-07
sp|P07951|TPM2_HUMAN	TPM2_HUMAN	Tropomyosin beta chain (Beta-tropomyosin) (Tropomyosin-2)	TPM2 TMSB	20	23	25	8	14	14	11	-1.76599	2.94609e-06	-4.45179	7.50251e-08	1.5685e-05	7.38997e-07
sp|P67936|TPM4_HUMAN	TPM4_HUMAN	Tropomyosin alpha-4 chain (TM30p1) (Tropomyosin-4)	TPM4	23	37	32	19	22	28	13	-1.11457	2.16343e-08	-2.96054	1.40532e-05	1.78853e-07	7.41555e-05
sp|P06756|ITAV_HUMAN	ITAV_HUMAN	Integrin alpha-V (Vitronectin receptor) (Vitronectin receptor subunit alpha) (CD antigen CD51) [Cleaved into: Integrin alpha-V heavy chain; Integrin alpha-V light chain]	ITGAV MSK8 VNRA VTNR	0	0	0	5	8	6	5	NA	NA	817041712491694	2.92269e-07	NA	2.37703e-06
sp|P07196|NFL_HUMAN	NFL_HUMAN	Neurofilament light polypeptide (NF-L) (68 kDa neurofilament protein) (Neurofilament triplet L protein)	NEFL NF68 NFL	3	5	4	3	4	3	1	-2.24492	0.0579165	-7886389413750910	0.0182369	0.108736	0.0366599
sp|P07197|NFM_HUMAN	NFM_HUMAN	Neurofilament medium polypeptide (NF-M) (160 kDa neurofilament protein) (Neurofilament 3) (Neurofilament triplet M protein)	NEFM NEF3 NFM	3	5	4	3	4	3	1	-2.24492	0.0579165	-7886389413750910	0.0182369	0.108736	0.0366599
sp|Q16352|AINX_HUMAN	AINX_HUMAN	Alpha-internexin (Alpha-Inx) (66 kDa neurofilament protein) (NF-66) (Neurofilament-66) (Neurofilament 5)	INA NEF5	3	5	4	3	4	3	1	-2.24492	0.0579165	-7886389413750910	0.0182369	0.108736	0.0366599
sp|P07203|GPX1_HUMAN	GPX1_HUMAN	Glutathione peroxidase 1 (GPx-1) (GSHPx-1) (EC 1.11.1.9) (Cellular glutathione peroxidase) (Phospholipid-hydroperoxide glutathione peroxidase GPX1) (EC 1.11.1.12)	GPX1	2	2	2	0	2	0	2	-1.88157	0.115137	-4.33333	0.0715254	0.186943	0.111632
sp|P07237|PDIA1_HUMAN	PDIA1_HUMAN	Protein disulfide-isomerase (PDI) (EC 5.3.4.1) (Cellular thyroid hormone-binding protein) (Prolyl 4-hydroxylase subunit beta) (p55)	P4HB ERBA2L PDI PDIA1 PO4DB	22	28	37	42	56	62	23	1.22297	9.96469e-33	2.68492	3.78667e-07	7.80176e-31	2.97069e-06
sp|P07305|H10_HUMAN	H10_HUMAN	Histone H1.0 (Histone H1') (Histone H1(0)) [Cleaved into: Histone H1.0, N-terminally processed]	H1-0 H1F0 H1FV	1	2	6	6	7	7	2	0.860051	0.000725669	4.19306	0.0132028	0.00224276	0.0292241
sp|P07339|CATD_HUMAN	CATD_HUMAN	Cathepsin D (EC 3.4.23.5) [Cleaved into: Cathepsin D light chain; Cathepsin D heavy chain]	CTSD CPSD	5	8	4	11	12	14	4	1.04364	0.0200641	4.9315	0.000484894	0.0434233	0.00165013
sp|P07384|CAN1_HUMAN	CAN1_HUMAN	Calpain-1 catalytic subunit (EC 3.4.22.52) (Calcium-activated neutral proteinase 1) (CANP 1) (Calpain mu-type) (Calpain-1 large subunit) (Cell proliferation-inducing gene 30 protein) (Micromolar-calpain) (muCANP)	CAPN1 CANPL1 PIG30	3	6	4	10	12	11	4	-0.178701	0.605829	5.38431	0.000278105	0.688019	0.00101041
sp|P07478|TRY2_HUMAN	TRY2_HUMAN	Trypsin-2 (EC 3.4.21.4) (Anionic trypsinogen) (Serine protease 2) (Trypsin II)	PRSS2 TRY2 TRYP2	12	17	17	15	12	19	8	0.531657	0.217195	-1.47387	0.229086	0.312385	0.307007
sp|P35030|TRY3_HUMAN	TRY3_HUMAN	Trypsin-3 (EC 3.4.21.4) (Brain trypsinogen) (Mesotrypsin) (Mesotrypsinogen) (Serine protease 3) (Serine protease 4) (Trypsin III) (Trypsin IV)	PRSS3 PRSS4 TRY3 TRY4	17	25	25	15	20	21	10	-0.329761	0.274586	-2.10795	0.00593337	0.373695	0.0144504
sp|Q8NHM4|TRY6_HUMAN	TRY6_HUMAN	Putative trypsin-6 (EC 3.4.21.4) (Serine protease 3 pseudogene 2) (Trypsinogen C)	PRSS3P2 T6 TRY6	14	21	20	19	17	23	9	0.601273	0.135765	-1.26802	0.439397	0.210856	0.540632
sp|P07585|PGS2_HUMAN	PGS2_HUMAN	Decorin (Bone proteoglycan II) (PG-S2) (PG40)	DCN SLRR1B	10	18	20	3	2	2	8	-2.7592	3.91291e-10	-16.8841	5.59017e-14	4.20007e-09	1.17993e-12
sp|P07737|PROF1_HUMAN	PROF1_HUMAN	Profilin-1 (Epididymis tissue protein Li 184a) (Profilin I)	PFN1	9	14	10	9	9	12	5	0.300109	0.191241	-1.88915	0.115157	0.279103	0.16972
sp|P07738|PMGE_HUMAN	PMGE_HUMAN	Bisphosphoglycerate mutase (BPGM) (EC 5.4.2.4) (2,3-bisphosphoglycerate mutase, erythrocyte) (2,3-bisphosphoglycerate synthase) (EC 5.4.2.11) (2,3-diphosphoglycerate mutase) (DPGM) (BPG-dependent PGAM)	BPGM	0	0	1	0	2	3	1	-1.13725	0.432329	7.20161	0.074517	0.53084	0.115488
sp|P07741|APT_HUMAN	APT_HUMAN	Adenine phosphoribosyltransferase (APRT) (EC 2.4.2.7)	APRT	2	1	3	2	3	1	1	0.00435979	0.985897	-1.33333	0.715653	0.99091	0.796518
sp|P07814|SYEP_HUMAN	SYEP_HUMAN	Bifunctional glutamate/proline--tRNA ligase (Bifunctional aminoacyl-tRNA synthetase) (Cell proliferation-inducing gene 32 protein) (Glutamatyl-prolyl-tRNA synthetase) [Includes: Glutamate--tRNA ligase (EC 6.1.1.17) (Glutamyl-tRNA synthetase) (GluRS); Proline--tRNA ligase (EC 6.1.1.15) (Prolyl-tRNA synthetase)]	EPRS1 EPRS GLNS PARS QARS QPRS PIG32	2	1	3	5	3	4	2	0.217339	0.560799	2.24674	0.176733	0.65361	0.245619
sp|P07900|HS90A_HUMAN	HS90A_HUMAN	Heat shock protein HSP 90-alpha (EC 3.6.4.10) (Heat shock 86 kDa) (HSP 86) (HSP86) (Lipopolysaccharide-associated protein 2) (LAP-2) (LPS-associated protein 2) (Renal carcinoma antigen NY-REN-38)	HSP90AA1 HSP90A HSPC1 HSPCA	23	25	35	30	40	49	14	0.530754	4.00627e-06	1.71596	0.0225665	2.04911e-05	0.0443082
sp|P08238|HS90B_HUMAN	HS90B_HUMAN	Heat shock protein HSP 90-beta (HSP 90) (Heat shock 84 kDa) (HSP 84) (HSP84)	HSP90AB1 HSP90B HSPC2 HSPCB	24	34	34	38	39	42	15	0.578181	6.32557e-08	1.29041	0.250354	4.50232e-07	0.331499
sp|Q14568|HS902_HUMAN	HS902_HUMAN	Heat shock protein HSP 90-alpha A2 (Heat shock 90 kDa protein 1 alpha-like 3) (Heat shock protein HSP 90-alpha A2 pseudogene)	HSP90AA2P HSP90AA2 HSPCAL3	8	9	10	10	13	15	5	0.695689	0.00277827	1.54506	0.253824	0.00742546	0.335343
sp|Q58FF8|H90B2_HUMAN	H90B2_HUMAN	Putative heat shock protein HSP 90-beta 2 (Heat shock protein 90-beta b) (Heat shock protein 90Bb)	HSP90AB2P HSP90BB	9	16	14	16	21	23	7	0.752865	9.48229e-06	1.95584	0.0346231	4.33709e-05	0.0624484
sp|Q58FF6|H90B4_HUMAN	H90B4_HUMAN	Putative heat shock protein HSP 90-beta 4	HSP90AB4P	7	12	12	10	14	17	4	0.696777	5.71146e-07	1.5384	0.329738	3.53579e-06	0.420929
sp|Q58FF7|H90B3_HUMAN	H90B3_HUMAN	Putative heat shock protein HSP 90-beta-3 (Heat shock protein 90-beta c) (Heat shock protein 90Bc)	HSP90AB3P HSP90BC	14	16	21	20	19	26	7	0.557399	8.13589e-07	1.26216	0.484761	4.83431e-06	0.572226
sp|Q58FG1|HS904_HUMAN	HS904_HUMAN	Putative heat shock protein HSP 90-alpha A4 (Heat shock 90 kDa protein 1 alpha-like 2) (Heat shock protein 90-alpha D) (Heat shock protein 90Ad)	HSP90AA4P HSP90AD HSPCAL2	2	3	2	2	3	4	1	0.451286	0.153882	1.28571	0.755879	0.234881	0.818389
sp|P07942|LAMB1_HUMAN	LAMB1_HUMAN	Laminin subunit beta-1 (Laminin B1 chain) (Laminin-1 subunit beta) (Laminin-10 subunit beta) (Laminin-12 subunit beta) (Laminin-2 subunit beta) (Laminin-6 subunit beta) (Laminin-8 subunit beta)	LAMB1	32	38	45	38	42	53	24	-0.335078	0.00149996	-1.04303	0.820885	0.00433069	0.862732
sp|P07954|FUMH_HUMAN	FUMH_HUMAN	Fumarate hydratase, mitochondrial (Fumarase) (HsFH) (EC 4.2.1.2)	FH	2	2	2	3	1	6	2	0.586246	0.130748	1.67677	0.412315	0.204255	0.511571
sp|P08123|CO1A2_HUMAN	CO1A2_HUMAN	Collagen alpha-2(I) chain (Alpha-2 type I collagen)	COL1A2	27	34	29	17	21	19	12	-2.75267	2.26643e-13	-4.49537	1.40726e-08	3.46738e-12	1.56776e-07
sp|P08133|ANXA6_HUMAN	ANXA6_HUMAN	Annexin A6 (67 kDa calelectrin) (Annexin VI) (Annexin-6) (Calphobindin-II) (CPB-II) (Chromobindin-20) (Lipocortin VI) (Protein III) (p68) (p70)	ANXA6 ANX6	29	36	44	46	65	74	24	0.731149	5.36803e-14	2.52471	1.00045e-06	8.93107e-13	6.92892e-06
sp|P08134|RHOC_HUMAN	RHOC_HUMAN	Rho-related GTP-binding protein RhoC (Rho cDNA clone 9) (h9)	RHOC ARH9 ARHC	3	1	4	6	6	6	2	0.684598	0.160136	4.49306	0.0168337	0.241931	0.0358296
sp|P61586|RHOA_HUMAN	RHOA_HUMAN	Transforming protein RhoA (EC 3.6.5.2) (Rho cDNA clone 12) (h12)	RHOA ARH12 ARHA RHO12	4	4	5	8	8	12	4	0.254489	0.456643	3.02332	0.0116098	0.555062	0.0258271
sp|P62745|RHOB_HUMAN	RHOB_HUMAN	Rho-related GTP-binding protein RhoB (Rho cDNA clone 6) (h6)	RHOB ARH6 ARHB	0	0	2	2	2	2	1	0.535516	0.547094	3.75	0.14149	0.641928	0.204786
sp|P08183|MDR1_HUMAN	MDR1_HUMAN	ATP-dependent translocase ABCB1 (ATP-binding cassette sub-family B member 1) (Multidrug resistance protein 1) (EC 7.6.2.2) (P-glycoprotein 1) (Phospholipid transporter ABCB1) (EC 7.6.2.1) (CD antigen CD243)	ABCB1 MDR1 PGY1	0	0	0	1	1	1	1	NA	NA	1494658501337830	0.0442138	NA	0.0713945
sp|P08185|CBG_HUMAN	CBG_HUMAN	Corticosteroid-binding globulin (CBG) (Serpin A6) (Transcortin)	SERPINA6 CBG	0	0	2	0	0	2	1	-0.961588	0.08592	-1.46636	0.77457	0.150679	0.830298
sp|P08195|4F2_HUMAN	4F2_HUMAN	Amino acid transporter heavy chain SLC3A2 (4F2 cell-surface antigen heavy chain) (4F2hc) (4F2 heavy chain antigen) (Lymphocyte activation antigen 4F2 large subunit) (Solute carrier family 3 member 2) (CD antigen CD98)	SLC3A2 MDU1	0	1	0	10	12	13	5	2.34853	3.24408e-09	237.853	2.18249e-13	3.17491e-08	4.44777e-12
sp|P08237|PFKAM_HUMAN	PFKAM_HUMAN	ATP-dependent 6-phosphofructokinase, muscle type (ATP-PFK) (PFK-M) (EC 2.7.1.11) (6-phosphofructokinase type A) (Phosphofructo-1-kinase isozyme A) (PFK-A) (Phosphohexokinase)	PFKM PFKX	0	0	1	0	1	2	1	1.69018	0.361952	3.08438	0.34055	0.465466	0.431316
sp|P17858|PFKAL_HUMAN	PFKAL_HUMAN	ATP-dependent 6-phosphofructokinase, liver type (ATP-PFK) (PFK-L) (EC 2.7.1.11) (6-phosphofructokinase type B) (Phosphofructo-1-kinase isozyme B) (PFK-B) (Phosphohexokinase)	PFKL	3	8	9	10	12	17	7	0.829986	0.00134586	2.75536	0.00769299	0.00396314	0.0176909
sp|P14625|ENPL_HUMAN	ENPL_HUMAN	Endoplasmin (94 kDa glucose-regulated protein) (GRP-94) (Heat shock protein 90 kDa beta member 1) (Tumor rejection antigen 1) (gp96 homolog)	HSP90B1 GRP94 TRA1	38	56	53	90	111	115	38	1.2637	1.46317e-43	3.90183	6.13398e-21	1.49806e-41	2.41679e-19
sp|P08294|SODE_HUMAN	SODE_HUMAN	Extracellular superoxide dismutase [Cu-Zn] (EC-SOD) (EC 1.15.1.1)	SOD3	1	2	2	0	2	2	2	-0.75859	0.0589968	-1.57895	0.534379	0.110365	0.617637
sp|P08559|ODPA_HUMAN	ODPA_HUMAN	Pyruvate dehydrogenase E1 component subunit alpha, somatic form, mitochondrial (EC 1.2.4.1) (PDHE1-A type I)	PDHA1 PHE1A	1	0	1	6	10	10	5	-1.64179	0.170228	21.8141	1.65807e-07	0.254026	1.44106e-06
sp|P08571|CD14_HUMAN	CD14_HUMAN	Monocyte differentiation antigen CD14 (Myeloid cell-specific leucine-rich glycoprotein) (CD antigen CD14) [Cleaved into: Monocyte differentiation antigen CD14, urinary form; Monocyte differentiation antigen CD14, membrane-bound form]	CD14	1	5	5	0	0	0	2	NA	NA	#NAME?	4.13061e-06	NA	2.42503e-05
sp|P08572|CO4A2_HUMAN	CO4A2_HUMAN	Collagen alpha-2(IV) chain [Cleaved into: Canstatin]	COL4A2	16	17	29	12	14	20	9	-1.21752	1.06489e-06	-3.27846	0.000129518	6.21654e-06	0.000517199
sp|P08621|RU17_HUMAN	RU17_HUMAN	U1 small nuclear ribonucleoprotein 70 kDa (U1 snRNP 70 kDa) (U1-70K) (snRNP70)	SNRNP70 RNPU1Z RPU1 SNRP70 U1AP1	0	0	0	1	6	4	2	NA	NA	6.00134e+08	3.70945e-05	NA	0.000169506
sp|P08648|ITA5_HUMAN	ITA5_HUMAN	Integrin alpha-5 (CD49 antigen-like family member E) (Fibronectin receptor subunit alpha) (Integrin alpha-F) (VLA-5) (CD antigen CD49e) [Cleaved into: Integrin alpha-5 heavy chain; Integrin alpha-5 light chain]	ITGA5 FNRA	0	0	0	1	4	7	2	NA	NA	8.5638e+08	6.19168e-06	NA	3.45215e-05
sp|P08708|RS17_HUMAN	RS17_HUMAN	Small ribosomal subunit protein eS17 (40S ribosomal protein S17)	RPS17 RPS17L	1	1	1	6	7	9	3	0.802425	0.0257097	15.8163	5.11988e-06	0.0545768	2.95685e-05
sp|P08709|FA7_HUMAN	FA7_HUMAN	Coagulation factor VII (EC 3.4.21.21) (Proconvertin) (Serum prothrombin conversion accelerator) (SPCA) (Eptacog alfa) [Cleaved into: Factor VII light chain; Factor VII heavy chain]	F7	2	0	2	1	3	2	1	-2.90289	0.033316	1.5	0.617983	0.0686434	0.701912
sp|Q04756|HGFA_HUMAN	HGFA_HUMAN	Hepatocyte growth factor activator (HGF activator) (HGFA) (EC 3.4.21.-) [Cleaved into: Hepatocyte growth factor activator short chain; Hepatocyte growth factor activator long chain]	HGFAC	2	0	2	1	3	2	1	-2.90289	0.033316	1.5	0.617983	0.0686434	0.701912
sp|Q6UWY2|PRS57_HUMAN	PRS57_HUMAN	Serine protease 57 (EC 3.4.21.-) (Neutrophil serine protease 4) (NSP4) (Serine protease 1-like protein 1)	PRSS57 PRSSL1 UNQ782/PRO1599	2	0	2	1	3	2	1	-2.90289	0.033316	1.5	0.617983	0.0686434	0.701912
sp|P08758|ANXA5_HUMAN	ANXA5_HUMAN	Annexin A5 (Anchorin CII) (Annexin V) (Annexin-5) (Calphobindin I) (CPB-I) (Endonexin II) (Lipocortin V) (Placental anticoagulant protein 4) (PP4) (Placental anticoagulant protein I) (PAP-I) (Thromboplastin inhibitor) (Vascular anticoagulant-alpha) (VAC-alpha)	ANXA5 ANX5 ENX2 PP4	30	55	51	66	78	83	23	1.39162	2.15436e-21	4.02232	7.46408e-11	6.99379e-20	1.16086e-09
sp|P08842|STS_HUMAN	STS_HUMAN	Steryl-sulfatase (EC 3.1.6.2) (Arylsulfatase C) (ASC) (Estrone sulfatase) (Steroid sulfatase) (Steryl-sulfate sulfohydrolase)	STS ARSC1	1	0	0	21	28	24	8	3.42141	3.13955e-11	556.763	3.39128e-30	3.8692e-10	2.31259e-28
sp|P09211|GSTP1_HUMAN	GSTP1_HUMAN	Glutathione S-transferase P (EC 2.5.1.18) (GST class-pi) (GSTP1-1)	GSTP1 FAEES3 GST3	9	15	14	14	19	22	6	0.217895	0.163599	2.24668	0.0474511	0.245767	0.0762745
sp|P09496|CLCA_HUMAN	CLCA_HUMAN	Clathrin light chain A (Lca)	CLTA	4	8	7	3	5	10	3	-0.0290847	0.957065	-1.50741	0.373149	0.975385	0.467557
sp|P09497|CLCB_HUMAN	CLCB_HUMAN	Clathrin light chain B (Lcb)	CLTB	0	0	2	3	2	5	2	1.47874	0.000137186	6.33501	0.0147987	0.000504386	0.0321969
sp|P09525|ANXA4_HUMAN	ANXA4_HUMAN	Annexin A4 (35-beta calcimedin) (Annexin IV) (Annexin-4) (Carbohydrate-binding protein p33/p41) (Chromobindin-4) (Endonexin I) (Lipocortin IV) (P32.5) (PP4-X) (Placental anticoagulant protein II) (PAP-II) (Protein II)	ANXA4 ANX4	10	17	16	41	52	47	13	1.89421	6.63779e-22	11.4173	3.92123e-22	2.26536e-20	1.73809e-20
sp|P09543|CN37_HUMAN	CN37_HUMAN	2',3'-cyclic-nucleotide 3'-phosphodiesterase (CNP) (CNPase) (EC 3.1.4.37)	CNP	1	1	0	1	1	0	1	-0.433116	0.558712	-1.2	0.866942	0.652321	0.886952
sp|P09622|DLDH_HUMAN	DLDH_HUMAN	Dihydrolipoyl dehydrogenase, mitochondrial (EC 1.8.1.4) (Dihydrolipoamide dehydrogenase) (Glycine cleavage system L protein)	DLD GCSL LAD PHE3	2	5	3	10	9	6	4	1.23162	2.03097e-05	3.80569	0.00485397	8.58166e-05	0.0121383
sp|P51991|ROA3_HUMAN	ROA3_HUMAN	Heterogeneous nuclear ribonucleoprotein A3 (hnRNP A3)	HNRNPA3 HNRPA3	9	20	17	16	23	31	10	1.01775	1.0989e-11	2.09191	0.019004	1.43395e-10	0.0379011
sp|P09669|COX6C_HUMAN	COX6C_HUMAN	Cytochrome c oxidase subunit 6C (Cytochrome c oxidase polypeptide VIc)	COX6C	0	2	1	5	4	5	3	1.31073	6.85196e-06	5.69861	0.00518719	3.21125e-05	0.0128989
sp|P09874|PARP1_HUMAN	PARP1_HUMAN	Poly [ADP-ribose] polymerase 1 (PARP-1) (EC 2.4.2.30) (ADP-ribosyltransferase diphtheria toxin-like 1) (ARTD1) (DNA ADP-ribosyltransferase PARP1) (EC 2.4.2.-) (NAD(+) ADP-ribosyltransferase 1) (ADPRT 1) (Poly[ADP-ribose] synthase 1) (Protein poly-ADP-ribosyltransferase PARP1) (EC 2.4.2.-) [Cleaved into: Poly [ADP-ribose] polymerase 1, processed C-terminus (Poly [ADP-ribose] polymerase 1, 89-kDa f…	PARP1 ADPRT PPOL	1	0	1	5	10	4	4	0.744323	0.0709074	11.8108	5.50619e-05	0.12771	0.000241049
sp|P0C0L4|CO4A_HUMAN	CO4A_HUMAN	Complement C4-A (Acidic complement C4) (C3 and PZP-like alpha-2-macroglobulin domain-containing protein 2) [Cleaved into: Complement C4 beta chain; Complement C4-A alpha chain; C4a anaphylatoxin; C4b-A; C4d-A; Complement C4 gamma chain]	C4A CO4 CPAMD2	2	2	5	8	6	8	3	1.34378	0.000298175	3.82402	0.00911901	0.00100474	0.02057
sp|P0C0L5|CO4B_HUMAN	CO4B_HUMAN	Complement C4-B (Basic complement C4) (C3 and PZP-like alpha-2-macroglobulin domain-containing protein 3) [Cleaved into: Complement C4 beta chain; Complement C4-B alpha chain; C4a anaphylatoxin; C4b-B; C4d-B; Complement C4 gamma chain]	C4B CO4 CPAMD3; C4B_2	2	2	5	8	6	8	3	1.34378	0.000298175	3.82402	0.00911901	0.00100474	0.02057
sp|P0C7P4|UCRIL_HUMAN	UCRIL_HUMAN	Putative cytochrome b-c1 complex subunit Rieske-like protein 1 (Ubiquinol-cytochrome c reductase Rieske iron-sulfur subunit pseudogene 1)	UQCRFS1P1 UQCRFSL1	0	0	0	3	5	8	3	NA	NA	2.44655e+11	1.28824e-06	NA	8.68462e-06
sp|P47985|UCRI_HUMAN	UCRI_HUMAN	Cytochrome b-c1 complex subunit Rieske, mitochondrial (EC 7.1.1.8) (Complex III subunit 5) (Cytochrome b-c1 complex subunit 5) (Rieske iron-sulfur protein) (RISP) (Rieske protein UQCRFS1) (Ubiquinol-cytochrome c reductase iron-sulfur subunit) [Cleaved into: Cytochrome b-c1 complex subunit 9 (Su9) (Subunit 9) (8 kDa subunit 9) (Complex III subunit IX) (Cytochrome b-c1 complex subunit 11) (UQCRFS1 …	UQCRFS1	0	0	0	3	5	8	3	NA	NA	2.44655e+11	1.28824e-06	NA	8.68462e-06
sp|P0CB38|PAB4L_HUMAN	PAB4L_HUMAN	Polyadenylate-binding protein 4-like (PABP-4-like) (Poly(A)-binding protein 4-like)	PABPC4L	0	0	0	2	4	4	1	NA	NA	1.56719e+16	2.33442e-05	NA	0.000113707
sp|P11940|PABP1_HUMAN	PABP1_HUMAN	Polyadenylate-binding protein 1 (PABP-1) (Poly(A)-binding protein 1)	PABPC1 PAB1 PABP PABP1 PABPC2	2	4	7	18	26	31	11	2.16738	3.28785e-11	10.4306	2.24276e-14	3.9783e-10	4.97051e-13
sp|Q13310|PABP4_HUMAN	PABP4_HUMAN	Polyadenylate-binding protein 4 (PABP-4) (Poly(A)-binding protein 4) (Activated-platelet protein 1) (APP-1) (Inducible poly(A)-binding protein) (iPABP)	PABPC4 APP1 PABP4	1	4	4	10	14	13	4	2.3513	1.52827e-14	8.74852	5.94997e-07	2.86496e-13	4.45118e-06
sp|P0CG47|UBB_HUMAN	UBB_HUMAN	Polyubiquitin-B [Cleaved into: Ubiquitin]	UBB	7	11	6	14	12	9	5	0.465861	0.420449	1.64672	0.207652	0.521544	0.280615
sp|P0CG48|UBC_HUMAN	UBC_HUMAN	Polyubiquitin-C [Cleaved into: Ubiquitin]	UBC	7	11	6	14	12	9	5	0.465861	0.420449	1.64672	0.207652	0.521544	0.280615
sp|P62979|RS27A_HUMAN	RS27A_HUMAN	Ubiquitin-ribosomal protein eS31 fusion protein (Ubiquitin carboxyl extension protein 80) [Cleaved into: Ubiquitin; Small ribosomal subunit protein eS31 (40S ribosomal protein S27a)]	RPS27A UBA80 UBCEP1	7	11	6	14	12	9	5	0.465861	0.420449	1.64672	0.207652	0.521544	0.280615
sp|P62987|RL40_HUMAN	RL40_HUMAN	Ubiquitin-ribosomal protein eL40 fusion protein (CEP52) (Ubiquitin A-52 residue ribosomal protein fusion product 1) [Cleaved into: Ubiquitin; Large ribosomal subunit protein eL40 (60S ribosomal protein L40)]	UBA52 UBCEP2	7	11	6	14	12	9	5	0.465861	0.420449	1.64672	0.207652	0.521544	0.280615
sp|P0DME0|SETLP_HUMAN	SETLP_HUMAN	Protein SETSIP (SET pseudogene protein 18) (SET similar protein) (Similar to SET translocation protein)	SETSIP SETP18	1	4	9	9	12	13	4	0.883809	0.0591112	4.47583	0.000614464	0.110365	0.00203635
sp|Q01105|SET_HUMAN	SET_HUMAN	Protein SET (HLA-DR-associated protein II) (Inhibitor of granzyme A-activated DNase) (IGAAD) (PHAPII) (Phosphatase 2A inhibitor I2PP2A) (I-2PP2A) (Template-activating factor I) (TAF-I)	SET	2	5	9	10	12	14	5	0.801643	0.0611695	3.45098	0.00196041	0.113552	0.00560615
sp|P0DMM9|ST1A3_HUMAN	ST1A3_HUMAN	Sulfotransferase 1A3 (ST1A3) (EC 2.8.2.1) (Aryl sulfotransferase 1A3/1A4) (Catecholamine-sulfating phenol sulfotransferase) (HAST3) (M-PST) (Monoamine-sulfating phenol sulfotransferase) (Placental estrogen sulfotransferase) (Sulfotransferase 1A3/1A4) (Sulfotransferase, monoamine-preferring) (Thermolabile phenol sulfotransferase) (TL-PST)	SULT1A3 STM	0	1	1	1	0	2	1	1.26798	0.0364644	1.36364	0.757922	0.0742112	0.818389
sp|P0DMN0|ST1A4_HUMAN	ST1A4_HUMAN	Sulfotransferase 1A4 (ST1A4) (EC 2.8.2.1) (Aryl sulfotransferase 1A3/1A4) (Sulfotransferase 1A3/1A4)	SULT1A4	0	1	1	1	0	2	1	1.26798	0.0364644	1.36364	0.757922	0.0742112	0.818389
sp|P50225|ST1A1_HUMAN	ST1A1_HUMAN	Sulfotransferase 1A1 (ST1A1) (EC 2.8.2.1) (Aryl sulfotransferase 1) (HAST1/HAST2) (Phenol sulfotransferase 1) (Phenol-sulfating phenol sulfotransferase 1) (P-PST 1) (ST1A3) (Thermostable phenol sulfotransferase) (Ts-PST)	SULT1A1 STP STP1 OK/SW-cl.88	0	1	1	1	0	2	1	1.26798	0.0364644	1.36364	0.757922	0.0742112	0.818389
sp|P50226|ST1A2_HUMAN	ST1A2_HUMAN	Sulfotransferase 1A2 (ST1A2) (EC 2.8.2.1) (Aryl sulfotransferase 2) (Phenol sulfotransferase 2) (Phenol-sulfating phenol sulfotransferase 2) (P-PST 2)	SULT1A2 STP2	0	1	1	1	0	2	1	1.26798	0.0364644	1.36364	0.757922	0.0742112	0.818389
sp|P0DMV8|HS71A_HUMAN	HS71A_HUMAN	Heat shock 70 kDa protein 1A (Heat shock 70 kDa protein 1) (HSP70-1) (HSP70.1)	HSPA1A HSP72 HSPA1 HSX70	17	22	28	29	31	42	13	0.16998	0.188397	2.01014	0.00712116	0.275254	0.016782
sp|P0DMV9|HS71B_HUMAN	HS71B_HUMAN	Heat shock 70 kDa protein 1B (Heat shock 70 kDa protein 2) (HSP70-2) (HSP70.2)	HSPA1B HSP72	17	22	28	29	31	42	13	0.16998	0.188397	2.01014	0.00712116	0.275254	0.016782
sp|P34931|HS71L_HUMAN	HS71L_HUMAN	Heat shock 70 kDa protein 1-like (Heat shock 70 kDa protein 1L) (Heat shock 70 kDa protein 1-Hom) (HSP70-Hom)	HSPA1L	14	18	20	20	26	25	8	0.439918	0.0309794	1.69646	0.113038	0.0641268	0.167783
sp|P17066|HSP76_HUMAN	HSP76_HUMAN	Heat shock 70 kDa protein 6 (Heat shock 70 kDa protein B')	HSPA6 HSP70B'	9	18	15	16	17	24	6	0.312236	0.149818	1.81668	0.14252	0.229356	0.20594
sp|P48741|HSP77_HUMAN	HSP77_HUMAN	Putative heat shock 70 kDa protein 7 (Heat shock 70 kDa protein B)	HSPA7 HSP70B	7	10	9	9	11	18	4	0.573789	0.0254514	2.99203	0.0561553	0.0541667	0.0888959
sp|P11021|BIP_HUMAN	BIP_HUMAN	Endoplasmic reticulum chaperone BiP (EC 3.6.4.10) (78 kDa glucose-regulated protein) (GRP-78) (Binding-immunoglobulin protein) (BiP) (Heat shock protein 70 family protein 5) (HSP70 family protein 5) (Heat shock protein family A member 5) (Immunoglobulin heavy chain-binding protein)	HSPA5 GRP78	26	47	52	67	80	99	28	1.5367	1.67854e-27	3.72957	2.12281e-14	8.27456e-26	4.76424e-13
sp|P11142|HSP7C_HUMAN	HSP7C_HUMAN	Heat shock cognate 71 kDa protein (EC 3.6.4.10) (Heat shock 70 kDa protein 8) (Lipopolysaccharide-associated protein 1) (LAP-1) (LPS-associated protein 1)	HSPA8 HSC70 HSP73 HSPA10	42	59	50	62	79	81	24	0.726213	6.12494e-10	2.1853	5.16161e-05	6.36898e-09	0.000227085
sp|P54652|HSP72_HUMAN	HSP72_HUMAN	Heat shock-related 70 kDa protein 2 (Heat shock 70 kDa protein 2)	HSPA2	34	55	45	35	45	45	17	0.00272366	0.986443	-2.16179	0.000894687	0.99091	0.00284662
sp|P0DOY2|IGLC2_HUMAN	IGLC2_HUMAN	Immunoglobulin lambda constant 2 (Ig lambda chain C region Kern) (Ig lambda chain C region NIG-64) (Ig lambda chain C region SH) (Ig lambda chain C region X) (Ig lambda-2 chain C region)	IGLC2	3	5	4	4	5	5	1	-0.0543496	0.822832	1	1	0.874053	1
sp|P0DOY3|IGLC3_HUMAN	IGLC3_HUMAN	Immunoglobulin lambda constant 3 (Ig lambda chain C region DOT) (Ig lambda chain C region NEWM) (Ig lambda-3 chain C regions)	IGLC3	3	5	4	4	5	5	1	-0.0543496	0.822832	1	1	0.874053	1
sp|Q9H853|TBA4B_HUMAN	TBA4B_HUMAN	Putative tubulin-like protein alpha-4B (EC 3.6.5.-) (Alpha-tubulin 4B)	TUBA4B TUBA4	5	8	6	9	9	9	4	0.622311	0.095249	1.83195	0.247204	0.164218	0.328632
sp|P10109|ADX_HUMAN	ADX_HUMAN	Adrenodoxin, mitochondrial (Adrenal ferredoxin) (Ferredoxin-1) (Hepatoredoxin)	FDX1 ADX	2	3	5	6	6	11	3	0.397324	0.161862	3.75286	0.0103318	0.243984	0.0231878
sp|P10114|RAP2A_HUMAN	RAP2A_HUMAN	Ras-related protein Rap-2a (EC 3.6.5.2) (RbBP-30)	RAP2A	0	1	2	0	0	0	1	NA	NA	-123004755102346	0.023918	NA	0.0452096
sp|P61225|RAP2B_HUMAN	RAP2B_HUMAN	Ras-related protein Rap-2b (EC 3.6.5.2)	RAP2B	2	3	6	0	0	1	2	-0.773545	0.575708	-49.3532	4.10792e-05	0.663435	0.000184856
sp|Q9Y3L5|RAP2C_HUMAN	RAP2C_HUMAN	Ras-related protein Rap-2c (EC 3.6.5.2)	RAP2C	0	1	2	0	0	0	1	NA	NA	-123004755102346	0.023918	NA	0.0452096
sp|P10155|RO60_HUMAN	RO60_HUMAN	RNA-binding protein RO60 (60 kDa SS-A/Ro ribonucleoprotein) (60 kDa Ro protein) (60 kDa ribonucleoprotein Ro) (RoRNP) (Ro 60 kDa autoantigen) (Ro60 autoantigen) (Sjoegren syndrome antigen A2) (Sjoegren syndrome type A antigen) (SS-A) (TROVE domain family member 2)	RO60 SSA2 TROVE2	2	4	2	2	1	2	1	0.339396	0.351852	-3.6	0.112544	0.455117	0.167259
sp|P10253|LYAG_HUMAN	LYAG_HUMAN	Lysosomal alpha-glucosidase (EC 3.2.1.20) (Acid maltase) (Aglucosidase alfa) [Cleaved into: 76 kDa lysosomal alpha-glucosidase; 70 kDa lysosomal alpha-glucosidase]	GAA	0	0	0	2	3	1	2	NA	NA	1207188189845470	0.00443446	NA	0.0112158
sp|P10301|RRAS_HUMAN	RRAS_HUMAN	Ras-related protein R-Ras (EC 3.6.5.-) (p23)	RRAS	3	4	5	3	3	6	2	-0.647609	0.0191458	-1.33333	0.60644	0.0416389	0.692349
sp|P62070|RRAS2_HUMAN	RRAS2_HUMAN	Ras-related protein R-Ras2 (EC 3.6.5.-) (Ras-like protein TC21) (Teratocarcinoma oncogene)	RRAS2 TC21	1	2	1	7	8	13	4	-0.464159	0.113667	13.7564	5.69047e-07	0.186089	4.30733e-06
sp|P10412|H14_HUMAN	H14_HUMAN	Histone H1.4 (Histone H1b) (Histone H1s-4)	H1-4 H1F4 HIST1H1E	5	9	9	11	11	15	4	1.07716	1.96771e-05	2.2476	0.0522509	8.39431e-05	0.083086
sp|P16402|H13_HUMAN	H13_HUMAN	Histone H1.3 (Histone H1c) (Histone H1s-2)	H1-3 H1F3 HIST1H1D	5	9	9	11	11	15	4	1.07716	1.96771e-05	2.2476	0.0522509	8.39431e-05	0.083086
sp|P16403|H12_HUMAN	H12_HUMAN	Histone H1.2 (Histone H1c) (Histone H1d) (Histone H1s-1)	H1-2 H1F2 HIST1H1C	5	9	9	11	11	15	4	1.07716	1.96771e-05	2.2476	0.0522509	8.39431e-05	0.083086
sp|P22492|H1T_HUMAN	H1T_HUMAN	Histone H1t (Testicular H1 histone)	H1-6 H1FT H1T HIST1H1T	4	3	4	6	8	8	2	1.17073	3.34517e-08	4.33333	0.0137459	2.63457e-07	0.0302
sp|Q02539|H11_HUMAN	H11_HUMAN	Histone H1.1 (Histone H1a)	H1-1 H1F1 HIST1H1A	4	3	4	6	8	8	2	1.17073	3.34517e-08	4.33333	0.0137459	2.63457e-07	0.0302
sp|P16401|H15_HUMAN	H15_HUMAN	Histone H1.5 (Histone H1a) (Histone H1b) (Histone H1s-3)	H1-5 H1F5 HIST1H1B	1	2	2	8	5	8	3	1.14079	5.14223e-05	9.96015	0.00013745	0.000201897	0.000546411
sp|P10415|BCL2_HUMAN	BCL2_HUMAN	Apoptosis regulator Bcl-2	BCL2	0	0	0	4	1	3	1	NA	NA	1.83814e+09	0.000198309	NA	0.000737111
sp|P10586|PTPRF_HUMAN	PTPRF_HUMAN	Receptor-type tyrosine-protein phosphatase F (EC 3.1.3.48) (Leukocyte common antigen related) (LAR)	PTPRF LAR	0	0	0	1	2	0	1	NA	NA	1712835631476450	0.0442138	NA	0.0713945
sp|P10599|THIO_HUMAN	THIO_HUMAN	Thioredoxin (Trx) (ATL-derived factor) (ADF) (Surface-associated sulphydryl protein) (SASP) (allergen Hom s Trx)	TXN TRDX TRX TRX1	2	2	2	4	4	3	2	-1.27054	0.0903314	2.09727	0.244927	0.157577	0.326262
sp|P10644|KAP0_HUMAN	KAP0_HUMAN	cAMP-dependent protein kinase type I-alpha regulatory subunit (Tissue-specific extinguisher 1) (TSE1)	PRKAR1A PKR1 PRKAR1 TSE1	2	2	4	2	2	2	1	-1.68254	2.72408e-05	-2.66667	0.221924	0.000113305	0.29831
sp|P10768|ESTD_HUMAN	ESTD_HUMAN	S-formylglutathione hydrolase (FGH) (EC 3.1.2.12) (Esterase D) (Methylumbelliferyl-acetate deacetylase) (EC 3.1.1.56)	ESD	1	0	2	1	0	1	1	-0.997642	0.269038	-2.20131	0.450575	0.368405	0.550185
sp|P10809|CH60_HUMAN	CH60_HUMAN	60 kDa heat shock protein, mitochondrial (EC 5.6.1.7) (60 kDa chaperonin) (Chaperonin 60) (CPN60) (Heat shock protein 60) (HSP-60) (Hsp60) (HuCHA60) (Mitochondrial matrix protein P1) (P60 lymphocyte protein)	HSPD1 HSP60	17	31	30	39	46	51	15	1.25218	1.152e-21	3.63986	3.50132e-07	3.83328e-20	2.77136e-06
sp|P10909|CLUS_HUMAN	CLUS_HUMAN	Clusterin (Aging-associated gene 4 protein) (Apolipoprotein J) (Apo-J) (Complement cytolysis inhibitor) (CLI) (Complement-associated protein SP-40,40) (Ku70-binding protein 1) (NA1/NA2) (Sulfated glycoprotein 2) (SGP-2) (Testosterone-repressed prostate message 2) (TRPM-2) [Cleaved into: Clusterin beta chain (ApoJalpha) (Complement cytolysis inhibitor a chain) (SP-40,40 beta-chain); Clusterin alph…	CLU APOJ CLI KUB1 AAG4	2	3	3	5	5	8	3	0.179839	0.789325	3.15177	0.0344474	0.845887	0.0621947
sp|P11047|LAMC1_HUMAN	LAMC1_HUMAN	Laminin subunit gamma-1 (Laminin B2 chain) (Laminin-1 subunit gamma) (Laminin-10 subunit gamma) (Laminin-11 subunit gamma) (Laminin-2 subunit gamma) (Laminin-3 subunit gamma) (Laminin-4 subunit gamma) (Laminin-6 subunit gamma) (Laminin-7 subunit gamma) (Laminin-8 subunit gamma) (Laminin-9 subunit gamma) (S-laminin subunit gamma) (S-LAM gamma)	LAMC1 LAMB2	63	94	94	75	87	96	33	-0.474396	4.22746e-17	-1.53133	0.00783492	1.04199e-15	0.0179939
sp|P11166|GTR1_HUMAN	GTR1_HUMAN	Solute carrier family 2, facilitated glucose transporter member 1 (Glucose transporter type 1, erythrocyte/brain) (GLUT-1) (HepG2 glucose transporter)	SLC2A1 GLUT1	3	8	10	17	18	21	7	2.88098	3.32053e-18	21.5639	1.56412e-09	8.83924e-17	1.98084e-08
sp|P11177|ODPB_HUMAN	ODPB_HUMAN	Pyruvate dehydrogenase E1 component subunit beta, mitochondrial (PDHE1-B) (EC 1.2.4.1)	PDHB PHE1B	0	0	1	4	7	5	2	0.982916	0.32215	43.3644	5.77576e-06	0.423431	3.28218e-05
sp|P11233|RALA_HUMAN	RALA_HUMAN	Ras-related protein Ral-A (EC 3.6.5.2)	RALA RAL	1	1	1	3	3	4	1	1.5809	0.00026892	7.5	0.0160621	0.000917775	0.0346449
sp|P11234|RALB_HUMAN	RALB_HUMAN	Ras-related protein Ral-B (EC 3.6.5.2)	RALB	1	1	2	3	6	6	2	1.31889	6.25291e-05	6.43534	0.00378397	0.000242642	0.00992453
sp|P11279|LAMP1_HUMAN	LAMP1_HUMAN	Lysosome-associated membrane glycoprotein 1 (LAMP-1) (Lysosome-associated membrane protein 1) (CD107 antigen-like family member A) (CD antigen CD107a)	LAMP1	4	5	5	4	7	5	2	0.312731	0.182551	-1.12091	0.894462	0.268185	0.911425
sp|P11387|TOP1_HUMAN	TOP1_HUMAN	DNA topoisomerase 1 (EC 5.6.2.1) (DNA topoisomerase I)	TOP1	0	0	0	3	4	4	3	NA	NA	273740418788105	9.87359e-05	NA	0.000406169
sp|Q969P6|TOP1M_HUMAN	TOP1M_HUMAN	DNA topoisomerase I, mitochondrial (TOP1mt) (EC 5.6.2.1)	TOP1MT	0	0	0	1	1	1	1	NA	NA	2279749839055000	0.0442138	NA	0.0713945
sp|P11464|PSG1_HUMAN	PSG1_HUMAN	Pregnancy-specific beta-1-glycoprotein 1 (PS-beta-G-1) (PSBG-1) (Pregnancy-specific glycoprotein 1) (CD66 antigen-like family member F) (Fetal liver non-specific cross-reactive antigen 1/2) (FL-NCA-1/2) (PSG95) (Pregnancy-specific beta-1 glycoprotein C/D) (PS-beta-C/D) (CD antigen CD66f)	PSG1 B1G1 PSBG1 PSGGA	0	0	0	5	4	8	2	NA	NA	2.13009e+09	2.42293e-08	NA	2.61942e-07
sp|Q13046|PSG7_HUMAN	PSG7_HUMAN	Pregnancy-specific beta-1-glycoprotein 7 (PS-beta-G-7) (PSBG-7) (Pregnancy-specific glycoprotein 7)	PSG7	0	0	0	4	3	5	1	NA	NA	1.58754e+10	6.53045e-07	NA	4.80435e-06
sp|Q9UQ74|PSG8_HUMAN	PSG8_HUMAN	Pregnancy-specific beta-1-glycoprotein 8 (PS-beta-G-8) (PSBG-8) (Pregnancy-specific glycoprotein 8)	PSG8	0	0	0	4	1	7	2	NA	NA	4572117842233610	2.28174e-05	NA	0.000112064
sp|P11511|CP19A_HUMAN	CP19A_HUMAN	Aromatase (EC 1.14.14.14) (CYPXIX) (Cytochrome P-450AROM) (Cytochrome P450 19A1) (Estrogen synthase)	CYP19A1 ARO1 CYAR CYP19	0	1	1	28	33	48	14	4.00225	7.50464e-05	223.118	3.62754e-39	0.000286208	4.28776e-37
sp|P11586|C1TC_HUMAN	C1TC_HUMAN	C-1-tetrahydrofolate synthase, cytoplasmic (C1-THF synthase) (Epididymis secretory sperm binding protein) [Cleaved into: C-1-tetrahydrofolate synthase, cytoplasmic, N-terminally processed] [Includes: Methylenetetrahydrofolate dehydrogenase (EC 1.5.1.5); Methenyltetrahydrofolate cyclohydrolase (EC 3.5.4.9); Formyltetrahydrofolate synthetase (EC 6.3.4.3)]	MTHFD1 MTHFC MTHFD	0	2	0	2	1	1	1	-0.221435	0.672353	2	0.468463	0.745752	0.557066
sp|Q4VXU2|PAP1L_HUMAN	PAP1L_HUMAN	Polyadenylate-binding protein 1-like	PABPC1L C20orf119	0	0	0	4	7	8	3	NA	NA	6.44408e+08	8.16874e-08	NA	7.87129e-07
sp|Q5JQF8|PAP1M_HUMAN	PAP1M_HUMAN	Polyadenylate-binding protein 1-like 2 (RNA-binding motif protein 32) (RNA-binding protein 32)	PABPC1L2A PABPC1L2 RBM32A; PABPC1L2B PABPC1L2 RBM32B	0	0	0	1	2	2	1	NA	NA	4.51732e+17	0.0072599	NA	0.016782
sp|Q9H361|PABP3_HUMAN	PABP3_HUMAN	Polyadenylate-binding protein 3 (PABP-3) (Poly(A)-binding protein 3) (Testis-specific poly(A)-binding protein)	PABPC3 PABP3 PABPL3	2	3	5	11	16	18	7	1.97175	4.00109e-06	6.73499	1.71835e-07	2.04911e-05	1.48616e-06
sp|P12004|PCNA_HUMAN	PCNA_HUMAN	Proliferating cell nuclear antigen (PCNA) (Cyclin)	PCNA	0	0	0	2	1	0	1	NA	NA	5.81735e+08	0.0441111	NA	0.0713945
sp|P12107|COBA1_HUMAN	COBA1_HUMAN	Collagen alpha-1(XI) chain	COL11A1 COLL6	2	4	2	0	1	2	1	-2.29716	1.38627e-05	-7.33333	0.0179477	6.13e-05	0.0366599
sp|P20908|CO5A1_HUMAN	CO5A1_HUMAN	Collagen alpha-1(V) chain	COL5A1	8	12	8	4	3	5	3	-2.31053	3.99515e-14	-13.7164	1.91419e-06	6.81737e-13	1.23863e-05
sp|P12109|CO6A1_HUMAN	CO6A1_HUMAN	Collagen alpha-1(VI) chain	COL6A1	38	75	75	38	44	55	27	-1.85143	1.70102e-43	-5.05987	1.50987e-14	1.61719e-41	3.47662e-13
sp|P12110|CO6A2_HUMAN	CO6A2_HUMAN	Collagen alpha-2(VI) chain	COL6A2	28	53	47	38	30	32	19	-1.65142	1.47688e-14	-2.61011	3.45432e-06	2.80818e-13	2.08317e-05
sp|P12111|CO6A3_HUMAN	CO6A3_HUMAN	Collagen alpha-3(VI) chain	COL6A3	215	362	344	208	259	296	120	-1.67206	9.06649e-140	-3.25713	3.82832e-38	1.20675e-136	3.99271e-36
sp|P12270|TPR_HUMAN	TPR_HUMAN	Nucleoprotein TPR (Megator) (NPC-associated intranuclear protein) (Translocated promoter region protein)	TPR	1	2	2	32	29	35	14	1.81341	9.58037e-07	116.309	9.72275e-31	5.64224e-06	6.89537e-29
sp|P12273|PIP_HUMAN	PIP_HUMAN	Prolactin-inducible protein (Gross cystic disease fluid protein 15) (GCDFP-15) (Prolactin-induced protein) (Secretory actin-binding protein) (SABP) (gp17)	PIP GCDFP15 GPIP4	0	2	3	1	4	2	2	0.873615	0.412493	1.26667	0.721627	0.516004	0.798897
sp|P12429|ANXA3_HUMAN	ANXA3_HUMAN	Annexin A3 (35-alpha calcimedin) (Annexin III) (Annexin-3) (Inositol 1,2-cyclic phosphate 2-phosphohydrolase) (Lipocortin III) (Placental anticoagulant protein III) (PAP-III)	ANXA3 ANX3	11	11	10	18	14	13	7	0.195434	0.368156	1.42505	0.283138	0.470721	0.367768
sp|P12532|KCRU_HUMAN	KCRU_HUMAN	Creatine kinase U-type, mitochondrial (EC 2.7.3.2) (Acidic-type mitochondrial creatine kinase) (Mia-CK) (Ubiquitous mitochondrial creatine kinase) (U-MtCK)	CKMT1A CKMT; CKMT1B CKMT	0	0	2	13	14	15	4	1.89026	0.00017731	108.205	6.3154e-16	0.000632707	1.67123e-14
sp|P12830|CADH1_HUMAN	CADH1_HUMAN	Cadherin-1 (CAM 120/80) (Epithelial cadherin) (E-cadherin) (Uvomorulin) (CD antigen CD324) [Cleaved into: E-Cad/CTF1; E-Cad/CTF2; E-Cad/CTF3]	CDH1 CDHE UVO	0	0	0	4	4	5	2	NA	NA	7.47149e+08	3.81583e-06	NA	2.2627e-05
sp|P12956|XRCC6_HUMAN	XRCC6_HUMAN	X-ray repair cross-complementing protein 6 (EC 3.6.4.-) (EC 4.2.99.-) (5'-deoxyribose-5-phosphate lyase Ku70) (5'-dRP lyase Ku70) (70 kDa subunit of Ku antigen) (ATP-dependent DNA helicase 2 subunit 1) (ATP-dependent DNA helicase II 70 kDa subunit) (CTC box-binding factor 75 kDa subunit) (CTC75) (CTCBF) (DNA repair protein XRCC6) (Lupus Ku autoantigen protein p70) (Ku70) (Thyroid-lupus autoantige…	XRCC6 G22P1	9	18	20	35	40	56	16	1.1684	2.40278e-21	8.42609	1.52026e-16	7.61451e-20	4.49237e-15
sp|P13010|XRCC5_HUMAN	XRCC5_HUMAN	X-ray repair cross-complementing protein 5 (EC 3.6.4.-) (86 kDa subunit of Ku antigen) (ATP-dependent DNA helicase 2 subunit 2) (ATP-dependent DNA helicase II 80 kDa subunit) (CTC box-binding factor 85 kDa subunit) (CTC85) (CTCBF) (DNA repair protein XRCC5) (Ku80) (Ku86) (Lupus Ku autoantigen protein p86) (Nuclear factor IV) (Thyroid-lupus autoantigen) (TLAA) (X-ray repair complementing defective…	XRCC5 G22P2	0	6	12	11	21	34	10	1.06921	7.04146e-10	8.01405	2.8012e-10	7.15434e-09	3.94168e-09
sp|P13073|COX41_HUMAN	COX41_HUMAN	Cytochrome c oxidase subunit 4 isoform 1, mitochondrial (Cytochrome c oxidase polypeptide IV) (Cytochrome c oxidase subunit IV isoform 1) (COX IV-1)	COX4I1 COX4	0	1	1	4	4	5	1	1.28235	0.000378384	65	3.01645e-05	0.00123742	0.000140741
sp|P13473|LAMP2_HUMAN	LAMP2_HUMAN	Lysosome-associated membrane glycoprotein 2 (LAMP-2) (Lysosome-associated membrane protein 2) (CD107 antigen-like family member B) (LGP-96) (CD antigen CD107b)	LAMP2	3	1	2	5	4	7	2	1.4363	1.96298e-06	9.23205	0.00429677	1.09319e-05	0.0109614
sp|P13489|RINI_HUMAN	RINI_HUMAN	Ribonuclease inhibitor (Placental ribonuclease inhibitor) (Placental RNase inhibitor) (Ribonuclease/angiogenin inhibitor 1) (RAI)	RNH1 PRI RNH	6	6	4	6	10	15	4	-0.123032	0.582394	2.55967	0.0215331	0.667672	0.0423732
sp|P13611|CSPG2_HUMAN	CSPG2_HUMAN	Versican core protein (Chondroitin sulfate proteoglycan core protein 2) (Chondroitin sulfate proteoglycan 2) (Glial hyaluronate-binding protein) (GHAP) (Large fibroblast proteoglycan) (PG-M)	VCAN CSPG2	2	4	2	0	0	0	2	NA	NA	-2004330355470930	0.000173628	NA	0.000660608
sp|P13639|EF2_HUMAN	EF2_HUMAN	Elongation factor 2 (EF-2) (EC 3.6.5.-)	EEF2 EF2	16	32	34	25	34	34	13	0.0274838	0.834739	-1.09596	0.737081	0.882377	0.805203
sp|P13667|PDIA4_HUMAN	PDIA4_HUMAN	Protein disulfide-isomerase A4 (EC 5.3.4.1) (Endoplasmic reticulum resident protein 70) (ER protein 70) (ERp70) (Endoplasmic reticulum resident protein 72) (ER protein 72) (ERp-72) (ERp72)	PDIA4 ERP70 ERP72	6	15	16	18	26	34	14	0.760869	5.79207e-07	2.59171	0.000109335	3.56909e-06	0.000444614
sp|P13693|TCTP_HUMAN	TCTP_HUMAN	Translationally-controlled tumor protein (TCTP) (Fortilin) (Histamine-releasing factor) (HRF) (p23)	TPT1	0	1	1	1	1	2	1	0.0150357	0.979914	2	0.468463	0.987129	0.557066
sp|P13796|PLSL_HUMAN	PLSL_HUMAN	Plastin-2 (L-plastin) (LC64P) (Lymphocyte cytosolic protein 1) (LCP-1)	LCP1 PLS2	12	36	34	23	32	37	14	-0.288753	0.0156992	-1.08888	0.720265	0.0345955	0.798897
sp|P13797|PLST_HUMAN	PLST_HUMAN	Plastin-3 (T-plastin)	PLS3	5	10	12	2	4	9	7	-0.22274	0.530007	-2.73552	0.00584059	0.62539	0.0143426
sp|Q14651|PLSI_HUMAN	PLSI_HUMAN	Plastin-1 (Intestine-specific plastin) (I-plastin)	PLS1	0	1	1	1	1	3	1	-0.489161	0.0289394	2.77778	0.268002	0.0603735	0.350151
sp|P13798|ACPH_HUMAN	ACPH_HUMAN	Acylamino-acid-releasing enzyme (AARE) (EC 3.4.19.1) (Acyl-peptide hydrolase) (APH) (Acylaminoacyl-peptidase) (Oxidized protein hydrolase) (OPH)	APEH D3F15S2 D3S48E DNF15S2	1	0	2	3	2	3	2	-0.12286	0.799593	2.8	0.149762	0.85414	0.215701
sp|P13861|KAP2_HUMAN	KAP2_HUMAN	cAMP-dependent protein kinase type II-alpha regulatory subunit	PRKAR2A PKR2 PRKAR2	3	5	1	1	1	1	2	-0.719446	0.102751	-5	0.020625	0.172243	0.0407817
sp|P31323|KAP3_HUMAN	KAP3_HUMAN	cAMP-dependent protein kinase type II-beta regulatory subunit	PRKAR2B	2	2	1	1	0	0	1	-1.44678	0.151866	-9.28571	0.0322519	0.23207	0.058469
sp|P13987|CD59_HUMAN	CD59_HUMAN	CD59 glycoprotein (1F5 antigen) (20 kDa homologous restriction factor) (HRF-20) (HRF20) (MAC-inhibitory protein) (MAC-IP) (MEM43 antigen) (Membrane attack complex inhibition factor) (MACIF) (Membrane inhibitor of reactive lysis) (MIRL) (Protectin) (CD antigen CD59)	CD59 MIC11 MIN1 MIN2 MIN3 MSK21	0	1	0	2	3	4	1	2.12227	0.000445741	19.8	0.00203996	0.00143652	0.00579622
sp|P14060|3BHS1_HUMAN	3BHS1_HUMAN	3 beta-hydroxysteroid dehydrogenase/Delta 5-->4-isomerase type 1 (3 beta-hydroxysteroid dehydrogenase/Delta 5-->4-isomerase type I) (3-beta-HSD I) (3-beta-hydroxy-5-ene steroid dehydrogenase) (3-beta-hydroxy-Delta(5)-steroid dehydrogenase) (EC 1.1.1.145) (3-beta-hydroxysteroid 3-dehydrogenase) (EC 1.1.1.270) (Delta-5-3-ketosteroid isomerase) (Dihydrotestosterone oxidoreductase) (EC 1.1.1.210) (St…	HSD3B1 3BH HSDB3A	0	0	0	21	27	39	10	NA	NA	1.31803e+10	3.69321e-38	NA	3.99271e-36
sp|P26439|3BHS2_HUMAN	3BHS2_HUMAN	3 beta-hydroxysteroid dehydrogenase/Delta 5-->4-isomerase type 2 (3 beta-hydroxysteroid dehydrogenase/Delta 5-->4-isomerase type II) (3-beta-HSD II) (3-beta-HSD adrenal and gonadal type) [Includes: 3-beta-hydroxy-Delta(5)-steroid dehydrogenase (EC 1.1.1.145) (3-beta-hydroxy-5-ene steroid dehydrogenase) (Progesterone reductase); Steroid Delta-isomerase (EC 5.3.3.1) (Delta-5-3-ketosteroid isomerase…	HSD3B2 HSDB3B	0	0	0	21	25	31	8	NA	NA	4.42401e+09	1.29175e-34	NA	1.09061e-32
sp|P14061|DHB1_HUMAN	DHB1_HUMAN	17-beta-hydroxysteroid dehydrogenase type 1 (17-beta-HSD 1) (EC 1.1.1.51) (20 alpha-hydroxysteroid dehydrogenase) (20-alpha-HSD) (E2DH) (Estradiol 17-beta-dehydrogenase 1) (EC 1.1.1.62) (Placental 17-beta-hydroxysteroid dehydrogenase) (Short chain dehydrogenase/reductase family 28C member 1)	HSD17B1 E17KSR EDH17B1 EDH17B2 EDHB17 SDR28C1	4	7	6	15	18	21	6	2.49251	1.3858e-08	24.0104	6.63376e-11	1.24629e-07	1.04085e-09
sp|P14209|CD99_HUMAN	CD99_HUMAN	CD99 antigen (12E7) (E2 antigen) (Protein MIC2) (T-cell surface glycoprotein E2) (CD antigen CD99)	CD99 MIC2 MIC2X MIC2Y	0	1	2	0	0	0	1	NA	NA	-123318584961343	0.023918	NA	0.0452096
sp|P14314|GLU2B_HUMAN	GLU2B_HUMAN	Glucosidase 2 subunit beta (80K-H protein) (Glucosidase II subunit beta) (Protein kinase C substrate 60.1 kDa protein heavy chain) (PKCSH)	PRKCSH G19P1	4	7	2	11	21	14	6	1.656	4.86732e-05	8.59812	9.28626e-08	0.000191669	8.79261e-07
sp|P14406|CX7A2_HUMAN	CX7A2_HUMAN	Cytochrome c oxidase subunit 7A2, mitochondrial (Cytochrome c oxidase subunit VIIa-liver/heart) (Cytochrome c oxidase subunit VIIa-L) (Cytochrome c oxidase subunit VIIaL)	COX7A2 COX7AL	0	2	3	8	6	6	3	1.54988	0.00855819	5.63636	0.00106502	0.0200193	0.0032059
sp|P14543|NID1_HUMAN	NID1_HUMAN	Nidogen-1 (NID-1) (Entactin)	NID1 NID	35	49	55	31	48	53	22	-0.447864	2.82441e-05	-1.73306	0.00538177	0.000117112	0.0133266
sp|Q14112|NID2_HUMAN	NID2_HUMAN	Nidogen-2 (NID-2) (Osteonidogen)	NID2	21	35	29	20	26	28	13	-1.01174	1.22219e-07	-2.03744	0.00416679	8.21581e-07	0.0106605
sp|P14550|AK1A1_HUMAN	AK1A1_HUMAN	Aldo-keto reductase family 1 member A1 (EC 1.1.1.2) (EC 1.1.1.372) (EC 1.1.1.54) (Alcohol dehydrogenase [NADP(+)]) (Aldehyde reductase) (Glucuronate reductase) (EC 1.1.1.19) (Glucuronolactone reductase) (EC 1.1.1.20)	AKR1A1 ALDR1 ALR	5	11	13	9	7	13	6	-0.710076	0.00465819	-1.36683	0.391116	0.0115886	0.487314
sp|P14618|KPYM_HUMAN	KPYM_HUMAN	Pyruvate kinase PKM (EC 2.7.1.40) (Cytosolic thyroid hormone-binding protein) (CTHBP) (Opa-interacting protein 3) (OIP-3) (Pyruvate kinase 2/3) (Pyruvate kinase muscle isozyme) (Threonine-protein kinase PKM2) (EC 2.7.11.1) (Thyroid hormone-binding protein 1) (THBP1) (Tumor M2-PK) (Tyrosine-protein kinase PKM2) (EC 2.7.10.2) (p58)	PKM OIP3 PK2 PK3 PKM2	32	41	39	39	41	44	21	0.216767	0.158019	-1.15011	0.492628	0.239276	0.575382
sp|P30613|KPYR_HUMAN	KPYR_HUMAN	Pyruvate kinase PKLR (EC 2.7.1.40) (Pyruvate kinase 1) (Pyruvate kinase isozymes L/R) (R-type/L-type pyruvate kinase) (Red cell/liver pyruvate kinase)	PKLR PK1 PKL	2	2	2	0	1	1	1	-0.314998	0.102741	-6	0.0461042	0.172243	0.0741767
sp|Q58FF3|ENPLL_HUMAN	ENPLL_HUMAN	Putative endoplasmin-like protein (Putative heat shock protein 90 kDa beta member 2)	HSP90B2P GRP94B GRP94P1 TRAP1	1	3	5	7	10	15	4	1.16612	3.71339e-05	12.1941	2.50457e-06	0.000149773	1.57468e-05
sp|P14649|MYL6B_HUMAN	MYL6B_HUMAN	Myosin light chain 6B (Myosin light chain 1 slow-twitch muscle A isoform) (MLC1sa) (Smooth muscle and nonmuscle myosin light chain alkali 6B)	MYL6B MLC1SA	1	5	4	4	5	5	1	-1.11663	0.149917	6.42219e+45	0.0359191	0.229356	0.064458
sp|P60660|MYL6_HUMAN	MYL6_HUMAN	Myosin light polypeptide 6 (17 kDa myosin light chain) (LC17) (Myosin light chain 3) (MLC-3) (Myosin light chain alkali 3) (Myosin light chain A3) (Smooth muscle and nonmuscle myosin light chain alkali 6)	MYL6	6	20	15	11	15	21	6	-0.830103	0.00257351	-1.04339	0.916953	0.00696208	0.929535
sp|P14866|HNRPL_HUMAN	HNRPL_HUMAN	Heterogeneous nuclear ribonucleoprotein L (hnRNP L)	HNRNPL HNRPL P/OKcl.14	1	3	1	8	11	10	4	1.03425	0.00708462	10.9779	1.51353e-06	0.0168688	9.93887e-06
sp|P14868|SYDC_HUMAN	SYDC_HUMAN	Aspartate--tRNA ligase, cytoplasmic (EC 6.1.1.12) (Aspartyl-tRNA synthetase) (AspRS) (Cell proliferation-inducing gene 40 protein)	DARS1 DARS PIG40	4	8	7	5	10	12	6	0.287482	0.301458	1.33279	0.424042	0.401642	0.525752
sp|P14923|PLAK_HUMAN	PLAK_HUMAN	Junction plakoglobin (Catenin gamma) (Desmoplakin III) (Desmoplakin-3)	JUP CTNNG DP3	5	11	16	16	25	24	11	-0.185701	0.453735	2.4102	0.000885763	0.552518	0.00283476
sp|P14927|QCR7_HUMAN	QCR7_HUMAN	Cytochrome b-c1 complex subunit 7 (Complex III subunit 7) (Complex III subunit VII) (QP-C) (Ubiquinol-cytochrome c reductase complex 14 kDa protein)	UQCRB UQBP	0	0	0	1	2	1	1	NA	NA	1256604793875710	0.0182369	NA	0.0366599
sp|P15144|AMPN_HUMAN	AMPN_HUMAN	Aminopeptidase N (AP-N) (hAPN) (EC 3.4.11.2) (Alanyl aminopeptidase) (Aminopeptidase M) (AP-M) (Microsomal aminopeptidase) (Myeloid plasma membrane glycoprotein CD13) (gp150) (CD antigen CD13)	ANPEP APN CD13 PEPN	7	19	25	3	0	0	10	-0.590474	0.218191	-39.4053	4.08998e-18	0.312945	1.42187e-16
sp|P15153|RAC2_HUMAN	RAC2_HUMAN	Ras-related C3 botulinum toxin substrate 2 (GX) (Small G protein) (p21-Rac2)	RAC2	1	1	2	1	0	0	1	0.409964	0.389234	-6.5	0.0845373	0.492904	0.129211
sp|P60763|RAC3_HUMAN	RAC3_HUMAN	Ras-related C3 botulinum toxin substrate 3 (EC 3.6.5.2) (p21-Rac3)	RAC3	1	1	2	1	0	0	1	0.409964	0.389234	-6.5	0.0845373	0.492904	0.129211
sp|P63000|RAC1_HUMAN	RAC1_HUMAN	Ras-related C3 botulinum toxin substrate 1 (EC 3.6.5.2) (Cell migration-inducing gene 5 protein) (Ras-like protein TC25) (p21-Rac1)	RAC1 TC25 MIG5	1	1	2	1	0	0	1	0.409964	0.389234	-6.5	0.0845373	0.492904	0.129211
sp|P15259|PGAM2_HUMAN	PGAM2_HUMAN	Phosphoglycerate mutase 2 (EC 5.4.2.11) (EC 5.4.2.4) (BPG-dependent PGAM 2) (Muscle-specific phosphoglycerate mutase) (Phosphoglycerate mutase isozyme M) (PGAM-M)	PGAM2 PGAMM	0	1	1	1	0	1	1	-0.903983	5.40678e-06	-1.2	0.866942	2.6074e-05	0.886952
sp|P18669|PGAM1_HUMAN	PGAM1_HUMAN	Phosphoglycerate mutase 1 (EC 5.4.2.11) (EC 5.4.2.4) (BPG-dependent PGAM 1) (Phosphoglycerate mutase isozyme B) (PGAM-B)	PGAM1 PGAMA CDABP0006	0	1	1	1	0	1	1	-0.903983	5.40678e-06	-1.2	0.866942	2.6074e-05	0.886952
sp|Q8N0Y7|PGAM4_HUMAN	PGAM4_HUMAN	Probable phosphoglycerate mutase 4 (EC 5.4.2.11) (EC 5.4.2.4)	PGAM4 PGAM3	0	1	1	1	0	1	1	-0.903983	5.40678e-06	-1.2	0.866942	2.6074e-05	0.886952
sp|P15291|B4GT1_HUMAN	B4GT1_HUMAN	Beta-1,4-galactosyltransferase 1 (Beta-1,4-GalTase 1) (Beta4Gal-T1) (b4Gal-T1) (EC 2.4.1.-) (Beta-N-acetylglucosaminyl-glycolipid beta-1,4-galactosyltransferase) (Beta-N-acetylglucosaminylglycopeptide beta-1,4-galactosyltransferase) (EC 2.4.1.38) (Lactose synthase A protein) (EC 2.4.1.22) (N-acetyllactosamine synthase) (EC 2.4.1.90) (Nal synthase) (Neolactotriaosylceramide beta-1,4-galactosyltran…	B4GALT1 GGTB2	0	0	0	2	2	4	1	NA	NA	6.32229e+17	0.000315653	NA	0.00111707
sp|P15311|EZRI_HUMAN	EZRI_HUMAN	Ezrin (Cytovillin) (Villin-2) (p81)	EZR VIL2	17	27	34	51	50	72	20	0.948893	6.75374e-07	4.4803	2.66049e-13	4.08601e-06	5.36028e-12
sp|P26038|MOES_HUMAN	MOES_HUMAN	Moesin (Membrane-organizing extension spike protein)	MSN	27	41	50	21	28	42	19	-0.570487	0.00283966	-2.67204	3.93241e-06	0.00755916	2.32405e-05
sp|P35241|RADI_HUMAN	RADI_HUMAN	Radixin	RDX	10	13	15	11	14	23	7	0.48575	0.0852681	1.18371	0.619407	0.150122	0.703078
sp|P15374|UCHL3_HUMAN	UCHL3_HUMAN	Ubiquitin carboxyl-terminal hydrolase isozyme L3 (UCH-L3) (EC 3.4.19.12) (Ubiquitin thioesterase L3)	UCHL3	0	2	2	1	2	2	1	0.464362	0.180117	1.11111	0.898719	0.265093	0.914712
sp|P15428|PGDH_HUMAN	PGDH_HUMAN	15-hydroxyprostaglandin dehydrogenase [NAD(+)] (15-PGDH) (EC 1.1.1.141) (Eicosanoid/docosanoid dehydrogenase [NAD(+)]) (EC 1.1.1.-, EC 1.1.1.232) (Prostaglandin dehydrogenase 1) (Short chain dehydrogenase/reductase family 36C member 1)	HPGD PGDH1 SDR36C1	0	0	0	1	0	2	1	NA	NA	2073401894828070	0.0442138	NA	0.0713945
sp|P15880|RS2_HUMAN	RS2_HUMAN	Small ribosomal subunit protein uS5 (40S ribosomal protein S2) (40S ribosomal protein S4) (Protein LLRep3)	RPS2 RPS4	5	4	9	17	19	19	7	0.991565	2.28074e-06	6.83398	1.06958e-07	1.23904e-05	9.82575e-07
sp|P15924|DESP_HUMAN	DESP_HUMAN	Desmoplakin (DP) (250/210 kDa paraneoplastic pemphigus antigen)	DSP	27	34	25	60	106	91	50	-0.21039	0.156681	3.7512	1.00645e-21	0.237791	4.24867e-20
sp|P16144|ITB4_HUMAN	ITB4_HUMAN	Integrin beta-4 (GP150) (CD antigen CD104)	ITGB4	0	0	0	18	24	16	9	NA	NA	6.91568e+08	2.6063e-21	NA	1.05022e-19
sp|P16284|PECA1_HUMAN	PECA1_HUMAN	Platelet endothelial cell adhesion molecule (PECAM-1) (EndoCAM) (GPIIA') (PECA1) (CD antigen CD31)	PECAM1	12	14	19	0	6	4	8	-1.26226	3.15573e-05	-10.1182	1.03252e-10	0.000128843	1.56249e-09
sp|P16298|PP2BB_HUMAN	PP2BB_HUMAN	Serine/threonine-protein phosphatase 2B catalytic subunit beta isoform (EC 3.1.3.16) (CAM-PRP catalytic subunit) (Calmodulin-dependent calcineurin A subunit beta isoform) (CNA beta)	PPP3CB CALNA2 CALNB CNA2	0	0	2	1	1	1	1	0.749527	0.454136	1.36364	0.757922	0.552518	0.818389
sp|P36873|PP1G_HUMAN	PP1G_HUMAN	Serine/threonine-protein phosphatase PP1-gamma catalytic subunit (PP-1G) (EC 3.1.3.16) (Protein phosphatase 1C catalytic subunit)	PPP1CC	0	0	2	2	2	2	2	0.537069	0.449725	3	0.181537	0.549664	0.250674
sp|P48454|PP2BC_HUMAN	PP2BC_HUMAN	Serine/threonine-protein phosphatase 2B catalytic subunit gamma isoform (EC 3.1.3.16) (CAM-PRP catalytic subunit) (Calcineurin, testis-specific catalytic subunit) (Calmodulin-dependent calcineurin A subunit gamma isoform)	PPP3CC CALNA3 CNA3	0	0	2	1	1	1	1	0.749527	0.454136	1.36364	0.757922	0.552518	0.818389
sp|P62136|PP1A_HUMAN	PP1A_HUMAN	Serine/threonine-protein phosphatase PP1-alpha catalytic subunit (PP-1A) (EC 3.1.3.16)	PPP1CA PPP1A	0	0	2	2	2	2	2	0.537069	0.449725	3	0.181537	0.549664	0.250674
sp|P62140|PP1B_HUMAN	PP1B_HUMAN	Serine/threonine-protein phosphatase PP1-beta catalytic subunit (PP-1B) (PPP1CD) (EC 3.1.3.16) (EC 3.1.3.53)	PPP1CB	0	0	2	5	3	5	3	0.404765	0.469696	7.62069	0.00277556	0.569367	0.00755925
sp|Q08209|PP2BA_HUMAN	PP2BA_HUMAN	Protein phosphatase 3 catalytic subunit alpha (EC 3.1.3.16) (CAM-PRP catalytic subunit) (Calcineurin A alpha) (Calmodulin-dependent calcineurin A subunit alpha isoform) (CNA alpha) (Serine/threonine-protein phosphatase 2B catalytic subunit alpha isoform)	PPP3CA CALNA CNA	0	0	2	1	1	1	1	0.749527	0.454136	1.36364	0.757922	0.552518	0.818389
sp|P16435|NCPR_HUMAN	NCPR_HUMAN	NADPH--cytochrome P450 reductase (CPR) (P450R) (EC 1.6.2.4)	POR CYPOR	1	4	5	25	41	32	12	3.4239	1.1526e-19	36.2694	5.05549e-27	3.48662e-18	2.9878e-25
sp|P16520|GBB3_HUMAN	GBB3_HUMAN	Guanine nucleotide-binding protein G(I)/G(S)/G(T) subunit beta-3 (Transducin beta chain 3)	GNB3	3	3	4	3	3	4	1	-0.232449	0.323248	-2.00835	0.468108	0.424303	0.557066
sp|P62873|GBB1_HUMAN	GBB1_HUMAN	Guanine nucleotide-binding protein G(I)/G(S)/G(T) subunit beta-1 (Transducin beta chain 1)	GNB1	4	7	10	4	7	8	3	-0.490768	0.0478618	-1.8738	0.206056	0.0929987	0.279524
sp|P62879|GBB2_HUMAN	GBB2_HUMAN	Guanine nucleotide-binding protein G(I)/G(S)/G(T) subunit beta-2 (G protein subunit beta-2) (Transducin beta chain 2)	GNB2	4	7	10	4	7	8	3	-0.490768	0.0478618	-1.8738	0.206056	0.0929987	0.279524
sp|Q9HAV0|GBB4_HUMAN	GBB4_HUMAN	Guanine nucleotide-binding protein subunit beta-4 (Transducin beta chain 4)	GNB4	4	7	10	4	7	8	3	-0.490768	0.0478618	-1.8738	0.206056	0.0929987	0.279524
sp|P16671|CD36_HUMAN	CD36_HUMAN	Platelet glycoprotein 4 (Fatty acid translocase) (FAT) (Glycoprotein IIIb) (GPIIIB) (Leukocyte differentiation antigen CD36) (PAS IV) (PAS-4) (Platelet collagen receptor) (Platelet glycoprotein IV) (GPIV) (Thrombospondin receptor) (CD antigen CD36)	CD36 GP3B GP4	1	3	4	0	0	0	2	NA	NA	-4283834927221590	0.000173628	NA	0.000660608
sp|P16989|YBOX3_HUMAN	YBOX3_HUMAN	Y-box-binding protein 3 (Cold shock domain-containing protein A) (DNA-binding protein A) (Single-strand DNA-binding protein NF-GMB)	YBX3 CSDA DBPA	1	1	2	1	3	0	1	0.621578	0.309734	-1.25	0.793263	0.409797	0.839174
sp|P67809|YBOX1_HUMAN	YBOX1_HUMAN	Y-box-binding protein 1 (YB-1) (CCAAT-binding transcription factor I subunit A) (CBF-A) (DNA-binding protein B) (DBPB) (Enhancer factor I subunit A) (EFI-A) (Nuclease-sensitive element-binding protein 1) (Y-box transcription factor)	YBX1 NSEP1 YB1	1	1	2	1	3	0	1	0.621578	0.309734	-1.25	0.793263	0.409797	0.839174
sp|Q9Y2T7|YBOX2_HUMAN	YBOX2_HUMAN	Y-box-binding protein 2 (Contrin) (DNA-binding protein C) (Dbpc) (Germ cell-specific Y-box-binding protein) (MSY2 homolog)	YBX2 CSDA3 MSY2	1	1	2	1	3	0	1	0.621578	0.309734	-1.25	0.793263	0.409797	0.839174
sp|P17174|AATC_HUMAN	AATC_HUMAN	Aspartate aminotransferase, cytoplasmic (cAspAT) (EC 2.6.1.1) (EC 2.6.1.3) (Cysteine aminotransferase, cytoplasmic) (Cysteine transaminase, cytoplasmic) (cCAT) (Glutamate oxaloacetate transaminase 1) (Transaminase A)	GOT1	1	0	0	2	0	4	2	-0.937432	0.261213	6.45061	0.0573049	0.360871	0.0905539
sp|P17612|KAPCA_HUMAN	KAPCA_HUMAN	cAMP-dependent protein kinase catalytic subunit alpha (PKA C-alpha) (EC 2.7.11.11)	PRKACA PKACA	2	2	4	0	3	2	2	-1.17295	0.000417581	-2.32578	0.195681	0.00135231	0.267909
sp|P17655|CAN2_HUMAN	CAN2_HUMAN	Calpain-2 catalytic subunit (EC 3.4.22.53) (Calcium-activated neutral proteinase 2) (CANP 2) (Calpain M-type) (Calpain large polypeptide L2) (Calpain-2 large subunit) (Millimolar-calpain) (M-calpain)	CAPN2 CANPL2	4	6	7	0	0	0	2	NA	NA	-9.87665e+19	1.34212e-09	NA	1.72433e-08
sp|P17931|LEG3_HUMAN	LEG3_HUMAN	Galectin-3 (Gal-3) (35 kDa lectin) (Carbohydrate-binding protein 35) (CBP 35) (Galactose-specific lectin 3) (Galactoside-binding protein) (GALBP) (IgE-binding protein) (L-31) (Laminin-binding protein) (Lectin L-29) (Mac-2 antigen)	LGALS3 MAC2	0	0	0	1	2	1	1	NA	NA	1632628694301330	0.0182369	NA	0.0366599
sp|P17980|PRS6A_HUMAN	PRS6A_HUMAN	26S proteasome regulatory subunit 6A (26S proteasome AAA-ATPase subunit RPT5) (Proteasome 26S subunit ATPase 3) (Proteasome subunit P50) (Tat-binding protein 1) (TBP-1)	PSMC3 TBP1	1	2	3	0	3	3	1	0.290263	0.389583	-1.34163	0.7172	0.492904	0.797238
sp|P17987|TCPA_HUMAN	TCPA_HUMAN	T-complex protein 1 subunit alpha (TCP-1-alpha) (CCT-alpha)	TCP1 CCT1 CCTA	2	7	8	7	11	11	4	0.322673	0.136591	2.13923	0.0740061	0.21173	0.115301
sp|P18031|PTN1_HUMAN	PTN1_HUMAN	Tyrosine-protein phosphatase non-receptor type 1 (EC 3.1.3.48) (Protein-tyrosine phosphatase 1B) (PTP-1B)	PTPN1 PTP1B	0	0	0	7	6	5	3	NA	NA	3.7907e+11	1.95802e-07	NA	1.68523e-06
sp|P18077|RL35A_HUMAN	RL35A_HUMAN	Large ribosomal subunit protein eL33 (60S ribosomal protein L35a) (Cell growth-inhibiting gene 33 protein)	RPL35A GIG33	2	5	2	5	7	7	3	1.66112	2.68863e-05	3.00804	0.0399571	0.000112181	0.0708439
sp|P18085|ARF4_HUMAN	ARF4_HUMAN	ADP-ribosylation factor 4	ARF4 ARF2	5	3	15	11	13	15	5	1.36819	3.34261e-07	2.30598	0.0369135	2.12872e-06	0.0659755
sp|P61204|ARF3_HUMAN	ARF3_HUMAN	ADP-ribosylation factor 3	ARF3	6	6	17	11	16	24	6	0.955334	0.00511718	3.21939	0.00331761	0.0125664	0.00880558
sp|P84077|ARF1_HUMAN	ARF1_HUMAN	ADP-ribosylation factor 1 (EC 3.6.5.2)	ARF1	6	6	17	11	16	24	6	0.955334	0.00511718	3.21939	0.00331761	0.0125664	0.00880558
sp|P84085|ARF5_HUMAN	ARF5_HUMAN	ADP-ribosylation factor 5	ARF5	5	3	14	8	13	15	4	1.32395	1.46082e-06	2.89979	0.0301393	8.38083e-06	0.0550896
sp|P18124|RL7_HUMAN	RL7_HUMAN	Large ribosomal subunit protein uL30 (60S ribosomal protein L7)	RPL7	2	6	5	14	20	22	9	1.11379	2.00941e-06	9.64219	5.3556e-10	1.11438e-05	7.36083e-09
sp|P18206|VINC_HUMAN	VINC_HUMAN	Vinculin (Metavinculin) (MV)	VCL	51	86	81	59	66	60	36	-1.50522	1.20113e-46	-1.96532	3.5445e-06	1.45337e-44	2.13031e-05
sp|P18583|SON_HUMAN	SON_HUMAN	Protein SON (Bax antagonist selected in saccharomyces 1) (BASS1) (Negative regulatory element-binding protein) (NRE-binding protein) (Protein DBP-5) (SON3)	SON C21orf50 DBP5 KIAA1019 NREBP HSPC310 HSPC312	0	0	0	1	0	3	1	NA	NA	4.36004e+08	0.0166822	NA	0.0355552
sp|P18621|RL17_HUMAN	RL17_HUMAN	Large ribosomal subunit protein uL22 (60S ribosomal protein L17) (60S ribosomal protein L23) (PD-1)	RPL17	0	0	1	6	10	6	2	1.27059	0.000678943	84.3333	5.55919e-09	0.00211139	6.44212e-08
sp|P18754|RCC1_HUMAN	RCC1_HUMAN	Regulator of chromosome condensation (Cell cycle regulatory protein) (Chromosome condensation protein 1)	RCC1 CHC1	0	0	0	5	4	7	3	NA	NA	4.19779e+08	1.35237e-06	NA	9.0204e-06
sp|P18827|SDC1_HUMAN	SDC1_HUMAN	Syndecan-1 (SYND1) (CD antigen CD138)	SDC1 SDC	0	0	0	4	1	3	1	NA	NA	1.83814e+09	0.000198309	NA	0.000737111
sp|P19338|NUCL_HUMAN	NUCL_HUMAN	Nucleolin (Protein C23)	NCL	19	26	22	49	59	55	19	1.00033	1.15287e-27	4.99389	7.28208e-15	5.90182e-26	1.79321e-13
sp|P19367|HXK1_HUMAN	HXK1_HUMAN	Hexokinase-1 (EC 2.7.1.1) (Brain form hexokinase) (Hexokinase type I) (HK I) (Hexokinase-A)	HK1	3	5	8	8	11	12	5	0.0483018	0.790548	5.39539	0.00283401	0.846516	0.00770212
sp|P52789|HXK2_HUMAN	HXK2_HUMAN	Hexokinase-2 (EC 2.7.1.1) (Hexokinase type II) (HK II) (Hexokinase-B) (Muscle form hexokinase)	HK2	0	0	0	0	2	1	1	NA	NA	1970389621048040	0.0442138	NA	0.0713945
sp|P19784|CSK22_HUMAN	CSK22_HUMAN	Casein kinase II subunit alpha' (CK II alpha') (EC 2.7.11.1)	CSNK2A2 CK2A2	0	0	0	1	2	3	1	NA	NA	1.88983e+17	0.00274571	NA	0.00748944
sp|P19827|ITIH1_HUMAN	ITIH1_HUMAN	Inter-alpha-trypsin inhibitor heavy chain H1 (ITI heavy chain H1) (ITI-HC1) (Inter-alpha-inhibitor heavy chain 1) (Inter-alpha-trypsin inhibitor complex component III) (Serum-derived hyaluronan-associated protein) (SHAP)	ITIH1 IGHEP1	1	0	2	1	4	3	1	0.923041	0.0290717	4	0.0937749	0.0605546	0.1415
sp|P19971|TYPH_HUMAN	TYPH_HUMAN	Thymidine phosphorylase (TP) (EC 2.4.2.4) (Gliostatin) (Platelet-derived endothelial cell growth factor) (PD-ECGF) (TdRPase)	TYMP ECGF1	4	5	5	0	0	0	2	NA	NA	-1.66132e+16	1.22708e-07	NA	1.1157e-06
sp|P20020|AT2B1_HUMAN	AT2B1_HUMAN	Plasma membrane calcium-transporting ATPase 1 (EC 7.2.2.10) (Plasma membrane calcium ATPase isoform 1) (PMCA1) (Plasma membrane calcium pump isoform 1)	ATP2B1 PMCA1	0	0	0	5	5	5	2	NA	NA	1.09402e+09	8.55923e-07	NA	5.99823e-06
sp|P23634|AT2B4_HUMAN	AT2B4_HUMAN	Plasma membrane calcium-transporting ATPase 4 (PMCA4) (EC 7.2.2.10) (Matrix-remodeling-associated protein 1) (Plasma membrane calcium ATPase isoform 4) (Plasma membrane calcium pump isoform 4)	ATP2B4 ATP2B2 MXRA1	0	0	0	5	5	5	2	NA	NA	1.09402e+09	8.55923e-07	NA	5.99823e-06
sp|Q01814|AT2B2_HUMAN	AT2B2_HUMAN	Plasma membrane calcium-transporting ATPase 2 (PMCA2) (EC 7.2.2.10) (Plasma membrane calcium ATPase isoform 2) (Plasma membrane calcium pump isoform 2)	ATP2B2 PMCA2	0	0	0	5	5	5	2	NA	NA	1.09402e+09	8.55923e-07	NA	5.99823e-06
sp|Q16720|AT2B3_HUMAN	AT2B3_HUMAN	Plasma membrane calcium-transporting ATPase 3 (PMCA3) (EC 7.2.2.10) (Plasma membrane calcium ATPase isoform 3) (Plasma membrane calcium pump isoform 3)	ATP2B3	0	0	0	5	5	5	2	NA	NA	1.09402e+09	8.55923e-07	NA	5.99823e-06
sp|P20042|IF2B_HUMAN	IF2B_HUMAN	Eukaryotic translation initiation factor 2 subunit 2 (Eukaryotic translation initiation factor 2 subunit beta) (eIF2-beta)	EIF2S2 EIF2B	1	2	1	1	3	4	1	2.03492	4.62494e-05	2.66667	0.221924	0.000183208	0.29831
sp|P20073|ANXA7_HUMAN	ANXA7_HUMAN	Annexin A7 (Annexin VII) (Annexin-7) (Synexin)	ANXA7 ANX7 SNX OK/SW-cl.95	5	10	8	12	12	11	6	-0.0640856	0.726456	1.67992	0.163269	0.794506	0.232697
sp|P20292|AL5AP_HUMAN	AL5AP_HUMAN	Arachidonate 5-lipoxygenase-activating protein (FLAP) (MK-886-binding protein)	ALOX5AP FLAP	1	3	3	0	0	0	1	NA	NA	-1.21586e+16	0.000183887	NA	0.000689286
sp|P20339|RAB5A_HUMAN	RAB5A_HUMAN	Ras-related protein Rab-5A (EC 3.6.5.2)	RAB5A RAB5	3	4	8	11	7	15	5	0.800858	0.00114946	3.03863	0.00638708	0.00342266	0.0154704
sp|P51148|RAB5C_HUMAN	RAB5C_HUMAN	Ras-related protein Rab-5C (EC 3.6.5.2) (L1880) (RAB5L)	RAB5C RABL	6	17	13	12	15	16	6	0.155029	0.399181	1.06107	0.868612	0.503135	0.887637
sp|P61020|RAB5B_HUMAN	RAB5B_HUMAN	Ras-related protein Rab-5B (EC 3.6.5.2)	RAB5B	1	3	10	7	8	10	3	1.28507	4.91539e-06	3.18406	0.0367563	2.45033e-05	0.0657608
sp|Q53S08|RAB6D_HUMAN	RAB6D_HUMAN	Ras-related protein Rab-6D (Rab6-like protein WTH3DI)	RAB6D WTH3DI	0	0	0	2	1	1	1	NA	NA	5825153194212850	0.0182369	NA	0.0366599
sp|P20618|PSB1_HUMAN	PSB1_HUMAN	Proteasome subunit beta type-1 (Macropain subunit C5) (Multicatalytic endopeptidase complex subunit C5) (Proteasome component C5) (Proteasome gamma chain)	PSMB1 PSC5	2	3	0	4	2	4	2	-0.548344	0.48019	2.12388	0.232004	0.57945	0.310213
sp|P20645|MPRD_HUMAN	MPRD_HUMAN	Cation-dependent mannose-6-phosphate receptor (CD Man-6-P receptor) (CD-MPR) (46 kDa mannose 6-phosphate receptor) (MPR 46)	M6PR MPR46 MPRD	0	0	0	3	2	2	1	NA	NA	1.46479e+16	0.000971308	NA	0.00294381
sp|P20674|COX5A_HUMAN	COX5A_HUMAN	Cytochrome c oxidase subunit 5A, mitochondrial (Cytochrome c oxidase polypeptide Va)	COX5A	1	3	4	2	4	5	1	1.28226	1.37885e-06	2.13092	0.44328	7.94479e-06	0.544277
sp|P20774|MIME_HUMAN	MIME_HUMAN	Mimecan (Osteoglycin) (Osteoinductive factor) (OIF)	OGN OIF SLRR3A	3	1	3	0	0	0	2	NA	NA	-1.57008e+11	0.00049316	NA	0.00166865
sp|P20810|ICAL_HUMAN	ICAL_HUMAN	Calpastatin (Calpain inhibitor) (Sperm BS-17 component)	CAST	1	0	0	3	1	3	1	1.86827	0.0421435	12.7522	0.0145286	0.0833477	0.0318015
sp|P20930|FILA_HUMAN	FILA_HUMAN	Filaggrin	FLG	0	2	0	0	1	1	1	-1.32757	0.271767	-1.19907	0.868094	0.370616	0.887619
sp|P20936|RASA1_HUMAN	RASA1_HUMAN	Ras GTPase-activating protein 1 (GAP) (GTPase-activating protein) (RasGAP) (Ras p21 protein activator) (p120GAP)	RASA1 GAP RASA	0	0	3	28	33	26	11	2.90736	9.02025e-09	96.2479	2.19162e-29	8.39577e-08	1.43916e-27
sp|P21128|ENDOU_HUMAN	ENDOU_HUMAN	Uridylate-specific endoribonuclease (EC 4.6.1.-) (Placental protein 11) (PP11) (Protein endoU)	ENDOU	1	2	4	11	12	13	5	1.32394	0.00108832	9.18638	3.28028e-07	0.00324786	2.61979e-06
sp|P21281|VATB2_HUMAN	VATB2_HUMAN	V-type proton ATPase subunit B, brain isoform (V-ATPase subunit B 2) (Endomembrane proton pump 58 kDa subunit) (HO57) (Vacuolar proton pump subunit B 2)	ATP6V1B2 ATP6B2 VPP3	0	4	4	3	5	8	2	0.0851687	0.795402	52.9543	0.00209089	0.851029	0.00592197
sp|P21291|CSRP1_HUMAN	CSRP1_HUMAN	Cysteine and glycine-rich protein 1 (Cysteine-rich protein 1) (CRP) (CRP1) (Epididymis luminal protein 141) (HEL-141)	CSRP1 CSRP CYRP	0	1	2	2	0	1	1	-1.28994	0.0994932	-1.22222	0.829565	0.169126	0.868273
sp|P21397|AOFA_HUMAN	AOFA_HUMAN	Amine oxidase [flavin-containing] A (EC 1.4.3.21) (EC 1.4.3.4) (Monoamine oxidase type A) (MAO-A)	MAOA	0	0	1	25	33	42	15	2.79797	0.0218478	258.887	3.54056e-35	0.0468268	3.1387e-33
sp|P27338|AOFB_HUMAN	AOFB_HUMAN	Amine oxidase [flavin-containing] B (EC 1.4.3.21) (EC 1.4.3.4) (Monoamine oxidase type B) (MAO-B)	MAOB	0	0	0	1	6	10	4	NA	NA	2.08433e+10	6.2079e-07	NA	4.62463e-06
sp|P21399|ACOHC_HUMAN	ACOHC_HUMAN	Cytoplasmic aconitate hydratase (Aconitase) (EC 4.2.1.3) (Citrate hydro-lyase) (Ferritin repressor protein) (Iron regulatory protein 1) (IRP1) (Iron-responsive element-binding protein 1) (IRE-BP 1)	ACO1 IREB1	2	2	6	6	5	7	3	-0.0387191	0.863281	2.02828	0.158965	0.901905	0.227111
sp|P21695|GPDA_HUMAN	GPDA_HUMAN	Glycerol-3-phosphate dehydrogenase [NAD(+)], cytoplasmic (GPD-C) (GPDH-C) (EC 1.1.1.8)	GPD1	0	0	0	2	1	2	1	NA	NA	7.64069e+16	0.0072599	NA	0.016782
sp|Q14957|NMDE3_HUMAN	NMDE3_HUMAN	Glutamate receptor ionotropic, NMDA 2C (GluN2C) (Glutamate [NMDA] receptor subunit epsilon-3) (N-methyl D-aspartate receptor subtype 2C) (NMDAR2C) (NR2C)	GRIN2C NMDAR2C	0	0	0	2	1	2	1	NA	NA	7.64069e+16	0.0072599	NA	0.016782
sp|Q8N335|GPD1L_HUMAN	GPD1L_HUMAN	Glycerol-3-phosphate dehydrogenase 1-like protein (GPD1-L) (EC 1.1.1.8)	GPD1L KIAA0089	0	0	0	2	1	2	1	NA	NA	7.64069e+16	0.0072599	NA	0.016782
sp|P21796|VDAC1_HUMAN	VDAC1_HUMAN	Voltage-dependent anion-selective channel protein 1 (VDAC-1) (hVDAC1) (Outer mitochondrial membrane protein porin 1) (Plasmalemmal porin) (Porin 31HL) (Porin 31HM)	VDAC1 VDAC	5	6	6	13	14	21	8	1.38602	1.38424e-05	3.70991	5.07296e-05	6.13e-05	0.00022374
sp|P21810|PGS1_HUMAN	PGS1_HUMAN	Biglycan (Bone/cartilage proteoglycan I) (PG-S1)	BGN SLRR1A	5	8	6	3	3	5	4	-1.96381	4.02885e-05	-2.87802	0.0204416	0.000161033	0.0404949
sp|P21912|SDHB_HUMAN	SDHB_HUMAN	Succinate dehydrogenase [ubiquinone] iron-sulfur subunit, mitochondrial (EC 1.3.5.1) (Iron-sulfur subunit of complex II) (Ip)	SDHB SDH SDH1	0	0	0	1	1	3	1	NA	NA	2.26633e+16	0.0072599	NA	0.016782
sp|P21980|TGM2_HUMAN	TGM2_HUMAN	Protein-glutamine gamma-glutamyltransferase 2 (EC 2.3.2.13) (Erythrocyte transglutaminase) (Heart G alpha(h)) (hhG alpha(h)) (Isopeptidase TGM2) (EC 3.4.-.-) (Protein G alpha(h)) (G(h)) (Protein-glutamine deamidase TGM2) (EC 3.5.1.44) (Protein-glutamine dopaminyltransferase TGM2) (EC 2.3.1.-) (Protein-glutamine histaminyltransferase TGM2) (EC 2.3.1.-) (Protein-glutamine noradrenalinyltransferase …	TGM2	11	21	32	52	60	77	20	1.25837	3.57495e-18	9.15054	3.91608e-25	9.32993e-17	2.104e-23
sp|P49221|TGM4_HUMAN	TGM4_HUMAN	Protein-glutamine gamma-glutamyltransferase 4 (EC 2.3.2.13) (Fibrinoligase) (Prostate transglutaminase) (Prostate-specific transglutaminase) (Transglutaminase P) (TG(P)) (TGP) (TGase P) (Transglutaminase-4) (TGase-4)	TGM4	0	1	2	4	4	5	1	1.01519	0.00546386	39	0.000188186	0.0133438	0.000703912
sp|P22059|OSBP1_HUMAN	OSBP1_HUMAN	Oxysterol-binding protein 1	OSBP OSBP1	0	0	0	2	0	1	1	NA	NA	5.68982e+08	0.044202	NA	0.0713945
sp|P22061|PIMT_HUMAN	PIMT_HUMAN	Protein-L-isoaspartate(D-aspartate) O-methyltransferase (PIMT) (EC 2.1.1.77) (L-isoaspartyl protein carboxyl methyltransferase) (Protein L-isoaspartyl/D-aspartyl methyltransferase) (Protein-beta-aspartate methyltransferase)	PCMT1	1	3	3	7	2	7	3	-0.257542	0.719413	2.66609	0.0657883	0.789397	0.103132
sp|P22090|RS4Y1_HUMAN	RS4Y1_HUMAN	Small ribosomal subunit protein eS4, Y isoform 1 (40S ribosomal protein S4)	RPS4Y1 RPS4Y PRO2646	0	0	2	5	5	3	2	1.21845	0.00199699	9.53333	0.001533	0.00556065	0.00448516
sp|P62701|RS4X_HUMAN	RS4X_HUMAN	Small ribosomal subunit protein eS4, X isoform (40S ribosomal protein S4) (SCR10) (Single copy abundant mRNA protein)	RPS4X CCG2 RPS4 SCAR	3	3	5	8	11	9	4	1.68887	4.43535e-10	3.77896	0.00267134	4.72277e-09	0.00747048
sp|Q8TD47|RS4Y2_HUMAN	RS4Y2_HUMAN	Small ribosomal subunit protein eS4, Y isoform 2 (40S ribosomal protein S4, Y isoform 2)	RPS4Y2 RPS4Y2P	0	0	2	5	5	3	2	1.21845	0.00199699	9.53333	0.001533	0.00556065	0.00448516
sp|P22105|TENX_HUMAN	TENX_HUMAN	Tenascin-X (TN-X) (Hexabrachion-like protein)	TNXB HXBL TNX TNXB1 TNXB2 XB	1	6	8	0	0	0	4	NA	NA	-3.11683e+10	2.52021e-07	NA	2.1077e-06
sp|Q16473|TENXA_HUMAN	TENXA_HUMAN	Putative tenascin-XA (TN-XA)	TNXA XA	1	1	1	0	0	0	1	NA	NA	-3581145129488250	0.023918	NA	0.0452096
sp|P22314|UBA1_HUMAN	UBA1_HUMAN	Ubiquitin-like modifier-activating enzyme 1 (EC 6.2.1.45) (Protein A1S9) (Ubiquitin-activating enzyme E1)	UBA1 A1S9T UBE1	17	22	15	22	16	24	9	0.134957	0.269366	-1.08326	0.79819	0.368475	0.84338
sp|P22413|ENPP1_HUMAN	ENPP1_HUMAN	Ectonucleotide pyrophosphatase/phosphodiesterase family member 1 (E-NPP 1) (Membrane component chromosome 6 surface marker 1) (Phosphodiesterase I/nucleotide pyrophosphatase 1) (Plasma-cell membrane glycoprotein PC-1) [Cleaved into: Ectonucleotide pyrophosphatase/phosphodiesterase family member 1, secreted form] [Includes: Alkaline phosphodiesterase I (EC 3.1.4.1); Nucleotide pyrophosphatase (NPP…	ENPP1 M6S1 NPPS PC1 PDNP1	2	9	7	0	0	1	3	-3.01831	0.00642398	-45.7103	1.5648e-07	0.0154617	1.37346e-06
sp|P22612|KAPCG_HUMAN	KAPCG_HUMAN	cAMP-dependent protein kinase catalytic subunit gamma (PKA C-gamma) (EC 2.7.11.11)	PRKACG	1	0	1	0	1	1	1	-0.279996	5.63643e-06	-1.2	0.866942	2.70833e-05	0.886952
sp|P22694|KAPCB_HUMAN	KAPCB_HUMAN	cAMP-dependent protein kinase catalytic subunit beta (PKA C-beta) (EC 2.7.11.11)	PRKACB	2	1	0	1	0	0	1	0.441038	0.365929	-6.19425	0.155151	0.470127	0.22274
sp|P22695|QCR2_HUMAN	QCR2_HUMAN	Cytochrome b-c1 complex subunit 2, mitochondrial (Complex III subunit 2) (Core protein II) (Ubiquinol-cytochrome-c reductase complex core protein 2)	UQCRC2	0	0	0	1	3	3	2	NA	NA	1175115035444680	0.00194979	NA	0.00558478
sp|P22897|MRC1_HUMAN	MRC1_HUMAN	Macrophage mannose receptor 1 (MMR) (C-type lectin domain family 13 member D) (C-type lectin domain family 13 member D-like) (Human mannose receptor) (hMR) (Macrophage mannose receptor 1-like protein 1) (CD antigen CD206)	MRC1 CLEC13D CLEC13DL MRC1L1	3	13	11	1	1	2	4	-1.55425	0.00152189	-185.552	3.06572e-11	0.0043845	5.22646e-10
sp|P23229|ITA6_HUMAN	ITA6_HUMAN	Integrin alpha-6 (CD49 antigen-like family member F) (VLA-6) (CD antigen CD49f) [Cleaved into: Integrin alpha-6 heavy chain; Integrin alpha-6 light chain; Processed integrin alpha-6 (Alpha6p)]	ITGA6	0	1	0	7	6	11	5	3.61909	0.00720749	34.481	1.25489e-07	0.0171001	1.13516e-06
sp|P23246|SFPQ_HUMAN	SFPQ_HUMAN	Splicing factor, proline- and glutamine-rich (100 kDa DNA-pairing protein) (hPOMp100) (DNA-binding p52/p100 complex, 100 kDa subunit) (Polypyrimidine tract-binding protein-associated-splicing factor) (PSF) (PTB-associated-splicing factor)	SFPQ PSF	11	17	22	23	34	42	12	1.19173	2.33403e-08	3.69762	1.1991e-06	1.90588e-07	8.1456e-06
sp|Q15233|NONO_HUMAN	NONO_HUMAN	Non-POU domain-containing octamer-binding protein (NonO protein) (54 kDa nuclear RNA- and DNA-binding protein) (p54(nrb)) (p54nrb) (55 kDa nuclear protein) (NMT55) (DNA-binding p52/p100 complex, 52 kDa subunit)	NONO NRB54	7	8	5	9	11	10	3	0.969219	0.0243016	2.09973	0.131957	0.0519189	0.192402
sp|P23284|PPIB_HUMAN	PPIB_HUMAN	Peptidyl-prolyl cis-trans isomerase B (PPIase B) (EC 5.2.1.8) (CYP-S1) (Cyclophilin B) (Rotamase B) (S-cyclophilin) (SCYLP)	PPIB CYPB	6	8	11	12	10	15	6	1.24702	0.000216356	1.57721	0.212376	0.000755826	0.286562
sp|P23381|SYWC_HUMAN	SYWC_HUMAN	Tryptophan--tRNA ligase, cytoplasmic (EC 6.1.1.2) (Interferon-induced protein 53) (IFP53) (Tryptophanyl-tRNA synthetase) (TrpRS) (hWRS) [Cleaved into: T1-TrpRS; T2-TrpRS]	WARS1 IFI53 WARS WRS	10	8	15	12	10	10	7	-0.904404	1.64055e-05	-1.47698	0.25766	7.18279e-05	0.339497
sp|P23396|RS3_HUMAN	RS3_HUMAN	Small ribosomal subunit protein uS3 (40S ribosomal protein S3) (EC 4.2.99.18)	RPS3 OK/SW-cl.26	8	11	7	7	15	15	5	1.32363	1.62667e-15	1.79817	0.180479	3.4921e-14	0.249992
sp|P23526|SAHH_HUMAN	SAHH_HUMAN	Adenosylhomocysteinase (AdoHcyase) (EC 3.13.2.1) (S-adenosyl-L-homocysteine hydrolase)	AHCY SAHH	1	1	1	3	1	0	1	0.17396	0.799175	1.19005	0.849171	0.85414	0.877377
sp|P23528|COF1_HUMAN	COF1_HUMAN	Cofilin-1 (18 kDa phosphoprotein) (p18) (Cofilin, non-muscle isoform)	CFL1 CFL	6	21	16	15	20	19	6	-0.536678	0.00662812	1.31753	0.466998	0.0158385	0.557066
sp|Q9Y281|COF2_HUMAN	COF2_HUMAN	Cofilin-2 (Cofilin, muscle isoform)	CFL2	3	11	8	6	9	12	3	-0.768519	0.0372167	1.20024	0.722359	0.0755113	0.798897
sp|P23588|IF4B_HUMAN	IF4B_HUMAN	Eukaryotic translation initiation factor 4B (eIF-4B)	EIF4B	0	0	0	3	4	3	2	NA	NA	3.92878e+08	0.000142521	NA	0.000562785
sp|P23786|CPT2_HUMAN	CPT2_HUMAN	Carnitine O-palmitoyltransferase 2, mitochondrial (EC 2.3.1.21) (Carnitine palmitoyltransferase II) (CPT II)	CPT2 CPT1	0	0	0	1	1	1	1	NA	NA	2450703176383880	0.0442138	NA	0.0713945
sp|P24043|LAMA2_HUMAN	LAMA2_HUMAN	Laminin subunit alpha-2 (Laminin M chain) (Laminin-12 subunit alpha) (Laminin-2 subunit alpha) (Laminin-4 subunit alpha) (Merosin heavy chain)	LAMA2 LAMM	50	79	81	79	89	113	39	-0.0723353	0.383501	1.42411	0.0186931	0.488459	0.0373652
sp|P25391|LAMA1_HUMAN	LAMA1_HUMAN	Laminin subunit alpha-1 (Laminin A chain) (Laminin-1 subunit alpha) (Laminin-3 subunit alpha) (S-laminin subunit alpha) (S-LAM alpha)	LAMA1 LAMA	1	6	4	4	5	6	2	-0.168582	0.626852	1.36364	0.577779	0.707032	0.660905
sp|P24534|EF1B_HUMAN	EF1B_HUMAN	Elongation factor 1-beta (EF-1-beta)	EEF1B2 EEF1B EF1B	1	0	2	6	6	8	3	1.77643	0.00250198	35.3828	3.23e-06	0.00682701	1.96797e-05
sp|P24539|AT5F1_HUMAN	AT5F1_HUMAN	ATP synthase F(0) complex subunit B1, mitochondrial (ATP synthase peripheral stalk-membrane subunit b) (ATP synthase proton-transporting mitochondrial F(0) complex subunit B1) (ATP synthase subunit b) (ATPase subunit b)	ATP5PB ATP5F1	2	2	2	3	2	7	3	1.07941	0.00510421	2.0135	0.21038	0.0125664	0.284085
sp|P24752|THIL_HUMAN	THIL_HUMAN	Acetyl-CoA acetyltransferase, mitochondrial (EC 2.3.1.9) (Acetoacetyl-CoA thiolase) (T2)	ACAT1 ACAT MAT	3	5	5	0	3	0	2	-0.975728	0.0531876	-11.1147	0.000411708	0.101714	0.00142849
sp|P25311|ZA2G_HUMAN	ZA2G_HUMAN	Zinc-alpha-2-glycoprotein (Zn-alpha-2-GP) (Zn-alpha-2-glycoprotein)	AZGP1 ZAG ZNGP1	3	2	1	0	5	2	2	-1.00526	0.246298	-1	1	0.34363	1
sp|P25685|DNJB1_HUMAN	DNJB1_HUMAN	DnaJ homolog subfamily B member 1 (DnaJ protein homolog 1) (Heat shock 40 kDa protein 1) (HSP40) (Heat shock protein 40) (Human DnaJ protein 1) (hDj-1)	DNAJB1 DNAJ1 HDJ1 HSPF1	0	0	0	2	1	4	2	NA	NA	2.50574e+08	0.00194979	NA	0.00558478
sp|P25705|ATPA_HUMAN	ATPA_HUMAN	ATP synthase subunit alpha, mitochondrial (ATP synthase F1 subunit alpha)	ATP5F1A ATP5A ATP5A1 ATP5AL2 ATPM	19	27	37	39	50	54	17	0.806648	1.15284e-13	2.90488	2.86487e-06	1.84871e-12	1.76983e-05
sp|P25786|PSA1_HUMAN	PSA1_HUMAN	Proteasome subunit alpha type-1 (30 kDa prosomal protein) (PROS-30) (Macropain subunit C2) (Multicatalytic endopeptidase complex subunit C2) (Proteasome component C2) (Proteasome nu chain)	PSMA1 HC2 NU PROS30 PSC2	1	4	4	2	4	3	2	-0.0987746	0.826979	-1.26667	0.685788	0.877759	0.769558
sp|P25787|PSA2_HUMAN	PSA2_HUMAN	Proteasome subunit alpha type-2 (Macropain subunit C3) (Multicatalytic endopeptidase complex subunit C3) (Proteasome component C3)	PSMA2 HC3 PSC3	2	3	3	6	4	7	2	-0.397349	0.112669	3.49658	0.0376629	0.184911	0.067247
sp|P25788|PSA3_HUMAN	PSA3_HUMAN	Proteasome subunit alpha type-3 (Macropain subunit C8) (Multicatalytic endopeptidase complex subunit C8) (Proteasome component C8)	PSMA3 HC8 PSC8	3	2	6	6	7	7	3	0.0675307	0.862437	2.24882	0.103988	0.901731	0.155325
sp|P25789|PSA4_HUMAN	PSA4_HUMAN	Proteasome subunit alpha type-4 (Macropain subunit C9) (Multicatalytic endopeptidase complex subunit C9) (Proteasome component C9) (Proteasome subunit L)	PSMA4 HC9 PSC9	2	2	1	0	0	2	1	1.53445	0.420171	-4.28571	0.113435	0.521544	0.167783
sp|P25815|S100P_HUMAN	S100P_HUMAN	Protein S100-P (Migration-inducing gene 9 protein) (MIG9) (Protein S100-E) (S100 calcium-binding protein P)	S100P S100E	1	2	2	8	6	10	3	3.91381	1.75525e-11	15.6785	7.2755e-06	2.24638e-10	4.00604e-05
sp|P26232|CTNA2_HUMAN	CTNA2_HUMAN	Catenin alpha-2 (Alpha N-catenin) (Alpha-catenin-related protein)	CTNNA2 CAPR	7	4	7	11	7	8	4	0.930595	0.00342587	1.48785	0.376178	0.00890594	0.471019
sp|P35221|CTNA1_HUMAN	CTNA1_HUMAN	Catenin alpha-1 (Alpha E-catenin) (Cadherin-associated protein) (Renal carcinoma antigen NY-REN-13)	CTNNA1	7	4	7	15	10	12	6	0.895979	0.0029271	2.79044	0.00797127	0.00777638	0.0181893
sp|P26368|U2AF2_HUMAN	U2AF2_HUMAN	Splicing factor U2AF 65 kDa subunit (U2 auxiliary factor 65 kDa subunit) (hU2AF(65)) (hU2AF65) (U2 snRNP auxiliary factor large subunit)	U2AF2 U2AF65	0	2	1	5	8	9	3	0.708376	0.141922	17.1772	4.44832e-06	0.218886	2.60293e-05
sp|P26373|RL13_HUMAN	RL13_HUMAN	Large ribosomal subunit protein eL13 (60S ribosomal protein L13) (Breast basic conserved protein 1)	RPL13 BBC1 OK/SW-cl.46	9	7	6	16	13	14	6	1.44076	2.3865e-16	3.02296	0.00387103	5.4766e-15	0.0100049
sp|P26447|S10A4_HUMAN	S10A4_HUMAN	Protein S100-A4 (Calvasculin) (Metastasin) (Placental calcium-binding protein) (Protein Mts1) (S100 calcium-binding protein A4)	S100A4 CAPL MTS1	3	3	4	2	0	3	1	-1.12399	0.00686828	-23.1197	0.0041473	0.0163829	0.010626
sp|P26572|MGAT1_HUMAN	MGAT1_HUMAN	Alpha-1,3-mannosyl-glycoprotein 2-beta-N-acetylglucosaminyltransferase (EC 2.4.1.101) (N-glycosyl-oligosaccharide-glycoprotein N-acetylglucosaminyltransferase I) (GNT-I) (GlcNAc-T I)	MGAT1 GGNT1 GLCT1 GLYT1 MGAT	0	0	0	0	1	3	1	NA	NA	3.32528e+08	0.0166847	NA	0.0355552
sp|P26640|SYVC_HUMAN	SYVC_HUMAN	Valine--tRNA ligase (EC 6.1.1.9) (Protein G7a) (Valyl-tRNA synthetase) (ValRS)	VARS1 G7A VARS VARS2	1	0	0	2	1	0	1	-0.159718	0.74141	3.30916	0.33394	0.805565	0.425342
sp|P26641|EF1G_HUMAN	EF1G_HUMAN	Elongation factor 1-gamma (EF-1-gamma) (eEF-1B gamma)	EEF1G EF1G PRO1608	8	13	12	13	26	26	8	1.28079	6.35564e-07	3.24426	0.000172315	3.88044e-06	0.000658438
sp|P26885|FKBP2_HUMAN	FKBP2_HUMAN	Peptidyl-prolyl cis-trans isomerase FKBP2 (PPIase FKBP2) (EC 5.2.1.8) (13 kDa FK506-binding protein) (13 kDa FKBP) (FKBP-13) (FK506-binding protein 2) (FKBP-2) (Immunophilin FKBP13) (Rotamase)	FKBP2 FKBP13	1	4	4	5	8	8	3	0.50824	0.00798327	3.53608	0.0146604	0.0187734	0.0320108
sp|P27105|STOM_HUMAN	STOM_HUMAN	Stomatin (Erythrocyte band 7 integral membrane protein) (Erythrocyte membrane protein band 7.2) (Protein 7.2b)	STOM BND7 EPB72	10	20	21	11	9	15	7	-1.44061	3.487e-15	-3.37208	0.00023248	7.36697e-14	0.000849871
sp|P27348|1433T_HUMAN	1433T_HUMAN	14-3-3 protein theta (14-3-3 protein T-cell) (14-3-3 protein tau) (Protein HS1)	YWHAQ	12	19	21	15	17	30	8	-0.0181728	0.84164	1.03465	0.921947	0.886954	0.933531
sp|P31946|1433B_HUMAN	1433B_HUMAN	14-3-3 protein beta/alpha (Protein 1054) (Protein kinase C inhibitor protein 1) (KCIP-1) [Cleaved into: 14-3-3 protein beta/alpha, N-terminally processed]	YWHAB	21	35	33	29	36	50	12	0.227634	0.0031732	1.51022	0.157047	0.00833043	0.224914
sp|P31947|1433S_HUMAN	1433S_HUMAN	14-3-3 protein sigma (Epithelial cell marker protein 1) (Stratifin)	SFN HME1	6	8	11	9	7	16	4	0.362884	0.000348965	1.27432	0.625631	0.00114402	0.708782
sp|P61981|1433G_HUMAN	1433G_HUMAN	14-3-3 protein gamma (Protein kinase C inhibitor protein 1) (KCIP-1) [Cleaved into: 14-3-3 protein gamma, N-terminally processed]	YWHAG	15	24	25	20	25	38	10	0.748934	8.77904e-13	1.41647	0.266922	1.2701e-11	0.349006
sp|P62258|1433E_HUMAN	1433E_HUMAN	14-3-3 protein epsilon (14-3-3E)	YWHAE	16	27	25	29	32	40	12	0.255501	0.0558095	1.92984	0.0111007	0.105365	0.0248028
sp|P63104|1433Z_HUMAN	1433Z_HUMAN	14-3-3 protein zeta/delta (Protein kinase C inhibitor protein 1) (KCIP-1)	YWHAZ	23	45	41	39	39	65	15	0.673156	1.06721e-12	1.62423	0.0711027	1.52738e-11	0.11107
sp|Q04917|1433F_HUMAN	1433F_HUMAN	14-3-3 protein eta (Protein AS1)	YWHAH YWHA1	13	19	20	19	11	31	9	-0.0781901	0.497806	-1.04952	0.87371	0.596403	0.891818
sp|P27449|VATL_HUMAN	VATL_HUMAN	V-type proton ATPase 16 kDa proteolipid subunit c (V-ATPase 16 kDa proteolipid subunit c) (Vacuolar proton pump 16 kDa proteolipid subunit c)	ATP6V0C ATP6C ATP6L ATPL	0	2	0	2	3	1	1	0.196111	0.763531	4.16171	0.127067	0.821783	0.185576
sp|P27487|DPP4_HUMAN	DPP4_HUMAN	Dipeptidyl peptidase 4 (EC 3.4.14.5) (ADABP) (Adenosine deaminase complexing protein 2) (ADCP-2) (Dipeptidyl peptidase IV) (DPP IV) (T-cell activation antigen CD26) (TP103) (CD antigen CD26) [Cleaved into: Dipeptidyl peptidase 4 membrane form (Dipeptidyl peptidase IV membrane form); Dipeptidyl peptidase 4 soluble form (Dipeptidyl peptidase IV soluble form)]	DPP4 ADCP2 CD26	9	19	15	14	11	7	7	-0.799334	9.55117e-05	-2.49803	0.00585629	0.000361153	0.0143613
sp|P27635|RL10_HUMAN	RL10_HUMAN	Large ribosomal subunit protein uL16 (60S ribosomal protein L10) (Laminin receptor homolog) (Protein QM) (Ribosomal protein L10) (Tumor suppressor QM)	RPL10 DXS648E QM	0	0	0	3	1	0	1	NA	NA	3.49647e+08	0.0133217	NA	0.0293772
sp|P27797|CALR_HUMAN	CALR_HUMAN	Calreticulin (CRP55) (Calregulin) (Endoplasmic reticulum resident protein 60) (ERp60) (HACBP) (grp60)	CALR CRTC	16	18	26	23	27	29	11	0.647818	1.68253e-10	1.40707	0.254605	1.85078e-09	0.335874
sp|P27816|MAP4_HUMAN	MAP4_HUMAN	Microtubule-associated protein 4 (MAP-4)	MAP4	2	2	5	1	0	1	2	-0.687892	0.192511	-8.48294	0.00537467	0.280649	0.0133266
sp|P27824|CALX_HUMAN	CALX_HUMAN	Calnexin (IP90) (Major histocompatibility complex class I antigen-binding protein p88) (p90)	CANX	8	10	14	43	46	60	16	1.75262	5.54694e-17	29.3647	3.26309e-33	1.34236e-15	2.41061e-31
sp|P28062|PSB8_HUMAN	PSB8_HUMAN	Proteasome subunit beta type-8 (EC 3.4.25.1) (Low molecular mass protein 7) (Macropain subunit C13) (Multicatalytic endopeptidase complex subunit C13) (Proteasome component C13) (Proteasome subunit beta-5i) (Really interesting new gene 10 protein)	PSMB8 LMP7 PSMB5i RING10 Y2	1	2	1	2	0	0	1	-3.26039	0.156634	-3	0.248624	0.237791	0.329701
sp|P28065|PSB9_HUMAN	PSB9_HUMAN	Proteasome subunit beta type-9 (EC 3.4.25.1) (Low molecular mass protein 2) (Macropain chain 7) (Multicatalytic endopeptidase complex chain 7) (Proteasome chain 7) (Proteasome subunit beta-1i) (Really interesting new gene 12 protein)	PSMB9 LMP2 PSMB6i RING12	2	5	4	1	0	0	1	-1.05619	0.0642083	-143	3.02495e-06	0.11804	1.86223e-05
sp|P28066|PSA5_HUMAN	PSA5_HUMAN	Proteasome subunit alpha type-5 (Macropain zeta chain) (Multicatalytic endopeptidase complex zeta chain) (Proteasome zeta chain)	PSMA5	4	3	3	4	6	8	3	-0.673958	0.016504	1.99798	0.156857	0.0361891	0.224825
sp|P28070|PSB4_HUMAN	PSB4_HUMAN	Proteasome subunit beta type-4 (26 kDa prosomal protein) (HsBPROS26) (PROS-26) (Macropain beta chain) (Multicatalytic endopeptidase complex beta chain) (Proteasome beta chain) (Proteasome chain 3) (HsN3)	PSMB4 PROS26	2	0	2	2	5	3	2	0.00232316	0.993619	2.77778	0.117234	0.994366	0.172495
sp|P28072|PSB6_HUMAN	PSB6_HUMAN	Proteasome subunit beta type-6 (EC 3.4.25.1) (Macropain delta chain) (Multicatalytic endopeptidase complex delta chain) (Proteasome delta chain) (Proteasome subunit Y)	PSMB6 LMPY Y	5	7	4	5	7	7	2	0.716002	1.72172e-06	1.05576	0.927192	9.71022e-06	0.938306
sp|P28074|PSB5_HUMAN	PSB5_HUMAN	Proteasome subunit beta type-5 (EC 3.4.25.1) (Macropain epsilon chain) (Multicatalytic endopeptidase complex epsilon chain) (Proteasome chain 6) (Proteasome epsilon chain) (Proteasome subunit MB1) (Proteasome subunit X)	PSMB5 LMPX MB1 X	4	4	6	9	10	9	4	0.371074	0.0653371	2.42857	0.0297664	0.11995	0.0548347
sp|P28331|NDUS1_HUMAN	NDUS1_HUMAN	NADH-ubiquinone oxidoreductase 75 kDa subunit, mitochondrial (EC 7.1.1.2) (Complex I-75kD) (CI-75kD)	NDUFS1	1	1	0	5	1	3	2	2.01857	0.0546859	5.41831	0.029694	0.103981	0.054784
sp|P28838|AMPL_HUMAN	AMPL_HUMAN	Cytosol aminopeptidase (EC 3.4.11.1) (Cysteinylglycine-S-conjugate dipeptidase) (EC 3.4.13.23) (Leucine aminopeptidase 3) (LAP-3) (Leucyl aminopeptidase) (Peptidase S) (Proline aminopeptidase) (EC 3.4.11.5) (Prolyl aminopeptidase)	LAP3 LAPEP PEPS	4	6	9	5	6	8	5	-1.45783	3.68949e-08	-1.30269	0.529495	2.69819e-07	0.61279
sp|P29401|TKT_HUMAN	TKT_HUMAN	Transketolase (TK) (EC 2.2.1.1)	TKT	15	20	20	33	32	37	13	0.862097	6.5678e-11	2.91483	2.17017e-05	7.73605e-10	0.000107779
sp|P29474|NOS3_HUMAN	NOS3_HUMAN	Nitric oxide synthase 3 (EC 1.14.13.39) (Constitutive NOS) (cNOS) (EC-NOS) (NOS type III) (NOSIII) (Nitric oxide synthase, endothelial) (Endothelial NOS) (eNOS)	NOS3	0	0	0	9	7	11	3	NA	NA	2.03324e+09	3.3891e-12	NA	6.46116e-11
sp|P29536|LMOD1_HUMAN	LMOD1_HUMAN	Leiomodin-1 (64 kDa autoantigen 1D) (64 kDa autoantigen 1D3) (64 kDa autoantigen D1) (Leiomodin, muscle form) (Smooth muscle leiomodin) (SM-Lmod) (Thyroid-associated ophthalmopathy autoantigen)	LMOD1	1	1	2	0	0	0	1	NA	NA	-4992715052399070	0.00793336	NA	0.0181434
sp|P29590|PML_HUMAN	PML_HUMAN	Protein PML (E3 SUMO-protein ligase PML) (EC 2.3.2.-) (Promyelocytic leukemia protein) (RING finger protein 71) (RING-type E3 SUMO transferase PML) (Tripartite motif-containing protein 19) (TRIM19)	PML MYL PP8675 RNF71 TRIM19	7	10	4	5	4	1	4	-1.29597	1.17877e-07	-3.80947	0.00318815	8.00484e-07	0.00850014
sp|P29692|EF1D_HUMAN	EF1D_HUMAN	Elongation factor 1-delta (EF-1-delta) (Antigen NY-CO-4)	EEF1D EF1D	4	4	8	5	13	10	6	0.834839	0.000812095	1.87332	0.101706	0.00247912	0.152818
sp|P30038|AL4A1_HUMAN	AL4A1_HUMAN	Delta-1-pyrroline-5-carboxylate dehydrogenase, mitochondrial (P5C dehydrogenase) (EC 1.2.1.88) (Aldehyde dehydrogenase family 4 member A1) (L-glutamate gamma-semialdehyde dehydrogenase)	ALDH4A1 ALDH4 P5CDH	0	0	1	5	8	9	4	-0.224607	0.73445	30.4118	5.33878e-07	0.799961	4.06252e-06
sp|P30040|ERP29_HUMAN	ERP29_HUMAN	Endoplasmic reticulum resident protein 29 (ERp29) (Endoplasmic reticulum resident protein 28) (ERp28) (Endoplasmic reticulum resident protein 31) (ERp31)	ERP29 C12orf8 ERP28	0	1	2	6	4	6	3	0.789835	0.238534	7.28423	0.00120687	0.335967	0.00359626
sp|P30041|PRDX6_HUMAN	PRDX6_HUMAN	Peroxiredoxin-6 (EC 1.11.1.27) (1-Cys peroxiredoxin) (1-Cys PRX) (24 kDa protein) (Acidic calcium-independent phospholipase A2) (aiPLA2) (EC 3.1.1.4) (Antioxidant protein 2) (Glutathione-dependent peroxiredoxin) (Liver 2D page spot 40) (Lysophosphatidylcholine acyltransferase 5) (LPC acyltransferase 5) (LPCAT-5) (Lyso-PC acyltransferase 5) (EC 2.3.1.23) (Non-selenium glutathione peroxidase) (NSGP…	PRDX6 AOP2 KIAA0106	6	16	13	13	20	22	9	0.884505	0.00148915	1.80803	0.0493179	0.00433069	0.0789803
sp|P30043|BLVRB_HUMAN	BLVRB_HUMAN	Flavin reductase (NADPH) (FR) (EC 1.5.1.30) (Biliverdin reductase B) (BVR-B) (EC 1.3.1.24) (Biliverdin-IX beta-reductase) (Green heme-binding protein) (GHBP) (NADPH-dependent diaphorase) (NADPH-flavin reductase) (FLR)	BLVRB FLR	3	3	8	5	3	4	3	-0.087407	0.748753	-1.84604	0.254532	0.810236	0.335874
sp|P30044|PRDX5_HUMAN	PRDX5_HUMAN	Peroxiredoxin-5, mitochondrial (EC 1.11.1.24) (Alu corepressor 1) (Antioxidant enzyme B166) (AOEB166) (Liver tissue 2D-page spot 71B) (PLP) (Peroxiredoxin V) (Prx-V) (Peroxisomal antioxidant enzyme) (TPx type VI) (Thioredoxin peroxidase PMP20) (Thioredoxin-dependent peroxiredoxin 5)	PRDX5 ACR1 SBBI10	6	14	9	10	10	12	4	0.415909	0.140758	-1.2324	0.673973	0.217595	0.757258
sp|P30048|PRDX3_HUMAN	PRDX3_HUMAN	Thioredoxin-dependent peroxide reductase, mitochondrial (EC 1.11.1.24) (Antioxidant protein 1) (AOP-1) (HBC189) (Peroxiredoxin III) (Prx-III) (Peroxiredoxin-3) (Protein MER5 homolog) (Thioredoxin-dependent peroxiredoxin 3)	PRDX3 AOP1	4	3	3	3	5	6	2	0.166876	0.628413	1.67564	0.456975	0.707032	0.553809
sp|P30049|ATPD_HUMAN	ATPD_HUMAN	ATP synthase subunit delta, mitochondrial (ATP synthase F1 subunit delta) (F-ATPase delta subunit)	ATP5F1D ATP5D	0	4	1	1	1	1	1	0.550486	0.449586	-2.61905	0.264054	0.549664	0.346122
sp|P30050|RL12_HUMAN	RL12_HUMAN	Large ribosomal subunit protein uL11 (60S ribosomal protein L12)	RPL12	4	2	6	6	6	6	3	0.785352	0.126641	1.59004	0.366182	0.198539	0.459477
sp|P30084|ECHM_HUMAN	ECHM_HUMAN	Enoyl-CoA hydratase, mitochondrial (mECH) (mECH1) (EC 4.2.1.17) (EC 5.3.3.8) (Enoyl-CoA hydratase 1) (ECHS1) (Short-chain enoyl-CoA hydratase) (SCEH)	ECHS1	0	0	3	3	1	1	1	0.558955	0.407561	1.66039	0.560144	0.512241	0.643222
sp|P30086|PEBP1_HUMAN	PEBP1_HUMAN	Phosphatidylethanolamine-binding protein 1 (PEBP-1) (HCNPpp) (Neuropolypeptide h3) (Prostatic-binding protein) (Raf kinase inhibitor protein) (RKIP) [Cleaved into: Hippocampal cholinergic neurostimulating peptide (HCNP)]	PEBP1 PBP PEBP	3	4	5	4	3	3	2	-1.79334	0.00105058	-1.8728	0.282858	0.00314229	0.367674
sp|P30101|PDIA3_HUMAN	PDIA3_HUMAN	Protein disulfide-isomerase A3 (EC 5.3.4.1) (58 kDa glucose-regulated protein) (58 kDa microsomal protein) (p58) (Disulfide isomerase ER-60) (Endoplasmic reticulum resident protein 57) (ER protein 57) (ERp57) (Endoplasmic reticulum resident protein 60) (ER protein 60) (ERp60)	PDIA3 ERP57 ERP60 GRP58	22	47	46	75	82	81	25	1.42466	4.15906e-41	4.59581	4.37234e-17	3.69047e-39	1.31392e-15
sp|P54136|SYRC_HUMAN	SYRC_HUMAN	Arginine--tRNA ligase, cytoplasmic (EC 6.1.1.19) (Arginyl-tRNA synthetase) (ArgRS)	RARS1 RARS	3	1	1	11	7	7	4	1.27543	0.0119917	8.39326	4.00521e-05	0.0270983	0.000181617
sp|P30153|2AAA_HUMAN	2AAA_HUMAN	Serine/threonine-protein phosphatase 2A 65 kDa regulatory subunit A alpha isoform (Medium tumor antigen-associated 61 kDa protein) (PP2A subunit A isoform PR65-alpha) (PP2A subunit A isoform R1-alpha)	PPP2R1A	6	5	11	11	12	15	6	-0.021471	0.940838	1.94456	0.0565597	0.966247	0.0894562
sp|P30154|2AAB_HUMAN	2AAB_HUMAN	Serine/threonine-protein phosphatase 2A 65 kDa regulatory subunit A beta isoform (PP2A subunit A isoform PR65-beta) (PP2A subunit A isoform R1-beta)	PPP2R1B	4	3	7	7	6	9	3	-0.257922	0.53423	1.80899	0.230087	0.6287	0.307882
sp|P30622|CLIP1_HUMAN	CLIP1_HUMAN	CAP-Gly domain-containing linker protein 1 (Cytoplasmic linker protein 1) (Cytoplasmic linker protein 170 alpha-2) (CLIP-170) (Reed-Sternberg intermediate filament-associated protein) (Restin)	CLIP1 CYLN1 RSN	0	0	0	2	3	6	2	NA	NA	5.06119e+08	4.71891e-05	NA	0.00020969
sp|P31025|LCN1_HUMAN	LCN1_HUMAN	Lipocalin-1 (Tear lipocalin) (Tlc) (Tear prealbumin) (TP) (von Ebner gland protein) (VEG protein)	LCN1 VEGP	0	3	2	0	5	3	1	-0.0486829	0.955107	3.28496	0.241146	0.974883	0.321709
sp|Q5VSP4|LC1L1_HUMAN	LC1L1_HUMAN	Putative lipocalin 1-like protein 1 (Lipocalin 1-like pseudogene 1)	LCN1P1 LCN1L1	0	3	2	0	5	3	1	-0.0486829	0.955107	3.28496	0.241146	0.974883	0.321709
sp|P31040|SDHA_HUMAN	SDHA_HUMAN	Succinate dehydrogenase [ubiquinone] flavoprotein subunit, mitochondrial (EC 1.3.5.1) (Flavoprotein subunit of complex II) (Fp)	SDHA SDH2 SDHF	3	5	4	3	4	4	1	0.103553	0.627309	-1126710140908310	0.0442138	0.707032	0.0713945
sp|P31146|COR1A_HUMAN	COR1A_HUMAN	Coronin-1A (Coronin-like protein A) (Clipin-A) (Coronin-like protein p57) (Tryptophan aspartate-containing coat protein) (TACO)	CORO1A CORO1	4	6	12	3	2	0	4	-1.63028	0.000219869	-10.7253	5.54674e-06	0.000766089	3.18264e-05
sp|P31150|GDIA_HUMAN	GDIA_HUMAN	Rab GDP dissociation inhibitor alpha (Rab GDI alpha) (Guanosine diphosphate dissociation inhibitor 1) (GDI-1) (Oligophrenin-2) (Protein XAP-4)	GDI1 GDIL OPHN2 RABGDIA XAP4	1	4	5	5	4	5	2	0.509307	0.0446313	1.46163	0.523085	0.0880064	0.606164
sp|P50395|GDIB_HUMAN	GDIB_HUMAN	Rab GDP dissociation inhibitor beta (Rab GDI beta) (Guanosine diphosphate dissociation inhibitor 2) (GDI-2)	GDI2 RABGDIB	3	9	12	9	9	10	4	0.0640327	0.772699	-1.00544	0.989912	0.830745	0.993836
sp|P31153|METK2_HUMAN	METK2_HUMAN	S-adenosylmethionine synthase isoform type-2 (AdoMet synthase 2) (EC 2.5.1.6) (Methionine adenosyltransferase 2) (MAT 2) (Methionine adenosyltransferase II) (MAT-II)	MAT2A AMS2 MATA2	0	0	2	1	0	1	1	-2.18004	0.239817	-1.2607	0.836831	0.337061	0.868273
sp|P31930|QCR1_HUMAN	QCR1_HUMAN	Cytochrome b-c1 complex subunit 1, mitochondrial (Complex III subunit 1) (Core protein I) (Ubiquinol-cytochrome-c reductase complex core protein 1)	UQCRC1	2	3	2	3	6	7	3	0.552876	0.426319	2.72412	0.0596786	0.526374	0.0940534
sp|P31937|3HIDH_HUMAN	3HIDH_HUMAN	3-hydroxyisobutyrate dehydrogenase, mitochondrial (HIBADH) (EC 1.1.1.31)	HIBADH	0	0	2	2	1	0	1	-0.0662726	0.960863	1.36364	0.757922	0.977759	0.818389
sp|P31942|HNRH3_HUMAN	HNRH3_HUMAN	Heterogeneous nuclear ribonucleoprotein H3 (hnRNP H3) (Heterogeneous nuclear ribonucleoprotein 2H9) (hnRNP 2H9)	HNRNPH3 HNRPH3	4	7	7	12	15	18	5	1.15145	6.31186e-09	8.59407	2.62443e-06	5.91626e-08	1.63842e-05
sp|P31943|HNRH1_HUMAN	HNRH1_HUMAN	Heterogeneous nuclear ribonucleoprotein H (hnRNP H) [Cleaved into: Heterogeneous nuclear ribonucleoprotein H, N-terminally processed]	HNRNPH1 HNRPH HNRPH1	5	7	13	15	20	22	7	1.65562	5.45659e-14	5.35664	6.7648e-06	8.96633e-13	3.73645e-05
sp|P52597|HNRPF_HUMAN	HNRPF_HUMAN	Heterogeneous nuclear ribonucleoprotein F (hnRNP F) (Nucleolin-like protein mcs94-1) [Cleaved into: Heterogeneous nuclear ribonucleoprotein F, N-terminally processed]	HNRNPF HNRPF	2	2	3	9	11	13	4	0.985189	0.0371833	20.6365	5.43104e-08	0.0755113	5.56603e-07
sp|P55795|HNRH2_HUMAN	HNRH2_HUMAN	Heterogeneous nuclear ribonucleoprotein H2 (hnRNP H2) (FTP-3) (Heterogeneous nuclear ribonucleoprotein H') (hnRNP H') [Cleaved into: Heterogeneous nuclear ribonucleoprotein H2, N-terminally processed]	HNRNPH2 FTP3 HNRPH2	3	5	7	10	9	11	4	1.67584	4.46038e-13	4.80139	0.00349559	6.59641e-12	0.00922145
sp|P31944|CASPE_HUMAN	CASPE_HUMAN	Caspase-14 (CASP-14) (EC 3.4.22.-) [Cleaved into: Caspase-14 subunit p17, mature form; Caspase-14 subunit p10, mature form; Caspase-14 subunit p20, intermediate form; Caspase-14 subunit p8, intermediate form]	CASP14	7	7	2	0	4	2	5	-1.16069	0.17392	-3.88382	0.00565205	0.256637	0.0139182
sp|P31949|S10AB_HUMAN	S10AB_HUMAN	Protein S100-A11 (Calgizzarin) (Metastatic lymph node gene 70 protein) (MLN 70) (Protein S100-C) (S100 calcium-binding protein A11) [Cleaved into: Protein S100-A11, N-terminally processed]	S100A11 MLN70 S100C	1	0	0	2	2	0	1	1.25005	0.00869291	4.93341	0.163857	0.0202277	0.233349
sp|P32119|PRDX2_HUMAN	PRDX2_HUMAN	Peroxiredoxin-2 (EC 1.11.1.24) (Natural killer cell-enhancing factor B) (NKEF-B) (PRP) (Thiol-specific antioxidant protein) (TSA) (Thioredoxin peroxidase 1) (Thioredoxin-dependent peroxide reductase 1) (Thioredoxin-dependent peroxiredoxin 2)	PRDX2 NKEFB TDPX1	8	15	17	17	23	21	6	0.403944	7.47054e-05	2.23805	0.02142	0.000285727	0.0421975
sp|Q06830|PRDX1_HUMAN	PRDX1_HUMAN	Peroxiredoxin-1 (EC 1.11.1.24) (Natural killer cell-enhancing factor A) (NKEF-A) (Proliferation-associated gene protein) (PAG) (Thioredoxin peroxidase 2) (Thioredoxin-dependent peroxide reductase 2) (Thioredoxin-dependent peroxiredoxin 1)	PRDX1 PAGA PAGB TDPX2	7	12	7	10	15	15	8	0.484677	0.300822	1.57387	0.15593	0.401197	0.223676
sp|P32969|RL9_HUMAN	RL9_HUMAN	Large ribosomal subunit protein uL6 (60S ribosomal protein L9)	RPL9 OK/SW-cl.103; RPL9P7; RPL9P8; RPL9P9	1	2	2	5	9	15	5	1.40013	0.000117593	10.1756	2.4634e-06	0.00043598	1.55431e-05
sp|P33151|CADH5_HUMAN	CADH5_HUMAN	Cadherin-5 (7B4 antigen) (Vascular endothelial cadherin) (VE-cadherin) (CD antigen CD144)	CDH5	4	3	5	0	0	3	3	-0.0155796	0.981196	-6.97489	0.00234061	0.987129	0.00659762
sp|P33176|KINH_HUMAN	KINH_HUMAN	Kinesin-1 heavy chain (Conventional kinesin heavy chain) (Ubiquitous kinesin heavy chain) (UKHC)	KIF5B KNS KNS1	2	0	0	6	9	6	3	-0.221036	0.746304	24.6382	1.62087e-06	0.809561	1.06044e-05
sp|P34932|HSP74_HUMAN	HSP74_HUMAN	Heat shock 70 kDa protein 4 (HSP70RY) (Heat shock 70-related protein APG-2)	HSPA4 APG2	1	2	2	3	5	7	3	0.146344	0.520043	3.44444	0.0246748	0.616913	0.0465904
sp|P35222|CTNB1_HUMAN	CTNB1_HUMAN	Catenin beta-1 (Beta-catenin)	CTNNB1 CTNNB OK/SW-cl.35 PRO2286	7	2	6	12	10	9	6	0.597813	0.000507375	2.46517	0.0217715	0.00161946	0.0427947
sp|P35232|PHB1_HUMAN	PHB1_HUMAN	Prohibitin 1	PHB1 PHB	15	21	16	27	31	31	12	1.0536	3.01544e-22	2.5671	0.000494308	1.08474e-20	0.00166935
sp|P35237|SPB6_HUMAN	SPB6_HUMAN	Serpin B6 (Cytoplasmic antiproteinase) (CAP) (Peptidase inhibitor 6) (PI-6) (Placental thrombin inhibitor)	SERPINB6 PI6 PTI	9	13	9	9	11	9	4	-0.673309	0.000322416	-2.06971	0.122643	0.00108095	0.180304
sp|P35268|RL22_HUMAN	RL22_HUMAN	Large ribosomal subunit protein eL22 (60S ribosomal protein L22) (EBER-associated protein) (EAP) (Epstein-Barr virus small RNA-associated protein) (Heparin-binding protein HBp15)	RPL22	0	1	0	2	5	4	2	1.5177	0.0064108	14.8824	0.00129694	0.0154579	0.00385817
sp|P35527|K1C9_HUMAN	K1C9_HUMAN	Keratin, type I cytoskeletal 9 (Cytokeratin-9) (CK-9) (Keratin-9) (K9)	KRT9	28	102	88	26	129	97	58	0.0663151	0.783525	1.0468	0.721313	0.841025	0.798897
sp|P35555|FBN1_HUMAN	FBN1_HUMAN	Fibrillin-1 [Cleaved into: Asprosin]	FBN1 FBN	16	32	26	16	14	24	11	-1.41102	5.02366e-10	-3.28448	3.05592e-05	5.30674e-09	0.000142209
sp|Q75N90|FBN3_HUMAN	FBN3_HUMAN	Fibrillin-3 [Cleaved into: Fibrillin-3 C-terminal peptide]	FBN3 KIAA1776	2	5	4	4	4	5	1	-1.85431	3.37144e-05	1.18182	0.909705	0.000137229	0.923404
sp|P35556|FBN2_HUMAN	FBN2_HUMAN	Fibrillin-2 [Cleaved into: Placensin]	FBN2	6	10	6	5	4	6	2	-0.893364	0.00335569	-30.0219	0.000141531	0.00877489	0.000560122
sp|P35573|GDE_HUMAN	GDE_HUMAN	Glycogen debranching enzyme (Glycogen debrancher) [Includes: 4-alpha-glucanotransferase (EC 2.4.1.25) (Oligo-1,4-1,4-glucantransferase); Amylo-alpha-1,6-glucosidase (Amylo-1,6-glucosidase) (EC 3.2.1.33) (Dextrin 6-alpha-D-glucosidase)]	AGL GDE	0	0	0	7	7	10	4	NA	NA	6.62211e+08	1.14993e-09	NA	1.49913e-08
sp|P35579|MYH9_HUMAN	MYH9_HUMAN	Myosin-9 (Cellular myosin heavy chain, type A) (Myosin heavy chain 9) (Myosin heavy chain, non-muscle IIa) (Non-muscle myosin heavy chain A) (NMMHC-A) (Non-muscle myosin heavy chain IIa) (NMMHC II-a) (NMMHC-IIA)	MYH9	132	190	174	139	172	191	70	-0.972296	8.78138e-62	-1.60074	3.73373e-05	2.922e-59	0.000170178
sp|P35580|MYH10_HUMAN	MYH10_HUMAN	Myosin-10 (Cellular myosin heavy chain, type B) (Myosin heavy chain 10) (Myosin heavy chain, non-muscle IIb) (Non-muscle myosin heavy chain B) (NMMHC-B) (Non-muscle myosin heavy chain IIb) (NMMHC II-b) (NMMHC-IIB)	MYH10	55	57	66	78	99	114	41	0.210014	0.0132526	2.18012	8.29007e-08	0.0296457	7.94502e-07
sp|P35749|MYH11_HUMAN	MYH11_HUMAN	Myosin-11 (Myosin heavy chain 11) (Myosin heavy chain, smooth muscle isoform) (SMMHC)	MYH11 KIAA0866	90	112	134	33	50	69	54	-1.4348	2.36063e-30	-7.43676	1.01008e-47	1.40758e-28	1.79087e-45
sp|Q7Z406|MYH14_HUMAN	MYH14_HUMAN	Myosin-14 (Myosin heavy chain 14) (Myosin heavy chain, non-muscle IIc) (Non-muscle myosin heavy chain IIc) (NMHC II-C)	MYH14 KIAA2034 FP17425	13	18	20	13	18	21	8	-1.21471	1.91108e-08	-1.38228	0.286881	1.6099e-07	0.372357
sp|P35606|COPB2_HUMAN	COPB2_HUMAN	Coatomer subunit beta' (Beta'-coat protein) (Beta'-COP) (p102)	COPB2	0	6	3	3	8	3	2	0.880339	0.0154009	1.98166	0.263029	0.0339943	0.34519
sp|P35613|BASI_HUMAN	BASI_HUMAN	Basigin (5F7) (Collagenase stimulatory factor) (Extracellular matrix metalloproteinase inducer) (EMMPRIN) (Hepatoma-associated antigen) (HAb18G) (Leukocyte activation antigen M6) (OK blood group antigen) (Tumor cell-derived collagenase stimulatory factor) (TCSF) (CD antigen CD147)	BSG UNQ6505/PRO21383	0	0	0	2	1	1	1	NA	NA	5825152070001200	0.0182369	NA	0.0366599
sp|P35637|FUS_HUMAN	FUS_HUMAN	RNA-binding protein FUS (75 kDa DNA-pairing protein) (Oncogene FUS) (Oncogene TLS) (POMp75) (Translocated in liposarcoma protein)	FUS TLS	0	1	3	5	6	6	2	2.04658	4.4847e-06	14.3625	0.000233624	2.26104e-05	0.000852297
sp|Q92804|RBP56_HUMAN	RBP56_HUMAN	TATA-binding protein-associated factor 2N (68 kDa TATA-binding protein-associated factor) (TAF(II)68) (TAFII68) (RNA-binding protein 56)	TAF15 RBP56 TAF2N	1	1	4	7	9	10	3	1.74973	5.15832e-08	10.1157	1.55003e-05	3.73137e-07	8.01226e-05
sp|P35658|NU214_HUMAN	NU214_HUMAN	Nuclear pore complex protein Nup214 (214 kDa nucleoporin) (Nucleoporin Nup214) (Protein CAN)	NUP214 CAIN CAN KIAA0023	0	0	0	0	2	1	1	NA	NA	1749588596177190	0.0442138	NA	0.0713945
sp|P35659|DEK_HUMAN	DEK_HUMAN	Protein DEK	DEK	0	0	0	2	1	1	1	NA	NA	9206142213286980	0.0182369	NA	0.0366599
sp|P35754|GLRX1_HUMAN	GLRX1_HUMAN	Glutaredoxin-1 (Thioltransferase-1) (TTase-1)	GLRX GRX	3	1	2	5	1	5	2	0.225835	0.621041	2.19058	0.26413	0.702483	0.346122
sp|P35998|PRS7_HUMAN	PRS7_HUMAN	26S proteasome regulatory subunit 7 (26S proteasome AAA-ATPase subunit RPT1) (Proteasome 26S subunit ATPase 2)	PSMC2 MSS1	1	2	1	2	3	3	1	0.969512	0.00256115	2.66667	0.221924	0.00694276	0.29831
sp|P36406|TRI23_HUMAN	TRI23_HUMAN	E3 ubiquitin-protein ligase TRIM23 (EC 2.3.2.27) (ADP-ribosylation factor domain-containing protein 1) (GTP-binding protein ARD-1) (RING finger protein 46) (RING-type E3 ubiquitin transferase TRIM23) (Tripartite motif-containing protein 23)	TRIM23 ARD1 ARFD1 RNF46	1	3	4	3	3	5	1	1.32936	5.14008e-06	1.9263	0.487406	2.53387e-05	0.572226
sp|P36542|ATPG_HUMAN	ATPG_HUMAN	ATP synthase subunit gamma, mitochondrial (ATP synthase F1 subunit gamma) (F-ATPase gamma subunit)	ATP5F1C ATP5C ATP5C1 ATP5CL1	0	1	3	3	1	4	2	1.16908	0.0449428	1.9974	0.314052	0.0883587	0.402613
sp|P36543|VATE1_HUMAN	VATE1_HUMAN	V-type proton ATPase subunit E 1 (V-ATPase subunit E 1) (V-ATPase 31 kDa subunit) (p31) (Vacuolar proton pump subunit E 1)	ATP6V1E1 ATP6E ATP6E2	0	1	2	1	3	3	1	-0.0390834	0.845772	3	0.186846	0.889196	0.257203
sp|P36578|RL4_HUMAN	RL4_HUMAN	Large ribosomal subunit protein uL4 (60S ribosomal protein L1) (60S ribosomal protein L4)	RPL4 RPL1	3	11	14	15	23	27	10	1.45923	3.70614e-15	5.40777	1.14314e-06	7.70762e-14	7.81397e-06
sp|P36776|LONM_HUMAN	LONM_HUMAN	Lon protease homolog, mitochondrial (EC 3.4.21.53) (LONHs) (Lon protease-like protein) (LONP) (Mitochondrial ATP-dependent protease Lon) (Serine protease 15)	LONP1 PRSS15	0	0	0	3	4	5	2	NA	NA	1.43842e+13	2.25124e-05	NA	0.000110873
sp|P36871|PGM1_HUMAN	PGM1_HUMAN	Phosphoglucomutase-1 (PGM 1) (EC 5.4.2.2) (Glucose phosphomutase 1)	PGM1	3	5	4	9	11	17	7	1.15801	0.000473515	4.26983	0.000126629	0.00151867	0.000507947
sp|P36955|PEDF_HUMAN	PEDF_HUMAN	Pigment epithelium-derived factor (PEDF) (Cell proliferation-inducing gene 35 protein) (EPC-1) (Serpin F1)	SERPINF1 PEDF PIG35	1	0	2	0	0	0	1	NA	NA	-3.83442e+08	0.0234134	NA	0.0452096
sp|P36957|ODO2_HUMAN	ODO2_HUMAN	Dihydrolipoyllysine-residue succinyltransferase component of 2-oxoglutarate dehydrogenase complex, mitochondrial (EC 2.3.1.61) (2-oxoglutarate dehydrogenase complex component E2) (OGDC-E2) (Dihydrolipoamide succinyltransferase component of 2-oxoglutarate dehydrogenase complex) (E2K)	DLST DLTS	0	0	0	6	10	6	3	NA	NA	7.45319e+08	3.90059e-09	NA	4.64144e-08
sp|P37059|DHB2_HUMAN	DHB2_HUMAN	17-beta-hydroxysteroid dehydrogenase type 2 (17-beta-HSD 2) (20 alpha-hydroxysteroid dehydrogenase) (20-alpha-HSD) (E2DH) (Estradiol 17-beta-dehydrogenase 2) (EC 1.1.1.62) (Microsomal 17-beta-hydroxysteroid dehydrogenase) (Short chain dehydrogenase/reductase family 9C member 2) (Testosterone 17-beta-dehydrogenase) (EC 1.1.1.239)	HSD17B2 EDH17B2 SDR9C2	7	12	11	5	4	2	4	-1.46652	1.04225e-05	-19.8323	9.48181e-08	4.75081e-05	8.84803e-07
sp|P37108|SRP14_HUMAN	SRP14_HUMAN	Signal recognition particle 14 kDa protein (SRP14) (18 kDa Alu RNA-binding protein)	SRP14	0	1	2	3	2	2	1	-0.116989	0.724294	3	0.186846	0.792792	0.257203
sp|P37198|NUP62_HUMAN	NUP62_HUMAN	Nuclear pore glycoprotein p62 (62 kDa nucleoporin) (Nucleoporin Nup62)	NUP62	0	0	0	2	2	2	1	NA	NA	1.41577e+16	0.00274571	NA	0.00748944
sp|P37802|TAGL2_HUMAN	TAGL2_HUMAN	Transgelin-2 (Epididymis tissue protein Li 7e) (SM22-alpha homolog)	TAGLN2 KIAA0120 CDABP0035	21	37	22	30	36	36	11	-0.306638	0.0553741	1.37109	0.261006	0.104841	0.343297
sp|Q9UI15|TAGL3_HUMAN	TAGL3_HUMAN	Transgelin-3 (Neuronal protein 22) (NP22) (Neuronal protein NP25)	TAGLN3 NP25	3	5	2	3	5	5	1	-0.527604	0.01826	2.6	0.44701	0.0397775	0.546586
sp|P37837|TALDO_HUMAN	TALDO_HUMAN	Transaldolase (EC 2.2.1.2)	TALDO1 TAL TALDO TALDOR	6	9	7	12	14	19	8	-0.153877	0.432944	2.47027	0.00485093	0.531105	0.0121383
sp|P38117|ETFB_HUMAN	ETFB_HUMAN	Electron transfer flavoprotein subunit beta (Beta-ETF)	ETFB FP585	1	4	2	6	4	7	3	0.850941	0.00374172	3.41934	0.0274598	0.00963295	0.0512486
sp|P38606|VATA_HUMAN	VATA_HUMAN	V-type proton ATPase catalytic subunit A (V-ATPase subunit A) (EC 7.1.2.2) (V-ATPase 69 kDa subunit) (Vacuolar ATPase isoform VA68) (Vacuolar proton pump subunit alpha)	ATP6V1A ATP6A1 ATP6V1A1 VPP2	0	3	1	5	3	0	3	0.322836	0.415541	1.9294	0.315277	0.518355	0.403892
sp|P38646|GRP75_HUMAN	GRP75_HUMAN	Stress-70 protein, mitochondrial (75 kDa glucose-regulated protein) (GRP-75) (Heat shock 70 kDa protein 9) (Mortalin) (MOT) (Peptide-binding protein 74) (PBP74)	HSPA9 GRP75 HSPA9B mt-HSP70	6	15	14	20	26	30	10	1.58447	1.28858e-14	4.18021	2.28168e-06	2.55985e-13	1.46044e-05
sp|P38919|IF4A3_HUMAN	IF4A3_HUMAN	Eukaryotic initiation factor 4A-III (eIF-4A-III) (eIF4A-III) (EC 3.6.4.13) (ATP-dependent RNA helicase DDX48) (ATP-dependent RNA helicase eIF4A-3) (DEAD box protein 48) (Eukaryotic initiation factor 4A-like NUK-34) (Eukaryotic translation initiation factor 4A isoform 3) (Nuclear matrix protein 265) (NMP 265) (hNMP 265) [Cleaved into: Eukaryotic initiation factor 4A-III, N-terminally processed]	EIF4A3 DDX48 KIAA0111	3	6	9	13	20	24	7	1.14268	1.24291e-05	6.18087	8.76103e-08	5.5889e-05	8.35124e-07
sp|P60842|IF4A1_HUMAN	IF4A1_HUMAN	Eukaryotic initiation factor 4A-I (eIF-4A-I) (eIF4A-I) (EC 3.6.4.13) (ATP-dependent RNA helicase eIF4A-1)	EIF4A1 DDX2A EIF4A	15	24	26	24	31	27	12	0.723339	9.73707e-05	1.2063	0.465051	0.00036714	0.556367
sp|Q14240|IF4A2_HUMAN	IF4A2_HUMAN	Eukaryotic initiation factor 4A-II (eIF-4A-II) (eIF4A-II) (EC 3.6.4.13) (ATP-dependent RNA helicase eIF4A-2)	EIF4A2 DDX2B EIF4F	12	20	25	21	26	22	10	0.785606	0.000260218	1.10514	0.734062	0.000892655	0.803758
sp|P39019|RS19_HUMAN	RS19_HUMAN	Small ribosomal subunit protein eS19 (40S ribosomal protein S19)	RPS19	0	0	0	2	1	0	1	NA	NA	5.8173e+08	0.0441111	NA	0.0713945
sp|P39023|RL3_HUMAN	RL3_HUMAN	Large ribosomal subunit protein uL3 (60S ribosomal protein L3) (HIV-1 TAR RNA-binding protein B) (TARBP-B)	RPL3 OK/SW-cl.32	2	1	1	7	15	23	6	1.68539	0.000406173	64.0871	2.56545e-14	0.00131857	5.58818e-13
sp|P39059|COFA1_HUMAN	COFA1_HUMAN	Collagen alpha-1(XV) chain [Cleaved into: Restin (Endostatin-XV) (Related to endostatin) (Restin-I); Restin-2 (Restin-II); Restin-3 (Restin-III); Restin-4 (Restin-IV)]	COL15A1	14	22	21	10	12	14	10	-1.13141	0.000248385	-5.20825	2.61047e-06	0.000858702	1.63546e-05
sp|P39060|COIA1_HUMAN	COIA1_HUMAN	Collagen alpha-1(XVIII) chain [Cleaved into: Endostatin; Non-collagenous domain 1 (NC1)]	COL18A1	7	9	14	1	1	1	4	-0.280393	0.612712	-43.5895	1.53183e-11	0.694651	2.77135e-10
sp|P39656|OST48_HUMAN	OST48_HUMAN	Dolichyl-diphosphooligosaccharide--protein glycosyltransferase 48 kDa subunit (DDOST 48 kDa subunit) (Oligosaccharyl transferase 48 kDa subunit)	DDOST KIAA0115 OST48 OK/SW-cl.45	3	10	6	19	21	27	9	2.04384	5.7155e-06	11.3894	2.03292e-11	2.73645e-05	3.60437e-10
sp|P39687|AN32A_HUMAN	AN32A_HUMAN	Acidic leucine-rich nuclear phosphoprotein 32 family member A (Acidic nuclear phosphoprotein pp32) (pp32) (Leucine-rich acidic nuclear protein) (LANP) (Mapmodulin) (Potent heat-stable protein phosphatase 2A inhibitor I1PP2A) (Putative HLA-DR-associated protein I) (PHAPI)	ANP32A C15orf1 LANP MAPM PHAP1	3	2	3	4	6	5	2	1.14003	0.0142164	2.98523	0.0942654	0.0315893	0.142119
sp|Q92688|AN32B_HUMAN	AN32B_HUMAN	Acidic leucine-rich nuclear phosphoprotein 32 family member B (Acidic protein rich in leucines) (Putative HLA-DR-associated protein I-2) (PHAPI2) (Silver-stainable protein SSP29)	ANP32B APRIL PHAPI2	2	1	3	3	4	5	1	1.08252	0.00173293	6.27934	0.0450213	0.00492847	0.0726322
sp|P40227|TCPZ_HUMAN	TCPZ_HUMAN	T-complex protein 1 subunit zeta (TCP-1-zeta) (Acute morphine dependence-related protein 2) (CCT-zeta-1) (HTR3) (Tcp20)	CCT6A CCT6 CCTZ	2	1	4	6	4	8	4	0.0024465	0.991074	2.76174	0.0364259	0.994309	0.0653014
sp|P40261|NNMT_HUMAN	NNMT_HUMAN	Nicotinamide N-methyltransferase (EC 2.1.1.1)	NNMT	1	2	1	0	1	2	1	-2.23207	0.0759456	-1.83333	0.495287	0.135683	0.577346
sp|P40306|PSB10_HUMAN	PSB10_HUMAN	Proteasome subunit beta type-10 (EC 3.4.25.1) (Low molecular mass protein 10) (Macropain subunit MECl-1) (Multicatalytic endopeptidase complex subunit MECl-1) (Proteasome MECl-1) (Proteasome subunit beta-2i)	PSMB10 LMP10 MECL1	3	4	3	1	1	1	1	-1.46577	0.0390884	-18.3333	0.00108186	0.0787089	0.00325108
sp|P40429|RL13A_HUMAN	RL13A_HUMAN	Large ribosomal subunit protein uL13 (23 kDa highly basic protein) (60S ribosomal protein L13a)	RPL13A	1	1	5	4	5	6	3	1.3911	1.74227e-06	2.49812	0.0946209	9.78466e-06	0.142534
sp|Q6NVV1|R13P3_HUMAN	R13P3_HUMAN	Putative ribosomal protein uL13-like (60S ribosomal protein L13a pseudogene 3) (Putative 60S ribosomal protein L13a protein RPL13AP3)	RPL13AP3	1	1	4	4	4	4	2	1.19676	1.72547e-05	2.39797	0.158467	7.50524e-05	0.226719
sp|P40925|MDHC_HUMAN	MDHC_HUMAN	Malate dehydrogenase, cytoplasmic (EC 1.1.1.37) (Aromatic alpha-keto acid reductase) (KAR) (EC 1.1.1.96) (Cytosolic malate dehydrogenase)	MDH1 MDHA	4	13	11	10	9	11	5	-0.436801	0.00900723	-1.19415	0.640297	0.0208861	0.722167
sp|P40926|MDHM_HUMAN	MDHM_HUMAN	Malate dehydrogenase, mitochondrial (EC 1.1.1.37)	MDH2	3	4	4	4	6	8	4	0.119386	0.64306	1.73377	0.253809	0.718651	0.335343
sp|P40939|ECHA_HUMAN	ECHA_HUMAN	Trifunctional enzyme subunit alpha, mitochondrial (78 kDa gastrin-binding protein) (Monolysocardiolipin acyltransferase) (EC 2.3.1.-) (TP-alpha) [Includes: Long-chain enoyl-CoA hydratase (EC 4.2.1.17); Long chain 3-hydroxyacyl-CoA dehydrogenase (EC 1.1.1.211)]	HADHA HADH	4	8	12	27	36	40	13	1.26786	4.99906e-07	12.7766	7.50744e-19	3.12383e-06	2.71647e-17
sp|P41091|IF2G_HUMAN	IF2G_HUMAN	Eukaryotic translation initiation factor 2 subunit 3 (EC 3.6.5.3) (Eukaryotic translation initiation factor 2 subunit gamma X) (eIF2-gamma X) (eIF2gX)	EIF2S3 EIF2G	0	0	0	4	2	1	2	NA	NA	3.50773e+10	0.00190177	NA	0.00551855
sp|Q2VIR3|IF2GL_HUMAN	IF2GL_HUMAN	Eukaryotic translation initiation factor 2 subunit 3B (EC 3.6.5.3) (Eukaryotic translation initiation factor 2 subunit gamma A) (eIF-2-gamma A) (eIF-2gA)	EIF2S3B	0	0	0	2	1	0	1	NA	NA	5.81735e+08	0.0441111	NA	0.0713945
sp|P41250|GARS_HUMAN	GARS_HUMAN	Glycine--tRNA ligase (EC 6.1.1.14) (Diadenosine tetraphosphate synthetase) (Ap4A synthetase) (EC 2.7.7.-) (Glycyl-tRNA synthetase) (GlyRS) (Glycyl-tRNA synthetase 1)	GARS1 GARS	3	1	2	2	0	0	1	-0.296469	0.33672	-19.0231	0.0145798	0.439818	0.0318743
sp|P42025|ACTY_HUMAN	ACTY_HUMAN	Beta-centractin (Actin-related protein 1B) (ARP1B)	ACTR1B CTRN2	0	0	1	1	2	0	1	-1.18955	0.361736	3	0.344801	0.465466	0.434185
sp|P61163|ACTZ_HUMAN	ACTZ_HUMAN	Alpha-centractin (Centractin) (ARP1) (Actin-RPV) (Centrosome-associated actin homolog)	ACTR1A CTRN1	1	2	4	5	5	3	2	0.229812	0.506119	2.53469	0.152943	0.604166	0.219926
sp|P42166|LAP2A_HUMAN	LAP2A_HUMAN	Lamina-associated polypeptide 2, isoform alpha (Thymopoietin isoform alpha) (TP alpha) (Thymopoietin-related peptide isoform alpha) (TPRP isoform alpha) [Cleaved into: Thymopoietin (TP) (Splenin); Thymopentin (TP5)]	TMPO LAP2	0	0	0	3	1	2	2	NA	NA	1651866659941420	0.00443446	NA	0.0112158
sp|P42167|LAP2B_HUMAN	LAP2B_HUMAN	Lamina-associated polypeptide 2, isoforms beta/gamma (Thymopoietin, isoforms beta/gamma) (TP beta/gamma) (Thymopoietin-related peptide isoforms beta/gamma) (TPRP isoforms beta/gamma) [Cleaved into: Thymopoietin (TP) (Splenin); Thymopentin (TP5)]	TMPO LAP2	0	0	0	3	1	2	2	NA	NA	1651866659941420	0.00443446	NA	0.0112158
sp|P42229|STA5A_HUMAN	STA5A_HUMAN	Signal transducer and activator of transcription 5A	STAT5A STAT5	0	1	2	3	2	6	2	2.10738	0.000576719	5.87005	0.0174737	0.00181899	0.0366599
sp|P51692|STA5B_HUMAN	STA5B_HUMAN	Signal transducer and activator of transcription 5B	STAT5B	0	1	2	4	2	8	3	2.08014	0.000152209	7.63048	0.00316841	0.000555041	0.00846022
sp|P42356|PI4KA_HUMAN	PI4KA_HUMAN	Phosphatidylinositol 4-kinase alpha (PI4-kinase alpha) (PI4K-alpha) (PtdIns-4-kinase alpha) (EC 2.7.1.67) (Phosphatidylinositol 4-Kinase III alpha)	PI4KA PIK4 PIK4CA	0	0	0	3	6	6	2	NA	NA	1.09402e+09	8.55923e-07	NA	5.99823e-06
sp|P42357|HUTH_HUMAN	HUTH_HUMAN	Histidine ammonia-lyase (Histidase) (EC 4.3.1.3)	HAL HIS	2	1	1	0	0	0	1	NA	NA	-186320768956039	0.00793336	NA	0.0181434
sp|P42704|LPPRC_HUMAN	LPPRC_HUMAN	Leucine-rich PPR motif-containing protein, mitochondrial (130 kDa leucine-rich protein) (LRP 130) (GP130)	LRPPRC LRP130	0	0	0	2	0	1	1	NA	NA	5.68975e+08	0.044202	NA	0.0713945
sp|P43121|MUC18_HUMAN	MUC18_HUMAN	Cell surface glycoprotein MUC18 (Cell surface glycoprotein P1H12) (Melanoma cell adhesion molecule) (Melanoma-associated antigen A32) (Melanoma-associated antigen MUC18) (S-endo 1 endothelial-associated antigen) (CD antigen CD146)	MCAM MUC18	9	8	7	4	3	4	4	-1.88684	1.07072e-06	-9.24395	6.22675e-05	6.22329e-06	0.000267313
sp|P43243|MATR3_HUMAN	MATR3_HUMAN	Matrin-3	MATR3 KIAA0723	6	6	8	16	15	23	7	1.00876	1.81775e-07	5.28569	2.63567e-06	1.18021e-06	1.63966e-05
sp|P43304|GPDM_HUMAN	GPDM_HUMAN	Glycerol-3-phosphate dehydrogenase, mitochondrial (GPD-M) (GPDH-M) (EC 1.1.5.3) (mitohondrial glycerophosphate dehydrogenase gene) (mGDH) (mtGPD)	GPD2	0	0	0	1	1	2	1	NA	NA	1667796991441750	0.0182369	NA	0.0366599
sp|P43307|SSRA_HUMAN	SSRA_HUMAN	Translocon-associated protein subunit alpha (TRAP-alpha) (Signal sequence receptor subunit alpha) (SSR-alpha)	SSR1 TRAPA PSEC0262	1	2	2	4	5	5	1	1.5698	7.65613e-07	7127722238314520	0.000183887	4.56965e-06	0.000689286
sp|P43686|PRS6B_HUMAN	PRS6B_HUMAN	26S proteasome regulatory subunit 6B (26S proteasome AAA-ATPase subunit RPT3) (MB67-interacting protein) (MIP224) (Proteasome 26S subunit ATPase 4) (Tat-binding protein 7) (TBP-7)	PSMC4 MIP224 TBP7	0	1	0	1	4	3	1	0.405107	0.352872	16.6363	0.00575958	0.455993	0.0141633
sp|P45880|VDAC2_HUMAN	VDAC2_HUMAN	Voltage-dependent anion-selective channel protein 2 (VDAC-2) (hVDAC2) (Outer mitochondrial membrane protein porin 2)	VDAC2	2	6	9	14	14	17	7	1.66449	4.97173e-16	3.71593	0.000122703	1.08482e-14	0.000496694
sp|P45974|UBP5_HUMAN	UBP5_HUMAN	Ubiquitin carboxyl-terminal hydrolase 5 (EC 3.4.19.12) (Deubiquitinating enzyme 5) (Isopeptidase T) (Ubiquitin thioesterase 5) (Ubiquitin-specific-processing protease 5)	USP5 ISOT	1	2	2	6	2	3	3	0.859889	0.0158967	2.2	0.174489	0.0349727	0.245619
sp|P46060|RAGP1_HUMAN	RAGP1_HUMAN	Ran GTPase-activating protein 1 (RanGAP1)	RANGAP1 KIAA1835 SD	0	0	0	6	4	6	3	NA	NA	1.93456e+08	1.3584e-06	NA	9.0204e-06
sp|P46108|CRK_HUMAN	CRK_HUMAN	Adapter molecule crk (Proto-oncogene c-Crk) (p38)	CRK	2	4	8	9	9	8	3	-0.21178	0.400685	2.81418	0.0329465	0.504552	0.0596671
sp|P46776|RL27A_HUMAN	RL27A_HUMAN	Large ribosomal subunit protein uL15 (60S ribosomal protein L27a)	RPL27A	1	4	2	3	3	3	2	0.805721	0.167431	1.15038	0.816533	0.25124	0.858667
sp|P46777|RL5_HUMAN	RL5_HUMAN	Large ribosomal subunit protein uL18 (60S ribosomal protein L5)	RPL5 MSTP030	0	0	0	3	5	4	3	NA	NA	1.25746e+08	4.33277e-05	NA	0.00019399
sp|P46778|RL21_HUMAN	RL21_HUMAN	Large ribosomal subunit protein eL21 (60S ribosomal protein L21)	RPL21	0	2	1	1	1	3	1	1.00675	0.00860757	1.66667	0.553353	0.0200642	0.635836
sp|P46779|RL28_HUMAN	RL28_HUMAN	Large ribosomal subunit protein eL28 (60S ribosomal protein L28)	RPL28	1	1	3	4	6	3	2	1.37093	3.05105e-06	3.29333	0.0498451	1.61791e-05	0.0796893
sp|P46781|RS9_HUMAN	RS9_HUMAN	Small ribosomal subunit protein uS4 (40S ribosomal protein S9)	RPS9	2	5	4	8	10	10	4	0.527404	0.354833	4.58367	0.00138475	0.457638	0.00408513
sp|P46782|RS5_HUMAN	RS5_HUMAN	Small ribosomal subunit protein uS7 (40S ribosomal protein S5) [Cleaved into: Small ribosomal subunit protein uS7, N-terminally processed (40S ribosomal protein S5, N-terminally processed)]	RPS5	2	3	4	3	1	6	2	1.60141	2.07029e-07	-1.19512	0.799905	1.33119e-06	0.844688
sp|P46783|RS10_HUMAN	RS10_HUMAN	Small ribosomal subunit protein eS10 (40S ribosomal protein S10)	RPS10	2	5	5	5	6	4	2	1.17854	2.3217e-08	1.33011	0.716775	1.90588e-07	0.797238
sp|Q9NQ39|RS10L_HUMAN	RS10L_HUMAN	Putative ribosomal protein eS10-like (Putative 40S ribosomal protein S10-like)	RPS10P5 RPS10L	0	0	2	1	1	0	1	1.45761	0.201856	-1.2	0.866942	0.292989	0.886952
sp|P46940|IQGA1_HUMAN	IQGA1_HUMAN	Ras GTPase-activating-like protein IQGAP1 (p195)	IQGAP1 KIAA0051	26	40	45	48	60	71	28	0.5016	1.5564e-07	2.03056	7.32115e-05	1.02048e-06	0.000312781
sp|Q86VI3|IQGA3_HUMAN	IQGA3_HUMAN	Ras GTPase-activating-like protein IQGAP3	IQGAP3	1	3	1	4	5	4	2	-0.0886852	0.751186	3.64566	0.0416135	0.812209	0.0713945
sp|P46977|STT3A_HUMAN	STT3A_HUMAN	Dolichyl-diphosphooligosaccharide--protein glycosyltransferase subunit STT3A (Oligosaccharyl transferase subunit STT3A) (STT3-A) (EC 2.4.99.18) (B5) (Integral membrane protein 1) (Transmembrane protein TMC)	STT3A ITM1 TMC	0	0	1	14	17	19	8	0.707491	0.497183	79.0802	2.9493e-16	0.596403	8.04479e-15
sp|P47755|CAZA2_HUMAN	CAZA2_HUMAN	F-actin-capping protein subunit alpha-2 (CapZ alpha-2)	CAPZA2	4	4	4	3	3	5	2	-0.145571	0.19528	-1.57163	0.429285	0.284064	0.531139
sp|P52907|CAZA1_HUMAN	CAZA1_HUMAN	F-actin-capping protein subunit alpha-1 (CapZ alpha-1)	CAPZA1	1	2	2	1	1	6	2	-0.0528189	0.810657	1.52263	0.527866	0.864581	0.611304
sp|P47756|CAPZB_HUMAN	CAPZB_HUMAN	F-actin-capping protein subunit beta (CapZ beta)	CAPZB	6	14	8	12	17	11	6	0.220348	0.291089	1.44582	0.261415	0.390564	0.34358
sp|P47897|SYQ_HUMAN	SYQ_HUMAN	Glutamine--tRNA ligase (EC 6.1.1.18) (Glutaminyl-tRNA synthetase) (GlnRS)	QARS1 QARS	0	0	0	4	2	3	3	NA	NA	2.16833e+08	0.000492162	NA	0.00166846
sp|P47929|LEG7_HUMAN	LEG7_HUMAN	Galectin-7 (Gal-7) (HKL-14) (PI7) (p53-induced gene 1 protein)	LGALS7 PIG1; LGALS7B	1	3	0	0	2	2	2	0.931284	0.528112	-1.2	0.8127	0.62426	0.85616
sp|P48047|ATPO_HUMAN	ATPO_HUMAN	ATP synthase subunit O, mitochondrial (ATP synthase peripheral stalk subunit OSCP) (Oligomycin sensitivity conferral protein) (OSCP)	ATP5PO ATP5O ATPO	4	9	8	13	11	15	4	0.892672	1.70739e-05	5.85221	0.000807965	7.45093e-05	0.00262367
sp|P48059|LIMS1_HUMAN	LIMS1_HUMAN	LIM and senescent cell antigen-like-containing domain protein 1 (Particularly interesting new Cys-His protein 1) (PINCH-1) (Renal carcinoma antigen NY-REN-48)	LIMS1 PINCH PINCH1	1	1	1	0	0	0	1	NA	NA	-3382515042978690	0.023918	NA	0.0452096
sp|Q7Z4I7|LIMS2_HUMAN	LIMS2_HUMAN	LIM and senescent cell antigen-like-containing domain protein 2 (LIM-like protein 2) (Particularly interesting new Cys-His protein 2) (PINCH-2)	LIMS2 PINCH2	1	1	1	0	0	0	1	NA	NA	-3382515042978690	0.023918	NA	0.0452096
sp|P48444|COPD_HUMAN	COPD_HUMAN	Coatomer subunit delta (Archain) (Delta-coat protein) (Delta-COP)	ARCN1 COPD	0	0	4	11	13	14	5	1.05506	0.0204929	34.2497	2.72741e-11	0.0442075	4.69486e-10
sp|P48556|PSMD8_HUMAN	PSMD8_HUMAN	26S proteasome non-ATPase regulatory subunit 8 (26S proteasome regulatory subunit RPN12) (26S proteasome regulatory subunit S14) (p31)	PSMD8	0	0	2	2	3	6	2	0.974127	0.0389537	7.868	0.0063859	0.0785566	0.0154704
sp|P48637|GSHB_HUMAN	GSHB_HUMAN	Glutathione synthetase (GSH synthetase) (GSH-S) (EC 6.3.2.3) (Glutathione synthase)	GSS	2	1	0	0	0	0	1	NA	NA	-9.52131e+09	0.0229683	NA	0.0447995
sp|P48643|TCPE_HUMAN	TCPE_HUMAN	T-complex protein 1 subunit epsilon (TCP-1-epsilon) (CCT-epsilon)	CCT5 CCTE KIAA0098	1	1	1	2	1	3	1	-1.53855	0.251416	2.25	0.336361	0.349671	0.427503
sp|P48651|PTSS1_HUMAN	PTSS1_HUMAN	Phosphatidylserine synthase 1 (PSS-1) (PtdSer synthase 1) (EC 2.7.8.29) (Serine-exchange enzyme I)	PTDSS1 KIAA0024 PSSA	0	0	0	2	1	1	1	NA	NA	5825153106943090	0.0182369	NA	0.0366599
sp|P48681|NEST_HUMAN	NEST_HUMAN	Nestin	NES Nbla00170	2	4	2	0	0	1	2	-1.13986	0.368815	-13.5	0.00312133	0.470721	0.00834709
sp|P49189|AL9A1_HUMAN	AL9A1_HUMAN	4-trimethylaminobutyraldehyde dehydrogenase (TMABA-DH) (TMABALDH) (EC 1.2.1.47) (Aldehyde dehydrogenase E3 isozyme) (Aldehyde dehydrogenase family 9 member A1) (EC 1.2.1.3) (Formaldehyde dehydrogenase) (EC 1.2.1.46) (Gamma-aminobutyraldehyde dehydrogenase) (EC 1.2.1.19) (R-aminobutyraldehyde dehydrogenase) [Cleaved into: 4-trimethylaminobutyraldehyde dehydrogenase, N-terminally processed]	ALDH9A1 ALDH4 ALDH7 ALDH9	2	10	7	2	4	3	4	-0.873256	0.00964763	-3.49056	0.00654917	0.0221779	0.0158197
sp|P49207|RL34_HUMAN	RL34_HUMAN	Large ribosomal subunit protein eL34 (60S ribosomal protein L34)	RPL34	1	1	2	4	4	7	2	1.37103	0.000189859	7.61378	0.00273254	0.00067227	0.00748944
sp|P49257|LMAN1_HUMAN	LMAN1_HUMAN	Protein ERGIC-53 (ER-Golgi intermediate compartment 53 kDa protein) (Gp58) (Intracellular mannose-specific lectin MR60) (Lectin mannose-binding 1)	LMAN1 ERGIC53 F5F8D	4	1	3	14	13	16	5	2.54986	8.4787e-25	12.8035	2.53082e-09	3.76172e-23	3.11607e-08
sp|P49321|NASP_HUMAN	NASP_HUMAN	Nuclear autoantigenic sperm protein (NASP)	NASP	0	0	1	1	1	2	1	0.475977	0.0448119	4.4	0.177184	0.0882317	0.245619
sp|P49327|FAS_HUMAN	FAS_HUMAN	Fatty acid synthase (EC 2.3.1.85) (Type I fatty acid synthase) [Includes: [Acyl-carrier-protein] S-acetyltransferase (EC 2.3.1.38); [Acyl-carrier-protein] S-malonyltransferase (EC 2.3.1.39); 3-oxoacyl-[acyl-carrier-protein] synthase (EC 2.3.1.41); 3-oxoacyl-[acyl-carrier-protein] reductase (EC 1.1.1.100); 3-hydroxyacyl-[acyl-carrier-protein] dehydratase (EC 4.2.1.59); Enoyl-[acyl-carrier-protein]…	FASN FAS	0	2	4	5	5	3	2	1.13053	0.00519918	2.6	0.106472	0.0127442	0.158902
sp|P49368|TCPG_HUMAN	TCPG_HUMAN	T-complex protein 1 subunit gamma (TCP-1-gamma) (CCT-gamma) (hTRiC5)	CCT3 CCTG TRIC5	2	8	9	8	9	11	3	-0.0288206	0.880355	1.94519	0.183052	0.914717	0.252569
sp|P49411|EFTU_HUMAN	EFTU_HUMAN	Elongation factor Tu, mitochondrial (EF-Tu) (P43)	TUFM	6	7	6	12	12	13	5	0.697806	2.93401e-05	4.16755	0.00218496	0.000121278	0.00617851
sp|P49591|SYSC_HUMAN	SYSC_HUMAN	Serine--tRNA ligase, cytoplasmic (EC 6.1.1.11) (Seryl-tRNA synthetase) (SerRS) (Seryl-tRNA(Ser/Sec) synthetase)	SARS1 SARS SERS	1	0	1	1	1	2	1	0.397621	0.0875979	2	0.468463	0.15321	0.557066
sp|P49720|PSB3_HUMAN	PSB3_HUMAN	Proteasome subunit beta type-3 (Proteasome chain 13) (Proteasome component C10-II) (Proteasome theta chain)	PSMB3	3	5	4	3	5	5	1	-0.0945723	0.739832	-7344668556713820	0.259334	0.804507	0.341351
sp|P49721|PSB2_HUMAN	PSB2_HUMAN	Proteasome subunit beta type-2 (Macropain subunit C7-I) (Multicatalytic endopeptidase complex subunit C7-I) (Proteasome component C7-I)	PSMB2	6	4	5	9	7	7	3	-0.159515	0.671659	2.3083	0.165733	0.745603	0.235641
sp|P49748|ACADV_HUMAN	ACADV_HUMAN	Very long-chain specific acyl-CoA dehydrogenase, mitochondrial (VLCAD) (EC 1.3.8.9)	ACADVL VLCAD	1	3	4	17	33	37	14	2.33921	7.44999e-08	21.208	1.15446e-21	5.19159e-07	4.76015e-20
sp|P49755|TMEDA_HUMAN	TMEDA_HUMAN	Transmembrane emp24 domain-containing protein 10 (Protein TMED10) (21 kDa transmembrane-trafficking protein) (S31I125) (S31III125) (Tmp-21-I) (Transmembrane protein Tmp21) (p23) (p24 family protein delta-1) (p24delta1) (p24delta)	TMED10 TMP21	1	0	1	4	5	5	3	1.02399	0.00466358	8.5	0.00137158	0.0115886	0.00405301
sp|P49792|RBP2_HUMAN	RBP2_HUMAN	E3 SUMO-protein ligase RanBP2 (EC 2.3.2.-) (358 kDa nucleoporin) (Nuclear pore complex protein Nup358) (Nucleoporin Nup358) (Ran-binding protein 2) (RanBP2) (p270)	RANBP2 NUP358	0	0	0	4	3	4	2	NA	NA	1.84507e+37	5.87589e-05	NA	0.000253478
sp|P49961|ENTP1_HUMAN	ENTP1_HUMAN	Ectonucleoside triphosphate diphosphohydrolase 1 (EC 3.6.1.5) (ATP diphosphohydrolase) (ATP-DPH) (ATPDase) (Ecto-ATP diphosphohydrolase 1) (Ecto-ATPDase 1) (Ecto-ATPase 1) (Ecto-apyrase) (Lymphoid cell activation antigen) (Nucleoside triphosphate diphosphohydrolase 1) (NTPDase1) (CD antigen CD39)	ENTPD1 CD39	2	0	0	5	5	6	2	1.79697	2.58835e-05	32.8289	1.97205e-05	0.000108336	9.98987e-05
sp|P50213|IDH3A_HUMAN	IDH3A_HUMAN	Isocitrate dehydrogenase [NAD] subunit alpha, mitochondrial (EC 1.1.1.41) (Isocitric dehydrogenase subunit alpha) (NAD(+)-specific ICDH subunit alpha)	IDH3A	0	5	4	5	6	3	2	1.15128	0.0103328	1.66667	0.364544	0.0236306	0.457746
sp|P50454|SERPH_HUMAN	SERPH_HUMAN	Serpin H1 (47 kDa heat shock protein) (Arsenic-transactivated protein 3) (AsTP3) (Cell proliferation-inducing gene 14 protein) (Collagen-binding protein) (Colligin) (Rheumatoid arthritis-related antigen RA-A47)	SERPINH1 CBP1 CBP2 HSP47 SERPINH2 PIG14	10	18	23	11	15	16	8	-1.09897	2.48721e-11	-2.8104	0.00404841	3.15284e-10	0.0104059
sp|P50502|F10A1_HUMAN	F10A1_HUMAN	Hsc70-interacting protein (Hip) (Aging-associated protein 2) (Progesterone receptor-associated p48 protein) (Protein FAM10A1) (Putative tumor suppressor ST13) (Renal carcinoma antigen NY-REN-33) (Suppression of tumorigenicity 13 protein)	ST13 AAG2 FAM10A1 HIP SNC6	1	3	3	3	5	6	2	0.744076	0.00474593	2.42857	0.124373	0.0117195	0.182243
sp|Q8IZP2|ST134_HUMAN	ST134_HUMAN	Putative protein FAM10A4 (Suppression of tumorigenicity 13 pseudogene 4)	ST13P4 FAM10A4	1	3	3	3	5	6	2	0.744076	0.00474593	2.42857	0.124373	0.0117195	0.182243
sp|Q8NFI4|F10A5_HUMAN	F10A5_HUMAN	Putative protein FAM10A5 (Suppression of tumorigenicity 13 pseudogene 5)	ST13P5 FAM10A5	1	1	2	2	2	3	1	0.743128	0.0393623	2	0.389227	0.0790215	0.485301
sp|P50552|VASP_HUMAN	VASP_HUMAN	Vasodilator-stimulated phosphoprotein (VASP)	VASP	2	3	2	1	1	1	2	-0.49691	0.305348	-3.43137	0.0901988	0.405202	0.136686
sp|P50570|DYN2_HUMAN	DYN2_HUMAN	Dynamin-2 (EC 3.6.5.5) (Dynamin 2) (Dynamin II)	DNM2 DYN2	2	5	5	9	7	6	4	-0.215607	0.156158	2.34137	0.0788115	0.237539	0.121507
sp|Q9UQ16|DYN3_HUMAN	DYN3_HUMAN	Dynamin-3 (EC 3.6.5.5) (Dynamin, testicular) (T-dynamin)	DNM3 KIAA0820	0	1	0	1	1	2	1	0.210849	0.17234	4.4	0.177184	0.255056	0.245619
sp|Q05193|DYN1_HUMAN	DYN1_HUMAN	Dynamin-1 (EC 3.6.5.5) (Dynamin) (Dynamin I)	DNM1 DNM	0	0	2	2	2	0	1	0.208042	0.714256	2	0.468463	0.785033	0.557066
sp|P50895|BCAM_HUMAN	BCAM_HUMAN	Basal cell adhesion molecule (Auberger B antigen) (B-CAM cell surface glycoprotein) (F8/G253 antigen) (Lutheran antigen) (Lutheran blood group glycoprotein) (CD antigen CD239)	BCAM LU MSK19	0	1	4	12	15	14	6	1.30425	0.000214278	12.8614	1.51937e-09	0.000750536	1.93802e-08
sp|P50914|RL14_HUMAN	RL14_HUMAN	Large ribosomal subunit protein eL14 (60S ribosomal protein L14) (CAG-ISL 7)	RPL14	3	4	8	7	9	10	3	0.64844	0.18819	4.55504	0.0183029	0.275254	0.0367509
sp|P50990|TCPQ_HUMAN	TCPQ_HUMAN	T-complex protein 1 subunit theta (TCP-1-theta) (CCT-theta) (Chaperonin containing T-complex polypeptide 1 subunit 8) (Renal carcinoma antigen NY-REN-15)	CCT8 C21orf112 CCTQ KIAA0002	5	8	8	9	14	10	5	-0.110372	0.64472	1.72149	0.145394	0.719901	0.209751
sp|P50995|ANX11_HUMAN	ANX11_HUMAN	Annexin A11 (56 kDa autoantigen) (Annexin XI) (Annexin-11) (Calcyclin-associated annexin 50) (CAP-50)	ANXA11 ANX11	7	10	13	12	18	19	8	0.597253	0.0106936	1.99498	0.0357252	0.0243718	0.0642154
sp|P51149|RAB7A_HUMAN	RAB7A_HUMAN	Ras-related protein Rab-7a (EC 3.6.5.2)	RAB7A RAB7	4	10	8	11	10	18	6	0.995403	1.98966e-05	2.58958	0.0172552	8.46081e-05	0.0366599
sp|P51153|RAB13_HUMAN	RAB13_HUMAN	Ras-related protein Rab-13 (Cell growth-inhibiting gene 4 protein)	RAB13 GIG4	1	0	0	1	3	1	1	0.333775	0.279963	6.11111	0.085487	0.377922	0.12999
sp|P51570|GALK1_HUMAN	GALK1_HUMAN	Galactokinase (EC 2.7.1.6) (Galactose kinase)	GALK1 GALK	1	5	5	3	0	3	2	-0.972383	0.00387546	-3.10256	0.0604479	0.00986278	0.0950088
sp|P51571|SSRD_HUMAN	SSRD_HUMAN	Translocon-associated protein subunit delta (TRAP-delta) (Signal sequence receptor subunit delta) (SSR-delta)	SSR4 TRAPD	2	2	4	5	7	10	2	1.44543	4.01816e-06	9.28142	0.000525821	2.04911e-05	0.00176568
sp|P51572|BAP31_HUMAN	BAP31_HUMAN	B-cell receptor-associated protein 31 (BCR-associated protein 31) (Bap31) (6C6-AG tumor-associated antigen) (Protein CDM) (p28)	BCAP31 BAP31 DXS1357E	1	1	2	4	6	7	3	1.54381	2.92893e-06	5.44849	0.00260901	1.56563e-05	0.0073077
sp|P51659|DHB4_HUMAN	DHB4_HUMAN	Peroxisomal multifunctional enzyme type 2 (MFE-2) (17-beta-hydroxysteroid dehydrogenase 4) (17-beta-HSD 4) (D-bifunctional protein) (DBP) (Multifunctional protein 2) (MFP-2) (Short chain dehydrogenase/reductase family 8C member 1) [Cleaved into: (3R)-hydroxyacyl-CoA dehydrogenase (EC 1.1.1.n12); Enoyl-CoA hydratase 2 (EC 4.2.1.107) (EC 4.2.1.119) (3-alpha,7-alpha,12-alpha-trihydroxy-5-beta-choles…	HSD17B4 EDH17B4 SDR8C1	3	4	0	6	5	5	4	-0.288683	0.46548	2.34884	0.082179	0.564771	0.126479
sp|P51665|PSMD7_HUMAN	PSMD7_HUMAN	26S proteasome non-ATPase regulatory subunit 7 (26S proteasome regulatory subunit RPN8) (26S proteasome regulatory subunit S12) (Mov34 protein homolog) (Proteasome subunit p40)	PSMD7 MOV34L	0	0	0	0	1	2	1	NA	NA	1064589720653420	0.0442138	NA	0.0713945
sp|P51884|LUM_HUMAN	LUM_HUMAN	Lumican (Keratan sulfate proteoglycan lumican) (KSPG lumican)	LUM LDC SLRR2D	13	22	21	8	13	21	7	-1.91801	4.67603e-12	-4.11707	0.000120982	6.28666e-11	0.00049085
sp|P51888|PRELP_HUMAN	PRELP_HUMAN	Prolargin (Proline-arginine-rich end leucine-rich repeat protein)	PRELP SLRR2A	3	5	7	0	0	0	4	NA	NA	-6.72531e+23	3.09383e-07	NA	2.50473e-06
sp|P52209|6PGD_HUMAN	6PGD_HUMAN	6-phosphogluconate dehydrogenase, decarboxylating (EC 1.1.1.44)	PGD PGDH	0	2	2	4	3	1	3	-0.577931	0.646018	1.88235	0.327739	0.720746	0.41925
sp|P52272|HNRPM_HUMAN	HNRPM_HUMAN	Heterogeneous nuclear ribonucleoprotein M (hnRNP M)	HNRNPM HNRPM NAGR1	9	10	11	27	30	29	13	1.42588	3.30176e-20	4.84707	2.61652e-09	1.02201e-18	3.19938e-08
sp|P52788|SPSY_HUMAN	SPSY_HUMAN	Spermine synthase (SPMSY) (EC 2.5.1.22) (Spermidine aminopropyltransferase)	SMS	0	0	3	9	10	10	5	-0.118774	0.84396	13.7883	2.69404e-07	0.888695	2.23202e-06
sp|P52943|CRIP2_HUMAN	CRIP2_HUMAN	Cysteine-rich protein 2 (CRP-2) (Protein ESP1)	CRIP2 CRP2	0	0	0	1	1	2	1	NA	NA	1667796991441750	0.0182369	NA	0.0366599
sp|P52948|NUP98_HUMAN	NUP98_HUMAN	Nuclear pore complex protein Nup98-Nup96 (EC 3.4.21.-) [Cleaved into: Nuclear pore complex protein Nup98 (98 kDa nucleoporin) (Nucleoporin Nup98) (Nup98); Nuclear pore complex protein Nup96 (96 kDa nucleoporin) (Nucleoporin Nup96) (Nup96)]	NUP98 ADAR2	0	0	1	5	5	3	2	3.38645	3.89179e-05	29.4185	0.000100037	0.000156495	0.00041057
sp|P53007|TXTP_HUMAN	TXTP_HUMAN	Tricarboxylate transport protein, mitochondrial (Citrate transport protein) (CTP) (Mitochondrial citrate carrier) (CIC) (Solute carrier family 25 member 1) (Tricarboxylate carrier protein)	SLC25A1 SLC20A3	0	0	0	1	1	1	1	NA	NA	1642185550203590	0.0442138	NA	0.0713945
sp|P53367|ARFP1_HUMAN	ARFP1_HUMAN	Arfaptin-1 (ADP-ribosylation factor-interacting protein 1)	ARFIP1	0	0	0	2	3	1	1	NA	NA	1.141e+16	0.00274571	NA	0.00748944
sp|P53396|ACLY_HUMAN	ACLY_HUMAN	ATP-citrate synthase (EC 2.3.3.8) (ATP-citrate (pro-S-)-lyase) (ACL) (Citrate cleavage enzyme)	ACLY	3	2	6	11	7	16	7	-0.0531658	0.857517	3.88553	0.000464936	0.897313	0.00159137
sp|P53618|COPB_HUMAN	COPB_HUMAN	Coatomer subunit beta (Beta-coat protein) (Beta-COP)	COPB1 COPB MSTP026	0	2	3	12	2	14	5	1.06273	0.0114853	11.8281	3.59419e-06	0.0260424	2.15287e-05
sp|P53621|COPA_HUMAN	COPA_HUMAN	Coatomer subunit alpha (Alpha-coat protein) (Alpha-COP) (HEP-COP) (HEPCOP) [Cleaved into: Xenin (Xenopsin-related peptide); Proxenin]	COPA	3	1	3	13	24	17	9	1.02692	1.46471e-07	23.9796	1.57083e-13	9.69913e-07	3.27658e-12
sp|P53675|CLH2_HUMAN	CLH2_HUMAN	Clathrin heavy chain 2 (Clathrin heavy chain on chromosome 22) (CLH-22)	CLTCL1 CLH22 CLTCL CLTD	10	15	15	14	23	26	10	0.841536	8.5514e-08	1.95221	0.0255299	5.92808e-07	0.0480785
sp|Q00610|CLH1_HUMAN	CLH1_HUMAN	Clathrin heavy chain 1 (Clathrin heavy chain on chromosome 17) (CLH-17)	CLTC CLH17 CLTCL2 KIAA0034	42	68	63	78	104	110	37	0.882331	1.52709e-28	2.59284	4.40915e-10	8.13025e-27	6.15545e-09
sp|P53680|AP2S1_HUMAN	AP2S1_HUMAN	AP-2 complex subunit sigma (Adaptor protein complex AP-2 subunit sigma) (Adaptor-related protein complex 2 subunit sigma) (Clathrin assembly protein 2 sigma small chain) (Clathrin coat assembly protein AP17) (Clathrin coat-associated protein AP17) (HA2 17 kDa subunit) (Plasma membrane adaptor AP-2 17 kDa protein) (Sigma2-adaptin)	AP2S1 AP17 CLAPS2	0	0	0	1	0	4	1	NA	NA	1.59489e+09	0.00412103	NA	0.0105739
sp|P53992|SC24C_HUMAN	SC24C_HUMAN	Protein transport protein Sec24C (SEC24-related protein C)	SEC24C KIAA0079	0	0	2	3	3	3	1	1.33954	0.00115769	9	0.0116514	0.00343947	0.025887
sp|P53999|TCP4_HUMAN	TCP4_HUMAN	Activated RNA polymerase II transcriptional coactivator p15 (Positive cofactor 4) (PC4) (SUB1 homolog) (p14)	SUB1 PC4 RPO2TC1	2	3	4	3	5	5	1	1.1264	0.000338804	4.33333	0.202558	0.00112176	0.275834
sp|P54725|RD23A_HUMAN	RD23A_HUMAN	UV excision repair protein RAD23 homolog A (HR23A) (hHR23A)	RAD23A	1	0	0	2	2	2	2	1.04045	0.0837654	6.27273	0.0551793	0.147867	0.0875071
sp|P54727|RD23B_HUMAN	RD23B_HUMAN	UV excision repair protein RAD23 homolog B (HR23B) (hHR23B) (XP-C repair-complementing complex 58 kDa protein) (p58)	RAD23B	8	8	9	11	12	16	5	1.22675	7.16568e-08	3.12517	0.0277274	5.01975e-07	0.0515853
sp|P54920|SNAA_HUMAN	SNAA_HUMAN	Alpha-soluble NSF attachment protein (SNAP-alpha) (N-ethylmaleimide-sensitive factor attachment protein alpha)	NAPA SNAPA	0	0	0	3	1	4	2	NA	NA	8.85046e+11	0.000841905	NA	0.00270907
sp|P55010|IF5_HUMAN	IF5_HUMAN	Eukaryotic translation initiation factor 5 (eIF-5)	EIF5	0	0	0	0	4	4	1	NA	NA	4.43566e+09	0.000103491	NA	0.000421814
sp|P55058|PLTP_HUMAN	PLTP_HUMAN	Phospholipid transfer protein (Lipid transfer protein II)	PLTP	3	8	5	3	5	3	2	-0.754872	0.00826716	-5.84642	0.0160925	0.0194067	0.0346682
sp|P55060|XPO2_HUMAN	XPO2_HUMAN	Exportin-2 (Exp2) (Cellular apoptosis susceptibility protein) (Chromosome segregation 1-like protein) (Importin-alpha re-exporter)	CSE1L CAS XPO2	1	0	3	8	9	15	6	1.44957	0.0203115	10.8463	3.27873e-07	0.0438873	2.61979e-06
sp|P55072|TERA_HUMAN	TERA_HUMAN	Transitional endoplasmic reticulum ATPase (TER ATPase) (EC 3.6.4.6) (15S Mg(2+)-ATPase p97 subunit) (Valosin-containing protein) (VCP)	VCP HEL-220 HEL-S-70	9	17	20	29	35	51	18	1.14427	1.17047e-17	3.95609	1.14793e-09	2.99596e-16	1.49913e-08
sp|P55084|ECHB_HUMAN	ECHB_HUMAN	Trifunctional enzyme subunit beta, mitochondrial (TP-beta) [Includes: 3-ketoacyl-CoA thiolase (EC 2.3.1.155) (EC 2.3.1.16) (Acetyl-CoA acyltransferase) (Beta-ketothiolase)]	HADHB MSTP029	6	10	13	23	23	24	8	1.23794	2.24818e-12	4.46058	8.81283e-07	3.11701e-11	6.15163e-06
sp|P55884|EIF3B_HUMAN	EIF3B_HUMAN	Eukaryotic translation initiation factor 3 subunit B (eIF3b) (Eukaryotic translation initiation factor 3 subunit 9) (Prt1 homolog) (hPrt1) (eIF-3-eta) (eIF3 p110) (eIF3 p116)	EIF3B EIF3S9	1	0	0	9	6	10	5	0.873121	0.115521	40.2859	4.31419e-08	0.186943	4.52137e-07
sp|P56134|ATPK_HUMAN	ATPK_HUMAN	ATP synthase subunit f, mitochondrial (ATP synthase membrane subunit f)	ATP5MF ATP5J2 ATP5JL	2	2	4	4	6	5	2	1.12461	5.76812e-06	3.47222	0.0754671	2.75174e-05	0.116859
sp|P56199|ITA1_HUMAN	ITA1_HUMAN	Integrin alpha-1 (CD49 antigen-like family member A) (Laminin and collagen receptor) (VLA-1) (CD antigen CD49a)	ITGA1	2	4	8	0	0	1	3	-1.00965	0.109138	-33.0688	7.73631e-06	0.18045	4.22046e-05
sp|P56381|ATP5E_HUMAN	ATP5E_HUMAN	ATP synthase subunit epsilon, mitochondrial (ATPase subunit epsilon) (ATP synthase F1 subunit epsilon)	ATP5F1E ATP5E	1	0	2	0	0	0	1	NA	NA	-3.83442e+08	0.0234134	NA	0.0452096
sp|Q5VTU8|AT5EL_HUMAN	AT5EL_HUMAN	ATP synthase subunit epsilon-like protein, mitochondrial (ATP synthase F1 subunit epsilon pseudogene 2)	ATP5F1EP2 ATP5EP2	1	0	2	0	0	0	1	NA	NA	-3.83442e+08	0.0234134	NA	0.0452096
sp|P56385|ATP5I_HUMAN	ATP5I_HUMAN	ATP synthase subunit e, mitochondrial (ATPase subunit e) (ATP synthase membrane subunit e) [Cleaved into: ATP synthase subunit e, mitochondrial, N-terminally processed]	ATP5ME ATP5I ATP5K	2	0	0	3	7	3	2	1.16768	0.0237489	9.53333	0.001533	0.0508195	0.00448516
sp|P56537|IF6_HUMAN	IF6_HUMAN	Eukaryotic translation initiation factor 6 (eIF-6) (B(2)GCN homolog) (B4 integrin interactor) (CAB) (p27(BBP))	EIF6 EIF3A ITGB4BP OK/SW-cl.27	1	1	1	1	1	0	1	-0.431807	0.565007	-2	0.489603	0.657939	0.572226
sp|P57088|TMM33_HUMAN	TMM33_HUMAN	Transmembrane protein 33 (Protein DB83) (SHINC-3)	TMEM33 DB83	2	2	0	3	5	5	1	2.07598	3.34325e-06	26	0.000881882	1.75191e-05	0.00282744
sp|P57721|PCBP3_HUMAN	PCBP3_HUMAN	Poly(rC)-binding protein 3 (Alpha-CP3) (PCBP3-overlapping transcript) (PCBP3-overlapping transcript 1)	PCBP3 PCBP3-OT1 PCBP3OT	0	2	1	4	3	4	2	0.646277	0.0672884	5.33409	0.0192687	0.122184	0.0383858
sp|Q15365|PCBP1_HUMAN	PCBP1_HUMAN	Poly(rC)-binding protein 1 (Alpha-CP1) (Heterogeneous nuclear ribonucleoprotein E1) (hnRNP E1) (Nucleic acid-binding protein SUB2.3)	PCBP1	7	12	9	18	16	18	7	0.780911	0.00365963	3.35632	0.00118534	0.00943987	0.00354403
sp|Q15366|PCBP2_HUMAN	PCBP2_HUMAN	Poly(rC)-binding protein 2 (Alpha-CP2) (Heterogeneous nuclear ribonucleoprotein E2) (hnRNP E2)	PCBP2	4	8	10	10	11	13	5	0.548933	7.55484e-05	2.14972	0.0894906	0.0002873	0.135729
sp|P57735|RAB25_HUMAN	RAB25_HUMAN	Ras-related protein Rab-25 (CATX-8)	RAB25 CATX8	0	5	2	2	5	3	1	0.815112	0.0859247	3.01219	0.290658	0.150679	0.376983
sp|P62491|RB11A_HUMAN	RB11A_HUMAN	Ras-related protein Rab-11A (Rab-11) (EC 3.6.5.2) (YL8)	RAB11A RAB11	5	11	10	16	21	18	7	0.370453	0.282924	2.99861	0.000456185	0.381531	0.00156444
sp|Q15907|RB11B_HUMAN	RB11B_HUMAN	Ras-related protein Rab-11B (EC 3.6.5.2) (GTP-binding protein YPT3)	RAB11B YPT3	6	11	10	18	23	22	9	0.337491	0.300148	3.34831	3.4684e-05	0.401113	0.000159727
sp|P57740|NU107_HUMAN	NU107_HUMAN	Nuclear pore complex protein Nup107 (107 kDa nucleoporin) (Nucleoporin Nup107)	NUP107	0	0	0	3	2	1	2	NA	NA	1806848300754830	0.00443446	NA	0.0112158
sp|P58107|EPIPL_HUMAN	EPIPL_HUMAN	Epiplakin (450 kDa epidermal antigen)	EPPK1 EPIPL	1	3	2	9	13	6	5	1.31984	0.000223027	6.1108	5.48573e-05	0.000775063	0.000240747
sp|Q15149|PLEC_HUMAN	PLEC_HUMAN	Plectin (PCN) (PLTN) (Hemidesmosomal protein 1) (HD1) (Plectin-1)	PLEC PLEC1	120	178	197	308	372	415	148	0.908325	6.73724e-66	3.75004	1.06529e-67	2.98909e-63	4.7219e-65
sp|P59190|RAB15_HUMAN	RAB15_HUMAN	Ras-related protein Rab-15	RAB15	1	3	2	3	3	3	1	2.34847	0.117981	1.8	0.461976	0.186943	0.553809
sp|P59665|DEF1_HUMAN	DEF1_HUMAN	Neutrophil defensin 1 (Defensin, alpha 1) (HNP-1) (HP-1) (HP1) [Cleaved into: HP 1-56; Neutrophil defensin 2 (HNP-2) (HP-2) (HP2)]	DEFA1 DEF1 DEFA2 MRS; DEFA1B	0	1	0	0	1	1	1	-0.783233	0.348198	1.83333	0.632049	0.451267	0.714228
sp|P59666|DEF3_HUMAN	DEF3_HUMAN	Neutrophil defensin 3 (Defensin, alpha 3) (HNP-3) (HP-3) (HP3) [Cleaved into: HP 3-56; Neutrophil defensin 2 (HNP-2) (HP-2) (HP2)]	DEFA3 DEF3	0	1	0	0	1	1	1	-0.783233	0.348198	1.83333	0.632049	0.451267	0.714228
sp|P59998|ARPC4_HUMAN	ARPC4_HUMAN	Actin-related protein 2/3 complex subunit 4 (Arp2/3 complex 20 kDa subunit) (p20-ARC)	ARPC4 ARC20	3	6	3	6	5	7	2	-0.0418915	0.953823	3.13411	0.152482	0.974883	0.21944
sp|P60174|TPIS_HUMAN	TPIS_HUMAN	Triosephosphate isomerase (TIM) (EC 5.3.1.1) (Methylglyoxal synthase) (EC 4.2.3.3) (Triose-phosphate isomerase)	TPI1 TPI	0	4	3	4	1	2	2	-0.64212	0.0984416	-1.2436	0.731823	0.167552	0.802922
sp|P60228|EIF3E_HUMAN	EIF3E_HUMAN	Eukaryotic translation initiation factor 3 subunit E (eIF3e) (Eukaryotic translation initiation factor 3 subunit 6) (Viral integration site protein INT-6 homolog) (eIF-3 p48)	EIF3E EIF3S6 INT6	0	0	0	4	5	3	2	NA	NA	6.55235e+08	1.45989e-05	NA	7.56837e-05
sp|P60468|SC61B_HUMAN	SC61B_HUMAN	Protein transport protein Sec61 subunit beta	SEC61B	1	3	2	3	3	2	2	2.02173	0.00650267	1.2	0.771936	0.0155947	0.827975
sp|P60508|SYCY2_HUMAN	SYCY2_HUMAN	Syncytin-2 (Endogenous retrovirus group FRD member 1) (Envelope polyprotein) (HERV-FRD) (HERV-FRD_6p24.1 provirus ancestral Env polyprotein) [Cleaved into: Surface protein (SU); Transmembrane protein (TM)]	ERVFRD-1 ERVFRDE1 UNQ6191/PRO20218	0	0	0	6	7	7	2	NA	NA	2.13221e+09	2.19789e-09	NA	2.72507e-08
sp|P60866|RS20_HUMAN	RS20_HUMAN	Small ribosomal subunit protein uS10 (40S ribosomal protein S20)	RPS20	1	1	2	1	1	2	1	1.45482	0.0263317	-1.25	0.793263	0.0553672	0.839174
sp|P60900|PSA6_HUMAN	PSA6_HUMAN	Proteasome subunit alpha type-6 (27 kDa prosomal protein) (PROS-27) (p27K) (Macropain iota chain) (Multicatalytic endopeptidase complex iota chain) (Proteasome iota chain)	PSMA6 PROS27	4	3	5	3	8	9	4	0.107757	0.684602	1.98308	0.171152	0.755391	0.242568
sp|P60953|CDC42_HUMAN	CDC42_HUMAN	Cell division control protein 42 homolog (EC 3.6.5.2) (G25K GTP-binding protein)	CDC42	2	2	3	5	7	7	3	0.425759	0.161711	3.6438	0.0123028	0.243984	0.0272662
sp|P60981|DEST_HUMAN	DEST_HUMAN	Destrin (Actin-depolymerizing factor) (ADF)	DSTN ACTDP DSN	0	4	4	3	4	5	2	-0.851609	0.0194938	1.55154	0.462511	0.0422578	0.554075
sp|P61009|SPCS3_HUMAN	SPCS3_HUMAN	Signal peptidase complex subunit 3 (Microsomal signal peptidase 22/23 kDa subunit) (SPC22/23) (SPase 22/23 kDa subunit)	SPCS3 SPC22 UNQ1841/PRO3567	0	0	1	3	3	1	2	3.35795	0.000789707	7.66667	0.0277268	0.00242189	0.0515853
sp|P61019|RAB2A_HUMAN	RAB2A_HUMAN	Ras-related protein Rab-2A (EC 3.6.5.2)	RAB2A RAB2	2	1	2	7	7	5	3	1.9641	5.85149e-06	7.14773	0.000865995	2.78155e-05	0.00278154
sp|Q8WUD1|RAB2B_HUMAN	RAB2B_HUMAN	Ras-related protein Rab-2B (EC 3.6.5.2)	RAB2B	2	1	2	5	6	4	2	2.01262	2.02658e-05	5.6923	0.0081649	8.58166e-05	0.0186071
sp|P61081|UBC12_HUMAN	UBC12_HUMAN	NEDD8-conjugating enzyme Ubc12 (EC 2.3.2.34) (NEDD8 carrier protein) (Ubiquitin-conjugating enzyme E2 M)	UBE2M UBC12	0	0	0	2	0	4	1	NA	NA	2.79394e+09	0.00161658	NA	0.00471412
sp|P61086|UBE2K_HUMAN	UBE2K_HUMAN	Ubiquitin-conjugating enzyme E2 K (EC 2.3.2.23) (E2 ubiquitin-conjugating enzyme K) (Huntingtin-interacting protein 2) (HIP-2) (Ubiquitin carrier protein) (Ubiquitin-conjugating enzyme E2-25 kDa) (Ubiquitin-conjugating enzyme E2(25K)) (Ubiquitin-conjugating enzyme E2-25K) (Ubiquitin-protein ligase)	UBE2K HIP2 LIG	0	3	1	1	2	5	2	-0.405628	0.170886	2	0.305232	0.254026	0.393583
sp|P61088|UBE2N_HUMAN	UBE2N_HUMAN	Ubiquitin-conjugating enzyme E2 N (EC 2.3.2.23) (Bendless-like ubiquitin-conjugating enzyme) (E2 ubiquitin-conjugating enzyme N) (Ubc13) (UbcH13) (Ubiquitin carrier protein N) (Ubiquitin-protein ligase N)	UBE2N BLU	3	4	5	2	7	6	2	0.0427094	0.835308	1.15385	0.797197	0.882377	0.842833
sp|Q5JXB2|UE2NL_HUMAN	UE2NL_HUMAN	Putative ubiquitin-conjugating enzyme E2 N-like (Epididymis tissue protein Li 174)	UBE2NL	2	2	2	2	4	2	1	0.24753	0.450782	1.33333	0.715653	0.550451	0.796518
sp|P61158|ARP3_HUMAN	ARP3_HUMAN	Actin-related protein 3 (Actin-like protein 3)	ACTR3 ARP3	2	3	3	6	6	7	3	-0.0735104	0.718896	3.09913	0.0264357	0.789397	0.0495459
sp|Q9P1U1|ARP3B_HUMAN	ARP3B_HUMAN	Actin-related protein 3B (ARP3-beta) (Actin-like protein 3B) (Actin-related protein ARP4)	ACTR3B ARP11 ARP4	2	3	3	6	4	4	2	-0.0434973	0.81152	2.02617	0.219292	0.864798	0.295444
sp|Q9C0K3|ARP3C_HUMAN	ARP3C_HUMAN	Actin-related protein 3C (Actin-related protein 11)	ACTR3C ARP11	2	2	2	4	2	2	1	-0.158029	0.502563	1.3269	0.724093	0.600459	0.798897
sp|P61160|ARP2_HUMAN	ARP2_HUMAN	Actin-related protein 2 (Actin-like protein 2)	ACTR2 ARP2	1	2	6	2	4	5	2	-0.138912	0.701724	1.07462	0.90772	0.772535	0.922814
sp|P61247|RS3A_HUMAN	RS3A_HUMAN	Small ribosomal subunit protein eS1 (40S ribosomal protein S3a) (v-fos transformation effector protein) (Fte-1)	RPS3A FTE1 MFTL	3	5	7	9	12	12	4	1.06657	7.00775e-06	3.94987	0.00202562	3.27274e-05	0.00576473
sp|P61254|RL26_HUMAN	RL26_HUMAN	Large ribosomal subunit protein uL24 (60S ribosomal protein L26)	RPL26	2	1	0	4	2	3	3	2.34193	0.0781963	2.99854	0.102987	0.13933	0.154102
sp|Q9UNX3|RL26L_HUMAN	RL26L_HUMAN	Ribosomal protein uL24-like (60S ribosomal protein L26-like 1) (Large ribosomal subunit protein uL24-like 1)	RPL26L1 RPL26P1	2	1	0	4	2	3	3	2.34193	0.0781963	2.99854	0.102987	0.13933	0.154102
sp|P61289|PSME3_HUMAN	PSME3_HUMAN	Proteasome activator complex subunit 3 (11S regulator complex subunit gamma) (REG-gamma) (Activator of multicatalytic protease subunit 3) (Ki nuclear autoantigen) (Proteasome activator 28 subunit gamma) (PA28g) (PA28gamma)	PSME3	0	0	0	2	1	1	1	NA	NA	5825154119210610	0.0182369	NA	0.0366599
sp|P61313|RL15_HUMAN	RL15_HUMAN	Large ribosomal subunit protein eL15 (60S ribosomal protein L15)	RPL15 EC45 TCBAP0781	4	8	10	15	14	17	6	1.30746	1.87201e-09	6.05747	7.39452e-05	1.87341e-08	0.000315156
sp|P61326|MGN_HUMAN	MGN_HUMAN	Protein mago nashi homolog	MAGOH MAGOHA	0	0	0	1	0	2	1	NA	NA	3.66129e+16	0.0442138	NA	0.0713945
sp|Q96A72|MGN2_HUMAN	MGN2_HUMAN	Protein mago nashi homolog 2	MAGOHB MAGOH2	0	0	0	1	0	2	1	NA	NA	3.66129e+16	0.0442138	NA	0.0713945
sp|P61353|RL27_HUMAN	RL27_HUMAN	Large ribosomal subunit protein eL27 (60S ribosomal protein L27)	RPL27	1	4	4	2	9	7	3	1.32414	1.93993e-06	2.72197	0.0604991	1.08489e-05	0.0950088
sp|P61421|VA0D1_HUMAN	VA0D1_HUMAN	V-type proton ATPase subunit d 1 (V-ATPase subunit d 1) (32 kDa accessory protein) (V-ATPase 40 kDa accessory protein) (V-ATPase AC39 subunit) (p39) (Vacuolar proton pump subunit d 1)	ATP6V0D1 ATP6D VPATPD	0	0	0	1	2	1	1	NA	NA	1628164257302200	0.0182369	NA	0.0366599
sp|P61604|CH10_HUMAN	CH10_HUMAN	10 kDa heat shock protein, mitochondrial (Hsp10) (10 kDa chaperonin) (Chaperonin 10) (CPN10) (Early-pregnancy factor) (EPF)	HSPE1	1	1	4	6	4	11	3	0.552046	0.0164828	6.08078	0.00109983	0.0361891	0.00329948
sp|P61619|S61A1_HUMAN	S61A1_HUMAN	Protein transport protein Sec61 subunit alpha isoform 1 (Sec61 alpha-1)	SEC61A1 SEC61A	1	1	1	6	7	6	3	1.81975	4.11968e-06	9.08696	0.000155344	2.0903e-05	0.000605331
sp|Q9H9S3|S61A2_HUMAN	S61A2_HUMAN	Protein transport protein Sec61 subunit alpha isoform 2 (Sec61 alpha-2)	SEC61A2	0	1	1	1	1	4	1	1.31489	0.0028138	3.982	0.135497	0.00750535	0.197076
sp|P61626|LYSC_HUMAN	LYSC_HUMAN	Lysozyme C (EC 3.2.1.17) (1,4-beta-N-acetylmuramidase C)	LYZ LZM	0	4	4	1	6	1	3	1.33629	0.0426526	-1.16548	0.790343	0.0842293	0.839174
sp|P61803|DAD1_HUMAN	DAD1_HUMAN	Dolichyl-diphosphooligosaccharide--protein glycosyltransferase subunit DAD1 (Oligosaccharyl transferase subunit DAD1) (Defender against cell death 1) (DAD-1)	DAD1	2	1	2	5	4	5	3	2.87486	2.52172e-09	3.7896	0.0279963	2.50478e-08	0.0520309
sp|P61923|COPZ1_HUMAN	COPZ1_HUMAN	Coatomer subunit zeta-1 (Zeta-1-coat protein) (Zeta-1 COP)	COPZ1 COPZ CGI-120 HSPC181	0	1	2	3	4	1	1	1.51997	0.213243	4	0.0937749	0.307505	0.1415
sp|P61978|HNRPK_HUMAN	HNRPK_HUMAN	Heterogeneous nuclear ribonucleoprotein K (hnRNP K) (Transformation up-regulated nuclear protein) (TUNP)	HNRNPK HNRPK	21	31	34	44	44	55	18	1.10789	1.6403e-11	2.96956	6.54953e-06	2.11965e-10	3.64023e-05
sp|P62081|RS7_HUMAN	RS7_HUMAN	Small ribosomal subunit protein eS7 (40S ribosomal protein S7)	RPS7	3	2	3	10	8	11	4	1.5526	2.99846e-11	6.19017	8.31179e-05	3.72986e-10	0.000350043
sp|P62191|PRS4_HUMAN	PRS4_HUMAN	26S proteasome regulatory subunit 4 (P26s4) (26S proteasome AAA-ATPase subunit RPT2) (Proteasome 26S subunit ATPase 1)	PSMC1	0	1	0	1	2	1	1	1.08314	0.300458	4.4	0.177184	0.401113	0.245619
sp|P62195|PRS8_HUMAN	PRS8_HUMAN	26S proteasome regulatory subunit 8 (26S proteasome AAA-ATPase subunit RPT6) (Proteasome 26S subunit ATPase 5) (Proteasome subunit p45) (Thyroid hormone receptor-interacting protein 1) (TRIP1) (p45/SUG)	PSMC5 SUG1	0	1	1	7	2	5	3	1.42521	0.0471823	8.55135	0.00142133	0.0920815	0.00418609
sp|P62241|RS8_HUMAN	RS8_HUMAN	Small ribosomal subunit protein eS8 (40S ribosomal protein S8)	RPS8 OK/SW-cl.83	6	7	6	10	14	11	5	0.889991	0.00221207	3.34005	0.00850353	0.00610224	0.0192797
sp|P62244|RS15A_HUMAN	RS15A_HUMAN	Small ribosomal subunit protein uS8 (40S ribosomal protein S15a)	RPS15A OK/SW-cl.82	0	1	1	4	6	10	4	0.154408	0.732672	12.8391	2.57015e-05	0.799333	0.000124505
sp|P62249|RS16_HUMAN	RS16_HUMAN	Small ribosomal subunit protein uS9 (40S ribosomal protein S16)	RPS16	1	2	4	6	6	7	2	1.62333	0.000107257	5.12698	0.00481408	0.00040101	0.0120898
sp|P62263|RS14_HUMAN	RS14_HUMAN	Small ribosomal subunit protein uS11 (40S ribosomal protein S14)	RPS14 PRO2640	1	2	3	5	3	5	3	1.0953	0.000304243	2.56843	0.109728	0.00102259	0.163348
sp|P62266|RS23_HUMAN	RS23_HUMAN	Small ribosomal subunit protein uS12 (40S ribosomal protein S23)	RPS23	0	0	1	4	1	4	1	0.595929	0.429778	41.4777	0.0010624	0.528195	0.00320347
sp|P62269|RS18_HUMAN	RS18_HUMAN	Small ribosomal subunit protein uS13 (40S ribosomal protein S18) (Ke-3) (Ke3)	RPS18 D6S218E	7	12	15	19	21	19	6	1.11139	3.6147e-08	2.89035	0.00224386	2.65934e-07	0.00633496
sp|P62277|RS13_HUMAN	RS13_HUMAN	Small ribosomal subunit protein uS15 (40S ribosomal protein S13)	RPS13	1	1	2	5	6	9	2	1.26658	7.37235e-07	12.708	4.45015e-05	4.42009e-06	0.000198743
sp|P62280|RS11_HUMAN	RS11_HUMAN	Small ribosomal subunit protein uS17 (40S ribosomal protein S11)	RPS11	0	0	0	2	1	0	1	NA	NA	5.81735e+08	0.0441111	NA	0.0713945
sp|P62310|LSM3_HUMAN	LSM3_HUMAN	U6 snRNA-associated Sm-like protein LSm3	LSM3 MDS017	0	0	0	0	2	1	1	NA	NA	1184207276736010	0.0442138	NA	0.0713945
sp|P62314|SMD1_HUMAN	SMD1_HUMAN	Small nuclear ribonucleoprotein Sm D1 (Sm-D1) (Sm-D autoantigen) (snRNP core protein D1)	SNRPD1	2	0	2	2	5	4	2	0.902394	0.0192001	3.47898	0.0603794	0.041689	0.0949891
sp|P62318|SMD3_HUMAN	SMD3_HUMAN	Small nuclear ribonucleoprotein Sm D3 (Sm-D3) (snRNP core protein D3)	SNRPD3	3	3	3	2	5	2	1	0.881962	0.000129522	-1.66667	0.553353	0.000477544	0.635836
sp|P62330|ARF6_HUMAN	ARF6_HUMAN	ADP-ribosylation factor 6 (EC 3.6.5.2)	ARF6	1	3	4	3	7	10	3	1.30621	9.88246e-05	6.68007	0.00320056	0.000371569	0.00852041
sp|P62424|RL7A_HUMAN	RL7A_HUMAN	Large ribosomal subunit protein eL8 (60S ribosomal protein L7a) (PLA-X polypeptide) (Surfeit locus protein 3)	RPL7A SURF-3 SURF3	3	6	4	7	9	10	5	1.57506	1.87928e-08	2.39195	0.0385079	1.5932e-07	0.0683428
sp|P62495|ERF1_HUMAN	ERF1_HUMAN	Eukaryotic peptide chain release factor subunit 1 (Eukaryotic release factor 1) (eRF1) (Protein Cl1) (TB3-1)	ETF1 ERF1 RF1 SUP45L1	1	0	0	2	1	2	1	1.28672	0.0248567	6.11111	0.085487	0.0530196	0.12999
sp|P62750|RL23A_HUMAN	RL23A_HUMAN	Large ribosomal subunit protein uL23 (60S ribosomal protein L23a)	RPL23A	4	6	4	4	7	6	2	1.54736	1.22549e-08	1.12331	0.849957	1.10961e-07	0.877678
sp|P62753|RS6_HUMAN	RS6_HUMAN	Small ribosomal subunit protein eS6 (40S ribosomal protein S6) (Phosphoprotein NP33)	RPS6 OK/SW-cl.2	1	5	5	10	2	10	3	1.47742	0.0140947	2.66673	0.049258	0.0313714	0.0789642
sp|P62805|H4_HUMAN	H4_HUMAN	Histone H4	H4C1 H4/A H4FA HIST1H4A; H4C2 H4/I H4FI HIST1H4B; H4C3 H4/G H4FG HIST1H4C; H4C4 H4/B H4FB HIST1H4D; H4C5 H4/J H4FJ HIST1H4E; H4C6 H4/C H4FC HIST1H4F; H4C8 H4/H H4FH HIST1H4H; H4C9 H4/M H4FM HIST1H4I; H4C11 H4/E H4FE HIST1H4J; H4C12 H4/D H4FD HIST1H4K; H4C13 H4/K H4FK HIST1H4L; H4C14 H4/N H4F2 H4FN HIST2H4 HIST2H4A; H4C15 H4/O H4FO HIST2H4B; H4C16 H4-16 HIST4H4	28	42	36	44	48	61	15	1.09739	5.37855e-05	2.44607	0.000648972	0.000210554	0.00214669
sp|Q99525|H4G_HUMAN	H4G_HUMAN	Histone H4-like protein type G (H4-clustered histone 7)	H4C7 H4/L H4FL HIST1H4G	2	0	1	2	1	2	1	-2.19533	0.472532	1.65513	0.569072	0.572283	0.651786
sp|P62829|RL23_HUMAN	RL23_HUMAN	Large ribosomal subunit protein uL14 (60S ribosomal protein L17) (60S ribosomal protein L23)	RPL23	0	0	0	1	2	2	1	NA	NA	3.9548e+17	0.0072599	NA	0.016782
sp|P62841|RS15_HUMAN	RS15_HUMAN	Small ribosomal subunit protein uS19 (40S ribosomal protein S15) (RIG protein)	RPS15 RIG	0	0	0	1	2	5	2	NA	NA	2.97959e+08	0.000819278	NA	0.00265554
sp|P62847|RS24_HUMAN	RS24_HUMAN	Small ribosomal subunit protein eS24 (40S ribosomal protein S24)	RPS24	3	5	3	4	5	5	1	0.828849	0.0717825	342329686245688	0.206875	0.128763	0.280419
sp|P62851|RS25_HUMAN	RS25_HUMAN	Small ribosomal subunit protein eS25 (40S ribosomal protein S25)	RPS25	0	0	0	1	0	2	1	NA	NA	2.61641e+16	0.0442138	NA	0.0713945
sp|P62854|RS26_HUMAN	RS26_HUMAN	Small ribosomal subunit protein eS26 (40S ribosomal protein S26)	RPS26	1	0	2	5	5	3	2	1.34716	0.000119452	6.4884	0.00562477	0.000441642	0.0138703
sp|Q5JNZ5|RS26L_HUMAN	RS26L_HUMAN	Putative ribosomal protein eS26-like (Putative 40S ribosomal protein S26-like 1)	RPS26P11 RPS26L1	0	0	2	1	0	2	1	1.04699	0.00336326	1.34348	0.787271	0.00877746	0.839174
sp|P62857|RS28_HUMAN	RS28_HUMAN	Small ribosomal subunit protein eS28 (40S ribosomal protein S28)	RPS28	0	2	1	4	4	3	2	0.201424	0.635719	4.52941	0.0257352	0.711642	0.048335
sp|P62888|RL30_HUMAN	RL30_HUMAN	Large ribosomal subunit protein eL30 (60S ribosomal protein L30)	RPL30	0	0	0	3	1	0	1	NA	NA	3.49646e+08	0.0133217	NA	0.0293772
sp|P62899|RL31_HUMAN	RL31_HUMAN	Large ribosomal subunit protein eL31 (60S ribosomal protein L31)	RPL31	3	5	4	8	7	13	3	0.914582	0.00032902	6.50087	0.000791867	0.00109428	0.00257611
sp|P62906|RL10A_HUMAN	RL10A_HUMAN	Large ribosomal subunit protein uL1 (60S ribosomal protein L10a) (CSA-19) (Neural precursor cell expressed developmentally down-regulated protein 6) (NEDD-6)	RPL10A NEDD6	1	4	2	4	4	3	2	1.47063	0.000295251	1.57143	0.443055	0.0010025	0.544277
sp|P62910|RL32_HUMAN	RL32_HUMAN	Large ribosomal subunit protein eL32 (60S ribosomal protein L32)	RPL32 PP9932	2	4	3	3	3	3	1	1.23964	1.42084e-07	-1.66667	0.553353	9.45567e-07	0.635836
sp|P62913|RL11_HUMAN	RL11_HUMAN	Large ribosomal subunit protein uL5 (60S ribosomal protein L11) (CLL-associated antigen KW-12)	RPL11	0	0	1	6	7	7	3	1.66388	0.0140376	46.0039	4.32022e-07	0.0312966	3.34487e-06
sp|P62917|RL8_HUMAN	RL8_HUMAN	Large ribosomal subunit protein uL2 (60S ribosomal protein L8)	RPL8	3	5	6	8	7	5	4	0.886589	0.0810331	1.36344	0.469484	0.143615	0.557532
sp|P62937|PPIA_HUMAN	PPIA_HUMAN	Peptidyl-prolyl cis-trans isomerase A (PPIase A) (EC 5.2.1.8) (Cyclophilin A) (Cyclosporin A-binding protein) (Rotamase A) [Cleaved into: Peptidyl-prolyl cis-trans isomerase A, N-terminally processed]	PPIA CYPA	5	6	6	5	7	8	2	-0.246574	0.424831	1.03319	0.960021	0.525023	0.967662
sp|P62995|TRA2B_HUMAN	TRA2B_HUMAN	Transformer-2 protein homolog beta (TRA-2 beta) (TRA2-beta) (hTRA2-beta) (Splicing factor, arginine/serine-rich 10) (Transformer-2 protein homolog B)	TRA2B SFRS10	2	2	1	6	10	14	6	2.9524	7.81345e-11	14.6471	4.58607e-07	9.04322e-10	3.51996e-06
sp|Q13595|TRA2A_HUMAN	TRA2A_HUMAN	Transformer-2 protein homolog alpha (TRA-2 alpha) (TRA2-alpha) (Transformer-2 protein homolog A)	TRA2A	0	0	1	4	4	4	3	1.76932	0.0401359	14	0.000964813	0.0803711	0.00294381
sp|P63010|AP2B1_HUMAN	AP2B1_HUMAN	AP-2 complex subunit beta (AP105B) (Adaptor protein complex AP-2 subunit beta) (Adaptor-related protein complex 2 subunit beta) (Beta-2-adaptin) (Beta-adaptin) (Clathrin assembly protein complex 2 beta large chain) (Plasma membrane adaptor HA2/AP2 adaptin beta subunit)	AP2B1 ADTB2 CLAPB1	4	7	7	14	21	26	8	0.83706	0.000726242	7.495	4.1446e-09	0.00224276	4.89891e-08
sp|Q10567|AP1B1_HUMAN	AP1B1_HUMAN	AP-1 complex subunit beta-1 (Adaptor protein complex AP-1 subunit beta-1) (Adaptor-related protein complex 1 subunit beta-1) (Beta-1-adaptin) (Beta-adaptin 1) (Clathrin assembly protein complex 1 beta large chain) (Golgi adaptor HA1/AP1 adaptin beta subunit)	AP1B1 ADTB1 BAM22 CLAPB2	3	7	6	13	18	20	6	0.924749	0.000155264	7.57658	1.05743e-07	0.000561567	9.76473e-07
sp|P63173|RL38_HUMAN	RL38_HUMAN	Large ribosomal subunit protein eL38 (60S ribosomal protein L38)	RPL38	0	0	0	1	2	3	1	NA	NA	2.35656e+16	0.00274571	NA	0.00748944
sp|P63208|SKP1_HUMAN	SKP1_HUMAN	S-phase kinase-associated protein 1 (Cyclin-A/CDK2-associated protein p19) (p19A) (Organ of Corti protein 2) (OCP-2) (Organ of Corti protein II) (OCP-II) (RNA polymerase II elongation factor-like protein) (SIII) (Transcription elongation factor B polypeptide 1-like) (p19skp1)	SKP1 EMC19 OCP2 SKP1A TCEB1L	0	0	2	1	2	3	1	0.60297	0.21305	3.982	0.135497	0.307505	0.197076
sp|P63220|RS21_HUMAN	RS21_HUMAN	Small ribosomal subunit protein eS21 (40S ribosomal protein S21)	RPS21	2	1	4	3	5	4	1	0.906091	0.000523598	4.28571	0.113435	0.00166327	0.167783
sp|P63241|IF5A1_HUMAN	IF5A1_HUMAN	Eukaryotic translation initiation factor 5A-1 (eIF-5A-1) (eIF-5A1) (Eukaryotic initiation factor 5A isoform 1) (eIF-5A) (Rev-binding factor) (eIF-4D)	EIF5A	7	9	10	12	15	13	6	0.498417	0.0487623	1.86271	0.0970049	0.0942898	0.145878
sp|Q6IS14|IF5AL_HUMAN	IF5AL_HUMAN	Eukaryotic translation initiation factor 5A-1-like (eIF-5A-1-like) (eIF-5A1-like) (Eukaryotic initiation factor 5A isoform 1-like)	EIF5AL1	3	2	3	7	6	7	4	0.554588	0.198891	2.77778	0.026736	0.289	0.050056
sp|Q9GZV4|IF5A2_HUMAN	IF5A2_HUMAN	Eukaryotic translation initiation factor 5A-2 (eIF-5A-2) (eIF-5A2) (Eukaryotic initiation factor 5A isoform 2)	EIF5A2	0	1	2	2	2	2	1	1.49607	0.0547973	2.25	0.336361	0.104044	0.427503
sp|P63244|RACK1_HUMAN	RACK1_HUMAN	Small ribosomal subunit protein RACK1 (Cell proliferation-inducing gene 21 protein) (Guanine nucleotide-binding protein subunit beta-2-like 1) (Guanine nucleotide-binding protein subunit beta-like protein 12.3) (Human lung cancer oncogene 7 protein) (HLC-7) (Receptor for activated C kinase) (Receptor of activated protein C kinase 1) [Cleaved into: Small ribosomal subunit protein RACK1, N-terminal…	RACK1 GNB2L1 HLC7 PIG21	7	8	11	19	17	20	7	0.99074	3.96641e-06	3.61155	0.000135894	2.04624e-05	0.000541438
sp|P67812|SC11A_HUMAN	SC11A_HUMAN	Signal peptidase complex catalytic subunit SEC11A (EC 3.4.21.89) (Endopeptidase SP18) (Microsomal signal peptidase 18 kDa subunit) (SPase 18 kDa subunit) (SEC11 homolog A) (SEC11-like protein 1) (SPC18)	SEC11A SEC11L1 SPC18 SPCS4A	0	0	0	0	3	4	1	NA	NA	Inf	0.000545625	NA	0.00182872
sp|P68036|UB2L3_HUMAN	UB2L3_HUMAN	Ubiquitin-conjugating enzyme E2 L3 (EC 2.3.2.23) (E2 ubiquitin-conjugating enzyme L3) (L-UBC) (UbcH7) (Ubiquitin carrier protein L3) (Ubiquitin-conjugating enzyme E2-F1) (Ubiquitin-protein ligase L3)	UBE2L3 UBCE7 UBCH7	0	1	2	1	1	2	1	-0.541076	0.134363	1.2	0.837611	0.209167	0.868273
sp|P68104|EF1A1_HUMAN	EF1A1_HUMAN	Elongation factor 1-alpha 1 (EF-1-alpha-1) (EC 3.6.5.-) (Elongation factor Tu) (EF-Tu) (Eukaryotic elongation factor 1 A-1) (eEF1A-1) (Leukocyte receptor cluster member 7)	EEF1A1 EEF1A EF1A LENG7	14	26	23	34	40	38	14	1.04572	3.80122e-06	2.94591	1.45388e-05	1.96865e-05	7.56837e-05
sp|Q05639|EF1A2_HUMAN	EF1A2_HUMAN	Elongation factor 1-alpha 2 (EF-1-alpha-2) (Eukaryotic elongation factor 1 A-2) (eEF1A-2) (Statin-S1)	EEF1A2 EEF1AL STN	8	18	15	21	25	22	10	1.05936	0.00198416	2.04873	0.0101338	0.00554815	0.022772
sp|Q5VTE0|EF1A3_HUMAN	EF1A3_HUMAN	Putative elongation factor 1-alpha-like 3 (EF-1-alpha-like 3) (Eukaryotic elongation factor 1 A-like 3) (eEF1A-like 3) (Eukaryotic translation elongation factor 1 alpha-1 pseudogene 5)	EEF1A1P5 EEF1AL3	14	26	23	34	40	38	14	1.04572	3.80122e-06	2.94591	1.45388e-05	1.96865e-05	7.56837e-05
sp|P68431|H31_HUMAN	H31_HUMAN	Histone H3.1 (Histone H3/a) (Histone H3/b) (Histone H3/c) (Histone H3/d) (Histone H3/f) (Histone H3/h) (Histone H3/i) (Histone H3/j) (Histone H3/k) (Histone H3/l)	H3C1 H3FA HIST1H3A; H3C2 H3FL HIST1H3B; H3C3 H3FC HIST1H3C; H3C4 H3FB HIST1H3D; H3C6 H3FD HIST1H3E; H3C7 H3FI HIST1H3F; H3C8 H3FH HIST1H3G; H3C10 H3FK HIST1H3H; H3C11 H3FF HIST1H3I; H3C12 H3FJ HIST1H3J	6	8	8	10	11	6	3	1.87337	0.00222358	1.15115	0.768831	0.00610224	0.826144
sp|P84243|H33_HUMAN	H33_HUMAN	Histone H3.3	H3-3A H3.3A H3F3 H3F3A PP781; H3-3B H3.3B H3F3B	6	8	8	10	11	6	3	1.87337	0.00222358	1.15115	0.768831	0.00610224	0.826144
sp|Q16695|H31T_HUMAN	H31T_HUMAN	Histone H3.1t (H3/t) (H3t) (H3/g) (Histone H3.4)	H3-4 H3FT HIST3H3	6	8	8	10	11	6	3	1.87337	0.00222358	1.15115	0.768831	0.00610224	0.826144
sp|Q71DI3|H32_HUMAN	H32_HUMAN	Histone H3.2 (H3-clustered histone 13) (H3-clustered histone 14) (H3-clustered histone 15) (Histone H3/m) (Histone H3/o)	H3C15 HIST2H3A; H3C14 H3F2 H3FM HIST2H3C; H3C13 HIST2H3D	6	8	8	17	12	6	5	1.81033	0.00158706	2.1386	0.078103	0.00455253	0.120519
sp|Q5TEC6|H37_HUMAN	H37_HUMAN	Histone H3-7	H3-7 H3-2 HIST2H3PS2	4	6	5	8	7	5	2	2.38947	0.00317116	1.53605	0.484342	0.00833043	0.572226
sp|Q6NXT2|H3C_HUMAN	H3C_HUMAN	Histone H3.3C (Histone H3.5)	H3-5 H3F3C	4	6	5	8	7	5	2	2.38947	0.00317116	1.53605	0.484342	0.00833043	0.572226
sp|P69849|NOMO3_HUMAN	NOMO3_HUMAN	BOS complex subunit NOMO3 (Nodal modulator 3) (pM5 protein 3)	NOMO3	0	0	1	2	6	5	2	2.0582	0.00149971	23.2039	0.000168107	0.00433069	0.000643743
sp|Q15155|NOMO1_HUMAN	NOMO1_HUMAN	BOS complex subunit NOMO1 (Nodal modulator 1) (pM5 protein)	NOMO1 PM5	0	0	1	2	6	5	2	2.0582	0.00149971	23.2039	0.000168107	0.00433069	0.000643743
sp|Q5JPE7|NOMO2_HUMAN	NOMO2_HUMAN	BOS complex subunit NOMO2 (Nodal modulator 2) (pM5 protein 2)	NOMO2	0	0	1	2	6	5	2	2.0582	0.00149971	23.2039	0.000168107	0.00433069	0.000643743
sp|P78371|TCPB_HUMAN	TCPB_HUMAN	T-complex protein 1 subunit beta (TCP-1-beta) (CCT-beta)	CCT2 99D8.1 CCTB	7	15	15	13	16	21	5	0.272366	0.403579	2.17618	0.122858	0.507716	0.18047
sp|P78406|RAE1L_HUMAN	RAE1L_HUMAN	mRNA export factor RAE1 (Rae1 protein homolog) (mRNA-associated protein mrnp 41)	RAE1 MRNP41	0	0	0	2	0	1	1	NA	NA	5.68975e+08	0.044202	NA	0.0713945
sp|P78417|GSTO1_HUMAN	GSTO1_HUMAN	Glutathione S-transferase omega-1 (GSTO-1) (EC 2.5.1.18) (Glutathione S-transferase omega 1-1) (GSTO 1-1) (Glutathione-dependent dehydroascorbate reductase) (EC 1.8.5.1) (Monomethylarsonic acid reductase) (MMA(V) reductase) (EC 1.20.4.2) (S-(Phenacyl)glutathione reductase) (SPG-R)	GSTO1 GSTTLP28	1	0	1	1	1	2	1	-0.548758	0.0640849	2	0.468463	0.117976	0.557066
sp|P78527|PRKDC_HUMAN	PRKDC_HUMAN	DNA-dependent protein kinase catalytic subunit (DNA-PK catalytic subunit) (DNA-PKcs) (EC 2.7.11.1) (DNPK1) (p460)	PRKDC HYRC HYRC1	2	3	6	27	22	29	15	2.06779	4.31624e-13	12.6405	7.04746e-16	6.45496e-12	1.83752e-14
sp|P80365|DHI2_HUMAN	DHI2_HUMAN	11-beta-hydroxysteroid dehydrogenase type 2 (11-DH2) (11-beta-HSD2) (EC 1.1.1.-) (11-beta-hydroxysteroid dehydrogenase type II) (11-HSD type II) (11-beta-HSD type II) (Corticosteroid 11-beta-dehydrogenase isozyme 2) (NAD-dependent 11-beta-hydroxysteroid dehydrogenase) (Short chain dehydrogenase/reductase family 9C member 3)	HSD11B2 HSD11K SDR9C3	0	0	0	27	34	36	10	NA	NA	2.34532e+09	1.10783e-40	NA	1.51091e-38
sp|P80723|BASP1_HUMAN	BASP1_HUMAN	Brain acid soluble protein 1 (22 kDa neuronal tissue-enriched acidic protein) (Neuronal axonal membrane protein NAP-22)	BASP1 NAP22	0	0	1	2	0	3	1	-0.413144	0.547399	7.50673	0.0764664	0.641928	0.118303
sp|P81605|DCD_HUMAN	DCD_HUMAN	Dermcidin (EC 3.4.-.-) (Preproteolysin) [Cleaved into: Survival-promoting peptide; DCD-1]	DCD AIDD DSEP	4	10	8	4	11	5	3	-0.28562	0.236597	-2.18296	0.174838	0.334198	0.245619
sp|P83731|RL24_HUMAN	RL24_HUMAN	Large ribosomal subunit protein eL24 (60S ribosomal protein L24) (60S ribosomal protein L30)	RPL24	1	1	1	4	3	3	2	2.67603	0.00182147	4.2947	0.0411409	0.00515824	0.0713945
sp|P84095|RHOG_HUMAN	RHOG_HUMAN	Rho-related GTP-binding protein RhoG	RHOG ARHG	0	1	2	0	1	1	1	-0.388572	0.16338	-2	0.489603	0.245716	0.572226
sp|P84098|RL19_HUMAN	RL19_HUMAN	Large ribosomal subunit protein eL19 (60S ribosomal protein L19)	RPL19	3	3	2	6	5	5	2	1.07224	1.51705e-07	5.29225	0.0288025	9.99602e-07	0.0534171
sp|P84103|SRSF3_HUMAN	SRSF3_HUMAN	Serine/arginine-rich splicing factor 3 (Pre-mRNA-splicing factor SRP20) (Splicing factor, arginine/serine-rich 3)	SRSF3 SFRS3 SRP20	2	3	3	5	5	6	2	2.01583	7.40465e-05	3.07259	0.0657222	0.000284023	0.10312
sp|Q16629|SRSF7_HUMAN	SRSF7_HUMAN	Serine/arginine-rich splicing factor 7 (Splicing factor 9G8) (Splicing factor, arginine/serine-rich 7)	SRSF7 SFRS7	0	5	2	6	8	6	2	1.97881	3.07489e-05	7.48374	0.00135176	0.000126317	0.00400111
sp|P84157|MXRA7_HUMAN	MXRA7_HUMAN	Matrix-remodeling-associated protein 7	MXRA7	1	1	1	0	0	0	1	NA	NA	-3325056670209360	0.023918	NA	0.0452096
sp|P98082|DAB2_HUMAN	DAB2_HUMAN	Disabled homolog 2 (Adaptor molecule disabled-2) (Differentially expressed in ovarian carcinoma 2) (DOC-2) (Differentially-expressed protein 2)	DAB2 DOC2	3	10	10	3	11	12	5	0.166519	0.317326	-1.03343	0.933714	0.419009	0.944367
sp|P98160|PGBM_HUMAN	PGBM_HUMAN	Basement membrane-specific heparan sulfate proteoglycan core protein (HSPG) (Perlecan) (PLC) [Cleaved into: Endorepellin; LG3 peptide]	HSPG2	51	98	94	39	44	62	35	-1.43601	1.16489e-23	-4.82028	6.87434e-23	4.84523e-22	3.20742e-21
sp|P98179|RBM3_HUMAN	RBM3_HUMAN	RNA-binding protein 3 (RNA-binding motif protein 3) (RNPL)	RBM3 RNPL	2	1	0	4	5	6	2	0.813426	0.0145957	18.3964	0.000229575	0.0322706	0.000842726
sp|Q00013|EM55_HUMAN	EM55_HUMAN	55 kDa erythrocyte membrane protein (p55) (Membrane protein, palmitoylated 1)	MPP1 DXS552E EMP55	0	0	0	4	3	5	2	NA	NA	6.50545e+08	1.45989e-05	NA	7.56837e-05
sp|Q00059|TFAM_HUMAN	TFAM_HUMAN	Transcription factor A, mitochondrial (mtTFA) (Mitochondrial transcription factor 1) (MtTF1) (Transcription factor 6) (TCF-6) (Transcription factor 6-like 2)	TFAM TCF6 TCF6L2	0	0	0	0	0	3	1	NA	NA	2.12618e+18	0.0292834	NA	0.0541391
sp|Q00325|MPCP_HUMAN	S25A3_HUMAN	Solute carrier family 25 member 3 (Phosphate carrier protein, mitochondrial) (Phosphate transport protein) (PTP)	SLC25A3 PHC OK/SW-cl.48	0	1	3	4	9	9	5	1.09112	0.0591211	6.41879	0.000230454	0.110365	0.000844204
sp|Q00341|VIGLN_HUMAN	VIGLN_HUMAN	Vigilin (High density lipoprotein-binding protein) (HDL-binding protein)	HDLBP HBP VGL	1	0	1	17	24	29	10	0.742906	0.254148	102.325	4.26863e-24	0.352051	2.22596e-22
sp|Q00577|PURA_HUMAN	PURA_HUMAN	Transcriptional activator protein Pur-alpha (Purine-rich single-stranded DNA-binding protein alpha)	PURA PUR1	5	1	2	4	7	6	3	0.136734	0.621204	2.51487	0.0733367	0.702483	0.114359
sp|Q00765|REEP5_HUMAN	REEP5_HUMAN	Receptor expression-enhancing protein 5 (Polyposis locus protein 1) (Protein TB2)	REEP5 C5orf18 DP1 TB2	0	0	0	5	6	8	2	NA	NA	1.99065e+09	6.00222e-09	NA	6.91035e-08
sp|Q00839|HNRPU_HUMAN	HNRPU_HUMAN	Heterogeneous nuclear ribonucleoprotein U (hnRNP U) (GRIP120) (Nuclear p120 ribonucleoprotein) (Scaffold-attachment factor A) (SAF-A) (p120) (pp120)	HNRNPU C1orf199 HNRPU SAFA U21.1	7	20	16	24	32	36	12	1.25724	2.92611e-16	4.67933	9.3874e-08	6.49109e-15	8.80628e-07
sp|Q00887|PSG9_HUMAN	PSG9_HUMAN	Pregnancy-specific beta-1-glycoprotein 9 (PS-beta-G-9) (PSBG-9) (Pregnancy-specific glycoprotein 9) (PS34) (Pregnancy-specific beta-1 glycoprotein B) (PS-beta-B) (Pregnancy-specific beta-1-glycoprotein 11) (PS-beta-G-11) (PSBG-11) (Pregnancy-specific glycoprotein 11) (Pregnancy-specific glycoprotein 7) (PSG7)	PSG9 PSG11	0	0	0	0	2	2	1	NA	NA	1665365289639130	0.0182369	NA	0.0366599
sp|Q01082|SPTB2_HUMAN	SPTB2_HUMAN	Spectrin beta chain, non-erythrocytic 1 (Beta-II spectrin) (Fodrin beta chain) (Spectrin, non-erythroid beta chain 1)	SPTBN1 SPTB2	35	44	57	22	17	15	21	-1.43808	1.05628e-23	-7.56241	5.82253e-22	4.53518e-22	2.51789e-20
sp|Q01130|SRSF2_HUMAN	SRSF2_HUMAN	Serine/arginine-rich splicing factor 2 (Protein PR264) (Splicing component, 35 kDa) (Splicing factor SC35) (SC-35) (Splicing factor, arginine/serine-rich 2)	SRSF2 SFRS2	4	4	6	6	8	6	2	0.750048	0.236776	2.08354	0.266679	0.334198	0.348946
sp|Q9BRL6|SRSF8_HUMAN	SRSF8_HUMAN	Serine/arginine-rich splicing factor 8 (Pre-mRNA-splicing factor SRP46) (Splicing factor SRp46) (Splicing factor, arginine/serine-rich 2B)	SRSF8 SFRS2B SRP46	4	4	6	6	8	6	2	0.750048	0.236776	2.08354	0.266679	0.334198	0.348946
sp|Q01469|FABP5_HUMAN	FABP5_HUMAN	Fatty acid-binding protein 5 (Epidermal-type fatty acid-binding protein) (E-FABP) (Fatty acid-binding protein, epidermal) (Psoriasis-associated fatty acid-binding protein homolog) (PA-FABP)	FABP5	2	6	6	5	6	6	3	-0.515258	0.141415	1.08615	0.873293	0.218356	0.891818
sp|Q01518|CAP1_HUMAN	CAP1_HUMAN	Adenylyl cyclase-associated protein 1 (CAP 1)	CAP1 CAP	7	12	8	7	6	11	5	-0.360086	0.253688	-1.62024	0.196675	0.352051	0.269063
sp|Q01844|EWS_HUMAN	EWS_HUMAN	RNA-binding protein EWS (EWS oncogene) (Ewing sarcoma breakpoint region 1 protein)	EWSR1 EWS	1	0	0	1	1	1	1	2.03834	0.251413	3	0.344801	0.349671	0.434185
sp|Q01995|TAGL_HUMAN	TAGL_HUMAN	Transgelin (22 kDa actin-binding protein) (Protein WS3-10) (Smooth muscle protein 22-alpha) (SM22-alpha)	TAGLN SM22 WS3-10	20	29	30	21	24	25	12	-1.52658	1.06911e-08	-2.01394	0.00767922	9.81372e-08	0.0176909
sp|Q02153|GCYB1_HUMAN	GCYB1_HUMAN	Guanylate cyclase soluble subunit beta-1 (GCS-beta-1) (EC 4.6.1.2) (Guanylate cyclase soluble subunit beta-3) (GCS-beta-3) (Soluble guanylate cyclase small subunit)	GUCY1B1 GUC1B3 GUCSB3 GUCY1B3	0	1	2	0	0	0	1	NA	NA	-123318584961343	0.023918	NA	0.0452096
sp|Q02218|ODO1_HUMAN	ODO1_HUMAN	2-oxoglutarate dehydrogenase complex component E1 (E1o) (OGDC-E1) (OGDH-E1) (EC 1.2.4.2) (2-oxoglutarate dehydrogenase, mitochondrial) (Alpha-ketoglutarate dehydrogenase) (Alpha-KGDH-E1) (Thiamine diphosphate (ThDP)-dependent 2-oxoglutarate dehydrogenase)	OGDH	0	1	2	16	18	17	7	1.48162	8.13414e-05	106.273	3.71479e-17	0.000308448	1.13557e-15
sp|Q9ULD0|OGDHL_HUMAN	OGDHL_HUMAN	2-oxoglutarate dehydrogenase-like, mitochondrial (EC 1.2.4.2) (2-oxoglutarate dehydrogenase complex component E1-like) (OGDC-E1-like) (Alpha-ketoglutarate dehydrogenase-like)	OGDHL KIAA1290	0	0	0	5	8	6	3	NA	NA	1.6089e+12	5.59263e-08	NA	5.6987e-07
sp|Q02413|DSG1_HUMAN	DSG1_HUMAN	Desmoglein-1 (Cadherin family member 4) (Desmosomal glycoprotein 1) (DG1) (DGI) (Pemphigus foliaceus antigen)	DSG1 CDHF4	19	20	20	2	29	9	15	-0.75171	0.0339134	-2.19737	0.00152366	0.0697661	0.00448001
sp|Q02487|DSC2_HUMAN	DSC2_HUMAN	Desmocollin-2 (Cadherin family member 2) (Desmocollin-3) (Desmosomal glycoprotein II) (Desmosomal glycoprotein III)	DSC2 CDHF2 DSC3	0	0	0	0	0	3	1	NA	NA	2.12618e+18	0.0292834	NA	0.0541391
sp|Q02543|RL18A_HUMAN	RL18A_HUMAN	Large ribosomal subunit protein eL20 (60S ribosomal protein L18a)	RPL18A	1	2	6	9	12	12	4	1.51065	2.49257e-10	6.41576	1.84491e-05	2.71429e-09	9.39948e-05
sp|Q02809|PLOD1_HUMAN	PLOD1_HUMAN	Procollagen-lysine,2-oxoglutarate 5-dioxygenase 1 (EC 1.14.11.4) (Lysyl hydroxylase 1) (LH1)	PLOD1 LLH PLOD	2	2	2	0	0	0	1	NA	NA	-4.08748e+18	0.000712987	NA	0.00233234
sp|Q02878|RL6_HUMAN	RL6_HUMAN	Large ribosomal subunit protein eL6 (60S ribosomal protein L6) (Neoplasm-related protein C140) (Tax-responsive enhancer element-binding protein 107) (TaxREB107)	RPL6 TXREB1	10	16	16	24	23	31	9	0.930619	6.15906e-06	2.85288	0.000223359	2.91733e-05	0.00082161
sp|Q02880|TOP2B_HUMAN	TOP2B_HUMAN	DNA topoisomerase 2-beta (EC 5.6.2.2) (DNA topoisomerase II, beta isozyme)	TOP2B	0	0	0	2	1	2	1	NA	NA	2496530827131880	0.0072599	NA	0.016782
sp|Q02952|AKA12_HUMAN	AKA12_HUMAN	A-kinase anchor protein 12 (AKAP-12) (A-kinase anchor protein 250 kDa) (AKAP 250) (Gravin) (Myasthenia gravis autoantigen)	AKAP12 AKAP250	1	2	4	0	0	0	1	NA	NA	#NAME?	0.000157877	NA	0.000612506
sp|Q02978|M2OM_HUMAN	M2OM_HUMAN	Mitochondrial 2-oxoglutarate/malate carrier protein (OGCP) (alpha-oxoglutarate carrier) (Solute carrier family 25 member 11) (SLC25A11)	SLC25A11 SLC20A4	1	5	5	10	14	18	5	1.79204	2.63856e-09	8.68845	2.02276e-07	2.60142e-08	1.73253e-06
sp|Q03135|CAV1_HUMAN	CAV1_HUMAN	Caveolin-1	CAV1 CAV	4	10	18	0	1	3	6	-3.08544	7.53339e-06	-34.1521	2.16553e-11	3.46953e-05	3.80146e-10
sp|Q04637|IF4G1_HUMAN	IF4G1_HUMAN	Eukaryotic translation initiation factor 4 gamma 1 (eIF-4-gamma 1) (eIF-4G 1) (eIF-4G1) (p220)	EIF4G1 EIF4F EIF4G EIF4GI	0	0	0	14	11	21	9	NA	NA	4.1744e+08	3.17917e-16	NA	8.54041e-15
sp|Q9C075|K1C23_HUMAN	K1C23_HUMAN	Keratin, type I cytoskeletal 23 (Cytokeratin-23) (CK-23) (Keratin-23) (K23)	KRT23	8	2	2	21	27	34	12	-0.375303	0.1331	14.1198	1.31005e-17	0.207443	4.38249e-16
sp|Q04837|SSBP_HUMAN	SSBP_HUMAN	Single-stranded DNA-binding protein, mitochondrial (Mt-SSB) (MtSSB) (PWP1-interacting protein 17)	SSBP1 SSBP	1	0	0	1	2	1	1	1.17228	0.0697032	4.4	0.177184	0.126053	0.245619
sp|Q05682|CALD1_HUMAN	CALD1_HUMAN	Caldesmon (CDM)	CALD1 CAD CDM	29	43	33	22	24	23	14	-1.88125	2.43233e-30	-4.86843	9.26848e-10	1.40758e-28	1.25443e-08
sp|Q05707|COEA1_HUMAN	COEA1_HUMAN	Collagen alpha-1(XIV) chain (Undulin)	COL14A1 UND	65	113	114	30	33	52	42	-2.19898	5.78531e-59	-9.97783	4.43009e-50	1.54005e-56	9.81818e-48
sp|Q06136|KDSR_HUMAN	KDSR_HUMAN	3-ketodihydrosphingosine reductase (KDS reductase) (EC 1.1.1.102) (3-dehydrosphinganine reductase) (Follicular variant translocation protein 1) (FVT-1) (Short chain dehydrogenase/reductase family 35C member 1)	KDSR FVT1 SDR35C1	0	0	0	5	3	3	2	NA	NA	2720539371993920	5.87589e-05	NA	0.000253478
sp|Q06323|PSME1_HUMAN	PSME1_HUMAN	Proteasome activator complex subunit 1 (11S regulator complex subunit alpha) (REG-alpha) (Activator of multicatalytic protease subunit 1) (Interferon gamma up-regulated I-5111 protein) (IGUP I-5111) (Proteasome activator 28 subunit alpha) (PA28a) (PA28alpha)	PSME1 IFI5111	2	3	3	3	3	4	1	0.305623	0.0392688	1.25	0.793263	0.0789529	0.839174
sp|Q13162|PRDX4_HUMAN	PRDX4_HUMAN	Peroxiredoxin-4 (EC 1.11.1.24) (Antioxidant enzyme AOE372) (AOE37-2) (Peroxiredoxin IV) (Prx-IV) (Thioredoxin peroxidase AO372) (Thioredoxin-dependent peroxide reductase A0372) (Thioredoxin-dependent peroxiredoxin 4)	PRDX4	2	2	2	7	6	5	3	-0.0907156	0.948385	4.2953	0.00769035	0.972497	0.0176909
sp|Q07020|RL18_HUMAN	RL18_HUMAN	Large ribosomal subunit protein eL18 (60S ribosomal protein L18)	RPL18	7	4	4	14	9	11	4	0.654939	0.235476	4.5255	0.00116148	0.333424	0.00347857
sp|Q07021|C1QBP_HUMAN	C1QBP_HUMAN	Complement component 1 Q subcomponent-binding protein, mitochondrial (ASF/SF2-associated protein p32) (Glycoprotein gC1qBP) (C1qBP) (Hyaluronan-binding protein 1) (Mitochondrial matrix protein p32) (gC1q-R protein) (p33) (SF2AP32)	C1QBP GC1QBP HABP1 SF2P32	1	0	2	2	2	2	1	0.510278	0.230587	2.25	0.336361	0.327566	0.427503
sp|Q07065|CKAP4_HUMAN	CKAP4_HUMAN	Cytoskeleton-associated protein 4 (63-kDa cytoskeleton-linking membrane protein) (Climp-63) (p63)	CKAP4	16	16	17	31	51	59	19	1.55082	3.52018e-27	6.51256	1.76334e-16	1.67334e-25	5.04259e-15
sp|Q07157|ZO1_HUMAN	ZO1_HUMAN	Tight junction protein ZO-1 (Tight junction protein 1) (Zona occludens protein 1) (Zonula occludens protein 1)	TJP1 ZO1	10	8	15	0	2	3	6	-1.12703	0.0075597	-16.0617	7.06906e-10	0.017872	9.64112e-09
sp|Q07507|DERM_HUMAN	DERM_HUMAN	Dermatopontin (Tyrosine-rich acidic matrix protein) (TRAMP)	DPT	3	6	4	2	2	1	2	-2.43935	0.135551	-5.43636	0.00551321	0.210769	0.0136331
sp|Q07666|KHDR1_HUMAN	KHDR1_HUMAN	KH domain-containing, RNA-binding, signal transduction-associated protein 1 (GAP-associated tyrosine phosphoprotein p62) (Src-associated in mitosis 68 kDa protein) (Sam68) (p21 Ras GTPase-activating protein-associated p62) (p68)	KHDRBS1 SAM68	0	0	2	1	0	3	1	0.830229	0.142951	2.30156	0.453782	0.220218	0.553339
sp|Q07812|BAX_HUMAN	BAX_HUMAN	Apoptosis regulator BAX (Bcl-2-like protein 4) (Bcl2-L-4)	BAX BCL2L4	2	3	3	4	3	3	1	0.341792	0.0905278	1.25	0.793263	0.157713	0.839174
sp|Q07954|LRP1_HUMAN	LRP1_HUMAN	Prolow-density lipoprotein receptor-related protein 1 (LRP-1) (Alpha-2-macroglobulin receptor) (A2MR) (Apolipoprotein E receptor) (APOER) (CD antigen CD91) [Cleaved into: Low-density lipoprotein receptor-related protein 1 85 kDa subunit (LRP-85); Low-density lipoprotein receptor-related protein 1 515 kDa subunit (LRP-515); Low-density lipoprotein receptor-related protein 1 intracellular domain (L…	LRP1 A2MR APR	0	2	0	9	10	7	6	0.0281284	0.967251	15.7887	6.96626e-07	0.97825	5.08279e-06
sp|Q07955|SRSF1_HUMAN	SRSF1_HUMAN	Serine/arginine-rich splicing factor 1 (Alternative-splicing factor 1) (ASF-1) (Splicing factor, arginine/serine-rich 1) (pre-mRNA-splicing factor SF2, P33 subunit)	SRSF1 ASF SF2 SF2P33 SFRS1 OK/SW-cl.3	3	9	6	11	15	17	6	1.06933	0.00193817	4.7408	0.000102263	0.00543097	0.000418733
sp|Q07960|RHG01_HUMAN	RHG01_HUMAN	Rho GTPase-activating protein 1 (CDC42 GTPase-activating protein) (GTPase-activating protein rhoGAP) (Rho-related small GTPase protein activator) (Rho-type GTPase-activating protein 1) (p50-RhoGAP)	ARHGAP1 CDC42GAP RHOGAP1	4	8	4	4	5	7	3	-0.0349881	0.871857	-1.37048	0.533582	0.908725	0.617117
sp|Q08170|SRSF4_HUMAN	SRSF4_HUMAN	Serine/arginine-rich splicing factor 4 (Pre-mRNA-splicing factor SRP75) (SRP001LB) (Splicing factor, arginine/serine-rich 4)	SRSF4 SFRS4 SRP75	0	0	0	6	6	5	3	NA	NA	4.90157e+08	5.21062e-07	NA	3.98208e-06
sp|Q13243|SRSF5_HUMAN	SRSF5_HUMAN	Serine/arginine-rich splicing factor 5 (Delayed-early protein HRS) (Pre-mRNA-splicing factor SRP40) (Splicing factor, arginine/serine-rich 5)	SRSF5 HRS SFRS5 SRP40	0	0	0	3	2	2	2	NA	NA	1166378061864500	0.00194979	NA	0.00558478
sp|Q13247|SRSF6_HUMAN	SRSF6_HUMAN	Serine/arginine-rich splicing factor 6 (Pre-mRNA-splicing factor SRP55) (Splicing factor, arginine/serine-rich 6)	SRSF6 SFRS6 SRP55	0	0	0	2	3	4	2	NA	NA	1.45598e+16	0.000355749	NA	0.00123918
sp|Q08188|TGM3_HUMAN	TGM3_HUMAN	Protein-glutamine gamma-glutamyltransferase E (EC 2.3.2.13) (Transglutaminase E) (TG(E)) (TGE) (TGase E) (Transglutaminase-3) (TGase-3) [Cleaved into: Protein-glutamine gamma-glutamyltransferase E 50 kDa catalytic chain; Protein-glutamine gamma-glutamyltransferase E 27 kDa non-catalytic chain]	TGM3	11	6	6	0	9	6	6	-0.695654	0.0936821	-2.15918	0.0409245	0.162147	0.0713945
sp|Q08211|DHX9_HUMAN	DHX9_HUMAN	ATP-dependent RNA helicase A (EC 3.6.4.13) (DEAH box protein 9) (DExH-box helicase 9) (Leukophysin) (LKP) (Nuclear DNA helicase II) (NDH II) (RNA helicase A)	DHX9 DDX9 LKP NDH2	8	13	15	28	38	38	15	1.47455	5.01452e-19	10.2106	1.36135e-14	1.42007e-17	3.17588e-13
sp|Q08379|GOGA2_HUMAN	GOGA2_HUMAN	Golgin subfamily A member 2 (130 kDa cis-Golgi matrix protein) (GM130) (GM130 autoantigen) (Golgin-95)	GOLGA2	0	0	0	2	2	2	1	NA	NA	3.86508e+12	0.00274571	NA	0.00748944
sp|Q08554|DSC1_HUMAN	DSC1_HUMAN	Desmocollin-1 (Cadherin family member 1) (Desmosomal glycoprotein 2/3) (DG2/DG3)	DSC1 CDHF1	2	1	5	0	4	3	2	-0.62632	0.572592	-1.51174	0.503951	0.661562	0.585905
sp|Q08945|SSRP1_HUMAN	SSRP1_HUMAN	FACT complex subunit SSRP1 (Chromatin-specific transcription elongation factor 80 kDa subunit) (Facilitates chromatin transcription complex 80 kDa subunit) (FACT 80 kDa subunit) (FACTp80) (Facilitates chromatin transcription complex subunit SSRP1) (Recombination signal sequence recognition protein 1) (Structure-specific recognition protein 1) (hSSRP1) (T160)	SSRP1 FACT80	0	0	0	1	1	3	1	NA	NA	5921086340265020	0.0072599	NA	0.016782
sp|Q09666|AHNK_HUMAN	AHNK_HUMAN	Neuroblast differentiation-associated protein AHNAK (Desmoyokin)	AHNAK PM227	26	41	36	25	37	32	22	-0.138157	0.343069	-1.55947	0.0206324	0.446455	0.0407817
sp|Q10589|BST2_HUMAN	BST2_HUMAN	Bone marrow stromal antigen 2 (BST-2) (HM1.24 antigen) (Tetherin) (CD antigen CD317)	BST2	1	0	2	0	0	1	1	-1.01135	0.179224	-5.20791	0.17385	0.264172	0.245619
sp|Q12769|NU160_HUMAN	NU160_HUMAN	Nuclear pore complex protein Nup160 (160 kDa nucleoporin) (Nucleoporin Nup160)	NUP160 KIAA0197 NUP120	0	0	0	2	0	1	1	NA	NA	5.68975e+08	0.044202	NA	0.0713945
sp|Q12805|FBLN3_HUMAN	FBLN3_HUMAN	EGF-containing fibulin-like extracellular matrix protein 1 (Extracellular protein S1-5) (Fibrillin-like protein) (Fibulin-3) (FIBL-3)	EFEMP1 FBLN3 FBNL	3	4	4	3	4	2	1	-1.90754	1.50761e-05	-6.11111	0.085487	6.62255e-05	0.12999
sp|Q12873|CHD3_HUMAN	CHD3_HUMAN	Chromodomain-helicase-DNA-binding protein 3 (CHD-3) (EC 3.6.4.12) (ATP-dependent helicase CHD3) (Mi-2 autoantigen 240 kDa protein) (Mi2-alpha) (Zinc finger helicase) (hZFH)	CHD3	0	0	0	1	2	0	1	NA	NA	1842569310507820	0.0442138	NA	0.0713945
sp|Q14839|CHD4_HUMAN	CHD4_HUMAN	Chromodomain-helicase-DNA-binding protein 4 (CHD-4) (EC 3.6.4.12) (ATP-dependent helicase CHD4) (Mi-2 autoantigen 218 kDa protein) (Mi2-beta)	CHD4	0	0	0	1	2	0	1	NA	NA	1842569310507820	0.0442138	NA	0.0713945
sp|Q8TDI0|CHD5_HUMAN	CHD5_HUMAN	Chromodomain-helicase-DNA-binding protein 5 (CHD-5) (EC 3.6.4.12) (ATP-dependent helicase CHD5)	CHD5 KIAA0444	0	0	0	1	2	0	1	NA	NA	1842569310507820	0.0442138	NA	0.0713945
sp|Q12905|ILF2_HUMAN	ILF2_HUMAN	Interleukin enhancer-binding factor 2 (Nuclear factor of activated T-cells 45 kDa)	ILF2 NF45 PRO3063	4	10	8	13	18	15	6	1.03047	9.47361e-08	3.83533	0.000471833	6.53336e-07	0.00161187
sp|Q12906|ILF3_HUMAN	ILF3_HUMAN	Interleukin enhancer-binding factor 3 (Double-stranded RNA-binding protein 76) (DRBP76) (M-phase phosphoprotein 4) (MPP4) (Nuclear factor associated with dsRNA) (NFAR) (Nuclear factor of activated T-cells 90 kDa) (NF-AT-90) (Translational control protein 80) (TCP80)	ILF3 DRBF MPHOSPH4 NF90	5	5	2	12	9	15	6	1.83664	2.04162e-08	5.34477	6.78626e-05	1.70905e-07	0.000290629
sp|Q96SI9|STRBP_HUMAN	STRBP_HUMAN	Spermatid perinuclear RNA-binding protein	STRBP SPNR	0	0	0	1	1	3	1	NA	NA	5921086340265020	0.0072599	NA	0.016782
sp|Q12931|TRAP1_HUMAN	TRAP1_HUMAN	Heat shock protein 75 kDa, mitochondrial (HSP 75) (TNFR-associated protein 1) (Tumor necrosis factor type 1 receptor-associated protein) (TRAP-1)	TRAP1 HSP75	3	1	3	4	3	5	1	0.339951	0.0701454	6.78656	0.0882361	0.126509	0.133941
sp|Q12959|DLG1_HUMAN	DLG1_HUMAN	Disks large homolog 1 (Synapse-associated protein 97) (SAP-97) (SAP97) (hDlg)	DLG1	0	0	0	1	1	2	1	NA	NA	1484977266248930	0.0182369	NA	0.0366599
sp|Q13011|ECH1_HUMAN	ECH1_HUMAN	Delta(3,5)-Delta(2,4)-dienoyl-CoA isomerase, mitochondrial (EC 5.3.3.-)	ECH1	0	1	2	6	9	10	5	1.2608	0.0101611	12.4127	3.36288e-06	0.0232778	2.03495e-05
sp|Q13151|ROA0_HUMAN	ROA0_HUMAN	Heterogeneous nuclear ribonucleoprotein A0 (hnRNP A0)	HNRNPA0 HNRPA0	0	0	0	5	3	8	2	NA	NA	Inf	2.75024e-07	NA	2.25664e-06
sp|Q13185|CBX3_HUMAN	CBX3_HUMAN	Chromobox protein homolog 3 (HECH) (Heterochromatin protein 1 homolog gamma) (HP1 gamma) (Modifier 2 protein)	CBX3	0	0	0	1	1	1	1	NA	NA	1.00094e+16	0.0442138	NA	0.0713945
sp|Q13190|STX5_HUMAN	STX5_HUMAN	Syntaxin-5	STX5 STX5A	0	0	0	1	2	1	1	NA	NA	1469132122010690	0.0182369	NA	0.0366599
sp|Q13200|PSMD2_HUMAN	PSMD2_HUMAN	26S proteasome non-ATPase regulatory subunit 2 (26S proteasome regulatory subunit RPN1) (26S proteasome regulatory subunit S2) (26S proteasome subunit p97) (Protein 55.11) (Tumor necrosis factor type 1 receptor-associated protein 2)	PSMD2 TRAP2	4	2	7	6	12	12	5	0.488342	0.0346565	3.58203	0.00373794	0.0711848	0.00981833
sp|Q13242|SRSF9_HUMAN	SRSF9_HUMAN	Serine/arginine-rich splicing factor 9 (Pre-mRNA-splicing factor SRp30C) (Splicing factor, arginine/serine-rich 9)	SRSF9 SFRS9 SRP30C	1	1	1	4	5	5	2	1.83374	0.00187163	7	0.0029721	0.00528903	0.00797206
sp|Q13263|TIF1B_HUMAN	TIF1B_HUMAN	Transcription intermediary factor 1-beta (TIF1-beta) (E3 SUMO-protein ligase TRIM28) (EC 2.3.2.27) (KRAB-associated protein 1) (KAP-1) (KRAB-interacting protein 1) (KRIP-1) (Nuclear corepressor KAP-1) (RING finger protein 96) (RING-type E3 ubiquitin transferase TIF1-beta) (Tripartite motif-containing protein 28)	TRIM28 KAP1 RNF96 TIF1B	1	2	2	11	7	10	5	1.27456	0.00381134	7.53971	1.41487e-05	0.00975557	7.44381e-05
sp|Q13283|G3BP1_HUMAN	G3BP1_HUMAN	Ras GTPase-activating protein-binding protein 1 (G3BP-1) (EC 3.6.4.12) (EC 3.6.4.13) (ATP-dependent DNA helicase VIII) (hDH VIII) (GAP SH3 domain-binding protein 1)	G3BP1 G3BP	1	1	2	4	2	4	1	0.311737	0.228575	5.24632	0.0484059	0.32606	0.0777388
sp|Q13347|EIF3I_HUMAN	EIF3I_HUMAN	Eukaryotic translation initiation factor 3 subunit I (eIF3i) (Eukaryotic translation initiation factor 3 subunit 2) (TGF-beta receptor-interacting protein 1) (TRIP-1) (eIF-3-beta) (eIF3 p36)	EIF3I EIF3S2 TRIP1	0	0	0	1	1	1	1	NA	NA	5112081534983210	0.0442138	NA	0.0713945
sp|Q13363|CTBP1_HUMAN	CTBP1_HUMAN	C-terminal-binding protein 1 (CtBP1) (EC 1.1.1.-)	CTBP1 CTBP	2	1	0	3	1	4	1	1.00455	0.00174836	4.24338	0.0919562	0.00496177	0.139111
sp|Q13409|DC1I2_HUMAN	DC1I2_HUMAN	Cytoplasmic dynein 1 intermediate chain 2 (Cytoplasmic dynein intermediate chain 2) (Dynein intermediate chain 2, cytosolic) (DH IC-2)	DYNC1I2 DNCI2 DNCIC2	1	1	0	1	3	2	2	0.28007	0.574934	3	0.181537	0.663174	0.250674
sp|Q13418|ILK_HUMAN	ILK_HUMAN	Integrin-linked protein kinase (EC 2.7.11.1) (59 kDa serine/threonine-protein kinase) (Beta-integrin-linked kinase) (ILK-1) (ILK-2) (p59ILK)	ILK ILK1 ILK2	0	0	2	0	0	0	1	NA	NA	-8.73994e+11	0.0555652	NA	0.0880403
sp|Q13435|SF3B2_HUMAN	SF3B2_HUMAN	Splicing factor 3B subunit 2 (Pre-mRNA-splicing factor SF3b 145 kDa subunit) (SF3b145) (Spliceosome-associated protein 145) (SAP 145)	SF3B2 SAP145	1	0	4	4	1	5	2	2.37617	2.5785e-05	2.38786	0.22692	0.000108265	0.304334
sp|Q13454|TUSC3_HUMAN	TUSC3_HUMAN	Tumor suppressor candidate 3 (Dolichyl-diphosphooligosaccharide--protein glycosyltransferase subunit TUSC3) (Oligosaccharyl transferase subunit TUSC3) (Magnesium uptake/transporter TUSC3) (Protein N33)	TUSC3 N33	0	0	0	5	1	5	3	NA	NA	1.71695e+10	0.000102506	NA	0.000418761
sp|Q13496|MTM1_HUMAN	MTM1_HUMAN	Myotubularin (Phosphatidylinositol-3,5-bisphosphate 3-phosphatase) (EC 3.1.3.95) (Phosphatidylinositol-3-phosphate phosphatase) (EC 3.1.3.64)	MTM1 CG2	0	0	0	2	1	0	1	NA	NA	5.81736e+08	0.0441111	NA	0.0713945
sp|Q13510|ASAH1_HUMAN	ASAH1_HUMAN	Acid ceramidase (AC) (ACDase) (Acid CDase) (EC 3.5.1.23) (Acylsphingosine deacylase) (N-acylethanolamine hydrolase ASAH1) (EC 3.5.1.-) (N-acylsphingosine amidohydrolase) (Putative 32 kDa heart protein) (PHP32) [Cleaved into: Acid ceramidase subunit alpha; Acid ceramidase subunit beta]	ASAH1 ASAH HSD-33 HSD33	0	1	0	0	2	1	1	-4.44842	0.114026	3.10636	0.338091	0.186447	0.429395
sp|Q13554|KCC2B_HUMAN	KCC2B_HUMAN	Calcium/calmodulin-dependent protein kinase type II subunit beta (CaM kinase II subunit beta) (CaMK-II subunit beta) (EC 2.7.11.17)	CAMK2B CAM2 CAMK2 CAMKB	0	0	0	1	1	1	1	NA	NA	5753982533822480	0.0442138	NA	0.0713945
sp|Q13555|KCC2G_HUMAN	KCC2G_HUMAN	Calcium/calmodulin-dependent protein kinase type II subunit gamma (CaM kinase II subunit gamma) (CaMK-II subunit gamma) (EC 2.7.11.17)	CAMK2G CAMK CAMK-II CAMKG	0	0	0	1	1	1	1	NA	NA	5753982533822480	0.0442138	NA	0.0713945
sp|Q13561|DCTN2_HUMAN	DCTN2_HUMAN	Dynactin subunit 2 (50 kDa dynein-associated polypeptide) (Dynactin complex 50 kDa subunit) (DCTN-50) (p50 dynamitin)	DCTN2 DCTN50	0	0	1	1	1	1	1	0.791573	0.0468855	3	0.344801	0.0916367	0.434185
sp|Q13576|IQGA2_HUMAN	IQGA2_HUMAN	Ras GTPase-activating-like protein IQGAP2	IQGAP2	3	9	21	57	72	73	28	1.08947	9.98383e-12	18.1566	1.09531e-42	1.31569e-10	1.61833e-40
sp|Q13724|MOGS_HUMAN	MOGS_HUMAN	Mannosyl-oligosaccharide glucosidase (EC 3.2.1.106) (Processing A-glucosidase I)	MOGS GCS1	1	1	1	15	19	34	10	3.42212	4.63153e-11	144.969	1.20488e-23	5.50407e-10	6.10359e-22
sp|Q13813|SPTN1_HUMAN	SPTN1_HUMAN	Spectrin alpha chain, non-erythrocytic 1 (Alpha-II spectrin) (Fodrin alpha chain) (Spectrin, non-erythroid alpha subunit)	SPTAN1 NEAS SPTA2	44	67	75	18	17	32	29	-1.3841	7.67944e-30	-10.3953	1.92512e-34	4.25889e-28	1.48402e-32
sp|Q13835|PKP1_HUMAN	PKP1_HUMAN	Plakophilin-1 (Band 6 protein) (B6P)	PKP1	1	0	1	0	1	0	1	3.47818	0.207767	-2.6	0.44701	0.300911	0.546586
sp|Q13867|BLMH_HUMAN	BLMH_HUMAN	Bleomycin hydrolase (BH) (BLM hydrolase) (BMH) (EC 3.4.22.40)	BLMH	3	1	1	0	1	2	2	-1.70065	0.127156	-2.20759	0.311049	0.199111	0.399052
sp|Q14011|CIRBP_HUMAN	CIRBP_HUMAN	Cold-inducible RNA-binding protein (A18 hnRNP) (Glycine-rich RNA-binding protein CIRP)	CIRBP A18HNRNP CIRP	0	1	3	10	11	9	4	1.5377	2.19736e-06	18.4901	5.30632e-08	1.19864e-05	5.46983e-07
sp|Q14019|COTL1_HUMAN	COTL1_HUMAN	Coactosin-like protein	COTL1 CLP	6	10	11	9	11	16	5	-0.182029	0.113627	1.30651	0.462961	0.186089	0.554241
sp|Q14108|SCRB2_HUMAN	SCRB2_HUMAN	Lysosome membrane protein 2 (85 kDa lysosomal membrane sialoglycoprotein) (LGP85) (CD36 antigen-like 2) (Lysosome membrane protein II) (LIMP II) (Scavenger receptor class B member 2) (CD antigen CD36)	SCARB2 CD36L2 LIMP2 LIMPII	0	2	1	4	6	4	3	1.14526	0.173778	5.5	0.00561051	0.256637	0.0138544
sp|Q14126|DSG2_HUMAN	DSG2_HUMAN	Desmoglein-2 (Cadherin family member 5) (HDGC)	DSG2 CDHF5	0	0	0	12	14	16	7	NA	NA	3.29139e+08	1.87507e-16	NA	5.27698e-15
sp|Q14141|SEPT6_HUMAN	SEPT6_HUMAN	Septin-6	SEPTIN6 KIAA0128 SEP2 SEPT6	2	5	5	4	5	5	2	-0.789259	0.000199618	1.00001	1	0.000704751	1
sp|Q92599|SEPT8_HUMAN	SEPT8_HUMAN	Septin-8	SEPTIN8 KIAA0202 SEPT8	4	9	10	10	9	9	4	-0.799288	5.08229e-06	1.12149	0.803734	2.51469e-05	0.847722
sp|Q9NVA2|SEP11_HUMAN	SEP11_HUMAN	Septin-11	SEPTIN11 SEPT11	3	8	8	7	8	9	3	-0.950464	6.80335e-08	1.33347	0.6217	4.81663e-07	0.705229
sp|Q14151|SAFB2_HUMAN	SAFB2_HUMAN	Scaffold attachment factor B2 (SAF-B2)	SAFB2 KIAA0138	0	0	0	1	1	1	1	NA	NA	1006754621182830	0.0442138	NA	0.0713945
sp|Q15424|SAFB1_HUMAN	SAFB1_HUMAN	Scaffold attachment factor B1 (SAF-B) (SAF-B1) (HSP27 estrogen response element-TATA box-binding protein) (HSP27 ERE-TATA-binding protein)	SAFB HAP HET SAFB1	0	0	0	1	1	1	1	NA	NA	1006754621182830	0.0442138	NA	0.0713945
sp|Q14152|EIF3A_HUMAN	EIF3A_HUMAN	Eukaryotic translation initiation factor 3 subunit A (eIF3a) (Eukaryotic translation initiation factor 3 subunit 10) (eIF-3-theta) (eIF3 p167) (eIF3 p180) (eIF3 p185)	EIF3A EIF3S10 KIAA0139	3	3	10	18	22	31	9	1.57928	3.11175e-14	19.0565	8.08649e-15	5.44966e-13	1.96402e-13
sp|Q14156|EFR3A_HUMAN	EFR3A_HUMAN	Protein EFR3 homolog A (Protein EFR3-like)	EFR3A KIAA0143	0	0	0	2	1	4	1	NA	NA	Inf	0.000921579	NA	0.00284662
sp|Q14157|UBP2L_HUMAN	UBP2L_HUMAN	Ubiquitin-associated protein 2-like (Protein NICE-4) (RNA polymerase II degradation factor UBAP2L)	UBAP2L KIAA0144 NICE4	0	1	1	3	2	2	1	0.95617	0.013784	5	0.0684363	0.0307827	0.107094
sp|Q14160|SCRIB_HUMAN	SCRIB_HUMAN	Protein scribble homolog (Scribble) (hScrib) (Protein LAP4)	SCRIB CRIB1 KIAA0147 LAP4 SCRB1 VARTUL	0	0	0	2	4	5	1	NA	NA	6.23511e+09	4.88588e-06	NA	2.83675e-05
sp|Q9BTT6|LRRC1_HUMAN	LRRC1_HUMAN	Leucine-rich repeat-containing protein 1 (LANO adapter protein) (LAP and no PDZ protein)	LRRC1 LANO	0	0	0	5	6	10	4	NA	NA	6.18045e+08	9.44981e-09	NA	1.07401e-07
sp|Q14165|MLEC_HUMAN	MLEC_HUMAN	Malectin	MLEC KIAA0152	2	1	1	2	4	6	2	1.85933	0.00266724	4.25136	0.0300832	0.00718644	0.0550896
sp|Q14203|DCTN1_HUMAN	DCTN1_HUMAN	Dynactin subunit 1 (150 kDa dynein-associated polypeptide) (DAP-150) (DP-150) (p135) (p150-glued)	DCTN1	2	2	3	5	2	4	2	-0.462323	0.0672376	1.60781	0.444402	0.122184	0.545277
sp|Q14204|DYHC1_HUMAN	DYHC1_HUMAN	Cytoplasmic dynein 1 heavy chain 1 (Cytoplasmic dynein heavy chain 1) (Dynein heavy chain, cytosolic)	DYNC1H1 DHC1 DNCH1 DNCL DNECL DYHC KIAA0325	24	24	29	46	45	52	24	0.367359	0.00349176	2.39696	6.12033e-06	0.00905952	3.42314e-05
sp|Q14254|FLOT2_HUMAN	FLOT2_HUMAN	Flotillin-2 (Epidermal surface antigen) (ESA) (Membrane component chromosome 17 surface marker 1)	FLOT2 ESA1 M17S1	1	1	2	0	0	1	1	-0.937216	0.155399	-6.5	0.0845373	0.236654	0.129211
sp|Q14257|RCN2_HUMAN	RCN2_HUMAN	Reticulocalbin-2 (Calcium-binding protein ERC-55) (E6-binding protein) (E6BP)	RCN2 ERC55	0	0	0	9	10	15	4	NA	NA	1.2992e+09	2.58449e-14	NA	5.58818e-13
sp|Q14258|TRI25_HUMAN	TRI25_HUMAN	E3 ubiquitin/ISG15 ligase TRIM25 (EC 6.3.2.n3) (Estrogen-responsive finger protein) (RING finger protein 147) (RING-type E3 ubiquitin transferase) (EC 2.3.2.27) (RING-type E3 ubiquitin transferase TRIM25) (Tripartite motif-containing protein 25) (Ubiquitin/ISG15-conjugating enzyme TRIM25) (Zinc finger protein 147)	TRIM25 EFP RNF147 ZNF147	1	0	0	3	5	3	1	1.89757	0.00314371	40.3333	0.000143369	0.00830215	0.000563621
sp|Q14318|FKBP8_HUMAN	FKBP8_HUMAN	Peptidyl-prolyl cis-trans isomerase FKBP8 (PPIase FKBP8) (EC 5.2.1.8) (38 kDa FK506-binding protein) (38 kDa FKBP) (FKBP-38) (hFKBP38) (FK506-binding protein 8) (FKBP-8) (FKBPR38) (Rotamase)	FKBP8 FKBP38	0	0	0	1	1	1	1	NA	NA	4172949006350390	0.0442138	NA	0.0713945
sp|Q14498|RBM39_HUMAN	RBM39_HUMAN	RNA-binding protein 39 (CAPER alpha) (CAPERalpha) (Hepatocellular carcinoma protein 1) (RNA-binding motif protein 39) (RNA-binding region-containing protein 2) (Splicing factor HCC1)	RBM39 HCC1 RNPC2	0	0	0	4	4	3	2	NA	NA	1.61726e+11	5.87589e-05	NA	0.000253478
sp|Q14554|PDIA5_HUMAN	PDIA5_HUMAN	Protein disulfide-isomerase A5 (EC 5.3.4.1) (Protein disulfide isomerase-related protein)	PDIA5 PDIR	1	1	2	2	3	1	1	0.31115	0.747942	1.5	0.617983	0.810017	0.701912
sp|Q14574|DSC3_HUMAN	DSC3_HUMAN	Desmocollin-3 (Cadherin family member 3) (Desmocollin-4) (HT-CP)	DSC3 CDHF3 DSC4	1	1	0	0	1	0	1	0.864119	0.567372	-2.6	0.44701	0.658109	0.546586
sp|Q14624|ITIH4_HUMAN	ITIH4_HUMAN	Inter-alpha-trypsin inhibitor heavy chain H4 (ITI heavy chain H4) (ITI-HC4) (Inter-alpha-inhibitor heavy chain 4) (Inter-alpha-trypsin inhibitor family heavy chain-related protein) (IHRP) (Plasma kallikrein sensitive glycoprotein 120) (Gp120) (PK-120) [Cleaved into: 70 kDa inter-alpha-trypsin inhibitor heavy chain H4; 35 kDa inter-alpha-trypsin inhibitor heavy chain H4]	ITIH4 IHRP ITIHL1 PK120 PRO1851	0	0	4	3	2	5	1	-0.225286	0.302748	46.1812	0.00871143	0.402958	0.0197028
sp|Q14677|EPN4_HUMAN	EPN4_HUMAN	Clathrin interactor 1 (Clathrin-interacting protein localized in the trans-Golgi region) (Clint) (Enthoprotin) (Epsin-4) (Epsin-related protein) (EpsinR)	CLINT1 ENTH EPN4 EPNR KIAA0171	0	0	0	1	1	1	1	NA	NA	1763990136316880	0.0442138	NA	0.0713945
sp|Q14683|SMC1A_HUMAN	SMC1A_HUMAN	Structural maintenance of chromosomes protein 1A (SMC protein 1A) (SMC-1-alpha) (SMC-1A) (Sb1.8)	SMC1A DXS423E KIAA0178 SB1.8 SMC1 SMC1L1	0	0	0	1	1	2	1	NA	NA	1406938734217590	0.0182369	NA	0.0366599
sp|Q14697|GANAB_HUMAN	GANAB_HUMAN	Neutral alpha-glucosidase AB (EC 3.2.1.207) (Alpha-glucosidase 2) (Glucosidase II subunit alpha)	GANAB G2AN KIAA0088	4	7	15	27	31	50	17	1.15313	5.6036e-05	6.67795	2.63279e-15	0.000218721	6.66848e-14
sp|Q14739|LBR_HUMAN	LBR_HUMAN	Delta(14)-sterol reductase LBR (Delta-14-SR) (EC 1.3.1.70) (3-beta-hydroxysterol Delta (14)-reductase) (C-14 sterol reductase) (C14SR) (Integral nuclear envelope inner membrane protein) (LMN2R) (Lamin-B receptor) (Sterol C14-reductase)	LBR	2	2	2	1	0	2	1	-0.393948	0.267834	-3.66667	0.124645	0.367134	0.18234
sp|Q14764|MVP_HUMAN	MVP_HUMAN	Major vault protein (MVP) (Lung resistance-related protein)	MVP LRP	3	2	5	3	2	4	2	-0.673888	0.0278465	-1.62433	0.42516	0.0583679	0.526771
sp|Q14789|GOGB1_HUMAN	GOGB1_HUMAN	Golgin subfamily B member 1 (372 kDa Golgi complex-associated protein) (GCP372) (Giantin) (Macrogolgin)	GOLGB1	0	0	0	2	3	3	1	NA	NA	5455360179996840	0.000315653	NA	0.00111707
sp|Q14847|LASP1_HUMAN	LASP1_HUMAN	LIM and SH3 domain protein 1 (LASP-1) (Metastatic lymph node gene 50 protein) (MLN 50)	LASP1 MLN50	12	13	14	6	6	5	6	-1.71526	1.91112e-07	-5.87511	2.39717e-06	1.23481e-06	1.52337e-05
sp|Q14956|GPNMB_HUMAN	GPNMB_HUMAN	Transmembrane glycoprotein NMB (Hematopoietic growth factor inducible neurokinin-1 type)	GPNMB HGFIN NMB UNQ1725/PRO9925	0	0	0	1	2	3	1	NA	NA	2970840008604200	0.00274571	NA	0.00748944
sp|Q14974|IMB1_HUMAN	IMB1_HUMAN	Importin subunit beta-1 (Importin-90) (Karyopherin subunit beta-1) (Nuclear factor p97) (Pore targeting complex 97 kDa subunit) (PTAC97)	KPNB1 NTF97	3	1	5	5	7	10	4	0.864661	2.05686e-08	4.47698	0.00660635	1.71105e-07	0.0159145
sp|Q14980|NUMA1_HUMAN	NUMA1_HUMAN	Nuclear mitotic apparatus protein 1 (Nuclear matrix protein-22) (NMP-22) (Nuclear mitotic apparatus protein) (NuMA protein) (SP-H antigen)	NUMA1 NMP22 NUMA	3	4	2	14	13	14	9	0.863607	0.00654577	6.1664	1.14587e-06	0.0156698	7.81397e-06
sp|Q15005|SPCS2_HUMAN	SPCS2_HUMAN	Signal peptidase complex subunit 2 (Microsomal signal peptidase 25 kDa subunit) (SPase 25 kDa subunit)	SPCS2 KIAA0102 SPC25	0	0	0	4	1	3	1	NA	NA	1.83814e+09	0.000198309	NA	0.000737111
sp|Q15006|EMC2_HUMAN	EMC2_HUMAN	ER membrane protein complex subunit 2 (Tetratricopeptide repeat protein 35) (TPR repeat protein 35)	EMC2 KIAA0103 TTC35	0	0	0	5	2	6	2	NA	NA	4.81411e+11	8.01923e-06	NA	4.33478e-05
sp|Q15008|PSMD6_HUMAN	PSMD6_HUMAN	26S proteasome non-ATPase regulatory subunit 6 (26S proteasome regulatory subunit RPN7) (26S proteasome regulatory subunit S10) (Breast cancer-associated protein SGA-113M) (Phosphonoformate immuno-associated protein 4) (Proteasome regulatory particle subunit p44S10) (p42A)	PSMD6 KIAA0107 PFAAP4	0	0	1	3	2	2	2	-0.501648	0.476493	7.66666	0.0277268	0.576032	0.0515853
sp|Q15019|SEPT2_HUMAN	SEPT2_HUMAN	Septin-2 (Neural precursor cell expressed developmentally down-regulated protein 5) (NEDD-5)	SEPTIN2 DIFF6 KIAA0158 NEDD5 SEPT2	6	14	17	7	12	17	5	-0.342105	0.132903	-1.95606	0.13693	0.207379	0.198672
sp|Q9UHD8|SEPT9_HUMAN	SEPT9_HUMAN	Septin-9 (MLL septin-like fusion protein MSF-A) (MLL septin-like fusion protein) (Ovarian/Breast septin) (Ov/Br septin) (Septin D1)	SEPTIN9 KIAA0991 MSF SEPT9	3	5	14	6	2	3	5	-1.47893	4.13034e-06	-3.79675	0.00260803	2.0903e-05	0.0073077
sp|Q15020|SART3_HUMAN	SART3_HUMAN	Squamous cell carcinoma antigen recognized by T-cells 3 (SART-3) (Tat-interacting protein of 110 kDa) (Tip110) (p110 nuclear RNA-binding protein)	SART3 KIAA0156 TIP110	0	0	0	2	2	5	2	NA	NA	3.23259e+08	0.000355749	NA	0.00123918
sp|Q15029|U5S1_HUMAN	U5S1_HUMAN	116 kDa U5 small nuclear ribonucleoprotein component (Elongation factor Tu GTP-binding domain-containing protein 2) (SNU114 homolog) (hSNU114) (U5 snRNP-specific protein, 116 kDa) (U5-116 kDa)	EFTUD2 KIAA0031 SNRP116	0	1	0	5	3	4	2	1.18311	0.0696277	18.3844	0.00049606	0.126053	0.00167208
sp|Q15046|SYK_HUMAN	SYK_HUMAN	Lysine--tRNA ligase (EC 2.7.7.-) (EC 6.1.1.6) (Lysyl-tRNA synthetase) (LysRS)	KARS1 KARS KIAA0070	1	2	3	4	3	4	1	0.36163	0.233866	3.66667	0.124645	0.33185	0.18234
sp|Q15056|IF4H_HUMAN	IF4H_HUMAN	Eukaryotic translation initiation factor 4H (eIF-4H) (Williams-Beuren syndrome chromosomal region 1 protein)	EIF4H KIAA0038 WBSCR1 WSCR1	3	7	8	8	12	13	4	0.641008	0.0385604	5.57415	0.00283671	0.0779128	0.00770212
sp|Q15063|POSTN_HUMAN	POSTN_HUMAN	Periostin (PN) (Osteoblast-specific factor 2) (OSF-2)	POSTN OSF2	6	11	9	6	6	7	3	-1.17296	0.00170629	-4.2238	0.00704425	0.00488401	0.016782
sp|Q15067|ACOX1_HUMAN	ACOX1_HUMAN	Peroxisomal acyl-coenzyme A oxidase 1 (AOX) (EC 1.3.3.6) (Palmitoyl-CoA oxidase) (Peroxisomal fatty acyl-CoA oxidase) (Straight-chain acyl-CoA oxidase) (SCOX) [Cleaved into: Peroxisomal acyl-CoA oxidase 1, A chain; Peroxisomal acyl-CoA oxidase 1, B chain; Peroxisomal acyl-CoA oxidase 1, C chain]	ACOX1 ACOX	0	0	0	2	1	1	1	NA	NA	5310443138862570	0.0182369	NA	0.0366599
sp|Q15075|EEA1_HUMAN	EEA1_HUMAN	Early endosome antigen 1 (Endosome-associated protein p162) (Zinc finger FYVE domain-containing protein 2)	EEA1 ZFYVE2	0	0	0	8	8	9	6	NA	NA	4.1811e+13	3.25404e-09	NA	3.92477e-08
sp|Q15084|PDIA6_HUMAN	PDIA6_HUMAN	Protein disulfide-isomerase A6 (EC 5.3.4.1) (Endoplasmic reticulum protein 5) (ER protein 5) (ERp5) (Protein disulfide isomerase P5) (Thioredoxin domain-containing protein 7)	PDIA6 ERP5 P5 TXNDC7	17	19	18	29	33	33	11	1.52001	1.50639e-22	3.48898	2.49224e-05	5.56946e-21	0.000121062
sp|Q15121|PEA15_HUMAN	PEA15_HUMAN	Astrocytic phosphoprotein PEA-15 (15 kDa phosphoprotein enriched in astrocytes) (Phosphoprotein enriched in diabetes) (PED)	PEA15	2	4	1	4	2	5	2	-0.616045	0.228805	1.68143	0.411054	0.32606	0.510363
sp|Q15181|IPYR_HUMAN	IPYR_HUMAN	Inorganic pyrophosphatase (EC 3.6.1.1) (Pyrophosphate phospho-hydrolase) (PPase)	PPA1 IOPPP PP	1	2	3	3	1	2	1	0.487069	0.270721	-1.33333	0.715653	0.369728	0.796518
sp|Q15185|TEBP_HUMAN	TEBP_HUMAN	Prostaglandin E synthase 3 (EC 5.3.99.3) (Cytosolic prostaglandin E2 synthase) (cPGES) (Hsp90 co-chaperone) (Progesterone receptor complex p23) (Telomerase-binding protein p23)	PTGES3 P23 TEBP	1	1	3	0	1	1	1	-0.36562	0.241017	-4.28571	0.113435	0.338231	0.167783
sp|Q15257|PTPA_HUMAN	PTPA_HUMAN	Serine/threonine-protein phosphatase 2A activator (EC 5.2.1.8) (PP2A, subunit B', PR53 isoform) (Phosphotyrosyl phosphatase activator) (PTPA) (Serine/threonine-protein phosphatase 2A regulatory subunit 4) (Serine/threonine-protein phosphatase 2A regulatory subunit B')	PTPA PPP2R4	0	1	2	0	1	1	1	-0.543915	0.0865815	-2	0.489603	0.151632	0.572226
sp|Q15274|NADC_HUMAN	NADC_HUMAN	Nicotinate-nucleotide pyrophosphorylase [carboxylating] (EC 2.4.2.19) (Quinolinate phosphoribosyltransferase [decarboxylating]) (QAPRTase) (QPRTase)	QPRT	0	3	2	3	1	2	1	0.892055	0.0181415	1.05	0.951153	0.0395841	0.959269
sp|Q15293|RCN1_HUMAN	RCN1_HUMAN	Reticulocalbin-1	RCN1 RCN	2	2	2	8	8	14	4	1.29699	0.000189912	10.5445	1.93614e-06	0.00067227	1.24828e-05
sp|Q15363|TMED2_HUMAN	TMED2_HUMAN	Transmembrane emp24 domain-containing protein 2 (Membrane protein p24A) (p24) (p24 family protein beta-1) (p24beta1)	TMED2 RNP24	2	1	2	4	5	5	1	0.923554	2.80398e-06	1.24981e+16	0.000183887	1.50488e-05	0.000689286
sp|Q15388|TOM20_HUMAN	TOM20_HUMAN	Mitochondrial import receptor subunit TOM20 homolog (Mitochondrial 20 kDa outer membrane protein) (Outer mitochondrial membrane receptor Tom20)	TOMM20 KIAA0016	0	0	0	1	1	1	1	NA	NA	6200285141212640	0.0442138	NA	0.0713945
sp|Q15393|SF3B3_HUMAN	SF3B3_HUMAN	Splicing factor 3B subunit 3 (Pre-mRNA-splicing factor SF3b 130 kDa subunit) (SF3b130) (STAF130) (Spliceosome-associated protein 130) (SAP 130)	SF3B3 KIAA0017 SAP130	0	1	3	9	6	12	5	1.13902	0.000658789	12.8686	1.94534e-06	0.00205351	1.24967e-05
sp|Q15404|RSU1_HUMAN	RSU1_HUMAN	Ras suppressor protein 1 (RSP-1) (Rsu-1)	RSU1 RSP1	1	1	1	0	0	0	1	NA	NA	-3382515042978690	0.023918	NA	0.0452096
sp|Q15417|CNN3_HUMAN	CNN3_HUMAN	Calponin-3 (Calponin, acidic isoform)	CNN3	4	1	5	0	3	0	3	-0.898651	0.180248	-5	0.0132746	0.265093	0.0293465
sp|Q15427|SF3B4_HUMAN	SF3B4_HUMAN	Splicing factor 3B subunit 4 (Pre-mRNA-splicing factor SF3b 49 kDa subunit) (Spliceosome-associated protein 49) (SAP 49)	SF3B4 SAP49	0	0	0	0	1	2	1	NA	NA	7.15143e+11	0.0442138	NA	0.0713945
sp|Q15435|PP1R7_HUMAN	PP1R7_HUMAN	Protein phosphatase 1 regulatory subunit 7 (Protein phosphatase 1 regulatory subunit 22)	PPP1R7 SDS22	1	3	3	2	2	3	2	-0.274939	0.414704	-1.23529	0.735817	0.517797	0.80442
sp|Q15436|SC23A_HUMAN	SC23A_HUMAN	Protein transport protein Sec23A (hSec23A) (SEC23-related protein A)	SEC23A	0	0	0	2	1	3	1	NA	NA	4992140239010280	0.00274571	NA	0.00748944
sp|Q15437|SC23B_HUMAN	SC23B_HUMAN	Protein transport protein Sec23B (hSec23B) (SEC23-related protein B)	SEC23B	0	0	0	4	7	7	3	NA	NA	3.22494e+08	6.19641e-08	NA	6.24218e-07
sp|Q15459|SF3A1_HUMAN	SF3A1_HUMAN	Splicing factor 3A subunit 1 (SF3a120) (Spliceosome-associated protein 114) (SAP 114)	SF3A1 SAP114	0	0	0	1	1	2	1	NA	NA	1628402385997700	0.0182369	NA	0.0366599
sp|Q15582|BGH3_HUMAN	BGH3_HUMAN	Transforming growth factor-beta-induced protein ig-h3 (Beta ig-h3) (Kerato-epithelin) (RGD-containing collagen-associated protein) (RGD-CAP)	TGFBI BIGH3	15	26	25	10	6	10	8	-1.68065	1.16465e-06	-19.5823	5.94107e-15	6.73978e-06	1.48359e-13
sp|Q15599|NHRF2_HUMAN	NHRF2_HUMAN	Na(+)/H(+) exchange regulatory cofactor NHE-RF2 (NHERF-2) (NHE3 kinase A regulatory protein E3KARP) (SRY-interacting protein 1) (SIP-1) (Sodium-hydrogen exchanger regulatory factor 2) (Solute carrier family 9 isoform A3 regulatory factor 2) (Tyrosine kinase activator protein 1) (TKA-1)	NHERF2 SLC9A3R2	0	1	2	0	0	0	1	NA	NA	-122667575535638	0.023918	NA	0.0452096
sp|Q15637|SF01_HUMAN	SF01_HUMAN	Splicing factor 1 (Mammalian branch point-binding protein) (BBP) (mBBP) (Transcription factor ZFM1) (Zinc finger gene in MEN1 locus) (Zinc finger protein 162)	SF1 ZFM1 ZNF162	0	0	0	2	2	3	2	NA	NA	4016176253078740	0.00194979	NA	0.00558478
sp|Q15691|MARE1_HUMAN	MARE1_HUMAN	Microtubule-associated protein RP/EB family member 1 (APC-binding protein EB1) (End-binding protein 1) (EB1)	MAPRE1	1	1	0	2	4	2	1	1.32908	0.0100863	6.66666	0.0299601	0.0231462	0.0549319
sp|Q15717|ELAV1_HUMAN	ELAV1_HUMAN	ELAV-like protein 1 (Hu-antigen R) (HuR)	ELAVL1 HUR	2	2	5	6	5	10	4	0.901844	3.13547e-05	4.18744	0.0115085	0.00012841	0.0256506
sp|Q15746|MYLK_HUMAN	MYLK_HUMAN	Myosin light chain kinase, smooth muscle (MLCK) (smMLCK) (EC 2.7.11.18) (Kinase-related protein) (KRP) (Telokin) [Cleaved into: Myosin light chain kinase, smooth muscle, deglutamylated form]	MYLK MLCK MLCK1 MYLK1	11	14	11	4	5	9	6	-0.863677	0.00131562	-4.47359	6.09733e-05	0.00388268	0.000262393
sp|Q15833|STXB2_HUMAN	STXB2_HUMAN	Syntaxin-binding protein 2 (Protein unc-18 homolog 2) (Unc18-2) (Protein unc-18 homolog B) (Unc-18B)	STXBP2 UNC18B	0	0	0	2	0	1	1	NA	NA	5.68975e+08	0.044202	NA	0.0713945
sp|Q15836|VAMP3_HUMAN	VAMP3_HUMAN	Vesicle-associated membrane protein 3 (VAMP-3) (Cellubrevin) (CEB) (Synaptobrevin-3)	VAMP3 SYB3	1	2	0	0	1	2	1	0.294101	0.69959	-1.22222	0.829565	0.770823	0.868273
sp|Q16181|SEPT7_HUMAN	SEPT7_HUMAN	Septin-7 (CDC10 protein homolog)	SEPTIN7 CDC10 SEPT7	5	17	21	4	11	17	9	-0.812326	1.07264e-05	-2.76262	0.00399721	4.87265e-05	0.0103009
sp|Q6ZU15|SEP14_HUMAN	SEP14_HUMAN	Septin-14	SEPTIN14 SEPT14	0	1	2	0	0	0	1	NA	NA	-122795436651613	0.023918	NA	0.0452096
sp|Q16363|LAMA4_HUMAN	LAMA4_HUMAN	Laminin subunit alpha-4 (Laminin-14 subunit alpha) (Laminin-8 subunit alpha) (Laminin-9 subunit alpha)	LAMA4	20	37	37	10	7	16	12	-2.10753	1.39006e-23	-13.6145	5.51749e-20	5.60657e-22	2.08139e-18
sp|Q16401|PSMD5_HUMAN	PSMD5_HUMAN	26S proteasome non-ATPase regulatory subunit 5 (26S protease subunit S5 basic) (26S proteasome subunit S5B)	PSMD5 KIAA0072	1	1	2	2	1	1	1	-0.712771	0.0418746	-1.25	0.793263	0.0830627	0.839174
sp|Q16531|DDB1_HUMAN	DDB1_HUMAN	DNA damage-binding protein 1 (DDB p127 subunit) (DNA damage-binding protein a) (DDBa) (Damage-specific DNA-binding protein 1) (HBV X-associated protein 1) (XAP-1) (UV-damaged DNA-binding factor) (UV-damaged DNA-binding protein 1) (UV-DDB 1) (XPE-binding factor) (XPE-BF) (Xeroderma pigmentosum group E-complementing protein) (XPCe)	DDB1 XAP1	0	0	0	8	8	15	6	NA	NA	4.10655e+08	1.80162e-11	NA	3.22655e-10
sp|Q16543|CDC37_HUMAN	CDC37_HUMAN	Hsp90 co-chaperone Cdc37 (Hsp90 chaperone protein kinase-targeting subunit) (p50Cdc37) [Cleaved into: Hsp90 co-chaperone Cdc37, N-terminally processed]	CDC37 CDC37A	1	2	1	2	2	0	1	0.710427	0.158481	-1.25	0.793263	0.239703	0.839174
sp|Q16555|DPYL2_HUMAN	DPYL2_HUMAN	Dihydropyrimidinase-related protein 2 (DRP-2) (Collapsin response mediator protein 2) (CRMP-2) (N2A3) (Unc-33-like phosphoprotein 2) (ULIP-2)	DPYSL2 CRMP2 ULIP2	4	9	4	2	4	3	2	-1.10118	1.05684e-07	-5.1351	0.00482802	7.2136e-07	0.0121076
sp|Q16557|PSG3_HUMAN	PSG3_HUMAN	Pregnancy-specific beta-1-glycoprotein 3 (PS-beta-G-3) (PSBG-3) (Pregnancy-specific glycoprotein 3) (Carcinoembryonic antigen SG5)	PSG3	0	0	0	3	0	4	1	NA	NA	3.01016e+09	0.00041576	NA	0.00143692
sp|Q16563|SYPL1_HUMAN	SYPL1_HUMAN	Synaptophysin-like protein 1 (Pantophysin)	SYPL1 SYPL	1	2	4	3	3	2	1	1.69761	0.0521162	-1.05	0.951153	0.0998081	0.959269
sp|Q16610|ECM1_HUMAN	ECM1_HUMAN	Extracellular matrix protein 1 (Secretory component p85)	ECM1	3	0	1	0	1	0	2	-1.96358	0.276765	-5.45635	0.102278	0.376276	0.153536
sp|Q16658|FSCN1_HUMAN	FSCN1_HUMAN	Fascin (55 kDa actin-bundling protein) (Singed-like protein) (p55)	FSCN1 FAN1 HSN SNL	19	25	23	12	14	20	11	-0.941201	1.58472e-07	-3.05694	5.52906e-05	1.03395e-06	0.000241454
sp|Q16795|NDUA9_HUMAN	NDUA9_HUMAN	NADH dehydrogenase [ubiquinone] 1 alpha subcomplex subunit 9, mitochondrial (Complex I-39kD) (CI-39kD) (NADH-ubiquinone oxidoreductase 39 kDa subunit)	NDUFA9 NDUFS2L	0	0	0	4	3	6	2	NA	NA	3743632314270320	8.55523e-06	NA	4.57886e-05
sp|Q16851|UGPA_HUMAN	UGPA_HUMAN	UTP--glucose-1-phosphate uridylyltransferase (EC 2.7.7.9) (UDP-glucose pyrophosphorylase) (UDPGP) (UGPase)	UGP2 UGP1	4	3	8	5	7	5	4	-0.0691663	0.810666	-1.05011	0.915382	0.864581	0.928473
sp|Q16881|TRXR1_HUMAN	TRXR1_HUMAN	Thioredoxin reductase 1, cytoplasmic (TR) (EC 1.8.1.9) (Gene associated with retinoic and interferon-induced mortality 12 protein) (GRIM-12) (Gene associated with retinoic and IFN-induced mortality 12 protein) (KM-102-derived reductase-like factor) (Peroxidase TXNRD1) (EC 1.11.1.2) (Thioredoxin reductase TR1)	TXNRD1 GRIM12 KDRF	0	0	0	3	2	7	2	NA	NA	6.39428e+08	1.71937e-05	NA	8.83491e-05
sp|Q16891|MIC60_HUMAN	MIC60_HUMAN	MICOS complex subunit MIC60 (Cell proliferation-inducing gene 4/52 protein) (Mitochondrial inner membrane protein) (Mitofilin) (p87/89)	IMMT HMP MIC60 MINOS2 PIG4 PIG52	0	1	0	9	10	16	6	0.79251	0.303621	50.7143	3.45616e-11	0.403716	5.83598e-10
sp|Q17R89|RHG44_HUMAN	RHG44_HUMAN	Rho GTPase-activating protein 44 (NPC-A-10) (Rho-type GTPase-activating protein RICH2) (RhoGAP interacting with CIP4 homologs protein 2) (RICH-2)	ARHGAP44 KIAA0672 RICH2	0	0	0	1	1	2	1	NA	NA	1406937682022200	0.0182369	NA	0.0366599
sp|Q68EM7|RHG17_HUMAN	RHG17_HUMAN	Rho GTPase-activating protein 17 (Rho-type GTPase-activating protein 17) (RhoGAP interacting with CIP4 homologs protein 1) (RICH-1)	ARHGAP17 RICH1 MSTP066 MSTP110	0	0	0	2	2	5	2	NA	NA	9861583045710470	0.000355749	NA	0.00123918
sp|Q1KMD3|HNRL2_HUMAN	HNRL2_HUMAN	Heterogeneous nuclear ribonucleoprotein U-like protein 2 (Scaffold-attachment factor A2) (SAF-A2)	HNRNPUL2 HNRPUL2	1	6	5	11	15	14	4	0.990606	6.46088e-07	8.41101	8.98924e-07	3.92668e-06	6.25017e-06
sp|Q3ZCQ8|TIM50_HUMAN	TIM50_HUMAN	Mitochondrial import inner membrane translocase subunit TIM50	TIMM50 TIM50 PRO1512	0	0	0	2	1	2	1	NA	NA	3.20043e+17	0.0072599	NA	0.016782
sp|Q4G0F5|VP26B_HUMAN	VP26B_HUMAN	Vacuolar protein sorting-associated protein 26B (Vesicle protein sorting 26B)	VPS26B	0	1	0	2	1	1	1	1.36925	0.0839713	4.4	0.177184	0.148034	0.245619
sp|Q4KMQ2|ANO6_HUMAN	ANO6_HUMAN	Anoctamin-6 (Small-conductance calcium-activated nonselective cation channel) (SCAN channel) (Transmembrane protein 16F)	ANO6 TMEM16F	0	0	0	1	1	2	1	NA	NA	1626841859656510	0.0182369	NA	0.0366599
sp|Q52LJ0|FA98B_HUMAN	FA98B_HUMAN	Protein FAM98B	FAM98B	0	0	0	5	4	4	2	NA	NA	7.86605e+08	3.81583e-06	NA	2.2627e-05
sp|Q8NCA5|FA98A_HUMAN	FA98A_HUMAN	Protein FAM98A	FAM98A	0	0	0	4	4	2	1	NA	NA	1.48217e+09	2.07594e-05	NA	0.000103389
sp|Q53EL6|PDCD4_HUMAN	PDCD4_HUMAN	Programmed cell death protein 4 (Neoplastic transformation inhibitor protein) (Nuclear antigen H731-like) (Protein 197/15a)	PDCD4 H731	1	1	3	3	8	6	3	1.37763	3.69001e-05	4.289	0.0074288	0.000149283	0.0171501
sp|Q53GQ0|DHB12_HUMAN	DHB12_HUMAN	Very-long-chain 3-oxoacyl-CoA reductase (EC 1.1.1.330) (17-beta-hydroxysteroid dehydrogenase 12) (17-beta-HSD 12) (3-ketoacyl-CoA reductase) (KAR) (Estradiol 17-beta-dehydrogenase 12) (EC 1.1.1.62) (Short chain dehydrogenase/reductase family 12C member 1)	HSD17B12 SDR12C1	3	0	2	2	2	1	2	0.128821	0.868717	-1.22414	0.775876	0.906162	0.831195
sp|Q53SF7|COBL1_HUMAN	COBL1_HUMAN	Cordon-bleu protein-like 1	COBLL1 KIAA0977	0	0	0	7	5	12	4	NA	NA	5.94378e+08	1.13817e-09	NA	1.49913e-08
sp|Q5D862|FILA2_HUMAN	FILA2_HUMAN	Filaggrin-2 (FLG-2) (Intermediate filament-associated and psoriasis-susceptibility protein) (Ifapsoriasin)	FLG2 IFPS	8	6	3	3	7	7	4	-2.38912	0.000401397	-1.28138	0.569065	0.00130626	0.651786
sp|Q5EB52|MEST_HUMAN	MEST_HUMAN	Mesoderm-specific transcript homolog protein (EC 3.-.-.-) (Paternally-expressed gene 1 protein)	MEST PEG1	2	7	6	6	6	3	3	0.0629107	0.814254	-1.38358	0.540634	0.867018	0.623241
sp|Q5JTV8|TOIP1_HUMAN	TOIP1_HUMAN	Torsin-1A-interacting protein 1 (Lamin-associated protein 1B) (LAP1B)	TOR1AIP1 LAP1	0	0	0	5	4	4	3	NA	NA	2.00855e+11	1.82508e-05	NA	9.32528e-05
sp|Q5KU26|COL12_HUMAN	COL12_HUMAN	Collectin-12 (Collectin placenta protein 1) (CL-P1) (hCL-P1) (Nurse cell scavenger receptor 2) (Scavenger receptor class A member 4) (Scavenger receptor with C-type lectin)	COLEC12 CLP1 NSR2 SCARA4 SRCL	0	0	0	8	8	7	5	NA	NA	4.03515e+10	5.50182e-09	NA	6.41759e-08
sp|Q5SSJ5|HP1B3_HUMAN	HP1B3_HUMAN	Heterochromatin protein 1-binding protein 3 (Protein HP1-BP74)	HP1BP3	6	7	8	14	16	23	8	1.49209	4.59478e-12	3.7204	4.61081e-05	6.24047e-11	0.000205401
sp|Q5T2N8|ATD3C_HUMAN	ATD3C_HUMAN	ATPase family AAA domain-containing protein 3C	ATAD3C	0	0	0	3	3	1	2	NA	NA	1011531756902030	0.00194979	NA	0.00558478
sp|Q9NVI7|ATD3A_HUMAN	ATD3A_HUMAN	ATPase family AAA domain-containing protein 3A	ATAD3A	0	0	0	4	5	2	3	NA	NA	1.11549e+08	9.87359e-05	NA	0.000406169
sp|Q5T749|KPRP_HUMAN	KPRP_HUMAN	Keratinocyte proline-rich protein (hKPRP)	KPRP C1orf45	3	3	2	1	3	3	3	-1.54561	0.021297	-1.42857	0.535413	0.0458678	0.618026
sp|Q5T750|XP32_HUMAN	KPLCE_HUMAN	Protein KPLCE (KPRP N-terminal and LCE C-terminal-like protein) (Skin-specific protein 32)	KPLCE C1orf68 LEP7 XP32	1	2	1	0	2	0	1	-0.931685	0.625577	-3	0.248624	0.706828	0.329701
sp|Q5T9A4|ATD3B_HUMAN	ATD3B_HUMAN	ATPase family AAA domain-containing protein 3B (AAA-TOB3)	ATAD3B KIAA1273 TOB3	0	0	0	1	2	1	1	NA	NA	1807488398186870	0.0182369	NA	0.0366599
sp|Q5TDH0|DDI2_HUMAN	DDI2_HUMAN	Protein DDI1 homolog 2 (EC 3.4.23.-)	DDI2	0	0	0	1	3	4	1	NA	NA	4.19155e+08	0.000315653	NA	0.00111707
sp|Q6BCY4|NB5R2_HUMAN	NB5R2_HUMAN	NADH-cytochrome b5 reductase 2 (b5R.2) (EC 1.6.2.2)	CYB5R2	0	0	0	3	1	4	1	NA	NA	1.3314e+09	0.00026859	NA	0.000977844
sp|Q9UHQ9|NB5R1_HUMAN	NB5R1_HUMAN	NADH-cytochrome b5 reductase 1 (b5R.1) (EC 1.6.2.2) (Humb5R2) (NAD(P)H:quinone oxidoreductase type 3 polypeptide A2)	CYB5R1 NQO3A2 UNQ3049/PRO9865	2	3	3	25	26	32	10	3.58609	2.3973e-08	31.5464	9.64937e-23	1.94561e-07	4.38675e-21
sp|Q6NUK1|SCMC1_HUMAN	SCMC1_HUMAN	Mitochondrial adenyl nucleotide antiporter SLC25A24 (Mitochondrial ATP-Mg/Pi carrier protein 1) (Mitochondrial Ca(2+)-dependent solute carrier protein 1) (Short calcium-binding mitochondrial carrier protein 1) (SCaMC-1) (Solute carrier family 25 member 24)	SLC25A24 APC1 MCSC1 SCAMC1	4	7	3	2	4	5	2	-1.03793	0.00415901	-2.23225	0.161404	0.0105441	0.230225
sp|Q6NY19|KANK3_HUMAN	KANK3_HUMAN	KN motif and ankyrin repeat domain-containing protein 3 (Ankyrin repeat domain-containing protein 47)	KANK3 ANKRD47	3	5	5	0	0	0	3	NA	NA	-2127022989265320	1.46332e-06	NA	9.64483e-06
sp|Q6NZI2|CAVN1_HUMAN	CAVN1_HUMAN	Caveolae-associated protein 1 (Cavin-1) (Polymerase I and transcript release factor)	CAVIN1 PTRF FKSG13	17	23	25	11	13	15	8	-1.59141	1.19391e-08	-5.98902	7.32068e-08	1.08842e-07	7.25115e-07
sp|Q6P1A2|MBOA5_HUMAN	MBOA5_HUMAN	Lysophospholipid acyltransferase 5 (LPLAT 5) (EC 2.3.1.-) (1-acylglycerophosphocholine O-acyltransferase) (EC 2.3.1.23) (1-acylglycerophosphoethanolamine O-acyltransferase) (EC 2.3.1.n7) (1-acylglycerophosphoserine O-acyltransferase) (EC 2.3.1.n6) (Lysophosphatidylcholine acyltransferase) (LPCAT) (Lyso-PC acyltransferase) (Lysophosphatidylcholine acyltransferase 3) (Lyso-PC acyltransferase 3) (Ly…	LPCAT3 MBOAT5 OACT5	0	0	0	6	4	4	3	NA	NA	3.67255e+08	7.95461e-06	NA	4.313e-05
sp|Q6P2Q9|PRP8_HUMAN	PRP8_HUMAN	Pre-mRNA-processing-splicing factor 8 (220 kDa U5 snRNP-specific protein) (PRP8 homolog) (Splicing factor Prp8) (p220)	PRPF8 PRPC8	0	0	0	2	0	2	1	NA	NA	3.09116e+08	0.0181842	NA	0.0366599
sp|Q6PIU2|NCEH1_HUMAN	NCEH1_HUMAN	Neutral cholesterol ester hydrolase 1 (NCEH) (EC 3.1.1.-) (Acetylalkylglycerol acetylhydrolase) (2-acetyl MAGE hydrolase) (EC 3.1.1.71) (Arylacetamide deacetylase-like 1)	NCEH1 AADACL1 KIAA1363	0	0	0	3	2	3	2	NA	NA	5464278485318520	0.000841905	NA	0.00270907
sp|Q6UVK1|CSPG4_HUMAN	CSPG4_HUMAN	Chondroitin sulfate proteoglycan 4 (Chondroitin sulfate proteoglycan NG2) (Melanoma chondroitin sulfate proteoglycan) (Melanoma-associated chondroitin sulfate proteoglycan)	CSPG4 MCSP	4	7	10	1	1	4	5	-1.69911	0.00858919	-6.15775	0.000125764	0.0200565	0.000506772
sp|Q6UY14|ATL4_HUMAN	ATL4_HUMAN	ADAMTS-like protein 4 (ADAMTSL-4) (Thrombospondin repeat-containing protein 1)	ADAMTSL4 TSRC1 PP1396 UNQ2803/PRO34012	0	0	0	1	1	2	1	NA	NA	1778600355620020	0.0182369	NA	0.0366599
sp|Q6ZWB6|KCTD8_HUMAN	KCTD8_HUMAN	BTB/POZ domain-containing protein KCTD8	KCTD8	3	5	4	1	3	1	1	-2.16075	0.000394014	-1.04467e+16	9.20794e-05	0.00128537	0.000383232
sp|Q96CX2|KCD12_HUMAN	KCD12_HUMAN	BTB/POZ domain-containing protein KCTD12 (Pfetin) (Predominantly fetal expressed T1 domain)	KCTD12 C13orf2 KIAA1778 PFET1	17	30	23	12	13	15	7	-1.94812	8.55534e-15	-10.7532	1.0399e-10	1.72533e-13	1.56249e-09
sp|Q7KZF4|SND1_HUMAN	SND1_HUMAN	Staphylococcal nuclease domain-containing protein 1 (EC 3.1.31.1) (100 kDa coactivator) (EBNA2 coactivator p100) (Tudor domain-containing protein 11) (p100 co-activator)	SND1 TDRD11	5	7	8	41	46	46	19	1.01552	0.000329681	14.3152	1.15169e-27	0.00109428	7.0412e-26
sp|Q7L014|DDX46_HUMAN	DDX46_HUMAN	Probable ATP-dependent RNA helicase DDX46 (EC 3.6.4.13) (DEAD box protein 46) (PRP5 homolog)	DDX46 KIAA0801	0	0	0	1	1	2	1	NA	NA	2005850937639210	0.0182369	NA	0.0366599
sp|Q7L576|CYFP1_HUMAN	CYFP1_HUMAN	Cytoplasmic FMR1-interacting protein 1 (Specifically Rac1-associated protein 1) (Sra-1) (p140sra-1)	CYFIP1 KIAA0068	2	4	1	5	2	2	3	-0.407352	0.223078	1.12915	0.829678	0.319266	0.868273
sp|Q96F07|CYFP2_HUMAN	CYFP2_HUMAN	Cytoplasmic FMR1-interacting protein 2 (p53-inducible protein 121)	CYFIP2 KIAA1168 PIR121	1	1	1	1	1	0	1	-0.0875851	0.0145328	-2	0.489603	0.032185	0.572226
sp|Q7RTP0|NIPA1_HUMAN	NIPA1_HUMAN	Magnesium transporter NIPA1 (Non-imprinted in Prader-Willi/Angelman syndrome region protein 1) (Spastic paraplegia 6 protein)	NIPA1 SPG6	0	0	0	1	0	2	1	NA	NA	1320169180864750	0.0442138	NA	0.0713945
sp|Q7Z3B4|NUP54_HUMAN	NUP54_HUMAN	Nucleoporin p54 (54 kDa nucleoporin)	NUP54	0	0	0	3	3	2	2	NA	NA	2453728675304840	0.000841905	NA	0.00270907
sp|Q7Z4H8|PLGT3_HUMAN	PLGT3_HUMAN	Protein O-glucosyltransferase 3 (EC 2.4.1.-) (KDEL motif-containing protein 2) (Protein O-xylosyltransferase POGLUT3) (EC 2.4.2.-)	POGLUT3 KDELC2 UNQ1904/PRO4350	0	0	2	1	4	5	1	1.00135	0.00171881	54.7872	0.000919581	0.00490931	0.00284662
sp|Q7Z4W1|DCXR_HUMAN	DCXR_HUMAN	L-xylulose reductase (XR) (EC 1.1.1.10) (Carbonyl reductase II) (Dicarbonyl/L-xylulose reductase) (Kidney dicarbonyl reductase) (kiDCR) (Short chain dehydrogenase/reductase family 20C member 1) (Sperm surface protein P34H)	DCXR SDR20C1	2	2	1	2	2	1	1	0.0128424	0.980468	-1.28571	0.755879	0.987129	0.818389
sp|Q7Z6Z7|HUWE1_HUMAN	HUWE1_HUMAN	E3 ubiquitin-protein ligase HUWE1 (EC 2.3.2.26) (ARF-binding protein 1) (ARF-BP1) (HECT, UBA and WWE domain-containing protein 1) (HECT-type E3 ubiquitin transferase HUWE1) (Homologous to E6AP carboxyl terminus homologous protein 9) (HectH9) (Large structure of UREB1) (LASU1) (Mcl-1 ubiquitin ligase E3) (Mule) (Upstream regulatory element-binding protein 1) (URE-B1) (URE-binding protein 1)	HUWE1 KIAA0312 KIAA1578 UREB1 HSPC272	0	0	1	1	1	1	1	-0.0343665	0.959839	3	0.344801	0.977464	0.434185
sp|Q7Z7H5|TMED4_HUMAN	TMED4_HUMAN	Transmembrane emp24 domain-containing protein 4 (Endoplasmic reticulum stress-response protein 25) (ERS25) (GMP25iso) (Putative NF-kappa-B-activating protein 156) (p24 family protein alpha-3) (p24alpha3)	TMED4 ERS25	0	0	0	5	5	5	2	NA	NA	2312899434090910	1.06514e-06	NA	7.31972e-06
sp|Q86TG7|PEG10_HUMAN	PEG10_HUMAN	Retrotransposon-derived protein PEG10 (Embryonal carcinoma differentiation-regulated protein) (Mammalian retrotransposon-derived protein 2) (Myelin expression factor 3-like protein 1) (MEF3-like protein 1) (Paternally expressed gene 10 protein) (Retrotransposon gag domain-containing protein 3) (Retrotransposon-derived gag-like polyprotein) (Ty3/Gypsy-like protein)	PEG10 EDR KIAA1051e MAR2 MART2 MEF3L1 RGAG3	0	0	0	4	4	5	2	NA	NA	1.77336e+10	8.55523e-06	NA	4.57886e-05
sp|Q86TM6|SYVN1_HUMAN	SYVN1_HUMAN	E3 ubiquitin-protein ligase synoviolin (EC 2.3.2.27) (RING-type E3 ubiquitin transferase synoviolin) (Synovial apoptosis inhibitor 1)	SYVN1 HRD1 KIAA1810	0	0	0	1	0	3	1	NA	NA	4.36005e+08	0.0166822	NA	0.0355552
sp|Q86U42|PABP2_HUMAN	PABP2_HUMAN	Polyadenylate-binding protein 2 (PABP-2) (Poly(A)-binding protein 2) (Nuclear poly(A)-binding protein 1) (Poly(A)-binding protein II) (PABII) (Polyadenylate-binding nuclear protein 1)	PABPN1 PAB2 PABP2	0	0	0	5	5	8	2	NA	NA	2.77792e+13	3.19542e-08	NA	3.41293e-07
sp|Q86UP2|KTN1_HUMAN	KTN1_HUMAN	Kinectin (CG-1 antigen) (Kinesin receptor)	KTN1 CG1 KIAA0004	0	1	3	15	12	16	7	0.998839	0.000345628	19.2472	3.97308e-11	0.00113588	6.58343e-10
sp|Q86UX7|URP2_HUMAN	URP2_HUMAN	Fermitin family homolog 3 (Kindlin-3) (MIG2-like protein) (Unc-112-related protein 2)	FERMT3 KIND3 MIG2B URP2	2	4	1	0	2	0	2	-0.728427	0.0733091	-5.43309	0.0339629	0.131148	0.0614451
sp|Q86V81|THOC4_HUMAN	THOC4_HUMAN	THO complex subunit 4 (Tho4) (Ally of AML-1 and LEF-1) (Aly/REF export factor) (Transcriptional coactivator Aly/REF) (bZIP-enhancing factor BEF)	ALYREF ALY BEF THOC4	0	1	0	2	2	4	1	0.0900673	0.911111	14.6667	0.00604703	0.941528	0.014707
sp|Q86VP6|CAND1_HUMAN	CAND1_HUMAN	Cullin-associated NEDD8-dissociated protein 1 (Cullin-associated and neddylation-dissociated protein 1) (TBP-interacting protein of 120 kDa A) (TBP-interacting protein 120A) (p120 CAND1)	CAND1 KIAA0829 TIP120 TIP120A	1	1	3	7	6	6	4	0.729401	0.0286482	4.41622	0.0034705	0.0598598	0.00917018
sp|Q86X55|CARM1_HUMAN	CARM1_HUMAN	Histone-arginine methyltransferase CARM1 (EC 2.1.1.319) (Coactivator-associated arginine methyltransferase 1) (Protein arginine N-methyltransferase 4)	CARM1 PRMT4	1	0	1	1	1	0	1	-0.897956	0.878746	-1.2	0.866942	0.913759	0.886952
sp|Q86XP3|DDX42_HUMAN	DDX42_HUMAN	ATP-dependent RNA helicase DDX42 (EC 3.6.4.13) (DEAD box protein 42) (RNA helicase-like protein) (RHELP) (RNA helicase-related protein) (RNAHP) (SF3b DEAD box protein) (Splicing factor 3B-associated 125 kDa protein) (SF3b125)	DDX42	0	0	0	2	0	1	1	NA	NA	5.68975e+08	0.044202	NA	0.0713945
sp|Q86YZ3|HORN_HUMAN	HORN_HUMAN	Hornerin	HRNR S100A18	0	14	14	0	18	9	15	0.198718	0.509825	-1.17852	0.585768	0.606413	0.669611
sp|Q8IV08|PLD3_HUMAN	PLD3_HUMAN	5'-3' exonuclease PLD3 (EC 3.1.16.1) (Choline phosphatase 3) (HindIII K4L homolog) (Hu-K4) (Phosphatidylcholine-hydrolyzing phospholipase D3) (Phospholipase D3) (PLD 3)	PLD3	1	0	0	1	1	2	1	0.39823	0.5777	4.4	0.177184	0.664579	0.245619
sp|Q8IWA5|CTL2_HUMAN	CTL2_HUMAN	Choline transporter-like protein 2 (Solute carrier family 44 member 2)	SLC44A2 CTL2 PSEC0210	1	3	2	3	2	5	2	0.622539	0.00136645	1.68929	0.395836	0.00401489	0.492849
sp|Q8IYI6|EXOC8_HUMAN	EXOC8_HUMAN	Exocyst complex component 8 (Exocyst complex 84 kDa subunit)	EXOC8	0	0	0	1	2	0	1	NA	NA	1869643516447910	0.0442138	NA	0.0713945
sp|Q8IYU2|HACE1_HUMAN	HACE1_HUMAN	E3 ubiquitin-protein ligase HACE1 (EC 2.3.2.26) (HECT domain and ankyrin repeat-containing E3 ubiquitin-protein ligase 1) (HECT-type E3 ubiquitin transferase HACE1)	HACE1 KIAA1320	1	1	2	1	0	0	1	-0.882863	0.12044	-6.5	0.0845373	0.190613	0.129211
sp|Q8IZL8|PELP1_HUMAN	PELP1_HUMAN	Proline-, glutamic acid- and leucine-rich protein 1 (Modulator of non-genomic activity of estrogen receptor) (Transcription factor HMX3)	PELP1 HMX3 MNAR	0	0	0	4	3	0	1	NA	NA	2.44943e+10	0.000150649	NA	0.000588328
sp|Q8IZV5|RDH10_HUMAN	RDH10_HUMAN	Retinol dehydrogenase 10 (EC 1.1.1.300) (Short chain dehydrogenase/reductase family 16C member 4)	RDH10 SDR16C4 UNQ9375/PRO34191	0	0	0	3	0	0	1	NA	NA	3.82922e+232	0.019902	NA	0.0394702
sp|Q8N163|CCAR2_HUMAN	CCAR2_HUMAN	Cell cycle and apoptosis regulator protein 2 (Cell division cycle and apoptosis regulator protein 2) (DBIRD complex subunit KIAA1967) (Deleted in breast cancer gene 1 protein) (DBC-1) (DBC.1) (NET35) (p30 DBC)	CCAR2 DBC1 KIAA1967	0	0	0	4	6	6	2	NA	NA	2.07057e+09	6.88187e-08	NA	6.85481e-07
sp|Q8N1F7|NUP93_HUMAN	NUP93_HUMAN	Nuclear pore complex protein Nup93 (93 kDa nucleoporin) (Nucleoporin Nup93)	NUP93 KIAA0095	0	0	0	9	10	14	4	NA	NA	1.6471e+10	2.46402e-16	NA	6.82612e-15
sp|Q8N1P7|CRBG2_HUMAN	CRBG2_HUMAN	Beta/gamma crystallin domain-containing protein 2 (Absent in melanoma 1-like protein)	CRYBG2 AIM1L	0	0	0	2	1	0	1	NA	NA	5.81731e+08	0.0441111	NA	0.0713945
sp|Q8N2K0|ABD12_HUMAN	ABD12_HUMAN	Lysophosphatidylserine lipase ABHD12 (EC 3.1.-.-) (2-arachidonoylglycerol hydrolase ABHD12) (Abhydrolase domain-containing protein 12) (hABHD12) (Monoacylglycerol lipase ABHD12) (EC 3.1.1.23) (Oxidized phosphatidylserine lipase ABHD12) (EC 3.1.-.-)	ABHD12 C20orf22	0	0	0	1	0	3	1	NA	NA	4.36004e+08	0.0166822	NA	0.0355552
sp|Q8N357|S35F6_HUMAN	S35F6_HUMAN	Solute carrier family 35 member F6 (ANT2-binding protein) (ANT2BP) (Transport and Golgi organization 9 homolog)	SLC35F6 C2orf18 UNQ3047/PRO9863	0	1	0	2	5	5	1	0.442374	0.36842	258.776	1.5707e-05	0.470721	8.09549e-05
sp|Q8N370|LAT4_HUMAN	LAT4_HUMAN	Large neutral amino acids transporter small subunit 4 (L-type amino acid transporter 4) (Solute carrier family 43 member 2)	SLC43A2 LAT4 PP7664	0	0	0	1	2	4	1	NA	NA	8307984816267780	0.000971308	NA	0.00294381
sp|Q8N3V7|SYNPO_HUMAN	SYNPO_HUMAN	Synaptopodin	SYNPO KIAA1029	0	0	0	3	0	2	1	NA	NA	5.3169e+08	0.00590411	NA	0.0143989
sp|Q8N488|RYBP_HUMAN	RYBP_HUMAN	RING1 and YY1-binding protein (Apoptin-associating protein 1) (APAP-1) (Death effector domain-associated factor) (DED-associated factor) (YY1 and E4TF1-associated factor 1)	RYBP DEDAF YEAF1	0	0	0	1	3	3	1	NA	NA	1237397312513110	0.000971308	NA	0.00294381
sp|Q8N4C6|NIN_HUMAN	NIN_HUMAN	Ninein (hNinein) (Glycogen synthase kinase 3 beta-interacting protein) (GSK3B-interacting protein)	NIN KIAA1565	0	0	1	3	2	2	1	2.49353	2.05173e-06	11	0.0159862	1.13313e-05	0.0345654
sp|Q9P2E9|RRBP1_HUMAN	RRBP1_HUMAN	Ribosome-binding protein 1 (180 kDa ribosome receptor homolog) (RRp) (ES/130-related protein) (Ribosome receptor protein)	RRBP1 KIAA1398	17	22	33	86	107	111	37	2.09997	2.71886e-57	16.4592	7.60931e-56	5.16973e-55	1.92733e-53
sp|Q8N6H7|ARFG2_HUMAN	ARFG2_HUMAN	ADP-ribosylation factor GTPase-activating protein 2 (ARF GAP 2) (GTPase-activating protein ZNF289) (Zinc finger protein 289)	ARFGAP2 ZNF289 Nbla10535	0	0	0	7	7	2	3	NA	NA	5.79662e+08	7.26812e-07	NA	5.2813e-06
sp|Q8N766|EMC1_HUMAN	EMC1_HUMAN	ER membrane protein complex subunit 1	EMC1 KIAA0090 PSEC0263	0	0	0	5	6	4	3	NA	NA	1.74648e+08	3.31927e-06	NA	2.01544e-05
sp|Q8NBN7|RDH13_HUMAN	RDH13_HUMAN	Retinol dehydrogenase 13 (EC 1.1.1.300) (Short chain dehydrogenase/reductase family 7C member 3)	RDH13 SDR7C3 PSEC0082 UNQ736/PRO1430	0	0	0	1	1	1	1	NA	NA	6.75292e+12	0.0442138	NA	0.0713945
sp|Q8NBS9|TXND5_HUMAN	TXND5_HUMAN	Thioredoxin domain-containing protein 5 (EC 1.8.4.-) (EC 5.3.4.1) (Endoplasmic reticulum resident protein 46) (ER protein 46) (ERp46) (Thioredoxin-like protein p46)	TXNDC5 TLP46 UNQ364/PRO700	5	5	9	4	7	4	3	-0.14054	0.672962	-2.04388	0.125157	0.745805	0.182937
sp|Q8NC51|PAIRB_HUMAN	SERB1_HUMAN	SERPINE1 mRNA-binding protein 1 (PAI1 RNA-binding protein 1) (PAI-RBP1) (Plasminogen activator inhibitor 1 RNA-binding protein)	SERBP1 PAIRBP1 CGI-55	0	0	0	2	2	0	1	NA	NA	3.20388e+08	0.0181159	NA	0.0366599
sp|Q8NC56|LEMD2_HUMAN	LEMD2_HUMAN	LEM domain-containing protein 2 (hLEM2)	LEMD2	1	1	1	5	7	7	2	2.32959	3.61576e-09	14.7778	2.72311e-05	3.51283e-08	0.000131197
sp|Q8NEW0|ZNT7_HUMAN	ZNT7_HUMAN	Zinc transporter 7 (ZnT-7) (Solute carrier family 30 member 7) (Znt-like transporter 2)	SLC30A7 ZNT7 ZNTL2	0	0	0	3	3	2	1	NA	NA	2.67174e+29	0.000315653	NA	0.00111707
sp|Q8NFW8|NEUA_HUMAN	NEUA_HUMAN	N-acylneuraminate cytidylyltransferase (EC 2.7.7.43) (CMP-N-acetylneuraminic acid synthase) (CMP-NeuNAc synthase)	CMAS	0	0	0	6	8	7	2	NA	NA	7999256895294790	5.04072e-10	NA	6.98219e-09
sp|Q8NI22|MCFD2_HUMAN	MCFD2_HUMAN	Multiple coagulation factor deficiency protein 2 (Neural stem cell-derived neuronal survival protein)	MCFD2 SDNSF	0	0	1	0	2	3	1	1.09311	0.0540854	7.20161	0.074517	0.103134	0.115488
sp|Q8TBQ9|KISHA_HUMAN	KISHA_HUMAN	Protein kish-A (Transmembrane protein 167) (Transmembrane protein 167A)	TMEM167A TMEM167	0	1	0	1	1	2	1	0.91585	0.557532	4.4	0.177184	0.652087	0.245619
sp|Q8TCJ2|STT3B_HUMAN	STT3B_HUMAN	Dolichyl-diphosphooligosaccharide--protein glycosyltransferase subunit STT3B (Oligosaccharyl transferase subunit STT3B) (STT3-B) (EC 2.4.99.18) (Source of immunodominant MHC-associated peptides homolog)	STT3B SIMP	0	0	0	6	9	13	4	NA	NA	3.14366e+08	4.18385e-11	NA	6.7436e-10
sp|Q8TD55|PKHO2_HUMAN	PKHO2_HUMAN	Pleckstrin homology domain-containing family O member 2 (PH domain-containing family O member 2) (Pleckstrin homology domain-containing family Q member 1) (PH domain-containing family Q member 1)	PLEKHO2 PLEKHQ1 PP9099	0	2	1	0	0	0	1	NA	NA	-128306462377303	0.023918	NA	0.0452096
sp|Q8TDM6|DLG5_HUMAN	DLG5_HUMAN	Disks large homolog 5 (Discs large protein P-dlg) (Placenta and prostate DLG)	DLG5 KIAA0583 PDLG	0	0	0	6	3	10	5	NA	NA	2.93472e+08	3.1093e-07	NA	2.50581e-06
sp|Q8TDX7|NEK7_HUMAN	NEK7_HUMAN	Serine/threonine-protein kinase Nek7 (EC 2.7.11.34) (Never in mitosis A-related kinase 7) (NimA-related protein kinase 7)	NEK7	0	0	0	0	1	2	1	NA	NA	7.02583e+11	0.0442138	NA	0.0713945
sp|Q8TE68|ES8L1_HUMAN	ES8L1_HUMAN	Epidermal growth factor receptor kinase substrate 8-like protein 1 (EPS8-like protein 1) (Epidermal growth factor receptor pathway substrate 8-related protein 1) (EPS8-related protein 1)	EPS8L1 DRC3 EPS8R1 PP10566	0	0	0	5	4	5	3	NA	NA	1.57183e+08	7.95461e-06	NA	4.313e-05
sp|Q8WU90|ZC3HF_HUMAN	ZC3HF_HUMAN	Zinc finger CCCH domain-containing protein 15 (DRG family-regulatory protein 1) (Likely ortholog of mouse immediate early response erythropoietin 4)	ZC3H15 DFRP1 LEREPO4 HSPC303 HT010 MSTP012 PP730	0	0	0	2	2	1	1	NA	NA	7.53535e+16	0.0072599	NA	0.016782
sp|Q8WUF5|IASPP_HUMAN	IASPP_HUMAN	RelA-associated inhibitor (Inhibitor of ASPP protein) (Protein iASPP) (NFkB-interacting protein 1) (PPP1R13B-like protein)	PPP1R13L IASPP NKIP1 PPP1R13BL RAI	0	0	0	0	1	2	1	NA	NA	1064589720653420	0.0442138	NA	0.0713945
sp|Q8WUM4|PDC6I_HUMAN	PDC6I_HUMAN	Programmed cell death 6-interacting protein (PDCD6-interacting protein) (ALG-2-interacting protein 1) (ALG-2-interacting protein X) (Hp95)	PDCD6IP AIP1 ALIX KIAA1375	3	10	8	6	10	11	4	-0.0556218	0.747047	1.27643	0.586777	0.809707	0.670333
sp|Q8WUP2|FBLI1_HUMAN	FBLI1_HUMAN	Filamin-binding LIM protein 1 (FBLP-1) (Migfilin) (Mitogen-inducible 2-interacting protein) (MIG2-interacting protein)	FBLIM1 FBLP1	1	1	1	0	0	0	1	NA	NA	-3382515042978690	0.023918	NA	0.0452096
sp|Q8WWA1|TMM40_HUMAN	TMM40_HUMAN	Transmembrane protein 40	TMEM40	0	0	0	1	0	3	1	NA	NA	4.36004e+08	0.0166822	NA	0.0355552
sp|Q8WWP7|GIMA1_HUMAN	GIMA1_HUMAN	GTPase IMAP family member 1 (Immunity-associated protein 1) (hIMAP1)	GIMAP1 IMAP1	2	3	2	0	1	0	1	-2.38868	0.00275808	-18.2	0.00337826	0.0073972	0.00895315
sp|Q8WXF1|PSPC1_HUMAN	PSPC1_HUMAN	Paraspeckle component 1 (Paraspeckle protein 1)	PSPC1 PSP1	0	0	0	3	6	5	2	NA	NA	1.19728e+16	3.085e-06	NA	1.88611e-05
sp|Q8WXH0|SYNE2_HUMAN	SYNE2_HUMAN	Nesprin-2 (KASH domain-containing protein 2) (KASH2) (Nuclear envelope spectrin repeat protein 2) (Nucleus and actin connecting element protein) (Protein NUANCE) (Synaptic nuclear envelope protein 2) (Syne-2)	SYNE2 KIAA1011 NUA	0	0	0	3	3	4	1	NA	NA	8.44629e+16	2.33442e-05	NA	0.000113707
sp|Q8WXR4|MYO3B_HUMAN	MYO3B_HUMAN	Myosin-IIIb (EC 2.7.11.1)	MYO3B	1	3	3	0	1	2	1	-1.01808	0.0297745	-5.13333	0.0513259	0.0619217	0.081909
sp|Q92499|DDX1_HUMAN	DDX1_HUMAN	ATP-dependent RNA helicase DDX1 (EC 3.6.4.13) (DEAD box protein 1) (DEAD box protein retinoblastoma) (DBP-RB)	DDX1	4	5	5	15	15	17	7	1.45593	1.54047e-08	10.9573	3.94709e-08	1.37609e-07	4.16559e-07
sp|Q92504|S39A7_HUMAN	S39A7_HUMAN	Zinc transporter SLC39A7 (Histidine-rich membrane protein Ke4) (Really interesting new gene 5 protein) (Solute carrier family 39 member 7) (Zrt-, Irt-like protein 7) (ZIP7)	SLC39A7 HKE4 RING5	0	0	1	2	3	5	1	2.15063	0.00776241	46.1314	0.000414465	0.0182863	0.00143525
sp|Q92520|FAM3C_HUMAN	FAM3C_HUMAN	Protein FAM3C (Interleukin-like EMT inducer)	FAM3C ILEI GS3786	0	0	0	2	2	5	1	NA	NA	1.87372e+09	7.46763e-05	NA	0.000316749
sp|Q92522|H1X_HUMAN	H1X_HUMAN	Histone H1.10 (Histone H1x)	H1-10 H1FX	0	4	2	3	3	4	2	0.192364	0.628674	1.73911	0.383097	0.707032	0.478332
sp|Q92616|GCN1_HUMAN	GCN1_HUMAN	Stalled ribosome sensor GCN1 (GCN1 eIF-2-alpha kinase activator homolog) (GCN1-like protein 1) (General control of amino-acid synthesis 1-like protein 1) (Translational activator GCN1) (HsGCN1)	GCN1 GCN1L1 KIAA0219	0	0	0	8	5	6	3	NA	NA	6.75918e+08	4.33521e-08	NA	4.52137e-07
sp|Q92621|NU205_HUMAN	NU205_HUMAN	Nuclear pore complex protein Nup205 (205 kDa nucleoporin) (Nucleoporin Nup205)	NUP205 C7orf14 KIAA0225	0	0	0	9	8	13	5	NA	NA	6.70389e+08	7.34113e-12	NA	1.35581e-10
sp|Q92626|PXDN_HUMAN	PXDN_HUMAN	Peroxidasin homolog (EC 1.11.2.-) (Melanoma-associated antigen MG50) (Peroxidasin 1) (hsPxd01) (Vascular peroxidase 1) (p53-responsive gene 2 protein) [Cleaved into: PXDN active fragment]	PXDN KIAA0230 MG50 PRG2 PXD01 VPO VPO1	2	0	1	0	0	0	1	NA	NA	-131715413616863	0.020747	NA	0.0409626
sp|Q92734|TFG_HUMAN	TFG_HUMAN	Protein TFG (TRK-fused gene protein)	TFG	1	0	2	6	6	7	4	2.44929	0.000297347	7.7027	0.000289258	0.00100474	0.00104664
sp|Q92747|ARC1A_HUMAN	ARC1A_HUMAN	Actin-related protein 2/3 complex subunit 1A (SOP2-like protein)	ARPC1A SOP2L	2	0	1	0	1	0	1	0.525526	0.559866	-4.33333	0.202558	0.653095	0.275834
sp|Q92820|GGH_HUMAN	GGH_HUMAN	Gamma-glutamyl hydrolase (EC 3.4.19.9) (Conjugase) (GH) (Gamma-Glu-X carboxypeptidase)	GGH	1	1	0	0	1	0	1	0.249867	0.318981	-2.6	0.44701	0.420629	0.546586
sp|Q92882|OSTF1_HUMAN	OSTF1_HUMAN	Osteoclast-stimulating factor 1	OSTF1	0	0	2	4	2	2	1	-0.0168773	0.911062	6.66667	0.0299601	0.941528	0.0549319
sp|Q92896|GSLG1_HUMAN	GSLG1_HUMAN	Golgi apparatus protein 1 (CFR-1) (Cysteine-rich fibroblast growth factor receptor) (E-selectin ligand 1) (ESL-1) (Golgi sialoglycoprotein MG-160)	GLG1 CFR1 ESL1 MG160	0	0	0	2	7	4	2	NA	NA	7.89201e+08	5.86077e-06	NA	3.28833e-05
sp|Q92945|FUBP2_HUMAN	FUBP2_HUMAN	Far upstream element-binding protein 2 (FUSE-binding protein 2) (KH type-splicing regulatory protein) (KSRP) (p75)	KHSRP FUBP2	3	2	2	9	7	9	4	1.23557	2.08854e-06	10.7822	5.86357e-05	1.1487e-05	0.000253478
sp|Q93008|USP9X_HUMAN	USP9X_HUMAN	Probable ubiquitin carboxyl-terminal hydrolase FAF-X (EC 3.4.19.12) (Deubiquitinating enzyme FAF-X) (Fat facets in mammals) (hFAM) (Fat facets protein-related, X-linked) (Ubiquitin thioesterase FAF-X) (Ubiquitin-specific protease 9, X chromosome) (Ubiquitin-specific-processing protease FAF-X)	USP9X DFFRX FAM USP9	0	0	1	2	3	1	1	2.02194	0.000272527	8.25	0.0384703	0.000927706	0.0683428
sp|Q93052|LPP_HUMAN	LPP_HUMAN	Lipoma-preferred partner (LIM domain-containing preferred translocation partner in lipoma)	LPP	1	1	1	0	0	0	1	NA	NA	-3382515042978690	0.023918	NA	0.0452096
sp|Q969G5|CAVN3_HUMAN	CAVN3_HUMAN	Caveolae-associated protein 3 (Cavin-3) (Protein kinase C delta-binding protein) (Serum deprivation response factor-related gene product that binds to C-kinase) (hSRBC)	CAVIN3 PRKCDBP SRBC	4	3	7	0	0	1	4	-1.03382	0.117282	-24.4911	1.89894e-05	0.186943	9.64704e-05
sp|Q96A22|CK052_HUMAN	CK052_HUMAN	Uncharacterized protein C11orf52	C11orf52	0	0	0	4	4	5	1	NA	NA	7.8717e+17	7.86622e-08	NA	7.66308e-07
sp|Q96A33|CCD47_HUMAN	CCD47_HUMAN	PAT complex subunit CCDC47 (Calumin) (Coiled-coil domain-containing protein 47)	CCDC47 GK001 MSTP041 PSEC0077	0	0	0	1	2	1	1	NA	NA	1710840974339380	0.0182369	NA	0.0366599
sp|Q96AC1|FERM2_HUMAN	FERM2_HUMAN	Fermitin family homolog 2 (Kindlin-2) (Mitogen-inducible gene 2 protein) (MIG-2) (Pleckstrin homology domain-containing family C member 1) (PH domain-containing family C member 1)	FERMT2 KIND2 MIG2 PLEKHC1	4	3	6	4	1	2	3	-0.649312	0.0381055	-3.01418	0.0411694	0.0771971	0.0713945
sp|Q96AE4|FUBP1_HUMAN	FUBP1_HUMAN	Far upstream element-binding protein 1 (FBP) (FUSE-binding protein 1) (DNA helicase V) (hDH V)	FUBP1	0	0	2	5	5	6	3	0.118136	0.911855	10.4615	0.000310959	0.941567	0.00111707
sp|Q96I24|FUBP3_HUMAN	FUBP3_HUMAN	Far upstream element-binding protein 3 (FUSE-binding protein 3)	FUBP3 FBP3	0	0	1	0	1	2	1	-0.544355	0.844765	3.08438	0.34055	0.88884	0.431316
sp|Q96AG4|LRC59_HUMAN	LRC59_HUMAN	Leucine-rich repeat-containing protein 59 (Ribosome-binding protein p34) (p34) [Cleaved into: Leucine-rich repeat-containing protein 59, N-terminally processed]	LRRC59 PRO1855	1	1	0	7	3	10	4	3.49346	0.00445732	12.9419	2.75496e-05	0.0112575	0.000132372
sp|Q96AQ6|PBIP1_HUMAN	PBIP1_HUMAN	Pre-B-cell leukemia transcription factor-interacting protein 1 (Hematopoietic PBX-interacting protein)	PBXIP1 HPIP	0	0	0	1	2	3	1	NA	NA	4154525136211140	0.00274571	NA	0.00748944
sp|Q96AY3|FKB10_HUMAN	FKB10_HUMAN	Peptidyl-prolyl cis-trans isomerase FKBP10 (PPIase FKBP10) (EC 5.2.1.8) (65 kDa FK506-binding protein) (65 kDa FKBP) (FKBP-65) (FK506-binding protein 10) (FKBP-10) (Immunophilin FKBP65) (Rotamase)	FKBP10 FKBP65 PSEC0056	1	2	4	0	0	0	1	NA	NA	#NAME?	0.000157877	NA	0.000612506
sp|Q96BM9|ARL8A_HUMAN	ARL8A_HUMAN	ADP-ribosylation factor-like protein 8A (ADP-ribosylation factor-like protein 10B) (Novel small G protein indispensable for equal chromosome segregation 2)	ARL8A ARL10B GIE2	0	0	1	1	2	1	1	3.19175	0.0215459	4.4	0.177184	0.0462541	0.245619
sp|Q9NVJ2|ARL8B_HUMAN	ARL8B_HUMAN	ADP-ribosylation factor-like protein 8B (EC 3.6.5.2) (ADP-ribosylation factor-like protein 10C) (Novel small G protein indispensable for equal chromosome segregation 1)	ARL8B ARL10C GIE1	0	0	1	1	2	1	1	3.19175	0.0215459	4.4	0.177184	0.0462541	0.245619
sp|Q96BW5|PTER_HUMAN	PTER_HUMAN	Phosphotriesterase-related protein (EC 3.1.-.-) (Parathion hydrolase-related protein) (hPHRP)	PTER	0	0	0	2	1	0	1	NA	NA	5.81735e+08	0.0441111	NA	0.0713945
sp|Q96CS3|FAF2_HUMAN	FAF2_HUMAN	FAS-associated factor 2 (UBX domain-containing protein 3B) (UBX domain-containing protein 8)	FAF2 ETEA KIAA0887 UBXD8 UBXN3B	0	0	0	3	1	1	1	NA	NA	4.30562e+08	0.00710056	NA	0.016782
sp|Q96CW1|AP2M1_HUMAN	AP2M1_HUMAN	AP-2 complex subunit mu (AP-2 mu chain) (Adaptin-mu2) (Adaptor protein complex AP-2 subunit mu) (Adaptor-related protein complex 2 subunit mu) (Clathrin assembly protein complex 2 mu medium chain) (Clathrin coat assembly protein AP50) (Clathrin coat-associated protein AP50) (HA2 50 kDa subunit) (Plasma membrane adaptor AP-2 50 kDa protein)	AP2M1 CLAPM1 KIAA0109	4	5	5	5	9	4	4	0.812512	0.000157918	1.1552	0.739174	0.000568832	0.806992
sp|Q96DI7|SNR40_HUMAN	SNR40_HUMAN	U5 small nuclear ribonucleoprotein 40 kDa protein (U5 snRNP 40 kDa protein) (U5-40K) (38 kDa-splicing factor) (Prp8-binding protein) (hPRP8BP) (U5 snRNP-specific 40 kDa protein) (WD repeat-containing protein 57)	SNRNP40 PRP8BP SFP38 WDR57	0	0	2	0	2	2	1	2.88203	0.000143749	2.09185	0.455311	0.000525633	0.553809
sp|Q96DZ1|ERLEC_HUMAN	ERLEC_HUMAN	Endoplasmic reticulum lectin 1 (ER lectin) (Erlectin) (XTP3-transactivated gene B protein)	ERLEC1 C2orf30 XTP3TPB UNQ1878/PRO4321	0	0	0	3	3	3	1	NA	NA	5.41293e+16	9.20794e-05	NA	0.000383232
sp|Q96EC8|YIPF6_HUMAN	YIPF6_HUMAN	Protein YIPF6 (YIP1 family member 6)	YIPF6	0	0	0	4	3	1	1	NA	NA	1.93716e+09	0.000181756	NA	0.000689286
sp|Q96EP5|DAZP1_HUMAN	DAZP1_HUMAN	DAZ-associated protein 1 (Deleted in azoospermia-associated protein 1)	DAZAP1	0	0	0	1	2	5	1	NA	NA	2.17394e+09	0.000165772	NA	0.000640334
sp|Q96FQ6|S10AG_HUMAN	S10AG_HUMAN	Protein S100-A16 (Aging-associated gene 13 protein) (Protein S100-F) (S100 calcium-binding protein A16)	S100A16 S100F AAG13	1	1	1	0	0	0	1	NA	NA	-3581145129488910	0.023918	NA	0.0452096
sp|Q96FW1|OTUB1_HUMAN	OTUB1_HUMAN	Ubiquitin thioesterase OTUB1 (EC 3.4.19.12) (Deubiquitinating enzyme OTUB1) (OTU domain-containing ubiquitin aldehyde-binding protein 1) (Otubain-1) (hOTU1) (Ubiquitin-specific-processing protease OTUB1)	OTUB1 OTB1 OTU1 HSPC263	0	2	5	4	2	5	2	-0.0657333	0.762334	1.63476	0.440845	0.821592	0.542038
sp|Q96G03|PGM2_HUMAN	PGM2_HUMAN	Phosphopentomutase (EC 5.4.2.7) (Glucose phosphomutase 2) (Phosphodeoxyribomutase) (Phosphoglucomutase-2) (EC 5.4.2.2)	PGM2 MSTP006	4	7	4	10	13	9	4	0.408165	0.237167	3.02901	0.00693171	0.334395	0.0166756
sp|Q96HC4|PDLI5_HUMAN	PDLI5_HUMAN	PDZ and LIM domain protein 5 (Enigma homolog) (Enigma-like PDZ and LIM domains protein)	PDLIM5 ENH L9	2	2	3	3	5	3	3	-0.760107	0.193594	1.47043	0.47892	0.281919	0.568357
sp|Q96HE7|ERO1A_HUMAN	ERO1A_HUMAN	ERO1-like protein alpha (ERO1-L) (ERO1-L-alpha) (EC 1.8.4.-) (Endoplasmic oxidoreductin-1-like protein) (Endoplasmic reticulum oxidoreductase alpha) (Oxidoreductin-1-L-alpha)	ERO1A ERO1L UNQ434/PRO865	0	4	2	3	1	7	2	-0.81098	0.0671997	1.9509	0.271089	0.122184	0.353152
sp|Q96HH9|GRM2B_HUMAN	GRM2B_HUMAN	GRAM domain-containing protein 2B (HCV NS3-transactivated protein 2)	GRAMD2B GRAMD3 NS3TP2	0	0	0	0	1	2	1	NA	NA	1136938386103830	0.0442138	NA	0.0713945
sp|Q96HY6|DDRGK_HUMAN	DDRGK_HUMAN	DDRGK domain-containing protein 1 (Dashurin) (UFM1-binding and PCI domain-containing protein 1)	DDRGK1 C20orf116 UFBP1	0	0	0	6	10	10	3	NA	NA	1.20891e+09	4.07428e-11	NA	6.68861e-10
sp|Q96IP4|TET5A_HUMAN	TET5A_HUMAN	Terminal nucleotidyltransferase 5A (EC 2.7.7.19) (HBV X-transactivated gene 11 protein) (HBV XAg-transactivated protein 11)	TENT5A C6orf37 FAM46A XTP11	0	0	0	3	4	4	1	NA	NA	1.14076e+16	4.89591e-06	NA	2.83675e-05
sp|Q96IX5|ATPMK_HUMAN	ATPMK_HUMAN	ATP synthase membrane subunit K, mitochondrial (ATP synthase membrane subunit DAPIT, mitochondrial) (Diabetes-associated protein in insulin-sensitive tissues) (HCV F-transactivated protein 2) (Up-regulated during skeletal muscle growth protein 5)	ATP5MK ATP5MD DAPIT HCVFTP2 USMG5 PD04912	0	0	0	1	1	1	1	NA	NA	1354600122802690	0.0442138	NA	0.0713945
sp|Q96JB5|CK5P3_HUMAN	CK5P3_HUMAN	CDK5 regulatory subunit-associated protein 3 (CDK5 activator-binding protein C53) (LXXLL/leucine-zipper-containing ARF-binding protein) (Protein HSF-27)	CDK5RAP3 IC53 LZAP MSTP016 OK/SW-cl.114 PP1553	0	0	0	5	4	8	4	NA	NA	1.37031e+08	1.02334e-06	NA	7.05984e-06
sp|Q96JY6|PDLI2_HUMAN	PDLI2_HUMAN	PDZ and LIM domain protein 2 (PDZ-LIM protein mystique)	PDLIM2 PP6345	0	2	1	9	11	12	4	2.92512	6.7921e-11	56.6446	7.62659e-11	7.93008e-10	1.17582e-09
sp|Q96KP4|CNDP2_HUMAN	CNDP2_HUMAN	Cytosolic non-specific dipeptidase (EC 3.4.13.18) (CNDP dipeptidase 2) (Glutamate carboxypeptidase-like protein 1) (Peptidase A) (Threonyl dipeptidase)	CNDP2 CN2 CPGL HEL-S-13 PEPA	0	6	7	7	6	7	6	-0.303942	0.387983	1.41827	0.378519	0.492753	0.473282
sp|Q96LJ7|DHRS1_HUMAN	DHRS1_HUMAN	Dehydrogenase/reductase SDR family member 1 (EC 1.1.1.-) (Short chain dehydrogenase/reductase family 19C member 1) (Protein SDR19C1)	DHRS1 SDR19C1	0	0	0	4	2	2	1	NA	NA	1.1572e+09	0.000291324	NA	0.00105197
sp|Q96MM6|HS12B_HUMAN	HS12B_HUMAN	Heat shock 70 kDa protein 12B	HSPA12B C20orf60	0	2	2	0	0	0	1	NA	NA	-189277700779627	0.00793336	NA	0.0181434
sp|Q96N66|MBOA7_HUMAN	MBOA7_HUMAN	Lysophospholipid acyltransferase 7 (LPLAT 7) (EC 2.3.1.-) (1-acylglycerophosphatidylinositol O-acyltransferase) (Bladder and breast carcinoma-overexpressed gene 1 protein) (Leukocyte receptor cluster member 4) (Lysophosphatidylinositol acyltransferase) (LPIAT) (Lyso-PI acyltransferase) (Membrane-bound O-acyltransferase domain-containing protein 7) (O-acyltransferase domain-containing protein 7) (…	MBOAT7 BB1 LENG4 OACT7	0	0	0	1	2	1	1	NA	NA	1632628694301330	0.0182369	NA	0.0366599
sp|Q96P44|COLA1_HUMAN	COLA1_HUMAN	Collagen alpha-1(XXI) chain	COL21A1 COL1AL FP633	1	2	4	2	2	2	3	-2.96232	0.00956268	-1.44828	0.542833	0.0220588	0.625369
sp|Q96P63|SPB12_HUMAN	SPB12_HUMAN	Serpin B12	SERPINB12	5	5	7	0	8	2	6	-0.141652	0.787245	-2.28727	0.0537522	0.844337	0.0853201
sp|Q96PK6|RBM14_HUMAN	RBM14_HUMAN	RNA-binding protein 14 (Paraspeckle protein 2) (PSP2) (RNA-binding motif protein 14) (RRM-containing coactivator activator/modulator) (Synaptotagmin-interacting protein) (SYT-interacting protein)	RBM14 SIP	0	2	0	6	8	9	3	2.1944	0.00275433	25.7672	3.5248e-07	0.0073972	2.77755e-06
sp|Q96QA5|GSDMA_HUMAN	GSDMA_HUMAN	Gasdermin-A (Gasdermin-1) [Cleaved into: Gasdermin-A, N-terminal (GSDMA-NT); Gasdermin-A, C-terminal (GSDMA-CT)]	GSDMA GSDM GSDM1 FKSG9	0	2	1	0	0	0	1	NA	NA	-128323288632599	0.023918	NA	0.0452096
sp|Q96QK1|VPS35_HUMAN	VPS35_HUMAN	Vacuolar protein sorting-associated protein 35 (hVPS35) (Maternal-embryonic 3) (Vesicle protein sorting 35)	VPS35 MEM3 TCCCTA00141	1	7	12	13	12	18	7	0.891744	7.40409e-05	2.99562	0.00201717	0.000284023	0.00574991
sp|Q96QR8|PURB_HUMAN	PURB_HUMAN	Transcriptional regulator protein Pur-beta (Purine-rich element-binding protein B)	PURB	0	0	0	1	1	2	1	NA	NA	1704932904054020	0.0182369	NA	0.0366599
sp|Q96RF0|SNX18_HUMAN	SNX18_HUMAN	Sorting nexin-18 (SH3 and PX domain-containing protein 3B)	SNX18 SH3PXD3B	0	1	2	0	0	1	1	-1.56191	0.264918	-4.68541	0.19174	0.364262	0.262919
sp|Q96S97|MYADM_HUMAN	MYADM_HUMAN	Myeloid-associated differentiation marker (Protein SB135)	MYADM UNQ553/PRO1110	3	2	1	0	1	0	2	-3.96965	0.00470953	-9	0.0193829	0.011673	0.0385701
sp|Q96TA1|NIBA2_HUMAN	NIBA2_HUMAN	Protein Niban 2 (Meg-3) (Melanoma invasion by ERK) (MINERVA) (Niban-like protein 1) (Protein FAM129B)	NIBAN2 C9orf88 FAM129B	4	6	10	25	28	33	11	1.02725	0.000621791	9.45899	1.17276e-14	0.00195651	2.80987e-13
sp|Q96TC7|RMD3_HUMAN	RMD3_HUMAN	Regulator of microtubule dynamics protein 3 (RMD-3) (hRMD-3) (Cerebral protein 10) (Protein FAM82A2) (Protein FAM82C) (Protein tyrosine phosphatase-interacting protein 51) (TCPTP-interacting protein 51)	RMDN3 FAM82A2 FAM82C PTPIP51 hucep-10 UNQ3122/PRO10274	0	0	0	5	6	5	2	NA	NA	Inf	1.41478e-08	NA	1.56776e-07
sp|Q99426|TBCB_HUMAN	TBCB_HUMAN	Tubulin-folding cofactor B (Cytoskeleton-associated protein 1) (Cytoskeleton-associated protein CKAPI) (Tubulin-specific chaperone B)	TBCB CG22 CKAP1	1	2	3	2	1	1	1	-0.512715	0.205076	-2.5	0.261765	0.297338	0.343785
sp|Q99436|PSB7_HUMAN	PSB7_HUMAN	Proteasome subunit beta type-7 (EC 3.4.25.1) (Macropain chain Z) (Multicatalytic endopeptidase complex chain Z) (Proteasome subunit Z)	PSMB7 Z	1	0	0	1	2	1	1	-2.16485	0.00276214	4.4	0.177184	0.0073972	0.245619
sp|Q99460|PSMD1_HUMAN	PSMD1_HUMAN	26S proteasome non-ATPase regulatory subunit 1 (26S proteasome regulatory subunit RPN2) (26S proteasome regulatory subunit S1) (26S proteasome subunit p112)	PSMD1	2	1	4	4	5	5	1	0.795608	0.000883859	1.61851e+09	0.0015977	0.00268588	0.00466677
sp|Q99497|PARK7_HUMAN	PARK7_HUMAN	Parkinson disease protein 7 (Maillard deglycase) (Oncogene DJ1) (Parkinsonism-associated deglycase) (Protein DJ-1) (DJ-1) (Protein/nucleic acid deglycase DJ-1) (EC 3.1.2.-, EC 3.5.1.-, EC 3.5.1.124)	PARK7	3	6	2	1	5	5	3	-0.35095	0.0910441	-1.24062	0.669228	0.158198	0.752404
sp|Q99536|VAT1_HUMAN	VAT1_HUMAN	Synaptic vesicle membrane protein VAT-1 homolog (EC 1.-.-.-)	VAT1	6	10	11	2	2	3	3	-1.68271	0.000478653	-56.2672	1.95818e-09	0.00153146	2.4623e-08
sp|Q99623|PHB2_HUMAN	PHB2_HUMAN	Prohibitin-2 (B-cell receptor-associated protein BAP37) (D-prohibitin) (Repressor of estrogen receptor activity)	PHB2 BAP REA	5	12	10	22	24	34	11	0.853822	7.18594e-06	5.47524	1.98026e-09	3.34423e-05	2.47254e-08
sp|Q99653|CHP1_HUMAN	CHP1_HUMAN	Calcineurin B homologous protein 1 (Calcineurin B-like protein) (Calcium-binding protein CHP) (Calcium-binding protein p22) (EF-hand calcium-binding domain-containing protein p22)	CHP1 CHP	0	0	0	3	4	2	1	NA	NA	2.49556e+17	9.20794e-05	NA	0.000383232
sp|Q99714|HCD2_HUMAN	HCD2_HUMAN	3-hydroxyacyl-CoA dehydrogenase type-2 (EC 1.1.1.35) (17-beta-estradiol 17-dehydrogenase) (EC 1.1.1.62) (2-methyl-3-hydroxybutyryl-CoA dehydrogenase) (MHBD) (3-alpha-(17-beta)-hydroxysteroid dehydrogenase (NAD(+))) (EC 1.1.1.239) (3-hydroxy-2-methylbutyryl-CoA dehydrogenase) (EC 1.1.1.178) (3-hydroxyacyl-CoA dehydrogenase type II) (3alpha(or 20beta)-hydroxysteroid dehydrogenase) (EC 1.1.1.53) (7-…	HSD17B10 ERAB HADH2 MRPP2 SCHAD SDR5C1 XH98G2	0	1	5	8	6	9	4	0.723683	0.0279927	5.23601	0.000736536	0.0585822	0.00240493
sp|Q99729|ROAA_HUMAN	ROAA_HUMAN	Heterogeneous nuclear ribonucleoprotein A/B (hnRNP A/B) (APOBEC1-binding protein 1) (ABBP-1)	HNRNPAB ABBP1 HNRPAB	2	0	3	8	7	6	3	1.17633	1.27355e-07	8.34528	0.000222959	8.5181e-07	0.00082161
sp|Q99798|ACON_HUMAN	ACON_HUMAN	Aconitate hydratase, mitochondrial (Aconitase) (EC 4.2.1.3) (Citrate hydro-lyase)	ACO2	3	1	4	6	7	13	4	-0.223875	0.427685	6.52446	0.000285284	0.52757	0.00103437
sp|Q99805|TM9S2_HUMAN	TM9S2_HUMAN	Transmembrane 9 superfamily member 2 (p76)	TM9SF2	0	0	1	0	2	1	1	2.71062	0.0385759	3	0.344801	0.0779128	0.434185
sp|Q99829|CPNE1_HUMAN	CPNE1_HUMAN	Copine-1 (Chromobindin 17) (Copine I)	CPNE1 CPN1	2	4	8	6	5	7	3	0.246066	0.385205	1.19159	0.73072	0.49016	0.802706
sp|Q99832|TCPH_HUMAN	TCPH_HUMAN	T-complex protein 1 subunit eta (TCP-1-eta) (CCT-eta) (HIV-1 Nef-interacting protein) [Cleaved into: T-complex protein 1 subunit eta, N-terminally processed]	CCT7 CCTH NIP7-1	1	2	6	4	3	5	2	0.684874	0.0604119	1.24127	0.718946	0.112617	0.798678
sp|Q99873|ANM1_HUMAN	ANM1_HUMAN	Protein arginine N-methyltransferase 1 (EC 2.1.1.319) (Histone-arginine N-methyltransferase PRMT1) (Interferon receptor 1-bound protein 4)	PRMT1 HMT2 HRMT1L2 IR1B4	2	1	2	3	3	2	1	0.800205	0.0557634	1.86667	0.430458	0.105365	0.531848
sp|Q99956|DUS9_HUMAN	DUS9_HUMAN	Dual specificity protein phosphatase 9 (EC 3.1.3.16) (EC 3.1.3.48) (Mitogen-activated protein kinase phosphatase 4) (MAP kinase phosphatase 4) (MKP-4)	DUSP9 MKP4	0	0	0	3	1	1	1	NA	NA	4.30562e+08	0.00710056	NA	0.016782
sp|Q99959|PKP2_HUMAN	PKP2_HUMAN	Plakophilin-2	PKP2	0	0	0	6	6	7	3	NA	NA	610312017842322	8.16874e-08	NA	7.87129e-07
sp|Q9BPW8|NIPS1_HUMAN	NIPS1_HUMAN	Protein NipSnap homolog 1 (NipSnap1)	NIPSNAP1	0	0	0	0	1	3	1	NA	NA	3.32528e+08	0.0166847	NA	0.0355552
sp|Q9BQ04|RBM4B_HUMAN	RBM4B_HUMAN	RNA-binding protein 4B (RNA-binding motif protein 30) (RNA-binding motif protein 4B) (RNA-binding protein 30)	RBM4B RBM30	0	0	0	1	2	2	1	NA	NA	1.85498e+16	0.0072599	NA	0.016782
sp|Q9BWF3|RBM4_HUMAN	RBM4_HUMAN	RNA-binding protein 4 (Lark homolog) (hLark) (RNA-binding motif protein 4) (RNA-binding motif protein 4a)	RBM4 RBM4A	0	0	0	1	2	2	1	NA	NA	1.85498e+16	0.0072599	NA	0.016782
sp|Q9BR76|COR1B_HUMAN	COR1B_HUMAN	Coronin-1B (Coronin-2)	CORO1B	2	5	4	2	5	4	2	-0.197892	0.50964	-1.30769	0.633811	0.606413	0.715762
sp|Q9BS26|ERP44_HUMAN	ERP44_HUMAN	Endoplasmic reticulum resident protein 44 (ER protein 44) (ERp44) (Thioredoxin domain-containing protein 4)	ERP44 KIAA0573 TXNDC4 UNQ532/PRO1075	1	4	4	2	3	3	2	1.45352	1.94266e-05	-1.63322	0.452338	8.36791e-05	0.551958
sp|Q9BSJ8|ESYT1_HUMAN	ESYT1_HUMAN	Extended synaptotagmin-1 (E-Syt1) (Membrane-bound C2 domain-containing protein)	ESYT1 FAM62A KIAA0747 MBC2	6	8	11	9	11	6	3	-0.411573	0.0268542	-1.6067	0.406023	0.0563768	0.50447
sp|Q9BT78|CSN4_HUMAN	CSN4_HUMAN	COP9 signalosome complex subunit 4 (SGN4) (Signalosome subunit 4) (JAB1-containing signalosome subunit 4)	COPS4 CSN4	1	0	0	2	0	1	1	-1.18274	0.00568128	3.21199	0.347583	0.013832	0.437377
sp|Q9BTV4|TMM43_HUMAN	TMM43_HUMAN	Transmembrane protein 43 (Protein LUMA)	TMEM43 UNQ2564/PRO6244	2	0	0	7	11	17	5	1.19294	0.0347369	30.5955	1.54888e-10	0.07124	2.26956e-09
sp|Q9BUL8|PDC10_HUMAN	PDC10_HUMAN	Programmed cell death protein 10 (Cerebral cavernous malformations 3 protein) (TF-1 cell apoptosis-related protein 15)	PDCD10 CCM3 TFAR15	0	0	2	2	3	2	2	1.15893	0.0106709	3.66666	0.103082	0.0243619	0.154102
sp|Q9BUT1|DHRS6_HUMAN	DHRS6_HUMAN	Dehydrogenase/reductase SDR family member 6 (EC 1.1.1.-) ((R)-beta-hydroxybutyrate dehydrogenase) (3-hydroxybutyrate dehydrogenase type 2) (EC 1.1.1.30) (4-oxo-L-proline reductase) (EC 1.1.1.104) (Oxidoreductase UCPA) (Short chain dehydrogenase/reductase family 15C member 1)	BDH2 DHRS6 SDR15C1 UNQ6308/PRO20933	1	0	3	0	0	0	1	NA	NA	-3.54142e+08	0.00467651	NA	0.0117776
sp|Q9BV38|WDR18_HUMAN	WDR18_HUMAN	WD repeat-containing protein 18	WDR18	0	0	0	1	2	1	1	NA	NA	1339508375405400	0.0182369	NA	0.0366599
sp|Q9BV40|VAMP8_HUMAN	VAMP8_HUMAN	Vesicle-associated membrane protein 8 (VAMP-8) (Endobrevin) (EDB)	VAMP8	0	0	0	4	2	4	1	NA	NA	1.40248e+09	2.07594e-05	NA	0.000103389
sp|Q9BVC6|TM109_HUMAN	TM109_HUMAN	Voltage-gated monoatomic cation channel TMEM109 (Mitsugumin-23) (Mg23) (Transmembrane protein 109)	TMEM109	2	4	3	4	7	7	2	0.875015	0.000561252	5.47961	0.0183967	0.0017779	0.0368975
sp|Q9BVK6|TMED9_HUMAN	TMED9_HUMAN	Transmembrane emp24 domain-containing protein 9 (GMP25) (Glycoprotein 25L2) (p24 family protein alpha-2) (p24alpha2) (p25)	TMED9 GP25L2	0	1	0	2	4	1	1	1.00868	0.11102	14.9503	0.011791	0.182515	0.0261646
sp|Q9BVL2|NUP58_HUMAN	NUP58_HUMAN	Nucleoporin p58/p45 (58 kDa nucleoporin) (Nucleoporin-like protein 1)	NUP58 KIAA0410 NUPL1	0	0	0	2	2	5	1	NA	NA	1.87425e+09	7.46763e-05	NA	0.000316749
sp|Q9BW30|TPPP3_HUMAN	TPPP3_HUMAN	Tubulin polymerization-promoting protein family member 3 (TPPP/p20)	TPPP3 CGI-38	6	8	5	10	9	10	5	1.07954	1.194e-05	1.62581	0.216812	5.38715e-05	0.292325
sp|Q9BWM7|SFXN3_HUMAN	SFXN3_HUMAN	Sideroflexin-3	SFXN3	2	1	3	1	2	6	3	-0.207711	0.570773	1.34656	0.614611	0.660034	0.701226
sp|Q9BXP5|SRRT_HUMAN	SRRT_HUMAN	Serrate RNA effector molecule homolog (Arsenite-resistance protein 2)	SRRT ARS2 ASR2	0	0	0	3	7	6	3	NA	NA	1.93456e+08	1.3584e-06	NA	9.0204e-06
sp|Q9BZZ2|SN_HUMAN	SN_HUMAN	Sialoadhesin (Sialic acid-binding Ig-like lectin 1) (Siglec-1) (CD antigen CD169)	SIGLEC1 SN	0	2	1	0	0	0	1	NA	NA	-129386688491903	0.023918	NA	0.0452096
sp|Q9C0C2|TB182_HUMAN	TB182_HUMAN	182 kDa tankyrase-1-binding protein	TNKS1BP1 KIAA1741 TAB182	0	1	0	4	7	7	5	0.0893748	0.9231	20.423	2.01397e-05	0.950965	0.000101731
sp|Q9GZM7|TINAL_HUMAN	TINAL_HUMAN	Tubulointerstitial nephritis antigen-like (Glucocorticoid-inducible protein 5) (Oxidized LDL-responsive gene 2 protein) (OLRG-2) (Tubulointerstitial nephritis antigen-related protein) (TIN Ag-related protein) (TIN-Ag-RP)	TINAGL1 GIS5 LCN7 OLRG2 TINAGL PP6614 PSEC0088 UNQ204/PRO230	4	5	8	4	7	7	3	-0.554579	0.0636875	-1.19358	0.69881	0.117585	0.78219
sp|Q9GZY8|MFF_HUMAN	MFF_HUMAN	Mitochondrial fission factor	MFF C2orf33 AD030 AD033 GL004	0	0	0	1	1	1	1	NA	NA	3.59249e+12	0.0442138	NA	0.0713945
sp|Q9H082|RB33B_HUMAN	RB33B_HUMAN	Ras-related protein Rab-33B	RAB33B	1	3	2	3	3	3	1	2.34847	0.117981	1.8	0.461976	0.186943	0.553809
sp|Q9H0U3|MAGT1_HUMAN	MAGT1_HUMAN	Magnesium transporter protein 1 (MagT1) (Dolichyl-diphosphooligosaccharide--protein glycosyltransferase subunit MAGT1) (Oligosaccharyl transferase subunit MAGT1) (Implantation-associated protein) (IAP)	MAGT1 IAG2 PSEC0084 UNQ628/PRO1244	1	0	0	6	7	8	3	2.61888	4.19345e-05	52.4719	1.37786e-07	0.00016711	1.22147e-06
sp|Q9H1Z4|WDR13_HUMAN	WDR13_HUMAN	WD repeat-containing protein 13	WDR13	0	0	1	2	2	2	1	0.942635	0.0541882	8.25	0.0384703	0.103182	0.0683428
sp|Q9H223|EHD4_HUMAN	EHD4_HUMAN	EH domain-containing protein 4 (Hepatocellular carcinoma-associated protein 10/11) (PAST homolog 4)	EHD4 HCA10 HCA11 PAST4 FKSG7	4	8	4	5	1	2	3	-1.41294	0.000162403	-3.4	0.0149037	0.000582637	0.0323431
sp|Q9H4M9|EHD1_HUMAN	EHD1_HUMAN	EH domain-containing protein 1 (PAST homolog 1) (hPAST1) (Testilin)	EHD1 PAST PAST1 CDABP0131	1	4	4	2	7	8	6	-1.02829	0.026015	1.79291	0.187136	0.0550492	0.257402
sp|Q9NZN3|EHD3_HUMAN	EHD3_HUMAN	EH domain-containing protein 3 (PAST homolog 3)	EHD3 EHD2 PAST3	1	4	4	1	6	7	5	-1.21332	0.00833218	1.44169	0.436739	0.0195249	0.538482
sp|Q9H299|SH3L3_HUMAN	SH3L3_HUMAN	SH3 domain-binding glutamic acid-rich-like protein 3 (SH3 domain-binding protein 1) (SH3BP-1) (TNF inhibitory protein B1) (TIP-B1)	SH3BGRL3 P1725	8	9	6	4	4	8	3	-0.657957	0.0261845	-3.35626	0.014948	0.0551448	0.0323995
sp|Q9H2X3|CLC4M_HUMAN	CLC4M_HUMAN	C-type lectin domain family 4 member M (CD209 antigen-like protein 1) (DC-SIGN-related protein) (DC-SIGNR) (Dendritic cell-specific ICAM-3-grabbing non-integrin 2) (DC-SIGN2) (Liver/lymph node-specific ICAM-3-grabbing non-integrin) (L-SIGN) (CD antigen CD299)	CLEC4M CD209L CD209L1 CD299	0	2	1	0	0	0	1	NA	NA	-128306462377303	0.023918	NA	0.0452096
sp|Q9NNX6|CD209_HUMAN	CD209_HUMAN	CD209 antigen (C-type lectin domain family 4 member L) (Dendritic cell-specific ICAM-3-grabbing non-integrin 1) (DC-SIGN) (DC-SIGN1) (CD antigen CD209)	CD209 CLEC4L	0	2	1	0	0	0	1	NA	NA	-128306462377303	0.023918	NA	0.0452096
sp|Q9H3P7|GCP60_HUMAN	GCP60_HUMAN	Golgi resident protein GCP60 (Acyl-CoA-binding domain-containing protein 3) (Golgi complex-associated protein 1) (GOCAP1) (Golgi phosphoprotein 1) (GOLPH1) (PBR- and PKA-associated protein 7) (Peripheral benzodiazepine receptor-associated protein PAP7) [Cleaved into: Golgi resident protein GCP60, N-terminally processed]	ACBD3 GCP60 GOCAP1 GOLPH1	0	0	0	1	1	2	1	NA	NA	1441050083409710	0.0182369	NA	0.0366599
sp|Q9H3U1|UN45A_HUMAN	UN45A_HUMAN	Protein unc-45 homolog A (Unc-45A) (GCUNC-45) (Smooth muscle cell-associated protein 1) (SMAP-1)	UNC45A SMAP1	0	0	0	0	2	1	1	NA	NA	3.29317e+16	0.0442138	NA	0.0713945
sp|Q9H4A4|AMPB_HUMAN	AMPB_HUMAN	Aminopeptidase B (AP-B) (EC 3.4.11.6) (Arginine aminopeptidase) (Arginyl aminopeptidase)	RNPEP APB	0	1	2	0	1	3	1	-0.409366	0.588835	1.22595	0.834533	0.673894	0.868273
sp|Q9H4A6|GOLP3_HUMAN	GOLP3_HUMAN	Golgi phosphoprotein 3 (Coat protein GPP34) (Mitochondrial DNA absence factor) (MIDAS)	GOLPH3 GPP34	0	0	0	2	0	1	1	NA	NA	5.68975e+08	0.044202	NA	0.0713945
sp|Q9H4G0|E41L1_HUMAN	E41L1_HUMAN	Band 4.1-like protein 1 (Erythrocyte membrane protein band 4.1-like 1) (Neuronal protein 4.1) (4.1N)	EPB41L1 KIAA0338	0	0	0	1	1	2	1	NA	NA	1435616771177280	0.0182369	NA	0.0366599
sp|Q9NZN4|EHD2_HUMAN	EHD2_HUMAN	EH domain-containing protein 2 (PAST homolog 2)	EHD2 PAST2	12	23	22	12	14	16	8	-1.61778	1.52177e-17	-6.06917	1.19013e-05	3.82165e-16	6.31768e-05
sp|Q9H6S3|ES8L2_HUMAN	ES8L2_HUMAN	Epidermal growth factor receptor kinase substrate 8-like protein 2 (EPS8-like protein 2) (Epidermal growth factor receptor pathway substrate 8-related protein 2) (EPS8-related protein 2)	EPS8L2 EPS8R2 PP13181	0	0	0	3	0	2	1	NA	NA	5.3169e+08	0.00590411	NA	0.0143989
sp|Q9H8L6|MMRN2_HUMAN	MMRN2_HUMAN	Multimerin-2 (EMILIN-3) (Elastin microfibril interface located protein 3) (Elastin microfibril interfacer 3) (EndoGlyx-1 p125/p140 subunit)	MMRN2 EMILIN3	3	5	10	0	0	1	4	0.598795	0.602764	-40.2411	2.3574e-07	0.685122	1.98088e-06
sp|Q9H8Y8|GORS2_HUMAN	GORS2_HUMAN	Golgi reassembly-stacking protein 2 (GRS2) (Golgi phosphoprotein 6) (GOLPH6) (Golgi reassembly-stacking protein of 55 kDa) (GRASP55) (p59)	GORASP2 GOLPH6	0	0	0	0	4	2	2	NA	NA	1.21323e+10	0.00397103	NA	0.0102484
sp|Q9H9B4|SFXN1_HUMAN	SFXN1_HUMAN	Sideroflexin-1	SFXN1	0	0	0	9	11	8	4	NA	NA	3.14366e+08	4.18385e-11	NA	6.7436e-10
sp|Q9H9G7|AGO3_HUMAN	AGO3_HUMAN	Protein argonaute-3 (Argonaute3) (hAgo3) (EC 3.1.26.n2) (Argonaute RISC catalytic component 3) (Eukaryotic translation initiation factor 2C 3) (eIF-2C 3) (eIF2C 3)	AGO3 EIF2C3	0	0	0	1	2	1	1	NA	NA	1710840974339380	0.0182369	NA	0.0366599
sp|Q9HCK5|AGO4_HUMAN	AGO4_HUMAN	Protein argonaute-4 (Argonaute4) (hAgo4) (Argonaute RISC catalytic component 4) (Eukaryotic translation initiation factor 2C 4) (eIF-2C 4) (eIF2C 4)	AGO4 EIF2C4 KIAA1567	0	0	0	1	2	1	1	NA	NA	1710840974339380	0.0182369	NA	0.0366599
sp|Q9UKV8|AGO2_HUMAN	AGO2_HUMAN	Protein argonaute-2 (Argonaute2) (hAgo2) (EC 3.1.26.n2) (Argonaute RISC catalytic component 2) (Eukaryotic translation initiation factor 2C 2) (eIF-2C 2) (eIF2C 2) (PAZ Piwi domain protein) (PPD) (Protein slicer)	AGO2 EIF2C2	0	0	0	2	2	3	2	NA	NA	1.59373e+16	0.00194979	NA	0.00558478
sp|Q9UL18|AGO1_HUMAN	AGO1_HUMAN	Protein argonaute-1 (Argonaute1) (hAgo1) (Argonaute RISC catalytic component 1) (Eukaryotic translation initiation factor 2C 1) (eIF-2C 1) (eIF2C 1) (Putative RNA-binding protein Q99)	AGO1 EIF2C1	0	0	0	1	2	1	1	NA	NA	1710840974339380	0.0182369	NA	0.0366599
sp|Q9HC35|EMAL4_HUMAN	EMAL4_HUMAN	Echinoderm microtubule-associated protein-like 4 (EMAP-4) (Restrictedly overexpressed proliferation-associated protein) (Ropp 120)	EML4 C2orf2 EMAPL4	2	0	0	7	4	9	5	1.8581	0.00734972	11.6266	4.3233e-05	0.0174065	0.00019399
sp|Q9HC38|GLOD4_HUMAN	GLOD4_HUMAN	Glyoxalase domain-containing protein 4	GLOD4 C17orf25 CGI-150 My027	0	0	0	2	2	2	1	NA	NA	3.05908e+16	0.00274571	NA	0.00748944
sp|Q9HCE1|MOV10_HUMAN	MOV10_HUMAN	Helicase MOV-10 (EC 3.6.4.13) (Armitage homolog) (Moloney leukemia virus 10 protein)	MOV10 KIAA1631	0	0	0	1	2	1	1	NA	NA	1440839308692400	0.0182369	NA	0.0366599
sp|Q9HCY8|S10AE_HUMAN	S10AE_HUMAN	Protein S100-A14 (S100 calcium-binding protein A14) (S114)	S100A14 S100A15	1	1	1	0	0	0	1	NA	NA	-3581145129488910	0.023918	NA	0.0452096
sp|Q9HDC9|APMAP_HUMAN	APMAP_HUMAN	Adipocyte plasma membrane-associated protein (Protein BSCv)	APMAP C20orf3 UNQ1869/PRO4305	0	4	7	24	28	36	11	2.96216	3.49744e-19	36.843	1.37333e-23	1.01198e-17	6.76363e-22
sp|Q9NP59|S40A1_HUMAN	S40A1_HUMAN	Solute carrier family 40 member 1 (Ferroportin-1) (Iron-regulated transporter 1)	SLC40A1 FPN FPN1 IREG1 SLC11A3 MSTP079	0	0	0	1	0	3	1	NA	NA	4.36005e+08	0.0166822	NA	0.0355552
sp|Q9NP72|RAB18_HUMAN	RAB18_HUMAN	Ras-related protein Rab-18	RAB18	0	0	0	1	1	1	1	NA	NA	7006462095127880	0.0442138	NA	0.0713945
sp|Q9NPH2|INO1_HUMAN	INO1_HUMAN	Inositol-3-phosphate synthase 1 (IPS 1) (EC 5.5.1.4) (Myo-inositol 1-phosphate synthase) (MI-1-P synthase) (MIP synthase) (hIPS) (Myo-inositol 1-phosphate synthase A1) (hINO1)	ISYNA1 INO1	2	5	6	3	6	5	3	-0.0141728	0.956715	-1.1384	0.791602	0.975385	0.839174
sp|Q9NPL8|TIDC1_HUMAN	TIDC1_HUMAN	Complex I assembly factor TIMMDC1, mitochondrial (Protein M5-14) (Translocase of inner mitochondrial membrane domain-containing protein 1) (TIMM domain containing-protein 1)	TIMMDC1 C3orf1 UNQ247/PRO284	0	0	0	3	4	2	1	NA	NA	2.41372e+16	9.20794e-05	NA	0.000383232
sp|Q9NQC3|RTN4_HUMAN	RTN4_HUMAN	Reticulon-4 (Foocen) (Neurite outgrowth inhibitor) (Nogo protein) (Neuroendocrine-specific protein) (NSP) (Neuroendocrine-specific protein C homolog) (RTN-x) (Reticulon-5)	RTN4 KIAA0886 NOGO My043 SP1507	4	7	3	4	5	6	2	0.0780411	0.723601	-1.21333	0.730215	0.792685	0.802648
sp|Q9NQG5|RPR1B_HUMAN	RPR1B_HUMAN	Regulation of nuclear pre-mRNA domain-containing protein 1B (Cell cycle-related and expression-elevated protein in tumor)	RPRD1B C20orf77 CREPT	0	0	0	5	3	5	2	NA	NA	2059581762286240	8.55523e-06	NA	4.57886e-05
sp|Q9NR30|DDX21_HUMAN	DDX21_HUMAN	Nucleolar RNA helicase 2 (EC 3.6.4.13) (DEAD box protein 21) (Gu-alpha) (Nucleolar RNA helicase Gu) (Nucleolar RNA helicase II) (RH II/Gu)	DDX21	0	0	0	1	1	1	1	NA	NA	1967133661345900	0.0442138	NA	0.0713945
sp|Q9NR31|SAR1A_HUMAN	SAR1A_HUMAN	GTP-binding protein SAR1a (COPII-associated small GTPase)	SAR1A SAR1 SARA SARA1	0	1	2	7	6	9	4	0.984086	0.000428398	10.0557	2.97172e-05	0.00138397	0.00013902
sp|Q9Y6B6|SAR1B_HUMAN	SAR1B_HUMAN	GTP-binding protein SAR1b (GTP-binding protein B) (GTBPB)	SAR1B SARA2 SARB	0	0	1	4	3	4	2	0.862474	0.0711697	17.1259	0.000996986	0.128009	0.00301648
sp|Q9NR46|SHLB2_HUMAN	SHLB2_HUMAN	Endophilin-B2 (SH3 domain-containing GRB2-like protein B2)	SH3GLB2 KIAA1848 PP578	0	0	0	6	5	7	3	NA	NA	6.20232e+08	1.26695e-07	NA	1.14026e-06
sp|Q9Y371|SHLB1_HUMAN	SHLB1_HUMAN	Endophilin-B1 (Bax-interacting factor 1) (Bif-1) (SH3 domain-containing GRB2-like protein B1)	SH3GLB1 KIAA0491 CGI-61	0	0	0	1	2	1	1	NA	NA	1704683994402330	0.0182369	NA	0.0366599
sp|Q9NRG9|AAAS_HUMAN	AAAS_HUMAN	Aladin (Adracalin)	AAAS ADRACALA GL003	0	0	0	2	1	2	1	NA	NA	1.51977e+17	0.0072599	NA	0.016782
sp|Q9NRR5|UBQL4_HUMAN	UBQL4_HUMAN	Ubiquilin-4 (Ataxin-1 interacting ubiquitin-like protein) (A1Up) (Ataxin-1 ubiquitin-like-interacting protein A1U) (Connexin43-interacting protein of 75 kDa) (CIP75)	UBQLN4 C1orf6 CIP75 UBIN	0	0	0	4	4	2	1	NA	NA	1.48217e+09	2.07594e-05	NA	0.000103389
sp|Q9UHD9|UBQL2_HUMAN	UBQL2_HUMAN	Ubiquilin-2 (Chap1) (DSK2 homolog) (Protein linking IAP with cytoskeleton 2) (PLIC-2) (hPLIC-2) (Ubiquitin-like product Chap1/Dsk2)	UBQLN2 N4BP4 PLIC2 HRIHFB2157	0	0	0	4	4	2	1	NA	NA	1.48217e+09	2.07594e-05	NA	0.000103389
sp|Q9UMX0|UBQL1_HUMAN	UBQL1_HUMAN	Ubiquilin-1 (Protein linking IAP with cytoskeleton 1) (PLIC-1) (hPLIC-1)	UBQLN1 DA41 PLIC1	0	0	0	4	4	2	1	NA	NA	1.48217e+09	2.07594e-05	NA	0.000103389
sp|Q9NSA0|S22AB_HUMAN	S22AB_HUMAN	Solute carrier family 22 member 11 (Organic anion transporter 4) (OAT4) (Organic anion:dicarboxylate exchanger OAT4)	SLC22A11 OAT4	0	0	0	3	3	4	1	NA	NA	1.48679e+16	2.33442e-05	NA	0.000113707
sp|Q9NSD9|SYFB_HUMAN	SYFB_HUMAN	Phenylalanine--tRNA ligase beta subunit (EC 6.1.1.20) (Phenylalanyl-tRNA synthetase beta subunit) (PheRS)	FARSB FARSLB FRSB HSPC173	1	1	0	4	1	4	2	0.689735	0.0479896	5.44631	0.0282912	0.0931109	0.0525238
sp|Q9NTJ5|SAC1_HUMAN	SAC1_HUMAN	Phosphatidylinositol-3-phosphatase SAC1 (EC 3.1.3.64) (Phosphatidylinositol-4-phosphate phosphatase) (Suppressor of actin mutations 1-like protein)	SACM1L KIAA0851 SAC1	0	0	0	2	3	1	1	NA	NA	1.20764e+16	0.00274571	NA	0.00748944
sp|Q9NUB1|ACS2L_HUMAN	ACS2L_HUMAN	Acetyl-coenzyme A synthetase 2-like, mitochondrial (EC 6.2.1.1) (Acetate--CoA ligase 2) (Acetyl-CoA synthetase 2) (AceCS2) (Acyl-CoA synthetase short-chain family member 1) (Propionate--CoA ligase) (EC 6.2.1.17)	ACSS1 ACAS2L KIAA1846	0	0	1	8	5	6	3	0.812901	0.262807	31.4381	2.45461e-06	0.362108	1.55429e-05
sp|Q9NUU7|DD19A_HUMAN	DD19A_HUMAN	ATP-dependent RNA helicase DDX19A (EC 3.6.4.13) (DDX19-like protein) (DEAD box protein 19A)	DDX19A DDX19L	0	0	1	2	4	4	2	-0.283401	0.857537	12.7778	0.00293005	0.897313	0.00788312
sp|Q9UMR2|DD19B_HUMAN	DD19B_HUMAN	ATP-dependent RNA helicase DDX19B (EC 3.6.4.13) (DEAD box RNA helicase DEAD5) (DEAD box protein 19B)	DDX19B DBP5 DDX19 TDBP	0	0	1	2	4	4	2	-0.283401	0.857537	12.7778	0.00293005	0.897313	0.00788312
sp|Q9NUV9|GIMA4_HUMAN	GIMA4_HUMAN	GTPase IMAP family member 4 (Immunity-associated nucleotide 1 protein) (IAN-1) (hIAN1) (Immunity-associated protein 4)	GIMAP4 IAN1 IMAP4 MSTP062	0	2	1	0	0	0	1	NA	NA	-129766942928701	0.023918	NA	0.0452096
sp|Q9NVD7|PARVA_HUMAN	PARVA_HUMAN	Alpha-parvin (Actopaxin) (CH-ILKBP) (Calponin-like integrin-linked kinase-binding protein) (Matrix-remodeling-associated protein 2)	PARVA MXRA2	4	5	6	1	2	2	2	-0.536414	0.116043	-8.34382	0.000664263	0.186943	0.0021891
sp|Q9NX63|MIC19_HUMAN	MIC19_HUMAN	MICOS complex subunit MIC19 (Coiled-coil-helix-coiled-coil-helix domain-containing protein 3)	CHCHD3 MIC19 MINOS3	2	5	2	5	12	7	4	1.34038	5.18442e-06	3.63431	0.00505088	2.53693e-05	0.0125775
sp|Q9NXG2|THUM1_HUMAN	THUM1_HUMAN	THUMP domain-containing protein 1	THUMPD1	0	0	0	2	1	0	1	NA	NA	5.81736e+08	0.0441111	NA	0.0713945
sp|Q9NY15|STAB1_HUMAN	STAB1_HUMAN	Stabilin-1 (Fasciclin, EGF-like, laminin-type EGF-like and link domain-containing scavenger receptor 1) (FEEL-1) (MS-1 antigen)	STAB1 FEEL1 KIAA0246	2	3	2	0	0	1	2	-2.977	0.0504236	-11.1176	0.00794095	0.0972032	0.0181434
sp|Q9NYF8|BCLF1_HUMAN	BCLF1_HUMAN	Bcl-2-associated transcription factor 1 (Btf) (BCLAF1 and THRAP3 family member 1)	BCLAF1 BTF KIAA0164	0	0	0	3	3	1	2	NA	NA	2249904344573440	0.00194979	NA	0.00558478
sp|Q9NYL4|FKB11_HUMAN	FKB11_HUMAN	Peptidyl-prolyl cis-trans isomerase FKBP11 (PPIase FKBP11) (EC 5.2.1.8) (19 kDa FK506-binding protein) (19 kDa FKBP) (FKBP-19) (FK506-binding protein 11) (FKBP-11) (Rotamase)	FKBP11 FKBP19 UNQ336/PRO535	0	0	0	1	1	1	1	NA	NA	2593122465472580	0.0442138	NA	0.0713945
[truncated: 87 more rows]
