# Supplementary material for: Advanced multi-modal mass spectrometry imaging reveals functional differences of placental villous compartments at microscale resolution
Source: Nat Commun. 2025 Feb 28;16:2061. doi: 10.1038/s41467-025-57107-y (PMC11871073; doi:10.1038/s41467-025-57107-y)
Supplement: Supplementary file 12 — Supplementary Data 10 [file 41467_2025_57107_MOESM12_ESM.xlsx]

## Sheet: Supplementary Data 10
Supplementary Data 10. List of all peptides and their corresponding proteins discussed in this paper. Statistical analysis identified one outlier (sample highlighted in gray).							Syncytiotrophoblast (STB) subregion														Core subregion													Stats results
							Section 1				Section 2					Section 3					Section 1			Section 2					Section 3
Uniprot accesion number	Protein	Gene name	Uniprot link	EC number	Peptide	Redundancy	Placenta_19_R1_STB	Placenta_19_R2_STB	Placenta_19_R3_STB	Placenta_19_R5_STB	Placenta_23_R1_STB	Placenta_23_R2_STB	Placenta_23_R3_STB	Placenta_23_R4_STB	Placenta_23_R5_STB	Placenta_26_R1_STB	Placenta_26_R2_STB	Placenta_26_R3_STB	Placenta_26_R4_STB	Placenta_26_R5_STB	Placenta_19_R1_Core	Placenta_19_R2_Core	Placenta_19_R5_Core	Placenta_23_R1_Core	Placenta_23_R2_Core	Placenta_23_R3_Core	Placenta_23_R4_Core	Placenta_23_R5_Core	Placenta_26_R1_Core	Placenta_26_R2_Core	Placenta_26_R3_Core	Placenta_26_R4_Core	Placenta_26_R5_Core	ANOVA_pvalue_STBvsCore	Gtest_pvalue_STBvsCore	ANOVA_adjusted_pvalue_STBvsCore	Gtest_adjusted_pvalue_STBvsCore
sp|P0DML2|CSH1_HUMAN	Chorionic somatomammotropin hormone 1	CSH1	https://www.uniprot.org/uniprotkb/P0DML2/entry	NA	K.DLEEGIQTLM*GR.L	3	807390000	436370000	293810000	1200200000	613150000	427930000	726650000	424750000	867200000	470040000	680670000	641420000	1068200000	1126400000	25544000	32512000		63316000	298370000	61831000	73658000	63911000		320680000				1.39477e-13	2.34275e-10	2.18404e-12	3.34976e-09
					K.DLEEGIQTLMGR.L	3	201720000	36566000	108790000	270350000	139130000	58100000	75334000	85796000	60250000	242030000	182950000	123650000	54456000	203520000				10487000	21745000				95817000	31922000
					K.DM*DKVETFLR.I	5	55449000			626500000	160780000				56948000	113120000	189180000			15254000					103160000		21959000
					K.FDTNSHNHDALLK.N	3												80456000		69509000									38291000
					K.NYGLLYCFR.K	4	193870000			301710000	125140000		102640000	78082000			130060000		159190000						57964000
					N.NLVYDTSDSDDYHLLK.D	3					45381000								53285000						12115000
					R.AHQLAIDTYQEFEETYIPK.D	2	398750000	103390000		422810000	498790000	189970000	249470000		213470000	447490000	521710000	321610000		432880000					122990000	17278000			248570000	139350000	49085000
					R.ISLLLIESWLEPVR.F	2		209220000	347140000	1981200000	429470000	270750000	390030000		278710000	1388900000	637060000	316410000	2799700000	1190300000	140260000	69492000	148210000	566800000	420450000	199110000	179450000	117760000	1396100000	302720000	489280000		126700000
					R.LFDHAM*LQAHR.A	2												65608000	107500000	75710000
					R.SM*FANNLVYDTSDSDDYHLLK.D	2	356310000		114220000	286810000			209860000	159410000	275880000	372850000	266810000		238090000	480740000									281150000				9456300
					R.SMFANNLVYDTSDSDDYHLLK.D	2	22682000			108390000						65469000			62030000	48875000
					R.TGQILKQTYSK.F	2				47114000					38675000			39336000											28186000
sp|P0DML3|CSH2_HUMAN	Chorionic somatomammotropin hormone 2	CSH2	https://www.uniprot.org/uniprotkb/P0DML3/entry	NA	K.DLEEGIQTLM*GR.L	3	807390000	436370000	293810000	1200200000	613150000	427930000	726650000	424750000	867200000	470040000	680670000	641420000	1068200000	1126400000	25544000	32512000		63316000	298370000	61831000	73658000	63911000		320680000				1.39477e-13	2.34275e-10	2.18404e-12	3.34976e-09
					K.DLEEGIQTLMGR.L	3	201720000	36566000	108790000	270350000	139130000	58100000	75334000	85796000	60250000	242030000	182950000	123650000	54456000	203520000				10487000	21745000				95817000	31922000
					K.DM*DKVETFLR.I	5	55449000			626500000	160780000				56948000	113120000	189180000			15254000					103160000		21959000
					K.NYGLLYCFR.K	4	193870000			301710000	125140000		102640000	78082000			130060000		159190000						57964000
					N.NLVYDTSDSDDYHLLK.D	3					45381000								53285000						12115000
					R.AHQLAIDTYQEFEETYIPK.D	2	398750000	103390000		422810000	498790000	189970000	249470000		213470000	447490000	521710000	321610000		432880000					122990000	17278000			248570000	139350000	49085000
					R.ISLLLIESWLEPVR.F	2		209220000	347140000	1981200000	429470000	270750000	390030000		278710000	1388900000	637060000	316410000	2799700000	1190300000	140260000	69492000	148210000	566800000	420450000	199110000	179450000	117760000	1396100000	302720000	489280000		126700000
					R.LFDHAM*LQAHR.A	2												65608000	107500000	75710000
					R.LFDHAMLQAHR.A	2													750900000	89858000
					R.SM*FANNLVYDTSDSDDYHLLK.D	2	356310000		114220000	286810000			209860000	159410000	275880000	372850000	266810000		238090000	480740000									281150000				9456300
					R.SMFANNLVYDTSDSDDYHLLK.D	2	22682000			108390000						65469000			62030000	48875000
					R.TGQILKQTYSK.F	2				47114000					38675000			39336000											28186000
sp|P04843|RPN1_HUMAN	Dolichyl-diphosphooligosaccharide--protein glycosyltransferase subunit 1	RPN1	https://www.uniprot.org/uniprotkb/P04843/entry	2.4.99.18	K.ALTSEIALLQSR.L	1	113080000	80189000	93016000	210950000	66443000	69131000	103030000	77667000	68210000	107540000	95531000	135650000	119380000			10751000	33694000	21372000	5977900	8309900			6398900				13075000	2.1488e-51	1.13849e-17	3.57507e-49	3.88181e-16
					K.DTYIENEK.L	1		29702000	31970000		48068000			42046000		37105000	48980000	50102000	37464000															2.1488e-51	1.13849e-17	3.57507e-49	3.88181e-16
					K.GEDEEENNLEVR.E	1	112160000	49794000	77468000	30097000		42315000	37419000	98880000	101890000	93283000	115890000	97635000	85748000	125610000										9556500	10543000			2.1488e-51	1.13849e-17	3.57507e-49	3.88181e-16
					K.NIEIDSPYEISR.A	1	160650000	77331000	79129000		115670000	81488000	79001000						123570000				24885000		17000000				5490700	19364000	5937700			2.1488e-51	1.13849e-17	3.57507e-49	3.88181e-16
					K.TILPAAAQDVYYR.D	1			5550600	180830000	88232000	11742000	50719000	68631000	14579000		78655000	102600000	65770000	146190000			20476000		6774100				12719000	11524000	8213300			2.1488e-51	1.13849e-17	3.57507e-49	3.88181e-16
					R.ATSFLLALEPELEAR.L	1	388560000	162240000	151410000	281430000	190700000	170720000	163220000	291130000	180890000	195370000	253020000	295620000	187790000	273330000	33865000	24451000	48408000	49392000		29473000	20771000	14057000	44361000	34608000	40289000			2.1488e-51	1.13849e-17	3.57507e-49	3.88181e-16
					R.DISTLNSGK.K	1	178770000	88631000		196060000	120940000	88838000	69495000	104860000	121740000	98374000			95212000	146570000						8444800							14041000	2.1488e-51	1.13849e-17	3.57507e-49	3.88181e-16
					R.DVPAYSQDTFK.V	1						62982000		117130000				127530000					30378000							21447000				2.1488e-51	1.13849e-17	3.57507e-49	3.88181e-16
					R.FVDHVFDEQVIDSLTVK.I	1	28004000			36539000						93410000		45634000	13669000	44331000														2.1488e-51	1.13849e-17	3.57507e-49	3.88181e-16
					R.HFDETVNR.Y	1											74779000	61267000		38656000														2.1488e-51	1.13849e-17	3.57507e-49	3.88181e-16
					R.NVESYTK.L	1	203030000	102040000	100750000	205710000	105790000	83648000	75274000	127910000	129630000	118250000	118970000	134370000	111960000															2.1488e-51	1.13849e-17	3.57507e-49	3.88181e-16
					R.QPDSGISSIR.S	1	239360000	133830000		328340000				188910000	188650000	123960000	213050000	220160000	163890000	221580000	26059000		43457000	25683000	26366000		11601000			36201000	31134000	14452000		2.1488e-51	1.13849e-17	3.57507e-49	3.88181e-16
					R.SEDLLDYGPFR.D	1	488860000	280940000	311110000	384150000	202520000	86444000		22023000	178490000	71227000	273860000	223420000	169880000	64964000	13972000		10533000							9072200				2.1488e-51	1.13849e-17	3.57507e-49	3.88181e-16
sp|P04844|RPN2_HUMAN	Dolichyl-diphosphooligosaccharide--protein glycosyltransferase subunit 2	RPN2	https://www.uniprot.org/uniprotkb/P04844/entry	2.4.99.18	K.ASLDRPFTNLESAFYSIVGLSSLGAQVPDAK.K	1	26210000					8205300			22803000	16737000																		4.0217e-13	1.32969e-36	6.08281e-12	1.24081e-34
		RPN2_HUMAN	sp|P04844|RPN2_HUMAN		K.EETVLATVQALQTASHLSQQADLR.S	1	19051000					10144000				16143000	11249000																	4.0217e-13	1.32969e-36	6.08281e-12	1.24081e-34
		RPN2_HUMAN	sp|P04844|RPN2_HUMAN		K.FELDTSER.K	1				228710000					166910000	142960000	155370000						63010000				13877000							4.0217e-13	1.32969e-36	6.08281e-12	1.24081e-34
		RPN2_HUMAN	sp|P04844|RPN2_HUMAN		K.FPEEEAPSTVLSQNLFTPK.Q	1				35928000					14706000				8598900	11307000														4.0217e-13	1.32969e-36	6.08281e-12	1.24081e-34
		RPN2_HUMAN	sp|P04844|RPN2_HUMAN		K.FSSGYYDFLVEVEGDNR.Y	1	56399000			26821000	43951000	18682000	16829000	35680000	30623000	22362000	34990000	22374000	43950000	68017000														4.0217e-13	1.32969e-36	6.08281e-12	1.24081e-34
		RPN2_HUMAN	sp|P04844|RPN2_HUMAN		K.ISTEVGITNVDLSTVDKDQSIAPK.T	1			6377200	44461000	26589000		24429000				19814000		36629000	44342000														4.0217e-13	1.32969e-36	6.08281e-12	1.24081e-34
		RPN2_HUMAN	sp|P04844|RPN2_HUMAN		K.NPILWNVADVVIK.F	1	57821000		32356000	55581000	71546000	26294000	53650000	40701000	52364000		43193000	66914000	90053000	118170000														4.0217e-13	1.32969e-36	6.08281e-12	1.24081e-34
		RPN2_HUMAN	sp|P04844|RPN2_HUMAN		K.TGQEVVFVAEPDNK.N	1	46033000	42495000	46318000	110550000	39791000	26867000	23967000	61783000			61969000	56457000		87208000														4.0217e-13	1.32969e-36	6.08281e-12	1.24081e-34
		RPN2_HUMAN	sp|P04844|RPN2_HUMAN		K.TSFTPVGDVFELNFM*NVK.F	1	60383000	29395000	20058000	58460000	20870000	16742000	20239000	52765000	36234000	24958000		36982000	51239000	88493000														4.0217e-13	1.32969e-36	6.08281e-12	1.24081e-34
		RPN2_HUMAN	sp|P04844|RPN2_HUMAN		K.YLAILGSVTFLAGNR.M	1	20944000				23102000				19607000	4755400	18985000	13915000	19399000	35611000														4.0217e-13	1.32969e-36	6.08281e-12	1.24081e-34
		RPN2_HUMAN	sp|P04844|RPN2_HUMAN		R.KIEFDSASGTYTLYLIIGDATLK.N	1						18193000	12180000	32413000		7024100	30267000	18736000		35212000														4.0217e-13	1.32969e-36	6.08281e-12	1.24081e-34
		RPN2_HUMAN	sp|P04844|RPN2_HUMAN		R.LDELGGVYLQFEEGLETTALFVAATYK.L	1	37775000			36280000	31631000			45438000																				4.0217e-13	1.32969e-36	6.08281e-12	1.24081e-34
		RPN2_HUMAN	sp|P04844|RPN2_HUMAN		R.LQVTNVLSQPLTQATVK.L	1		25220000		194520000				136970000				99624000	136860000															4.0217e-13	1.32969e-36	6.08281e-12	1.24081e-34
		RPN2_HUMAN	sp|P04844|RPN2_HUMAN		R.M*LAQQAVK.R	1	84590000	100260000	97230000	176960000	50647000	93675000	28440000	137790000	68448000	97848000		142600000	58511000															4.0217e-13	1.32969e-36	6.08281e-12	1.24081e-34
		RPN2_HUMAN	sp|P04844|RPN2_HUMAN		R.SIVEEIEDLVAR.L	1	626060000	218460000	292300000	318210000	399390000	349290000	199390000	411620000	223490000	216550000	411410000	505480000	593890000	295110000	72673000	43762000	75852000	73424000	60896000	38097000	38369000	27780000	87801000	62831000		41481000	71597000	4.0217e-13	1.32969e-36	6.08281e-12	1.24081e-34
		RPN2_HUMAN	sp|P04844|RPN2_HUMAN		R.YIANTVELR.V	1	503330000	288950000	274260000	540850000	367257		192280000	355210000	173500000	247520000	355800000	363090000	340200000				64264000	60190000	51120000		36637000	13463000				30298000	47167000	4.0217e-13	1.32969e-36	6.08281e-12	1.24081e-34
sp|P46977|STT3A_HUMAN	Dolichyl-diphosphooligosaccharide--protein glycosyltransferase subunit STT3A	STT3A	https://www.uniprot.org/uniprotkb/P46977/entry	2.4.99.18	K.DFELDVLEEAYTTEHWLVR.I	1				13647000	6429800	8896900	8433700	6803000			19376000	12290000	8688900										6293600					0.497183	2.9493e-16	0.596403	8.04479e-15
					K.ENDYYTPTGEFR.V	1			5696200					12667000	21489000	13480000																			2.9493e-16	0.596403	8.04479e-15
					R.EAYYWLR.H	1					43675000				51843000			87362000	34768000	84876000															2.9493e-16	0.596403	8.04479e-15
					R.FGQVYTEAK.R	1	106950000	31062000	47210000	21414000				67163000	63422000	39383000	62608000		48622000																2.9493e-16	0.596403	8.04479e-15
					R.FLAEEGFYK.F	1					52733000		40009000	53324000		38650000				67580000															2.9493e-16	0.596403	8.04479e-15
					R.IGGSTDTGK.H	1			30486000	43870000	22535000					24309000																			2.9493e-16	0.596403	8.04479e-15
					R.IIFDDFR.E	1	398940000			396270000				287650000		3238100	310300000	288230000																	2.9493e-16	0.596403	8.04479e-15
					R.VGQAM*ASTEEK.A	1	65960000	31442000	34366000	76385000	49820000		37351000			31739000	68396000	49073000																	2.9493e-16	0.596403	8.04479e-15
sp|Q8TCJ2|STT3B_HUMAN	Dolichyl-diphosphooligosaccharide--protein glycosyltransferase subunit STT3B	STT3B	https://www.uniprot.org/uniprotkb/Q8TCJ2/entry	2.4.99.18	R.EAYFWLR.Q	1	71539000	48596000	59261000			111190000		128880000			179430000	156650000	112310000	15376000														NA	4.18385e-11	NA	6.7436e-10
					R.ESDYFTPQGEFR.V	1		48636000	53273000		56574000				69760000			77752000		82673000														NA	4.18385e-11	NA	6.7436e-10
					R.FGEM*QLDFR.T	1				152260000			88298000		135130000	5544000	155500000	128350000	53702000	184880000														NA	4.18385e-11	NA	6.7436e-10
					R.NQGNLYDK.A	1					32588000		26797000	42688000			79362000			44443000														NA	4.18385e-11	NA	6.7436e-10
sp|P61803|DAD1_HUMAN	Dolichyl-diphosphooligosaccharide--protein glycosyltransferase subunit DAD1	DAD1	https://www.uniprot.org/uniprotkb/P61803/entry	2.4.99.18	M.SASVVSVISR.F	1	73726000					30492000							42813000															2.52172e-09	0.0279963	2.50478e-08	0.0520309
					R.FLEEYLSSTPQR.L	1			63516000	202140000			45011000	80640000	95899000		95127000		59572000	131720000	9708000		22319000		11276000				17063000				7254300		0.0279963	2.50478e-08	0.0520309
					R.IQINPQNK.A	1	73071000			72049000								49824000																	0.0279963	2.50478e-08	0.0520309
sp|P39656|OST48_HUMAN	Dolichyl-diphosphooligosaccharide--protein glycosyltransferase 48 kDa subunit	DDOST	https://www.uniprot.org/uniprotkb/P39656/entry	2.4.99.18	K.LPDVYGVFQFK.V	1	16045000			77976000					51027000				77522000	131470000														5.7155e-06	2.03292e-11	2.73645e-05	3.60437e-10
					K.SSLNPILFR.G	1										222550000	291680000		115510000	403730000														5.7155e-06	2.03292e-11	2.73645e-05	3.60437e-10
					K.TADDPSLSLIK.Y	1				169200000	45715000		62115000	74088000	98221000	86712000																		5.7155e-06	2.03292e-11	2.73645e-05	3.60437e-10
					K.WVPFDGDDIQLEFVR.I	1	60189000	18701000	24603000	44516000					41479000	33371000	29248000	23726000	43735000	61394000														5.7155e-06	2.03292e-11	2.73645e-05	3.60437e-10
					R.TLVLLDNLNVR.E	1		295020000	217140000	29230000	375850000		254170000	281640000		543823	334420000	39200000	324940000	563790000	38166000		103340000	42382000	45732000				21572000	67934000	36740000	38106000		5.7155e-06	2.03292e-11	2.73645e-05	3.60437e-10
					R.VGETAPPNAYTVTDLVEYSIVIQQLSNGK.W	1	16805000				17665000	6344400			5185600																			5.7155e-06	2.03292e-11	2.73645e-05	3.60437e-10
					R.VIFSGSLDFFSDSFFNSAVQK.A	1	103900000	28920000	9061000	97421000	76364000	58421000	45569000	64290000	61079000	66895000	78926000	71241000	46987000	114130000				13651000	17457000	17665000	10295000	9961400	11681000	29028000		6734500	9386800	5.7155e-06	2.03292e-11	2.73645e-05	3.60437e-10
					R.YSQTGNYELAVALSR.W	1	5232600	2339200	1658300	79643000	7395900		3788100	39885000	11690000		274651	23468000		39878000				565061			436433							5.7155e-06	2.03292e-11	2.73645e-05	3.60437e-10
sp|P26572|MGAT1_HUMAN	Alpha-1,3-mannosyl-glycoprotein 2-beta-N-acetylglucosaminyltransferase	MGAT1	https://www.uniprot.org/uniprotkb/P26572/entry	2.4.1.101	R.LAQDAEVELER.Q	1									2250100	6954000	27982000			5649700														NA	0.0166847	NA	0.0355552
sp|P04083|ANXA1_HUMAN	Annexin A1	ANXA1	https://www.uniprot.org/uniprotkb/P04083/entry	NA	H.LEEVVLALLK.T	1	34173000	20519000												40428000														4.073e-49	2.88167e-39	6.02352e-47	3.64942e-37
					K.AAYLQETGK.P	1	57915000	40575000		24913000	48221000	26068000		27211000			34400000	46748000	47404000	55611000														4.073e-49	2.88167e-39	6.02352e-47	3.64942e-37
					K.AAYLQETGKPLDETLK.K	1	439330000	235100000	156140000	348240000	327070000	128020000	229640000	257100000	346650000	44835000	237780000	338130000	360680000	574920000			124210000						14568000					4.073e-49	2.88167e-39	6.02352e-47	3.64942e-37
					K.AAYLQETGKPLDETLKK.A	1	244880000	88363000		138540000	4584100	79772000			259700000	150510000	201730000	188520000	271300000	332630000														4.073e-49	2.88167e-39	6.02352e-47	3.64942e-37
					K.AIM*VKGVDEATIIDILTK.R	1	28019000	11973000			21928000				17279000	18742000	14386000	21443000	32237000	21248000														4.073e-49	2.88167e-39	6.02352e-47	3.64942e-37
					K.ALTGHLEEVVLALLK.T	1	221420000		69079000	161590000	223390000	138770000	138960000	143320000	163090000	334550000	394060000	315870000	177590000	377620000				24770000	10456000				64649000	95605000	26746000	19120000		4.073e-49	2.88167e-39	6.02352e-47	3.64942e-37
					K.DITSDTSGDFR.N	1	2616200000	1519900000	958680000	1739600000	1787600000	1180800000	834590000		1746000000	867950000	924010000	1744800000	1267800000	1707300000	146400000	163760000	436630000	193310000	203170000	102770000	132710000	62372000		353390000	182930000	75218000	100070000	4.073e-49	2.88167e-39	6.02352e-47	3.64942e-37
					K.GDRSEDFGVNEDLADSDAR.A	1	59363000	40481000	17023000	95984000			15081000	135350000	51683000	15995000	101310000	30212000	51078000	17944000							5065400		15380000					4.073e-49	2.88167e-39	6.02352e-47	3.64942e-37
					K.GGPGSAVSPYPTFNPSSDVAALHK.A	1				34472000						87549000	126000000																	4.073e-49	2.88167e-39	6.02352e-47	3.64942e-37
					K.GLGTDEDTLIEILASR.T	1		1410500000	1358000000	2341300000	1714100000	1607800000	966360000	1881200000	1915400000	1615000000	1938700000	1931200000	2223800000	2731700000	179740000	148680000		185030000	219850000	111770000	132830000	147110000	304890000	332610000	258540000	94664000	267680000	4.073e-49	2.88167e-39	6.02352e-47	3.64942e-37
					K.GTDVNVFNTILTTR.S	1	1178300000	694730000	733610000	336900000	841100000	593600000	585790000	796350000		716050000	754350000	1320900000	871210000	352110000	38195000			85123000		62610000		66342000	157000000	162590000	126150000	40889000	150780000	4.073e-49	2.88167e-39	6.02352e-47	3.64942e-37
					K.GVDEATIIDILTK.R	1		468220000	434070000	674410000	857330000	386780000	831270000	618750000	1143000000	1029200000	1050800000	1120100000	1046100000	1109000000	44039000		308190000	80621000	106230000	54831000	49627000	56473000	134040000	127830000	87593000	33569000	90441000	4.073e-49	2.88167e-39	6.02352e-47	3.64942e-37
					K.GVDEATIIDILTKR.N	1	108110000	46752000	47931000	90529000	53939000	69086000	14556000	67577000	49345000		67440000	62318000		29995000				10524000										4.073e-49	2.88167e-39	6.02352e-47	3.64942e-37
					K.M*YGISLCQAILDETK.G	1	20550000	25924000	5015800	24185000	61047000		28211000	12070000	5418500			18628000	19427000	35170000														4.073e-49	2.88167e-39	6.02352e-47	3.64942e-37
					K.PAFFAEK.L	1		146940000			265580000	82523000			243220000	91782000		189620000		271880000														4.073e-49	2.88167e-39	6.02352e-47	3.64942e-37
					K.QAWFIENEEQEYVQTVK.S	1	226550000	88183000	67167000	68816000	243900000	108040000	178470000	211630000	276560000	219450000	206670000	248290000	218180000	347630000			33940000	22080000	16039000				21656000	48856000	11698000			4.073e-49	2.88167e-39	6.02352e-47	3.64942e-37
					K.TPAQFDADELR.A	1	2776700000	1882800000		3194100000	2502600000	1352300		2540400000	1466700	1400100000	1392500000	2625400000	2450200000	2666100000	72294	803011	656610000	219820000	274710000	169840000		114220000	268600000	441100000	184100000	94344000	216250000	4.073e-49	2.88167e-39	6.02352e-47	3.64942e-37
					R.AAM*KGLGTDEDTLIEILASR.T	1	108810000	45111000	78329000	102580000		57489000	61090000	60355000		50303000	76318000		61403000	86778000														4.073e-49	2.88167e-39	6.02352e-47	3.64942e-37
					R.ALYEAGER.R	1	4280900000				2794300000	2572900000		2582200000	3252800000		2414500000	3319700000	2329000000	3493000000			666510000	347800000				266650000						4.073e-49	2.88167e-39	6.02352e-47	3.64942e-37
					R.DLAKDITSDTSGDFR.N	1	89729000		14696000	4915200				73040000	62460000	22730000	66752000		55624000	46049000														4.073e-49	2.88167e-39	6.02352e-47	3.64942e-37
					R.KGTDVNVFNTILTTR.S	1	1316100000	360810000	72002000	598980000	794870000	714210000	46318000	314960000	904590000	791810000	809140000	1053700000	792770000	960090000	62818000	4571200	221740000	55848000	66735000	64596000	54748000	66091000	124090000	96412000		35008000	106950000	4.073e-49	2.88167e-39	6.02352e-47	3.64942e-37
					R.NALLSLAK.G	1	4187100000	2477100000		3767600000	3244500000			2754600000	3020500000	2602900000		3539600000		3899200000			749350000							512340000	277750000			4.073e-49	2.88167e-39	6.02352e-47	3.64942e-37
					R.NALLSLAKGDR.S	1	251000000			199610000	144130000		32446000				151720000																	4.073e-49	2.88167e-39	6.02352e-47	3.64942e-37
					R.SEDFGVNEDLADSDAR.A	1	2216800000	1417600000	1245000000	1583600000	1120800000	887500000	687250000	1152100000	1088400000	762820000	1102500000	1365100000	1111600000	1376300000	133900000	150930000	286020000	105320000	102200000	84290000	121170000	90665000	172960000	164700000	129130000	67200000	171650000	4.073e-49	2.88167e-39	6.02352e-47	3.64942e-37
					R.SEIDM*NDIK.A	1	1978000000		22236000	1374200000	11397000	767210000	808650000				863610000	551000000	969660000	1621200000	53904000		419700000	121900000	125790000	83592000	86100000				124740000		142430000	4.073e-49	2.88167e-39	6.02352e-47	3.64942e-37
					W.FIENEEQEYVQTVK.S	1		12211000	13320000		16087000		6442800	2234600				19157000	2407100															4.073e-49	2.88167e-39	6.02352e-47	3.64942e-37
sp|P09525|ANXA4_HUMAN	Annexin A4	ANXA4	https://www.uniprot.org/uniprotkb/P09525/entry	NA	K.AASGFNAM*EDAQTLR.K	1	29380000	17709000		30761000	24730000		24774000	8543400		11122000	16967000		12237000	24121000														6.63779e-22	3.92123e-22	2.26536e-20	1.73809e-20
					K.GLGTDDNTLIR.V	1	222420000	135440000	115790000	188190000	152290000	102890000	97238000	95506000	149510000			127560000	105630000			17236000	38447000			25376000	15228000	11852000	38838000	41603000	20315000	16440000		6.63779e-22	3.92123e-22	2.26536e-20	1.73809e-20
					K.GLGTDEDAIISVLAYR.N	1	92489000	52179000	69384000	60672000	47230000	45040000	35776000	45654000	84033000	53073000	83858000	98192000	51241000	102320000	11196000	3315600	24199000	18795000						24975000	7866800			6.63779e-22	3.92123e-22	2.26536e-20	1.73809e-20
					K.SAYFAEK.L	1						18184000		25345000				42356000	23180000															6.63779e-22	3.92123e-22	2.26536e-20	1.73809e-20
					K.SELSGNFEQVIVGM*M*TPTVLYDVQELR.R	1	75603000	48588000	27194000	48345000	45522000	30894000	36098000	60747000	37831000	17662000	52094000	10730000	14733000	80299000						8737100				15061000				6.63779e-22	3.92123e-22	2.26536e-20	1.73809e-20
					K.SETSGSFEDALLAIVK.C	1	43941000	26656000	15500000	26854000	45888000	16611000	22429000	25159000	25224000	19166000	27548000	24229000	24733000	31080000														6.63779e-22	3.92123e-22	2.26536e-20	1.73809e-20
					R.AEIDM*LDIR.A	1		99706000	96397000		53764000	99432000	74688000	89224000	114880000	61125000	62381000	139630000	50496000	120660000		23872000				19455000			18892000		13657000			6.63779e-22	3.92123e-22	2.26536e-20	1.73809e-20
					R.AEIDMLDIR.A	1					7051300																							6.63779e-22	3.92123e-22	2.26536e-20	1.73809e-20
					R.DEGNYLDDALVR.Q	1	293070000	234730000	235900000	274500000	204980000		157480000	123550000	187440000	84067000			254970000	255660000		40509000	83750000			66598000							21113000	6.63779e-22	3.92123e-22	2.26536e-20	1.73809e-20
					R.ISQTYQQQYGR.S	1	6150400		48755000	51236000		93989000	57384000	73802000	118720000	59480000	79463000	111320000						30449000		14270000	17976000		17830000	29477000	12874000		14797000	6.63779e-22	3.92123e-22	2.26536e-20	1.73809e-20
					R.QDAQDLYEAGEK.K	1	84851000	49841000	52389000	61807000	57534000	33420000		44976000	50149000		48338000		25095000	57001000				10011000		6627800				11352000				6.63779e-22	3.92123e-22	2.26536e-20	1.73809e-20
					R.RAMKGAGTDEGCLIEILASR.T	1	163300000		153980000	103910000		146110000	68237000	104510000	137240000	58919000	126180000	183260000	60124000		18830000													6.63779e-22	3.92123e-22	2.26536e-20	1.73809e-20
					R.SDTSFM*FQR.V	1	144800000	93705000		119790000	90771000	105250000	75532000	101090000	123240000		109900000	122130000	74075000	115510000			20299000	22959000			17229000							6.63779e-22	3.92123e-22	2.26536e-20	1.73809e-20
					R.VLVSLSAGGR.D	1		300011	140500000	404360000				347550000			377860000	269970000						102530000	28445000	70044000				84759000			80971000	6.63779e-22	3.92123e-22	2.26536e-20	1.73809e-20
sp|P08758|ANXA5_HUMAN	Annexin A5	ANXA5	https://www.uniprot.org/uniprotkb/P08758/entry	NA	K.FITIFGTR.S	1	1516400000	907680000			994740000			1278200000	1157900000		1093500000	1162600000	1079800000	1642900000							448200000			796250000		206590000		2.15436e-21	7.46408e-11	6.99379e-20	1.16086e-09
					K.GAGTDDHTLIR.V	1	145250000	30435000		183840000		158670000	123340000	121940000			273760000	219260000	211210000	241400000					53952000		14195000		119410000	164270000	67680000	33455000	43632000		7.46408e-11	6.99379e-20	1.16086e-09
					K.GDTSGDYK.K	1	26329000			28597000			15737000		36428000																				7.46408e-11	6.99379e-20	1.16086e-09
					K.GLGTDEESILTLLTSR.S	1	590450000	435260000	398370000	302690000	476520000	219940000	274290000	414690000	496300000	206310000	519810000	444270000	374500000	759930000	97447000	140390000	310580000	155500000	94350000	130370000	145190000	100190000	224970000	184620000	191290000	68416000	254750000		7.46408e-11	6.99379e-20	1.16086e-09
					K.LIVALM*KPSR.L	1	111540000	2330900		195330000	34277000		52190000	467060000	165900000	117170000		187290000	348090000	156350000				44306000						128420000	13672000				7.46408e-11	6.99379e-20	1.16086e-09
					K.NFATSLYSM*IK.G	1	131270000	59395000			74107000	46411000		92743000	83386000	54215000		52216000		226720000				20235000	40922000					41010000					7.46408e-11	6.99379e-20	1.16086e-09
					K.NFATSLYSMIK.G	1				15461000	23920000						12690000																		7.46408e-11	6.99379e-20	1.16086e-09
					K.QVYEEEYGSSLEDDVVGDTSGYYQR.M	1	97341000	85674000	57806000	129690000	125030000	53966000	61945000	73428000	143780000	88996000	81546000	127240000	22259000	149250000	26276000	14423000	44030000	19944000	17432000	26634000	11504000	23613000		60272000	32021000		41531000		7.46408e-11	6.99379e-20	1.16086e-09
					K.VLTEIIASR.T	1	1351600000	854860000		1477200000							1110400000	1083700000	945450000	1619900000		317080000	774450000				360890000	272670000			393640000	184250000	470520000		7.46408e-11	6.99379e-20	1.16086e-09
					K.WGTDEEK.F	1	118890000	55002000		88550000	52954000			85641000				24902000	76375000	143460000					47012000										7.46408e-11	6.99379e-20	1.16086e-09
					K.YM*TISGFQIEETIDR.E	1	63485000			56991000	39472000	49061000		45875000	75685000	19744000		81259000	41383000	93009000	4892400	14508000	30272000	17782000	19230000		14726000	7023300		28513000			18028000		7.46408e-11	6.99379e-20	1.16086e-09
					R.DLLDDLKSELTGK.F	1	25375000	10486000	21787000	60890000		62725000		49374000	102350000	92053000	33317000	20462000	42671000	48706000			9830700						11784000	54703000			13544000		7.46408e-11	6.99379e-20	1.16086e-09
					R.DPDAGIDEAQVEQDAQALFQAGELK.W	1	1800800	218400000	272500000	236690000	286820000	148180000	256320000	239160000	268370000	119860000	266850000	212200000	376030000	498210000	53647000	84633000	113830000	106290000	92879000	95037000	59160000	43486000	104120000	203710000	106140000	49740000	93459000		7.46408e-11	6.99379e-20	1.16086e-09
					R.ETSGNLEQLLLAVVK.S	1	354800000	294080000	338240000	344680000	356740000	256100000	204980000	295600000	376250000	116300000	241720000	337700000	230290000	418470000	68554000	117290000	216950000	128640000	112470000	151310000	99948000	80333000	140010000	242780000	133140000	69588000	106350000		7.46408e-11	6.99379e-20	1.16086e-09
					R.GTVTDFPGFDER.A	1	1520000000	811300000	719050000	1455700000	737210000	588590000	470310000	949660000	1129000000	490200000		872080000	744500000	1235000000	358100000	367770000	482450000	377510000	237870000		225380000	170380000	387860000		433870000	163950000	383600000		7.46408e-11	6.99379e-20	1.16086e-09
					R.LYDAYELK.H	1	495100000		266820000	522950000	387800000		212070000	350020000	4500200	119770000	1922100	303920000		19251000	65657000	49602000	272530000	137530000	140130000		100490000	69477000		126330000	111420000	50111000	129170000		7.46408e-11	6.99379e-20	1.16086e-09
					R.M*LVVLLQANR.D	1	1114300000	768350000	633600000	680120000	728630000	795820000	619140000	1012900000	879430000	1247900	824070000	921010000	692540000	1102200000			117120000	1432400	311610000		3216600			432100000		314390000	307640		7.46408e-11	6.99379e-20	1.16086e-09
					R.M*LVVLLQANRDPDAGIDEAQVEQDAQALFQAGELK.W	1	91188000	62655000		118150000	78814000	61366000	41642000	124970000	99916000	125270000	108280000	90962000	101850000	107580000				24236000		24932000	11176000		10073000	16590000	46310000		62707000		7.46408e-11	6.99379e-20	1.16086e-09
					R.QEISAAFK.T	1			385540000	779940000	529400000	384930000	328090000	587830000			488470000	548150000	479040000	898760000		173130000			212770000	167810000	180910000	107040000	235290000	387770000	178090000				7.46408e-11	6.99379e-20	1.16086e-09
					R.QEISAAFKTLFGR.D	1				29856000				28749000						34006000															7.46408e-11	6.99379e-20	1.16086e-09
					R.SEIDLFNIR.K	1	2087300000	1442100000	1491200000	2050700000	1069600000	1344800000	923820000		1385700000	1029600000	817410000	1458000000		1751500000	306560000	789650000	770810000	588700000	395320000		565700000	393020000	634960000	672920000	501590000	372380000	591250000		7.46408e-11	6.99379e-20	1.16086e-09
					R.SIPAYLAETLYYAM*K.G	1	397690000	248300000	297450000	143440000	310110000									544410000			188740000							143440000					7.46408e-11	6.99379e-20	1.16086e-09
					R.SIPAYLAETLYYAMK.G	1					12114000	12845000		4793400			21369000		15050000	17121000									8863100						7.46408e-11	6.99379e-20	1.16086e-09
sp|P08133|ANXA6_HUMAN	Annexin A6	ANXA6	https://www.uniprot.org/uniprotkb/P08133/entry	NA	K.ALIEILATR.T	1				676430000	520890000			408010000			525700000	543090000	466010000				503860000											5.36803e-14	1.00045e-06	8.93107e-13	6.92892e-06
					K.DAISGIGTDEK.C	1								33496000		19155000				35183000														5.36803e-14	1.00045e-06	8.93107e-13	6.92892e-06
					K.EAILDIITSR.S	1	380440000	345100000	282690000	499150000	400810000	203270000	245690000	406600000	183960000	178230000	325920000	353830000	291360000			209860000	374230000	182150000	91890000	77051000		55863000	217750000	305460000	84245000		204070000	5.36803e-14	1.00045e-06	8.93107e-13	6.92892e-06
					K.GLGTDEDTIIDIITHR.S	1	19857000	913829	21938000	40456000	99286000	47621000	36332000	31155000	14868000	94494000	149560000	85458000	86707000	54562000			6913000	71700000	24179000	17039000			68311000	114690000	36645000	4999600	17368000	5.36803e-14	1.00045e-06	8.93107e-13	6.92892e-06
					K.LSGGDDDAAGQFFPEAAQVAYQM*WELSAVAR.V	1				17653000	25748000	8783300			16701000	12037000	17761000	29555000	16452000	20515000										19569000			15172000	5.36803e-14	1.00045e-06	8.93107e-13	6.92892e-06
					K.M*LVVLLQGTR.E	1			182260000	325800000				231490000				290330000		287800000			238670000											5.36803e-14	1.00045e-06	8.93107e-13	6.92892e-06
					K.SEISGDLAR.L	1	377610000	261400000		418850000	298050000		188720000	240530000	291570000		289390000	292320000	231500000	351750000	74967000	135060000	185980000	233170000			63245000	75748000	163860000	309450000		62165000	150030000	5.36803e-14	1.00045e-06	8.93107e-13	6.92892e-06
					K.SLEDALSSDTSGHFR.R	1	14405000		2602100			40242000					69421000	50700000	50028000	52243000				57789000	27730000					59640000			14488000	5.36803e-14	1.00045e-06	8.93107e-13	6.92892e-06
					K.SLHQAIEGDTSGDFLK.A	1					18480000		10969000				29152000							16090000										5.36803e-14	1.00045e-06	8.93107e-13	6.92892e-06
					K.TTGKPIEASIR.G	1				275230000	223360000			186790000	142970000		140150000	140440000	38485000	174030000		49938000	237770000							257140000				5.36803e-14	1.00045e-06	8.93107e-13	6.92892e-06
					K.WGTDEAQFIYILGNR.S	1	19441000	14826000		17443000	23263000	6706300		25594000	62547000	17688000	24424000	11615000		29333000			18901000	18793000					8217200				8619800	5.36803e-14	1.00045e-06	8.93107e-13	6.92892e-06
					R.AINEAYK.E	1	86400000		75635000		98323000						75355000	104840000	69735000															5.36803e-14	1.00045e-06	8.93107e-13	6.92892e-06
					R.DAFVAIVQSVK.N	1		281740000		249060000	266520000	314330000	144740000		235360000	138340000	189650000	207660000	220230000	304800000		94856000	210330000	168200000	135540000	75003000	47026000			259780000		64644000	157960000	5.36803e-14	1.00045e-06	8.93107e-13	6.92892e-06
					R.DLM*TDLKSEISGDLAR.L	1										12626000	25029000																	5.36803e-14	1.00045e-06	8.93107e-13	6.92892e-06
					R.EDAQVAAEILEIADTPSGDK.T	1		66636000	96259000	108020000	81285000	23996000	14725000	82471000	86180000	74597000	95805000	99077000	71817000	186960000	17490000	10956000	87227000	110750000		35342000	3292700		70472000	97322000	44936000	27527000	60268000	5.36803e-14	1.00045e-06	8.93107e-13	6.92892e-06
					R.EEDDVVSEDLVQQDVQDLYEAGELK.W	1					72341000				41059000			89237000	114560000	45040000										65619000				5.36803e-14	1.00045e-06	8.93107e-13	6.92892e-06
					R.EEGGENLDQAR.E	1	78923000	52545000	87299000	107710000	120640000	70597000		52369000	60922000		127340000	165470000	83593000	137380000	34996000	52287000	32098000	100960000	47211000	34309000		18023000	78601000	99674000	52116000	50297000	53189000	5.36803e-14	1.00045e-06	8.93107e-13	6.92892e-06
					R.FM*TILCTR.S	1								21840000																				5.36803e-14	1.00045e-06	8.93107e-13	6.92892e-06
					R.GELSGDFEK.L	1	275890000		163930000	275640000				182440000								105150000	243570000		130710000					212930000			118400000	5.36803e-14	1.00045e-06	8.93107e-13	6.92892e-06
					R.ILISLATGHR.E	1					189950000				122320000		318710000												251170000			210440000		5.36803e-14	1.00045e-06	8.93107e-13	6.92892e-06
					R.LVFDEYLK.T	1		264260000	205430000	221690000		200860000	171500000	306460000	298910000						99457000		317940000					52473000		321530000	117230000			5.36803e-14	1.00045e-06	8.93107e-13	6.92892e-06
					R.PANDFNPDADAK.A	1					69188000	29788000					49748000	58740000	30191000				54679000		24252000						22252000			5.36803e-14	1.00045e-06	8.93107e-13	6.92892e-06
					R.SEIDLLNIR.R	1			605240000	940610000					532830000		766540000	893200000	538890000	837090000			570800000	549490000	268080000	292790000			402640000				401680000	5.36803e-14	1.00045e-06	8.93107e-13	6.92892e-06
					R.SELDM*LDIR.E	1	230980000	183530000			169270000	213970000	121800000	201740000	205010000		206970000	208130000	151820000	264480000	68609000	109730000			67591000	74496000			108600000		92861000	75868000	136300000	5.36803e-14	1.00045e-06	8.93107e-13	6.92892e-06
					R.STPEYFAER.L	1	365510000	262740000		397750000		227010000	168610000		271900000		249440000		213640000	246770000	152760000		153090000			123240000	73926000			238970000	133040000		161990000	5.36803e-14	1.00045e-06	8.93107e-13	6.92892e-06
sp|P98160|PGBM_HUMAN	Basement membrane-specific heparan sulfate proteoglycan core protein	HSPG2	https://www.uniprot.org/uniprotkb/P98160/entry	NA	K.AQASAQLVIQALPSVLINIR.T	1								23465000			25836000	16909000		28709000		45383000	64992000	74983000	30401000	18633000	8055100	36428000	33384000	115280000	42879000	33465000	44794000	1.16489e-23	6.87434e-23	4.84523e-22	3.20742e-21
					K.IPGDQVVSVVFIK.E	1	18804000		31065000	29347000	21968000	12355000					63941000		18538000		44621000		217180000	176270000	80387000		43059000	30385000	70877000		63125000	39309000	129570000		6.87434e-23	4.84523e-22	3.20742e-21
					K.SPAYTLVWTR.L	1					11556000							8786100	12582000	54486000			35231000	94133000	62123000		16914000	12999000	60754000	97283000	31564000	5958500	51412000		6.87434e-23	4.84523e-22	3.20742e-21
					K.VDSYGGSLR.Y	1	22032000	20047000	18611000			16183000		31508000			56518000	32098000																	6.87434e-23	4.84523e-22	3.20742e-21
					K.VTSYGGELR.F	1		37745000			42625000	24465000		45631000		30581000	63665000	36228000	30159000	101260000			301780000	185000000	118110000		34794000		122270000	250320000	70389000		108270000		6.87434e-23	4.84523e-22	3.20742e-21
					R.AAGVPSATITWR.K	1				52145000					25737000								158520000		139280000										6.87434e-23	4.84523e-22	3.20742e-21
					R.AAPEDSGR.Y	1																		64687000						67309000					6.87434e-23	4.84523e-22	3.20742e-21
					R.AELLQVLQSLEAVLIQTVYNTK.M	1											2599700			15462000			41515000				10950000			65994000					6.87434e-23	4.84523e-22	3.20742e-21
					R.AELLVTEAPSKPITVTVEEQR.S	1								37401000			32893000	14136000	21937000	78331000			87111000	107510000	21664000		17812000	22527000	54530000	199730000	80653000	41990000	100480000		6.87434e-23	4.84523e-22	3.20742e-21
					R.ALEVEECR.C	1																18105000		23209000											6.87434e-23	4.84523e-22	3.20742e-21
					R.AM*DFNGILTIR.N	1	9600800	33043000	39447000	104230000			23780000	47827000	39726000	31166000	59261000	49392000		56315000			111740000	218020000	127560000	51920000	71946000		67652000		455861	55919000	155080000		6.87434e-23	4.84523e-22	3.20742e-21
					R.ASYAQQPAESR.V	1	10108000	58508000	41008000	140900000	65742000	32049000	26278000	84083000	53945000	34344000	84371000	53734000	37074000	88844000	75472000	184060000	285320000	161690000	87181000	135410000	62051000	37632000	131800000	121510000	63760000	44143000	71908000		6.87434e-23	4.84523e-22	3.20742e-21
					R.EDGRPVPSGTQQR.H	1				97835000	52192000	45166000	23098000	73943000		172410000	104380000	37861000		28312000	115380000		120660000	185610000	116230000	92284000	54679000	84056000	132770000	242440000	126930000		121850000		6.87434e-23	4.84523e-22	3.20742e-21
					R.EHLLM*ALAGIDTLLIR.A	1											20501000							36115000					34776000	23996000	7186300				6.87434e-23	4.84523e-22	3.20742e-21
					R.EVSEAVVDTLESEYLK.I	1				22882000	17699000	8698900		32395000	13594000		49695000	15686000	15781000	34447000	55821000	58357000	147370000	107410000	72993000	25539000	32305000	56256000	60878000	130930000	92773000	46580000	78885000		6.87434e-23	4.84523e-22	3.20742e-21
					R.FDAGSGM*ATIR.H	1																16485000	87299000	53313000	25814000	6934700		12927000		45910000	8051400		34659000		6.87434e-23	4.84523e-22	3.20742e-21
					R.FDQPDDFK.G	1				59495000				32032000										178780000	96954000	50605000			65146000		86749000				6.87434e-23	4.84523e-22	3.20742e-21
					R.FLGDKVTSYGGELR.F	1																		2491600							5782500		13895000		6.87434e-23	4.84523e-22	3.20742e-21
					R.GM*VFGIPDGVLELVPQR.G	1	36002000	35798000			37315000	29709000					103010000	49496000	44666000	78153000	93884000	122570000	169190000	295550000	136730000	80783000	71882000		93705000	229290000	144160000	62164000	212610000		6.87434e-23	4.84523e-22	3.20742e-21
					R.IESSSPTVVEGQTLDLNCVVAR.Q	1																11723000		1241100									11334000		6.87434e-23	4.84523e-22	3.20742e-21
					R.IQVVVLSASDASPPPVK.I	1				2470800														37648000	12853000								60279000		6.87434e-23	4.84523e-22	3.20742e-21
					R.LDVEFKPLAPDGVLLFSGGK.S	1											29497000						125820000	103210000	53918000				23436000	144250000	20019000		43855000		6.87434e-23	4.84523e-22	3.20742e-21
					R.LEGDTLIIPR.V	1				4946400					5335300						27941000	59788000	106400000	71507000	42091000				31518000	69807000		38040000	71069000		6.87434e-23	4.84523e-22	3.20742e-21
					R.LGTVPQFPR.A	1	52572000				4268400				23398000		171020000		55813000		189620000	62373000		412460000			34881000	54599000	81867000	362020000	223450000	148560000	282040000		6.87434e-23	4.84523e-22	3.20742e-21
					R.LLSGPYFWSLPSR.F	1				89778000				972172					13331000			2179700	47119000	167790000	60050000				76328000	126450000	61250000	43603000	7911000		6.87434e-23	4.84523e-22	3.20742e-21
					R.QPDFISFGLVGGRPEFR.F	1											55299000						114460000	215070000					44040000			63651000			6.87434e-23	4.84523e-22	3.20742e-21
					R.RPDGQPATR.E	1								169350000									413120000								194730000				6.87434e-23	4.84523e-22	3.20742e-21
					R.SAEPLALGR.W	1				23551000											53714000	217570000	290640000		148070000		76850000			360830000	807640				6.87434e-23	4.84523e-22	3.20742e-21
					R.SIEYSPQLEDAGSR.E	1	25241000	16700000	25137000	46445000		19444000		35233000			68010000	26436000			68044000		264500000	180350000	406940000	60501000	2450500	59823000		1481600	93423000	72847000	124300000		6.87434e-23	4.84523e-22	3.20742e-21
					R.TCESLGAGGYR.C	1													7392000		27539000	44217000		84916000	33052000	34161000				93967000	34457000		50666000		6.87434e-23	4.84523e-22	3.20742e-21
					R.VGSSLPGR.A	1		41688000												87158000			473480000		1755100					390130000		174590000			6.87434e-23	4.84523e-22	3.20742e-21
					R.VISSGSVASYVTSPQGFQFR.R	1				58625000				69554000	32777000		11324000	27873000				25640000	156010000		171750000		96729000	97414000	11054000	390580000	17079000		21665000		6.87434e-23	4.84523e-22	3.20742e-21
					R.VLGSSVPLEASVLVTIEPAGSVPALGVTPTVR.I	1		11408000	9640000	25420000		15711000			12686000		74014000	18250000		47432000		50259000	87030000	153060000	54861000	35495000	19081000	13736000	50980000	148660000	73568000	67696000	97382000		6.87434e-23	4.84523e-22	3.20742e-21
					R.VPGSPTNLANR.Q	1															66035000				63487000					130780000					6.87434e-23	4.84523e-22	3.20742e-21
					R.VVGSSGTQEASVLVTIQQR.L	1								38995000	9715000		21999000			35774000			110590000	181500000	28663000		10763000	60929000			56660000	73984000	152380000		6.87434e-23	4.84523e-22	3.20742e-21
					R.YELGSGLAVLR.S	1	3018400			48319000	18994000							6061300	27301000		81541000			297580000			65947000	66497000	98715000		96978000	137420000	259020000		6.87434e-23	4.84523e-22	3.20742e-21
					R.YTLSYTAGPQGSPLSDPDVQITGNNIM*LVASQPALQGPER.R	1								19846000						35477000		44819000	38280000	78836000	56185000			29810000	61485000	86361000	43135000		80182000		6.87434e-23	4.84523e-22	3.20742e-21
sp|P39060|COIA1_HUMAN	Collagen alpha-1(XVIII) chain	COL18A1	https://www.uniprot.org/uniprotkb/P39060/entry	NA	K.DELLFPSWEALFSGSEGPLKPGAR.I	1																		7408900	4132000				8895400	18703000				0.612712	1.53183e-11	0.694651	2.77135e-10
					R.AVGLAGTFR.A	1															162620000	119460000	192890000	174980000		65697000			173960000	203610000	210880000		216570000	0.612712	1.53183e-11	0.694651	2.77135e-10
					R.EETGAALKPR.L	1								40743000			38044000				18657000	27505000		121720000			16403000	23570000	29689000	65691000	47749000	34999000	52804000	0.612712	1.53183e-11	0.694651	2.77135e-10
					R.TEAPSATGQASSLLGGR.L	1				19813000											60747000		23100000		27966000			2961500	12121000	12734000	38336000		27613000	0.612712	1.53183e-11	0.694651	2.77135e-10
sp|O00468|AGRIN_HUMAN	Agrin	AGRN	https://www.uniprot.org/uniprotkb/O00468/entry	NA	R.SIESTLDDLFR.N	1																33350000								36669000		19949000	18698000	NA	0.0234134	NA	0.0452096
sp|P07585|PGS2_HUMAN	Decorin	DCN	https://www.uniprot.org/uniprotkb/P07585/entry	NA	K.ASYSGVSLFSNPVQYWEIQPSTFR.C	1																	74641000	63719000	42349000		22421000	30421000	81733000	76026000	26744000	18267000	45968000	3.91291e-10	5.59017e-14	4.20007e-09	1.17993e-12
					K.VSPGAFTPLVK.L	1			26817000	55497000				59169000	49501000			50882000	55206000		83797000		829280000		326280000	190880000				656020000				3.91291e-10	5.59017e-14	4.20007e-09	1.17993e-12
					K.VSPGAFTPLVKLER.L	1																	28759000				1000400			9298600				3.91291e-10	5.59017e-14	4.20007e-09	1.17993e-12
					K.VTFNGLNQM*IVIELGTNPLK.S	1																	104580000	25061000	38715000	20072000		13087000	37392000	56305000	26641000		35967000	3.91291e-10	5.59017e-14	4.20007e-09	1.17993e-12
					R.DFEPSLGPVCPFR.C	1				9859900											70606000		292290000		63932000	90119000		46568000	46060000	102300000				3.91291e-10	5.59017e-14	4.20007e-09	1.17993e-12
					R.KVTFNGLNQM*IVIELGTNPLK.S	1																	35666000		27565000	19547000			29810000	64337000	20274000		27893000	3.91291e-10	5.59017e-14	4.20007e-09	1.17993e-12
					R.SAIQLGNYK.-	1																	175470000		97499000				110600000			49654000	64229000	3.91291e-10	5.59017e-14	4.20007e-09	1.17993e-12
					R.VVQCSDLGLDK.V	1																	14211000			15458000				31553000			9578100	3.91291e-10	5.59017e-14	4.20007e-09	1.17993e-12
sp|P21810|PGS1_HUMAN	Biglycan	BGN	https://www.uniprot.org/uniprotkb/P21810/entry	NA	K.EISPDTTLLDLQNNDISELR.K	1	28487000			18902000								44774000		2849700	65704000	31624000	178240000		55555000		33513000			156860000	4645200	47792000	166620000	4.02885e-05	0.0204416	0.000161033	0.0404949
					K.IQAIELEDLLR.Y	1			24688000			15193000			27483000		55205000	31320000			95388000		217380000			75257000	42242000		114860000			74258000		4.02885e-05	0.0204416	0.000161033	0.0404949
					R.LAIQFGNYK.K	1									8266000									42534000	54870000		19430000		33938000					4.02885e-05	0.0204416	0.000161033	0.0404949
sp|P22897|MRC1_HUMAN	Macrophage mannose receptor 1	MRC1	https://www.uniprot.org/uniprotkb/P22897/entry	NA	K.EEQQTIWR.L	1																		13374000	16243000	17727000		3156000	6416700	21373000	9110300		9363500	0.00152189	3.06572e-11	0.0043845	5.22646e-10
					R.ALGGDLASINNK.E	1																				52308000	48573000			41899000	22606000				3.06572e-11	0.0043845	5.22646e-10
					R.M*GSSLVSIESAAESSFLSYR.V	1				14227000				19162000			8520900			24681000	35743000	32725000	45036000	32252000	22465000	63294000	67051000	33307000	28841000	49872000	29618000	6545600	31601000		3.06572e-11	0.0043845	5.22646e-10
					R.TGIAGGLWDVLK.C	1																				15430000	32930000			17006000					3.06572e-11	0.0043845	5.22646e-10
sp|P08571|CD14_HUMAN	Monocyte differentiation antigen CD14	CD14	https://www.uniprot.org/uniprotkb/P08571/entry	NA	R.AFPALTSLDLSDNPGLGER.G	1																				16225000	20818000				34427000			NA	4.13061e-06	NA	2.42503e-05
	Monocyte differentiation antigen CD14	CD14		NA	R.LTVGAAQVPAQLLVGALR.V	1																19479000				13221000	30729000	15550000	39702000	32112000	40723000	24701000	34476000				2.42503e-05
sp|P14060|3BHS1_HUMAN	3 beta-hydroxysteroid dehydrogenase/Delta 5-->4-isomerase type 1	HSD3B1	https://www.uniprot.org/uniprotkb/P14060/entry	1.1.1.145	K.AVLAANGWNLK.N	2	42531000				56182000	27143000		43508000			53416000	25814000	53541000															NA	3.69321e-38	NA	3.99271e-36
					K.FSTVNPVYVGNVAWAHILALR.A	2	10148000			14742000				17884000		14895000	56964000		35126000	14103000														NA	3.69321e-38	NA	3.99271e-36
					K.LTVLEGDILDEPFLK.R	2	326480000	179390000	135150000	346570000	245350000	124660000	157770000	276040000	225790000	196300000	386280000	200910000	252390000	303050000														NA	3.69321e-38	NA	3.99271e-36
					K.LTVLEGDILDEPFLKR.A	2	40633000		23827000	65493000	41630000	25919000		40974000	39981000	87985000	47863000	10102000	35240000	34085000														NA	3.69321e-38	NA	3.99271e-36
					K.TVEWVGSLVDR.H	2	377640000	245750000	166480000	465660000	340800000	246250000	291210000		414040000	332010000	533840000	348240000	191020000	703810000														NA	3.69321e-38	NA	3.99271e-36
					R.DLAYKPLYSWEEAK.Q	2	88646000			163240000		96714000	116490000	1620400		69299000		173200000		224740000														NA	3.69321e-38	NA	3.99271e-36
					R.ESIM*NVNVK.G	2	159410000									113600000	164100000																	NA	3.69321e-38	NA	3.99271e-36
					R.FLSASINEALNNNGILSSVGK.F	2	353010000	137420000	111520000	354460000	284680000	162160000	130920000	303120000	273150000	293590000		227180000	208730000	570610000														NA	3.69321e-38	NA	3.99271e-36
					R.GQFYYISDDTPHQSYDNLNYTLSK.E	1					18702000					31060000	64883000		18152000	49910000														NA	3.69321e-38	NA	3.99271e-36
					R.HIVTLSNSVFTFSYK.K	1								27545000		73307000	75320000		31023000	48903000														NA	3.69321e-38	NA	3.99271e-36
sp|P26439|3BHS2_HUMAN	3 beta-hydroxysteroid dehydrogenase/Delta 5-->4-isomerase type 2	HSD3B2	https://www.uniprot.org/uniprotkb/P26439/entry	1.1.1.145	K.AVLAANGWNLK.N	2	42531000				56182000	27143000		43508000			53416000	25814000	53541000															NA	1.29175e-34	NA	1.09061e-32
					K.FSTVNPVYVGNVAWAHILALR.A	2	10148000			14742000				17884000		14895000	56964000		35126000	14103000														NA	1.29175e-34	NA	1.09061e-32
					K.LTVLEGDILDEPFLK.R	2	326480000	179390000	135150000	346570000	245350000	124660000	157770000	276040000	225790000	196300000	386280000	200910000	252390000	303050000														NA	1.29175e-34	NA	1.09061e-32
					K.LTVLEGDILDEPFLKR.A	2	40633000		23827000	65493000	41630000	25919000		40974000	39981000	87985000	47863000	10102000	35240000	34085000														NA	1.29175e-34	NA	1.09061e-32
					K.TVEWVGSLVDR.H	2	377640000	245750000	166480000	465660000	340800000	246250000	291210000		414040000	332010000	533840000	348240000	191020000	703810000														NA	1.29175e-34	NA	1.09061e-32
					R.DLAYKPLYSWEEAK.Q	2	88646000			163240000		96714000	116490000	1620400		69299000		173200000		224740000														NA	1.29175e-34	NA	1.09061e-32
					R.ESIM*NVNVK.G	2	159410000									113600000	164100000																	NA	1.29175e-34	NA	1.09061e-32
					R.FLSASINEALNNNGILSSVGK.F	2	353010000	137420000	111520000	354460000	284680000	162160000	130920000	303120000	273150000	293590000		227180000	208730000	570610000														NA	1.29175e-34	NA	1.09061e-32
sp|P05108|CP11A_HUMAN	Cholesterol side-chain cleavage enzyme, mitochondrial	CYP11A1	https://www.uniprot.org/uniprotkb/P05108/entry	1.14.15.6	K.ADIYTQNFYWELR.Q	1	11820000			23104000	18229000	13633000	16629000		22858000	2795600	19098000	20705000	38482000	36134000														6.70744e-10	1.39544e-43	6.86739e-09	2.2492e-41
					K.AGSGNYSGDISDDLFR.F	1	78388000	24229000		77475000	47750000	29048000		29780000	60960000																			6.70744e-10	1.39544e-43	6.86739e-09	2.2492e-41
					K.LGNVESVYVIDPEDVALLFK.S	1	42747000			57147000	24940000		33325000	23749000	43846000	36241000	12441000	19473000	49278000	50395000														6.70744e-10	1.39544e-43	6.86739e-09	2.2492e-41
					K.NFLPLLDAVSR.D	1					275180000		218580000			274140000			331540000	370920000														6.70744e-10	1.39544e-43	6.86739e-09	2.2492e-41
					K.SEGPNPER.F	1				248290000	17371000					155350000			93185000	5315100														6.70744e-10	1.39544e-43	6.86739e-09	2.2492e-41
					K.TLVQVAIYALGR.E	1	269890000	151920000	107570000	276360000	157580000	137160000	266360000	40725000	293980000	187450000	158160000	238360000	314200000	185820000														6.70744e-10	1.39544e-43	6.86739e-09	2.2492e-41
					R.DFVSVLHR.R	1	43774000				72933000				15741000	34108000		59017000																6.70744e-10	1.39544e-43	6.86739e-09	2.2492e-41
					R.DYM*IPAKTLVQVAIYALGR.E	1				5894500	7965200																							6.70744e-10	1.39544e-43	6.86739e-09	2.2492e-41
					R.EPTFFFDPENFDPTR.W	1	179510000			162610000	133930000	3724800	117240000		55393000	131580000		26400000																6.70744e-10	1.39544e-43	6.86739e-09	2.2492e-41
					R.FAFESITNVIFGER.Q	1	268240000	136990000	131390000	340990000	29697000	155160000		190000000	340510000	293980000	209170000	262160000	321400000	265350000			6753400			18853000			17283000	29194000				6.70744e-10	1.39544e-43	6.86739e-09	2.2492e-41
					R.IAELEM*TIFLINM*LENFR.V	1	185030000	76038000	54141000	81489000	117120000	47985000	59880000	82343000	103500000	83187000	110110000	108280000		290650000														6.70744e-10	1.39544e-43	6.86739e-09	2.2492e-41
					R.NLGFGWGVR.Q	1							161270000	105460000	127530000			172580000		149580000														6.70744e-10	1.39544e-43	6.86739e-09	2.2492e-41
					R.QGM*LEEVVNPEAQR.F	1	49823000	12320000	18532000	75756000	33031000		36250000	22170000	32855000	22983000	27100000	33452000	34878000	29136000														6.70744e-10	1.39544e-43	6.86739e-09	2.2492e-41
					R.YLVNDLVLR.D	1	828680000	345590000	349330000	942290000	506010000	337390000	503380000				494590000																	6.70744e-10	1.39544e-43	6.86739e-09	2.2492e-41
sp|P11511|CP19A_HUMAN	Aromatase	CYP19A1	https://www.uniprot.org/uniprotkb/P11511/entry	1.14.14.14	K.ALEDDVIDGYPVK.K	1	36574000	13635000		47475000	24228000	1804200					23610000		19055000	55363000														7.50464e-05	3.62754e-39	0.000286208	4.28776e-37
					K.DAIEVLIAEK.R	1					110620000	53783000					82822000	126890000																7.50464e-05	3.62754e-39	0.000286208	4.28776e-37
					K.DLKDAIEVLIAEK.R	1									15015000	31648000	30448000		12317000															7.50464e-05	3.62754e-39	0.000286208	4.28776e-37
					K.EIQTVIGER.D	1	445480000	267740000	228780000	416850000	388740000	76093000		375920000		280750000		331150000	284760000	108648									7600400					7.50464e-05	3.62754e-39	0.000286208	4.28776e-37
					K.GIIFNNNPELWK.T	1													31294000															7.50464e-05	3.62754e-39	0.000286208	4.28776e-37
					K.GTNIILNIGR.M	1				258130000	142790000		85760000	178530000		103050000	213780000		131460000	238540000														7.50464e-05	3.62754e-39	0.000286208	4.28776e-37
					K.IQGYFDAWQALLIKPDIFFK.I	1												9174600	12155000	24427000														7.50464e-05	3.62754e-39	0.000286208	4.28776e-37
					P.NEFTLENFAKNVPYRYFQPFGFGPR.G	1						3473100																						7.50464e-05	3.62754e-39	0.000286208	4.28776e-37
					R.IPLDESAIVVK.I	1	540290000	359610000	253300000		445570000					183260000				590730000														7.50464e-05	3.62754e-39	0.000286208	4.28776e-37
					R.LEEVTNESGYVDVLTLLR.R	1	262910000	208060000	144210000	227450000	199910000	170290000	110380000	83307000	162170000	121370000	197940000	143290000	127470000	130150000						5570200								7.50464e-05	3.62754e-39	0.000286208	4.28776e-37
					R.LEFFPKPNEFTLENFAK.N	1	68165000			178600000					60107000	72862000	81926000		44239000	79647000														7.50464e-05	3.62754e-39	0.000286208	4.28776e-37
					R.RVM*LDTSNTLFLR.I	1							20474000	73144000	33938000	49317000	87133000			29231000														7.50464e-05	3.62754e-39	0.000286208	4.28776e-37
					R.VM*LDTSNTLFLR.I	1	235200000	129760000	161170000					313750000		107420000	344270000			426540000														7.50464e-05	3.62754e-39	0.000286208	4.28776e-37
					R.YFQPFGFGPR.G	1	413940000	331280000	219170000	501560000	283810000	162720000	134020000	255010000	273790000	213890000	225220000	174370000		253380000														7.50464e-05	3.62754e-39	0.000286208	4.28776e-37
					R.YQPVVDLVM*R.K	1		530500000		927580000			318280000			421590000		469670000	367440000	625110000														7.50464e-05	3.62754e-39	0.000286208	4.28776e-37
sp|P14061|DHB1_HUMAN	17-beta-hydroxysteroid dehydrogenase type 1	HSD17B1	https://www.uniprot.org/uniprotkb/P14061/entry	1.1.1.62	K.AEAGAEAGGGAGPGAEDEAGR.G	1	103690000	56026000	47253000	147130000	64917000		51277000	92811000			55381000	62416000	83220000	111900000					27231000					46322000	9224900			1.3858e-08	6.63376e-11	1.24629e-07	1.04085e-09
					K.VLGSPEEVLDR.T	1			308390000	672790000	247290000	202570000			449680000				503379	635600000														1.3858e-08	6.63376e-11	1.24629e-07	1.04085e-09
					R.EAAQNPEEVAEVFLTALR.A	1	639460000	667360000	607010000	1150800000	700860000	411150000	413350000	364850000	429890000	514240000	364460000	451180000	375120000	520900000	148590000	22356000	49817000	57491000	117250000	41798000	62697000	35977000	273390000	159710000	50442000	27631000	48969000	1.3858e-08	6.63376e-11	1.24629e-07	1.04085e-09
					R.EVFGDVPAK.A	1	371300000	165540000		264600000	240580000	165860000	158830000	266580000	122640000	344370000	215250000	274540000	137140000	403400000	18137000													1.3858e-08	6.63376e-11	1.24629e-07	1.04085e-09
					R.LASDPSQSFK.V	1		284470000								459680000			169810000	344730000					104380000									1.3858e-08	6.63376e-11	1.24629e-07	1.04085e-09
					R.M*LQAFLPDM*K.R	1		151700000			96014000	100510000				123590000		106390000																1.3858e-08	6.63376e-11	1.24629e-07	1.04085e-09
sp|P37059|DHB2_HUMAN	17-beta-hydroxysteroid dehydrogenase type 2	HSD17B2	https://www.uniprot.org/uniprotkb/P37059/entry	1.1.1.62	K.AAVTM*FSSVM*R.L	1															24465000		25045000		42048000	13788000							29908000	1.04225e-05	9.48181e-08	4.75081e-05	8.84803e-07
					K.VAAM*LQDR.G	1	12209000			56284000				41308000							147450000		193000000	18532000	149370000		22898000	51182000	86519000	101760000	152270000			1.04225e-05	9.48181e-08	4.75081e-05	8.84803e-07
					R.NFLLLINSLASK.D	1	51017000		45396000	81561000		35464000		37105000	20533000		60191000	40632000			183200000	65852000	209670000	28838000	169010000	79801000	41058000	95671000	234140000	121800000	90200000		116640000	1.04225e-05	9.48181e-08	4.75081e-05	8.84803e-07
					R.NFLLLINSLASKDFSPVLR.D	1																				6659400			13197000		15658000		9599300	1.04225e-05	9.48181e-08	4.75081e-05	8.84803e-07
sp|P80365|DHI2_HUMAN	11-beta-hydroxysteroid dehydrogenase type 2	HSD11B2	https://www.uniprot.org/uniprotkb/P80365/entry	1.1.1.146	F.TVLATVLELNSPGAIELR.T	1	9664800	28494000	20727000		31172000	14250000		6138000	7398300	12924000	29166000		29645000	35296000														NA	1.10783e-40	NA	1.51091e-38
					K.KLDSM*GFTVLATVLELNSPGAIELR.T	1		13830000		8432000	13545000	18039000	8684100	46515000	39646000	38205000	43969000	34777000	27159000	54070000														NA	1.10783e-40	NA	1.51091e-38
					K.LDSM*GFTVLATVLELNSPGAIELR.T	1	47507000	29770000	26269000	60047000	39813000	26252000	24092000				50787000	55133000		89888000														NA	1.10783e-40	NA	1.51091e-38
					K.QLLLANLPQELLQAYGK.D	1	19967000		9623600	24792000	13144000	1636000	10838000	34406000	10690000	17971000	32217000	24458000	26331000	28225000														NA	1.10783e-40	NA	1.51091e-38
					R.ALQPGQPGTTPPQDAAQDPNLSPGPSPAVAR.-	1	212200000	82678000		148020000	175810000			142600000	130070000	75023000	162710000	162620000	101030000	177180000														NA	1.10783e-40	NA	1.51091e-38
					R.LAM*SDLTPVVDAITDALLAAR.P	1	179490000	221760000	116790000	217270000	217390000	147490000	89828000	362130000	108000000	70926000	228460000	241890000																NA	1.10783e-40	NA	1.51091e-38
					R.LAM*SDLTPVVDAITDALLAARPR.R	1				17872000		14540000				45071000	33464000																	NA	1.10783e-40	NA	1.51091e-38
					R.LLPPPAALAVLAAAGWIALSR.L	1	28261000	18720000		26513000		41816000	28620000	24664000	27023000	16691000	92634000	79996000		49363000														NA	1.10783e-40	NA	1.51091e-38
					R.LLQM*DLTKPGDISR.V	1	233230000	87060000		267410000	150610000				150150000	148900000	169100000		151720000															NA	1.10783e-40	NA	1.51091e-38
					R.NVGQWEK.R	1	89046000				112820000			88235000				92379000		113500000														NA	1.10783e-40	NA	1.51091e-38
sp|O15269|SPTC1_HUMAN	Serine palmitoyltransferase 1	SPTLC1	https://www.uniprot.org/uniprotkb/O15269/entry	2.3.1.50	R.VVVTVEQTEEELER.A	1			16026000	19852000					8502900	1714600																		NA	0.0182369	NA	0.0366599
sp|Q06136|KDSR_HUMAN	3-ketodihydrosphingosine reductase	KDSR	https://www.uniprot.org/uniprotkb/Q06136/entry	1.1.1.102	K.FEDLEVSTFER.L	1	21238000	6521200	2856500	15798000	9542700			15192000						17758000														NA	5.87589e-05	NA	0.000253478
					R.TIALFYLGSFDSIVR.R	1		6391500						5358700			9427200	6553700																NA	5.87589e-05	NA	0.000253478
sp|O14975|S27A2_HUMAN	Long-chain fatty acid transport protein 2	SLC27A2	https://www.uniprot.org/uniprotkb/O14975/entry	NA	R.DETLTYAQVDR.R	1		5546400		47644000		7327100					22910000																	NA	0.0182369	NA	0.0366599
sp|P15090|FABP4_HUMAN	Fatty acid-binding protein, adipocyte	FABP4	https://www.uniprot.org/uniprotkb/P15090/entry	NA	F.ILGQEFDEVTADDR.K	1			7760300			11714000						11081000			29480000												8758900	0.677317	0.679485	0.750008	0.762969
					K.LVSSENFDDYM*K.A	2	112190000	14514000	30340000	67959000	8630300	39660000		51269000	66163000				43232000	43947000	12233000		40505000	5352800	115910000				106050000	25575000	79987000		87945000	0.677317	0.679485	0.750008	0.762969
					K.NTEISFILGQEFDEVTADDR.K	1	209970000	83984000	24314000	100120000	77001000	108270000	111360000	68670000	122360000	80847000	80988000	117700000	75511000	91314000	96151000	13178000	78234000	41210000	181740000	83416000	24399000	109550000	160670000	74687000	224120000	10356000	126920000	0.677317	0.679485	0.750008	0.762969
					K.NTEISFILGQEFDEVTADDRK.V	1	48271000	15271000	10099000	22571000		14304000	27852000		34661000	31897000	19979000	26354000	35358000	21643000	22870000				39379000	20181000			82198000		40257000		40368000	0.677317	0.679485	0.750008	0.762969
sp|Q01469|FABP5_HUMAN	Fatty acid-binding protein 5	FABP5	https://www.uniprot.org/uniprotkb/Q01469/entry	NA	K.ELGVGIALR.K	1	202880000			187460000	106980000							195740000	261130000						223690000						255030000			0.141415	0.873293	0.218356	0.891818
					K.FEETTADGR.K	1		27315000	92647000	169100000	84304000	83353000		23713000		21213000		109850000		64838000	103190000	51265000		59304000	162000000	77846000	47120000	115720000	65137000	49610000		67803000	187970000	0.141415	0.873293	0.218356	0.891818
					K.GFDEYM*K.E	1								144400000	84402000				31037000											30153000			393890000	0.141415	0.873293	0.218356	0.891818
sp|P23786|CPT2_HUMAN	Carnitine O-palmitoyltransferase 2, mitochondrial	CPT2	https://www.uniprot.org/uniprotkb/P23786/entry	2.3.1.21	K.SEYNDQLTR.A	1	26907000				26166000							19244000																NA	0.0442138	NA	0.0713945
sp|P49748|ACADV_HUMAN	Very long-chain specific acyl-CoA dehydrogenase, mitochondrial	ACADVL	https://www.uniprot.org/uniprotkb/P49748/entry	1.3.8.9	K.ASNTAEVFFDGVR.V	1	81933000	7601900	25490000		34135000	32321000	2157400	48289000	22420000	20164000	46644000	47311000	42693000															7.44999e-08	1.15446e-21	5.19159e-07	4.76015e-20
					K.ELVEPVSR.F	1							88281000					115810000		138330000							12194000								1.15446e-21	5.19159e-07	4.76015e-20
					K.GIVNEQFLLQR.L	1	75855000			120990000	70647000	1580200	31117000	70472000			65602000		30995000	40505000							4070800			10329000					1.15446e-21	5.19159e-07	4.76015e-20
					K.GQLTTDQVFPYPSVLNEEQTQFLK.E	1	25965000			22790000	22591000		21106000	14445000	22157000				21708000	50230000															1.15446e-21	5.19159e-07	4.76015e-20
					K.ITAFVVER.G	1				201500000	110470000	55538000		96679000	75656000	88759000	102070000	57592000	111260000	136930000															1.15446e-21	5.19159e-07	4.76015e-20
					K.NDALEM*VEETTWQGLK.E	1														14754000															1.15446e-21	5.19159e-07	4.76015e-20
					K.NPFGNAGLLLGEAGK.Q	1					25422000				8461900	16105000			17969000																1.15446e-21	5.19159e-07	4.76015e-20
					K.SDSHPSDALTR.K	1				36361000	36412000					22351000	26635000		25669000	11099000															1.15446e-21	5.19159e-07	4.76015e-20
					R.AGLGSGLSLSGLVHPELSR.S	1				66803000						54664000			57362000																1.15446e-21	5.19159e-07	4.76015e-20
					R.ALEQFATVVEAK.L	1						49248000	48961000							83300000															1.15446e-21	5.19159e-07	4.76015e-20
					R.EGM*AALQSDPWQQELYR.N	1					9717400			9146300	10018000	590698																			1.15446e-21	5.19159e-07	4.76015e-20
					R.FFEEVNDPAK.N	1	138490000		38257000	195430000							151210000		105220000	51542000									36546000						1.15446e-21	5.19159e-07	4.76015e-20
					R.FGM*AAALAGTM*R.G	1				114790000	14590000						17587000	16391000		22543000															1.15446e-21	5.19159e-07	4.76015e-20
					R.IFEGTNDILR.L	1								175080000	177960000		177130000				27337000									45324000					1.15446e-21	5.19159e-07	4.76015e-20
					R.VPSENVLGEVGSGFK.V	1	72095000		37873000	142690000	76490000	43939000		66760000	61946000		71615000	60629000	55792000	12257000							1120000		11873000						1.15446e-21	5.19159e-07	4.76015e-20
sp|P40939|ECHA_HUMAN	Trifunctional enzyme subunit alpha, mitochondrial	HADHA	https://www.uniprot.org/uniprotkb/P40939/entry	4.2.1.17; 1.1.1.211	K.ADM*VIEAVFEDLSLK.H	1	38509000	19799000	19859000	47670000	136910000		25830000	30594000	34913000		18061000	13437000		60921000			3156200		12043000				175750000	14353000				4.99906e-07	7.50744e-19	3.12383e-06	2.71647e-17
					K.DGPGFYTTR.C	1	59205000			73668000					43563000				37085000	49905000			21212000											4.99906e-07	7.50744e-19	3.12383e-06	2.71647e-17
					K.DTSASAVAVGLK.Q	1		9384400	4821500	51867000	15467000				14465000	8572900			1412800	20687000														4.99906e-07	7.50744e-19	3.12383e-06	2.71647e-17
					K.LTAYAM*TIPFVR.Q	1		17997000							37397000				30468000	45914000														4.99906e-07	7.50744e-19	3.12383e-06	2.71647e-17
					K.M*GLVDQLVEPLGPGLKPPEER.T	1								2296900	16010000		8440700																	4.99906e-07	7.50744e-19	3.12383e-06	2.71647e-17
					K.M*QLLEIITTEK.T	1	25741000				21176000	6978800	16885000				30665000		23807000	41148000														4.99906e-07	7.50744e-19	3.12383e-06	2.71647e-17
					K.SEVSSDEDIQFR.L	1			14080000	66309000	48546000	21651000			46578000	29294000	58799000						17272000	13504000			14844000		23579000	30232000	6617300		14114000	4.99906e-07	7.50744e-19	3.12383e-06	2.71647e-17
					K.TLQEVTQLSQEAQR.I	1	44672000		38098000	62086000	50008000	22137000	16826000	44390000	47727000	2635200	7535400	22800000	34475000	9282500														4.99906e-07	7.50744e-19	3.12383e-06	2.71647e-17
					K.TVLGTPEVLLGALPGAGGTQR.L	1	153290000	70977000						102270000		50515000	102630000	84100000		122500000									34907000					4.99906e-07	7.50744e-19	3.12383e-06	2.71647e-17
					R.DSIFSNLTGQLDYQGFEK.A	1	50131000	35597000	23700000	48653000	28484000	17885000	30304000	61459000	45913000	30849000	53953000	29388000	58887000	57697000									19729000					4.99906e-07	7.50744e-19	3.12383e-06	2.71647e-17
					R.FGGGNPELLTQM*VSK.G	1	12232000				12836000			3667600	9558700			12891000	17104000	19632000														4.99906e-07	7.50744e-19	3.12383e-06	2.71647e-17
					R.FVDLYGAQK.I	1						60568000					111690000			128140000					68272000					42141000				4.99906e-07	7.50744e-19	3.12383e-06	2.71647e-17
					R.TIEYLEEVAITFAK.G	1	35874000	21552000	31792000	64653000	74285000	37317000	36089000	31217000	50859000	14675000	34873000	41158000	24575000	61063000			13073000	7712500	13800000	18081000	2438800		28872000	13184000	32368000			4.99906e-07	7.50744e-19	3.12383e-06	2.71647e-17
sp|P55084|ECHB_HUMAN	Trifunctional enzyme subunit beta, mitochondrial	HADHB	https://www.uniprot.org/uniprotkb/P55084/entry	2.3.1.16	K.EVVDYIIFGTVIQEVK.T	1	65876000	36495000	29418000	51891000		31084000	40888000	63577000	46499000	31633000	71187000	54523000		103030000				7554500		17623000			24793000	63463000				2.24818e-12	8.81283e-07	3.11701e-11	6.15163e-06
					R.DFM*YVSQDPK.D	1	21980000		12489000	32271000	28164000		13182000			15912000		26075000		30717000										9204200					8.81283e-07	3.11701e-11	6.15163e-06
					R.EAALGAGFSDK.T	1	83277000	48095000	20798000									66751000	56924000								18759000								8.81283e-07	3.11701e-11	6.15163e-06
					R.LAAAFAVSR.L	1		184040000	158150000	387780000	245070000	92727000	136720000	287470000	232750000	248850000	379380000	256230000	195290000	293520000	58584000					82297000			129510000	106360000	66011000	52496000	85378000		8.81283e-07	3.11701e-11	6.15163e-06
					R.LEQDEYALR.S	1	164460000		66543000	252210000	142300000	97967000	63392000	150050000		78148000	149740000		97564000	111510000	47657000	50057000						31310000	55322000		40517000	28622000			8.81283e-07	3.11701e-11	6.15163e-06
					R.LVM*AAANR.L	1		107260000	105080000	200070000		109470000		140280000	115830000		167440000	102340000	79193000			37898000													8.81283e-07	3.11701e-11	6.15163e-06
					R.NVVVVDGVR.T	1	285630000		164360000	11045000		193440000		266610000			243700000		174740000		81009000			102270000	66454000		61785000	31545000	92040000	97083000	55711000	51504000			8.81283e-07	3.11701e-11	6.15163e-06
					R.TPFLLSGTSYK.D	1		44220000			64894000	43924000			77924000		89822000					8033700					4058600			41440000					8.81283e-07	3.11701e-11	6.15163e-06
sp|Q13011|ECH1_HUMAN	Delta(3,5)-Delta(2,4)-dienoyl-CoA isomerase, mitochondrial	ECH1	https://www.uniprot.org/uniprotkb/Q13011/entry	5.3.3.-	K.SPVAVQSTK.V	1				64148000			31767000			26816000				63428000														0.0101611	3.36288e-06	0.0232778	2.03495e-05
					K.SVQATTENK.E	1	39282000				29445000		20857000			17018000																			3.36288e-06	0.0232778	2.03495e-05
					K.VIGNQSLVNELAFTAR.K	1	17762000									13500000			15089000	11437000															3.36288e-06	0.0232778	2.03495e-05
					R.YQETFNVIER.C	1	45037000		24939000	91635000		29120000	18824000	34353000	37779000	27128000	177630000	32671000	23939000					11465000											3.36288e-06	0.0232778	2.03495e-05
sp|P20674|COX5A_HUMAN	Cytochrome c oxidase subunit 5A, mitochondrial	COX5A	https://www.uniprot.org/uniprotkb/P20674/entry	NA	R.LNDFASTVR.I	1			105450000	172990000	115260000	76259000		109470000	116320000	44872000	138620000	101040000	84609000	117070000			53403000	53811000		43845000		23945000	42797000	46720000	39792000	34451000	40543000	1.37885e-06	0.44328	7.94479e-06	0.544277
sp|P09669|COX6C_HUMAN	Cytochrome c oxidase subunit 6C	COX6C	https://www.uniprot.org/uniprotkb/P09669/entry	NA	K.AGIFQSVK.-	1				186030000			75580000				106830000										23946000			61284000				6.85196e-06	0.00518719	3.21125e-05	0.0128989
					K.AYADFYR.N	1	120990000	74051000						100620000	92198000	44637000	103800000	76071000		105410000						20678000								6.85196e-06	0.00518719	3.21125e-05	0.0128989
					R.NYDVM*K.D	1	67498000			117370000					60533000																			6.85196e-06	0.00518719	3.21125e-05	0.0128989
sp|P13073|COX41_HUMAN	Cytochrome c oxidase subunit 4 isoform 1, mitochondrial	COX4I1	https://www.uniprot.org/uniprotkb/P13073/entry	NA	K.ESFAEM*NR.G	1	75904000	49555000	32168000	89642000	64127000	36083000		58081000	73718000	24724000	60578000	64281000	45076000	67029000						16753000				23980000				0.000378384	3.01645e-05	0.00123742	0.000140741
sp|Q6P1A2|MBOA5_HUMAN	Lysophospholipid acyltransferase 5	LPCAT3	https://www.uniprot.org/uniprotkb/Q6P1A2/entry	2.3.1.23	K.LATSLGASEQALR.L	1	24015000							7518800				6931900																NA	7.95461e-06	NA	4.313e-05
					K.LIGLAVDYFDGGK.D	1	8630100	7734000		7116400					25652000				8501700	38151000														NA	7.95461e-06	NA	4.313e-05
					R.LIQESPTLSK.L	1		60324000		94235000				39707000	65053000					76154000														NA	7.95461e-06	NA	4.313e-05
sp|Q9BUT1|DHRS6_HUMAN	Dehydrogenase/reductase SDR family member 6	BDH2	https://www.uniprot.org/uniprotkb/Q9BUT1/entry	1.1.1.30	K.VIILTAAAQGIGQAAALAFAR.E	1																	10314000							15006000	7388400		7168300	NA	0.00467651	NA	0.0117776
sp|P24752|THIL_HUMAN	Acetyl-CoA acetyltransferase, mitochondrial	ACAT1	https://www.uniprot.org/uniprotkb/P24752/entry	2.3.1.9	R.LNVTPLAR.I	1					19851000	24701000		26249000									69637000	67182000		48818000	30709000	33757000	41337000	41627000	42672000	33803000		0.0531876	0.000411708	0.101714	0.00142849
					R.NEQDAYAINSYTR.S	1															2678900	10126000					1462600			11629000			8241000		0.000411708	0.101714	0.00142849
sp|P08842|STS_HUMAN	Steryl-sulfatase	STS	https://www.uniprot.org/uniprotkb/P08842/entry	3.1.6.2	K.DQGYSTALIGK.W	1									27398000	16786000				51385000														3.13955e-11	3.39128e-30	3.8692e-10	2.31259e-28
					K.IDEPTSNM*DIFPTVAK.L	1				10092000	2462200			4874400																				3.13955e-11	3.39128e-30	3.8692e-10	2.31259e-28
					K.LAGAPLPEDR.I	1				419750000																								3.13955e-11	3.39128e-30	3.8692e-10	2.31259e-28
					K.VM*QEAADR.H	1	168630000	86812000	78685000	141040000	101640000			90223000	124280000		106220000	131900000	99597000	134280000														3.13955e-11	3.39128e-30	3.8692e-10	2.31259e-28
					R.AAFM*TGR.Y	1		299170000	344780000	567360000	386490000	310030000		134660000	369720000				278610000	415440000														3.13955e-11	3.39128e-30	3.8692e-10	2.31259e-28
					R.DLM*PLLEGK.S	1	133670000	81417000	81355000	170390000	103960000	77067000	67664000	109990000	131390000	108560000	122400000	131500000	82034000	180620000														3.13955e-11	3.39128e-30	3.8692e-10	2.31259e-28
					R.ERNPLTPASEPR.F	1	233890000			252900000	178800000	139530000		180050000	147810000	166740000		176750000		217130000														3.13955e-11	3.39128e-30	3.8692e-10	2.31259e-28
					R.LTVEAAQFIQR.N	1	391750000	380980000	223780000	508970000	297550000	255680000	268510000	458140000	226690000	149320000		469400000	276030000	384380000			57261000											3.13955e-11	3.39128e-30	3.8692e-10	2.31259e-28
					R.NPLTPASEPR.F	1			145390000	381680000																								3.13955e-11	3.39128e-30	3.8692e-10	2.31259e-28
					R.NTETPFLLVLSYLHVHTALFSSK.D	1											11397000																	3.13955e-11	3.39128e-30	3.8692e-10	2.31259e-28
					R.SGM*ASWSR.T	1												141620000		141630000														3.13955e-11	3.39128e-30	3.8692e-10	2.31259e-28
					R.TGVFLFTASSGGLPTDEITFAK.L	1		38504000	32482000	121020000	116160000	47063000	57587000		92708000	51940000	102710000		82228000	125150000														3.13955e-11	3.39128e-30	3.8692e-10	2.31259e-28
