# Supplementary material for: Advanced multi-modal mass spectrometry imaging reveals functional differences of placental villous compartments at microscale resolution
Source: Nat Commun. 2025 Feb 28;16:2061. doi: 10.1038/s41467-025-57107-y (PMC11871073; doi:10.1038/s41467-025-57107-y)
Supplement: Supplementary file 14 — Source Data [file 41467_2025_57107_MOESM14_ESM.xlsx]

## Sheet: MainFig4b_&_Fig11SuppStatsMetho
Source data for Main Figure 4b and Figure 11 in Supplementary Statistical Methods. Volcano plot for the abundance-based model comparing the tissue region means for each protein.
Protein	Uniprot	Protein_Name	Gene_Name	ANOVA_Log2FC_STBvsCore	ANOVA_adjusted_pvalue_STBvsCore
sp|O75635|SPB7_HUMAN	SPB7_HUMAN	Serpin B7 (Megsin) (TP55)	SERPINB7	4.1998	0.0803711
sp|Q8N1A0|KT222_HUMAN	KT222_HUMAN	Keratin-like protein KRT222 (Keratin-222) (Keratin-222 pseudogene)	KRT222 KA21 KRT222P	4.14082	0.235502
sp|P05783|K1C18_HUMAN	K1C18_HUMAN	Keratin, type I cytoskeletal 18 (Cell proliferation-inducing gene 46 protein) (Cytokeratin-18) (CK-18) (Keratin-18) (K18)	KRT18 CYK18 PIG46	4.03442	1.54709e-44
sp|P11511|CP19A_HUMAN	CP19A_HUMAN	Aromatase (EC 1.14.14.14) (CYPXIX) (Cytochrome P-450AROM) (Cytochrome P450 19A1) (Estrogen synthase)	CYP19A1 ARO1 CYAR CYP19	4.00225	0.000286208
sp|P25815|S100P_HUMAN	S100P_HUMAN	Protein S100-P (Migration-inducing gene 9 protein) (MIG9) (Protein S100-E) (S100 calcium-binding protein P)	S100P S100E	3.91381	2.24638e-10
sp|O76021|RL1D1_HUMAN	RL1D1_HUMAN	Ribosomal L1 domain-containing protein 1 (CATX-11) (Cellular senescence-inhibited gene protein) (Protein PBK1)	RSL1D1 CATX11 CSIG PBK1 L12	3.7864	0.182515
sp|P05108|CP11A_HUMAN	CP11A_HUMAN	Cholesterol side-chain cleavage enzyme, mitochondrial (EC 1.14.15.6) (CYPXIA1) (Cholesterol desmolase) (Cytochrome P450 11A1) (Cytochrome P450(scc))	CYP11A1 CYP11A	3.71674	6.86739e-09
sp|P23229|ITA6_HUMAN	ITA6_HUMAN	Integrin alpha-6 (CD49 antigen-like family member F) (VLA-6) (CD antigen CD49f) [Cleaved into: Integrin alpha-6 heavy chain; Integrin alpha-6 light chain; Processed integrin alpha-6 (Alpha6p)]	ITGA6	3.61909	0.0171001
sp|Q9UHQ9|NB5R1_HUMAN	NB5R1_HUMAN	NADH-cytochrome b5 reductase 1 (b5R.1) (EC 1.6.2.2) (Humb5R2) (NAD(P)H:quinone oxidoreductase type 3 polypeptide A2)	CYB5R1 NQO3A2 UNQ3049/PRO9865	3.58609	1.94561e-07
sp|Q96AG4|LRC59_HUMAN	LRC59_HUMAN	Leucine-rich repeat-containing protein 59 (Ribosome-binding protein p34) (p34) [Cleaved into: Leucine-rich repeat-containing protein 59, N-terminally processed]	LRRC59 PRO1855	3.49346	0.0112575
sp|Q13835|PKP1_HUMAN	PKP1_HUMAN	Plakophilin-1 (Band 6 protein) (B6P)	PKP1	3.47818	0.300911
sp|P16435|NCPR_HUMAN	NCPR_HUMAN	NADPH--cytochrome P450 reductase (CPR) (P450R) (EC 1.6.2.4)	POR CYPOR	3.4239	3.48662e-18
sp|Q13724|MOGS_HUMAN	MOGS_HUMAN	Mannosyl-oligosaccharide glucosidase (EC 3.2.1.106) (Processing A-glucosidase I)	MOGS GCS1	3.42212	5.50407e-10
sp|P08842|STS_HUMAN	STS_HUMAN	Steryl-sulfatase (EC 3.1.6.2) (Arylsulfatase C) (ASC) (Estrone sulfatase) (Steroid sulfatase) (Steryl-sulfate sulfohydrolase)	STS ARSC1	3.42141	3.8692e-10
sp|P52948|NUP98_HUMAN	NUP98_HUMAN	Nuclear pore complex protein Nup98-Nup96 (EC 3.4.21.-) [Cleaved into: Nuclear pore complex protein Nup98 (98 kDa nucleoporin) (Nucleoporin Nup98) (Nup98); Nuclear pore complex protein Nup96 (96 kDa nucleoporin) (Nucleoporin Nup96) (Nup96)]	NUP98 ADAR2	3.38645	0.000156495
sp|Q9Y2J2|E41L3_HUMAN	E41L3_HUMAN	Band 4.1-like protein 3 (4.1B) (Differentially expressed in adenocarcinoma of the lung protein 1) (DAL-1) (Erythrocyte membrane protein band 4.1-like 3) [Cleaved into: Band 4.1-like protein 3, N-terminally processed]	EPB41L3 DAL1 KIAA0987	3.37421	2.43989e-07
sp|P61009|SPCS3_HUMAN	SPCS3_HUMAN	Signal peptidase complex subunit 3 (Microsomal signal peptidase 22/23 kDa subunit) (SPC22/23) (SPase 22/23 kDa subunit)	SPCS3 SPC22 UNQ1841/PRO3567	3.35795	0.00242189
sp|P28370|SMCA1_HUMAN	SMCA1_HUMAN	Probable global transcription activator SNF2L1 (EC 3.6.4.-) (ATP-dependent helicase SMARCA1) (Nucleosome-remodeling factor subunit SNF2L) (SWI/SNF-related matrix-associated actin-dependent regulator of chromatin subfamily A member 1)	SMARCA1 SNF2L SNF2L1	3.31116	0.00145846
sp|Q9Y6Q1|CAN6_HUMAN	CAN6_HUMAN	Calpain-6 (Calpain-like protease X-linked) (Calpamodulin) (CalpM)	CAPN6 CALPM CANPX	3.27993	1.11756e-09
sp|O60264|SMCA5_HUMAN	SMCA5_HUMAN	SWI/SNF-related matrix-associated actin-dependent regulator of chromatin subfamily A member 5 (SWI/SNF-related matrix-associated actin-dependent regulator of chromatin A5) (EC 3.6.4.-) (Sucrose nonfermenting protein 2 homolog) (hSNF2H)	SMARCA5 SNF2H WCRF135	3.25376	0.00286413
sp|Q96BM9|ARL8A_HUMAN	ARL8A_HUMAN	ADP-ribosylation factor-like protein 8A (ADP-ribosylation factor-like protein 10B) (Novel small G protein indispensable for equal chromosome segregation 2)	ARL8A ARL10B GIE2	3.19175	0.0462541
sp|Q9NVJ2|ARL8B_HUMAN	ARL8B_HUMAN	ADP-ribosylation factor-like protein 8B (EC 3.6.5.2) (ADP-ribosylation factor-like protein 10C) (Novel small G protein indispensable for equal chromosome segregation 1)	ARL8B ARL10C GIE1	3.19175	0.0462541
sp|Q9UBS4|DJB11_HUMAN	DJB11_HUMAN	DnaJ homolog subfamily B member 11 (APOBEC1-binding protein 2) (ABBP-2) (DnaJ protein homolog 9) (ER-associated DNAJ) (ER-associated Hsp40 co-chaperone) (Endoplasmic reticulum DNA J domain-containing protein 3) (ER-resident protein ERdj3) (ERdj3) (ERj3p) (HEDJ) (Human DnaJ protein 9) (hDj-9) (PWP1-interacting protein 4)	DNAJB11 EDJ ERJ3 HDJ9 PSEC0121 UNQ537/PRO1080	3.06122	9.68294e-06
sp|P04843|RPN1_HUMAN	RPN1_HUMAN	Dolichyl-diphosphooligosaccharide--protein glycosyltransferase subunit 1 (Dolichyl-diphosphooligosaccharide--protein glycosyltransferase 67 kDa subunit) (Ribophorin I) (RPN-I) (Ribophorin-1)	RPN1	2.96773	3.57507e-49
sp|Q9HDC9|APMAP_HUMAN	APMAP_HUMAN	Adipocyte plasma membrane-associated protein (Protein BSCv)	APMAP C20orf3 UNQ1869/PRO4305	2.96216	1.01198e-17
sp|P62995|TRA2B_HUMAN	TRA2B_HUMAN	Transformer-2 protein homolog beta (TRA-2 beta) (TRA2-beta) (hTRA2-beta) (Splicing factor, arginine/serine-rich 10) (Transformer-2 protein homolog B)	TRA2B SFRS10	2.9524	9.04322e-10
sp|Q96JY6|PDLI2_HUMAN	PDLI2_HUMAN	PDZ and LIM domain protein 2 (PDZ-LIM protein mystique)	PDLIM2 PP6345	2.92512	7.93008e-10
sp|P20936|RASA1_HUMAN	RASA1_HUMAN	Ras GTPase-activating protein 1 (GAP) (GTPase-activating protein) (RasGAP) (Ras p21 protein activator) (p120GAP)	RASA1 GAP RASA	2.90736	8.39577e-08
sp|Q96DI7|SNR40_HUMAN	SNR40_HUMAN	U5 small nuclear ribonucleoprotein 40 kDa protein (U5 snRNP 40 kDa protein) (U5-40K) (38 kDa-splicing factor) (Prp8-binding protein) (hPRP8BP) (U5 snRNP-specific 40 kDa protein) (WD repeat-containing protein 57)	SNRNP40 PRP8BP SFP38 WDR57	2.88203	0.000525633
sp|P11166|GTR1_HUMAN	GTR1_HUMAN	Solute carrier family 2, facilitated glucose transporter member 1 (Glucose transporter type 1, erythrocyte/brain) (GLUT-1) (HepG2 glucose transporter)	SLC2A1 GLUT1	2.88098	8.83924e-17
sp|P61803|DAD1_HUMAN	DAD1_HUMAN	Dolichyl-diphosphooligosaccharide--protein glycosyltransferase subunit DAD1 (Oligosaccharyl transferase subunit DAD1) (Defender against cell death 1) (DAD-1)	DAD1	2.87486	2.50478e-08
sp|O75915|PRAF3_HUMAN	PRAF3_HUMAN	PRA1 family protein 3 (ADP-ribosylation factor-like protein 6-interacting protein 5) (ARL-6-interacting protein 5) (Aip-5) (Cytoskeleton-related vitamin A-responsive protein) (Dermal papilla-derived protein 11) (GTRAP3-18) (Glutamate transporter EAAC1-interacting protein) (JM5) (Prenylated Rab acceptor protein 2) (Protein JWa) (Putative MAPK-activating protein PM27)	ARL6IP5 DERP11 JWA PRA2 PRAF3 HSPC127	2.86708	3.12383e-06
sp|P04083|ANXA1_HUMAN	ANXA1_HUMAN	Annexin A1 (Annexin I) (Annexin-1) (Calpactin II) (Calpactin-2) (Chromobindin-9) (Lipocortin I) (Phospholipase A2 inhibitory protein) (p35) [Cleaved into: Annexin Ac2-26]	ANXA1 ANX1 LPC1	2.8284	6.02352e-47
sp|Q9NZ01|TECR_HUMAN	TECR_HUMAN	Very-long-chain enoyl-CoA reductase (EC 1.3.1.93) (Synaptic glycoprotein SC2) (Trans-2,3-enoyl-CoA reductase) (TER)	TECR GPSN2 SC2	2.8082	0.401113
sp|P21397|AOFA_HUMAN	AOFA_HUMAN	Amine oxidase [flavin-containing] A (EC 1.4.3.21) (EC 1.4.3.4) (Monoamine oxidase type A) (MAO-A)	MAOA	2.79797	0.0468268
sp|Q99805|TM9S2_HUMAN	TM9S2_HUMAN	Transmembrane 9 superfamily member 2 (p76)	TM9SF2	2.71062	0.0779128
sp|O60784|TOM1_HUMAN	TOM1_HUMAN	Target of Myb1 membrane trafficking protein (Target of Myb protein 1)	TOM1	2.69065	0.000719354
sp|P83731|RL24_HUMAN	RL24_HUMAN	Large ribosomal subunit protein eL24 (60S ribosomal protein L24) (60S ribosomal protein L30)	RPL24	2.67603	0.00515824
sp|Q9Y3I0|RTCB_HUMAN	RTCB_HUMAN	RNA-splicing ligase RtcB homolog (EC 6.5.1.8) (3'-phosphate/5'-hydroxy nucleic acid ligase)	RTCB C22orf28 HSPC117	2.64521	2.47845e-05
sp|Q9H0U3|MAGT1_HUMAN	MAGT1_HUMAN	Magnesium transporter protein 1 (MagT1) (Dolichyl-diphosphooligosaccharide--protein glycosyltransferase subunit MAGT1) (Oligosaccharyl transferase subunit MAGT1) (Implantation-associated protein) (IAP)	MAGT1 IAG2 PSEC0084 UNQ628/PRO1244	2.61888	0.00016711
sp|O43865|SAHH2_HUMAN	SAHH2_HUMAN	S-adenosylhomocysteine hydrolase-like protein 1 (DC-expressed AHCY-like molecule) (IP(3)Rs binding protein released with IP(3)) (IRBIT) (Putative adenosylhomocysteinase 2) (S-adenosyl-L-homocysteine hydrolase 2) (AdoHcyase 2)	AHCYL1 DCAL IRBIT XPVKONA	2.58382	0.062834
sp|Q96HN2|SAHH3_HUMAN	SAHH3_HUMAN	Adenosylhomocysteinase 3 (AdoHcyase 3) (EC 3.13.2.1) (IP(3)Rs binding protein released with IP(3) 2) (IRBIT2) (Long-IRBIT) (S-adenosyl-L-homocysteine hydrolase 3) (S-adenosylhomocysteine hydrolase-like protein 2)	AHCYL2 KIAA0828	2.58382	0.062834
sp|O75396|SC22B_HUMAN	SC22B_HUMAN	Vesicle-trafficking protein SEC22b (ER-Golgi SNARE of 24 kDa) (ERS-24) (ERS24) (SEC22 vesicle-trafficking protein homolog B) (SEC22 vesicle-trafficking protein-like 1)	SEC22B SEC22L1	2.58336	2.90248e-17
sp|P49257|LMAN1_HUMAN	LMAN1_HUMAN	Protein ERGIC-53 (ER-Golgi intermediate compartment 53 kDa protein) (Gp58) (Intracellular mannose-specific lectin MR60) (Lectin mannose-binding 1)	LMAN1 ERGIC53 F5F8D	2.54986	3.76172e-23
sp|P16615|AT2A2_HUMAN	AT2A2_HUMAN	Sarcoplasmic/endoplasmic reticulum calcium ATPase 2 (SERCA2) (SR Ca(2+)-ATPase 2) (EC 7.2.2.10) (Calcium pump 2) (Calcium-transporting ATPase sarcoplasmic reticulum type, slow twitch skeletal muscle isoform) (Endoplasmic reticulum class 1/2 Ca(2+) ATPase)	ATP2A2 ATP2B	2.51017	0.00683445
sp|Q9Y2W1|TR150_HUMAN	TR150_HUMAN	Thyroid hormone receptor-associated protein 3 (BCLAF1 and THRAP3 family member 2) (Thyroid hormone receptor-associated protein complex 150 kDa component) (Trap150)	THRAP3 BCLAF2 TRAP150	2.50726	7.59991e-05
sp|Q8N4C6|NIN_HUMAN	NIN_HUMAN	Ninein (hNinein) (Glycogen synthase kinase 3 beta-interacting protein) (GSK3B-interacting protein)	NIN KIAA1565	2.49353	1.13313e-05
sp|P14061|DHB1_HUMAN	DHB1_HUMAN	17-beta-hydroxysteroid dehydrogenase type 1 (17-beta-HSD 1) (EC 1.1.1.51) (20 alpha-hydroxysteroid dehydrogenase) (20-alpha-HSD) (E2DH) (Estradiol 17-beta-dehydrogenase 1) (EC 1.1.1.62) (Placental 17-beta-hydroxysteroid dehydrogenase) (Short chain dehydrogenase/reductase family 28C member 1)	HSD17B1 E17KSR EDH17B1 EDH17B2 EDHB17 SDR28C1	2.49251	1.24629e-07
sp|O14880|MGST3_HUMAN	MGST3_HUMAN	Glutathione S-transferase 3, mitochondrial (GST-3) (EC 2.5.1.-) (Glutathione peroxidase MGST3) (EC 1.11.1.-) (LTC4 synthase MGST3) (EC 4.4.1.20)	MGST3	2.47552	1.50608e-07
sp|Q92734|TFG_HUMAN	TFG_HUMAN	Protein TFG (TRK-fused gene protein)	TFG	2.44929	0.00100474
sp|Q5TEC6|H37_HUMAN	H37_HUMAN	Histone H3-7	H3-7 H3-2 HIST2H3PS2	2.38947	0.00833043
sp|Q6NXT2|H3C_HUMAN	H3C_HUMAN	Histone H3.3C (Histone H3.5)	H3-5 H3F3C	2.38947	0.00833043
sp|Q13435|SF3B2_HUMAN	SF3B2_HUMAN	Splicing factor 3B subunit 2 (Pre-mRNA-splicing factor SF3b 145 kDa subunit) (SF3b145) (Spliceosome-associated protein 145) (SAP 145)	SF3B2 SAP145	2.37617	0.000108265
sp|Q13310|PABP4_HUMAN	PABP4_HUMAN	Polyadenylate-binding protein 4 (PABP-4) (Poly(A)-binding protein 4) (Activated-platelet protein 1) (APP-1) (Inducible poly(A)-binding protein) (iPABP)	PABPC4 APP1 PABP4	2.3513	2.86496e-13
sp|P08195|4F2_HUMAN	4F2_HUMAN	Amino acid transporter heavy chain SLC3A2 (4F2 cell-surface antigen heavy chain) (4F2hc) (4F2 heavy chain antigen) (Lymphocyte activation antigen 4F2 large subunit) (Solute carrier family 3 member 2) (CD antigen CD98)	SLC3A2 MDU1	2.34853	3.17491e-08
sp|O00194|RB27B_HUMAN	RB27B_HUMAN	Ras-related protein Rab-27B (EC 3.6.5.2) (C25KG)	RAB27B	2.34847	0.186943
sp|P51159|RB27A_HUMAN	RB27A_HUMAN	Ras-related protein Rab-27A (Rab-27) (EC 3.6.5.2) (GTP-binding protein Ram)	RAB27A RAB27	2.34847	0.186943
sp|Q14964|RB39A_HUMAN	RB39A_HUMAN	Ras-related protein Rab-39A (Rab-39)	RAB39A RAB39	2.34847	0.186943
sp|Q5JT25|RAB41_HUMAN	RAB41_HUMAN	Ras-related protein Rab-41	RAB41	2.34847	0.186943
sp|Q7Z6P3|RAB44_HUMAN	RAB44_HUMAN	Ras-related protein Rab-44	RAB44	2.34847	0.186943
sp|Q8IZ41|RASEF_HUMAN	RASEF_HUMAN	Ras and EF-hand domain-containing protein (Ras-related protein Rab-45)	RASEF RAB45	2.34847	0.186943
sp|Q9BSW2|EFC4B_HUMAN	EFC4B_HUMAN	EF-hand calcium-binding domain-containing protein 4B (Calcium release-activated calcium channel regulator 2A) (CRAC channel regulator 2A) (Calcium release-activated channel regulator 2A) (Ras-related protein Rab-46)	CRACR2A EFCAB4B RAB46	2.34847	0.186943
sp|Q9BZG1|RAB34_HUMAN	RAB34_HUMAN	Ras-related protein Rab-34 (Ras-related protein Rab-39) (Ras-related protein Rah)	RAB34 RAB39 RAH	2.34847	0.186943
sp|O95716|RAB3D_HUMAN	RAB3D_HUMAN	Ras-related protein Rab-3D	RAB3D GOV RAB16	2.34847	0.186943
sp|P20336|RAB3A_HUMAN	RAB3A_HUMAN	Ras-related protein Rab-3A	RAB3A	2.34847	0.186943
sp|P61006|RAB8A_HUMAN	RAB8A_HUMAN	Ras-related protein Rab-8A (EC 3.6.5.2) (Oncogene c-mel)	RAB8A MEL RAB8	2.34847	0.186943
sp|Q15286|RAB35_HUMAN	RAB35_HUMAN	Ras-related protein Rab-35 (GTP-binding protein RAY) (Ras-related protein Rab-1C)	RAB35 RAB1C RAY	2.34847	0.186943
sp|Q15771|RAB30_HUMAN	RAB30_HUMAN	Ras-related protein Rab-30	RAB30	2.34847	0.186943
sp|Q6IQ22|RAB12_HUMAN	RAB12_HUMAN	Ras-related protein Rab-12	RAB12	2.34847	0.186943
sp|Q86YS6|RAB43_HUMAN	RAB43_HUMAN	Ras-related protein Rab-43 (Ras-related protein Rab-41)	RAB43 RAB41	2.34847	0.186943
sp|Q92930|RAB8B_HUMAN	RAB8B_HUMAN	Ras-related protein Rab-8B	RAB8B	2.34847	0.186943
sp|Q96AX2|RAB37_HUMAN	RAB37_HUMAN	Ras-related protein Rab-37	RAB37	2.34847	0.186943
sp|Q96DA2|RB39B_HUMAN	RB39B_HUMAN	Ras-related protein Rab-39B	RAB39B	2.34847	0.186943
sp|Q9NP90|RAB9B_HUMAN	RAB9B_HUMAN	Ras-related protein Rab-9B (Rab-9-like protein) (Rab-9L)	RAB9B RAB9L	2.34847	0.186943
sp|P59190|RAB15_HUMAN	RAB15_HUMAN	Ras-related protein Rab-15	RAB15	2.34847	0.186943
sp|Q9H082|RB33B_HUMAN	RB33B_HUMAN	Ras-related protein Rab-33B	RAB33B	2.34847	0.186943
sp|P61254|RL26_HUMAN	RL26_HUMAN	Large ribosomal subunit protein uL24 (60S ribosomal protein L26)	RPL26	2.34193	0.13933
sp|Q9UNX3|RL26L_HUMAN	RL26L_HUMAN	Ribosomal protein uL24-like (60S ribosomal protein L26-like 1) (Large ribosomal subunit protein uL24-like 1)	RPL26L1 RPL26P1	2.34193	0.13933
sp|P49748|ACADV_HUMAN	ACADV_HUMAN	Very long-chain specific acyl-CoA dehydrogenase, mitochondrial (VLCAD) (EC 1.3.8.9)	ACADVL VLCAD	2.33921	5.19159e-07
sp|Q8NC56|LEMD2_HUMAN	LEMD2_HUMAN	LEM domain-containing protein 2 (hLEM2)	LEMD2	2.32959	3.51283e-08
sp|P08727|K1C19_HUMAN	K1C19_HUMAN	Keratin, type I cytoskeletal 19 (Cytokeratin-19) (CK-19) (Keratin-19) (K19)	KRT19	2.32458	2.32772e-12
sp|Q9P035|HACD3_HUMAN	HACD3_HUMAN	Very-long-chain (3R)-3-hydroxyacyl-CoA dehydratase 3 (EC 4.2.1.134) (3-hydroxyacyl-CoA dehydratase 3) (HACD3) (Butyrate-induced protein 1) (B-ind1) (hB-ind1) (Protein-tyrosine phosphatase-like A domain-containing protein 1)	HACD3 BIND1 PTPLAD1	2.31925	0.0983771
sp|Q9UNZ2|NSF1C_HUMAN	NSF1C_HUMAN	NSFL1 cofactor p47 (UBX domain-containing protein 2C) (p97 cofactor p47)	NSFL1C UBXN2C	2.31853	0.00203775
sp|P04844|RPN2_HUMAN	RPN2_HUMAN	Dolichyl-diphosphooligosaccharide--protein glycosyltransferase subunit 2 (Dolichyl-diphosphooligosaccharide--protein glycosyltransferase 63 kDa subunit) (RIBIIR) (Ribophorin II) (RPN-II) (Ribophorin-2)	RPN2	2.27931	6.08281e-12
sp|Q9H0C2|ADT4_HUMAN	ADT4_HUMAN	ADP/ATP translocase 4 (ADP,ATP carrier protein 4) (Adenine nucleotide translocator 4) (ANT 4) (Solute carrier family 25 member 31) (Sperm flagellar energy carrier protein)	SLC25A31 AAC4 ANT4 SFEC	2.23385	3.60202e-08
sp|P20338|RAB4A_HUMAN	RAB4A_HUMAN	Ras-related protein Rab-4A (EC 3.6.5.2)	RAB4A RAB4	2.2238	0.0815724
sp|P61018|RAB4B_HUMAN	RAB4B_HUMAN	Ras-related protein Rab-4B (EC 3.6.5.2)	RAB4B PP1596	2.2238	0.0815724
sp|P20337|RAB3B_HUMAN	RAB3B_HUMAN	Ras-related protein Rab-3B	RAB3B	2.2111	0.104672
sp|B5ME19|EIFCL_HUMAN	EIFCL_HUMAN	Eukaryotic translation initiation factor 3 subunit C-like protein	EIF3CL	2.1993	3.11944e-05
sp|Q99613|EIF3C_HUMAN	EIF3C_HUMAN	Eukaryotic translation initiation factor 3 subunit C (eIF3c) (Eukaryotic translation initiation factor 3 subunit 8) (eIF3 p110)	EIF3C EIF3S8	2.1993	3.11944e-05
sp|Q9NRW1|RAB6B_HUMAN	RAB6B_HUMAN	Ras-related protein Rab-6B (EC 3.6.5.2)	RAB6B	2.19457	0.165725
sp|Q96PK6|RBM14_HUMAN	RBM14_HUMAN	RNA-binding protein 14 (Paraspeckle protein 2) (PSP2) (RNA-binding motif protein 14) (RRM-containing coactivator activator/modulator) (Synaptotagmin-interacting protein) (SYT-interacting protein)	RBM14 SIP	2.1944	0.0073972
sp|P01241|SOMA_HUMAN	SOMA_HUMAN	Somatotropin (Growth hormone) (GH) (GH-N) (Growth hormone 1) (Pituitary growth hormone)	GH1	2.17439	3.91369e-08
sp|P11940|PABP1_HUMAN	PABP1_HUMAN	Polyadenylate-binding protein 1 (PABP-1) (Poly(A)-binding protein 1)	PABPC1 PAB1 PABP PABP1 PABPC2	2.16738	3.9783e-10
sp|O15260|SURF4_HUMAN	SURF4_HUMAN	Surfeit locus protein 4	SURF4 SURF-4	2.16238	0.000243303
sp|Q92504|S39A7_HUMAN	S39A7_HUMAN	Zinc transporter SLC39A7 (Histidine-rich membrane protein Ke4) (Really interesting new gene 5 protein) (Solute carrier family 39 member 7) (Zrt-, Irt-like protein 7) (ZIP7)	SLC39A7 HKE4 RING5	2.15063	0.0182863
sp|P05787|K2C8_HUMAN	K2C8_HUMAN	Keratin, type II cytoskeletal 8 (Cytokeratin-8) (CK-8) (Keratin-8) (K8) (Type-II keratin Kb8)	KRT8 CYK8	2.1439	5.76539e-25
sp|P20340|RAB6A_HUMAN	RAB6A_HUMAN	Ras-related protein Rab-6A (Rab-6)	RAB6A RAB6	2.12659	0.150679
sp|P13987|CD59_HUMAN	CD59_HUMAN	CD59 glycoprotein (1F5 antigen) (20 kDa homologous restriction factor) (HRF-20) (HRF20) (MAC-inhibitory protein) (MAC-IP) (MEM43 antigen) (Membrane attack complex inhibition factor) (MACIF) (Membrane inhibitor of reactive lysis) (MIRL) (Protectin) (CD antigen CD59)	CD59 MIC11 MIN1 MIN2 MIN3 MSK21	2.12227	0.00143652
sp|P42229|STA5A_HUMAN	STA5A_HUMAN	Signal transducer and activator of transcription 5A	STAT5A STAT5	2.10738	0.00181899
sp|Q9P2E9|RRBP1_HUMAN	RRBP1_HUMAN	Ribosome-binding protein 1 (180 kDa ribosome receptor homolog) (RRp) (ES/130-related protein) (Ribosome receptor protein)	RRBP1 KIAA1398	2.09997	5.16973e-55
sp|P05141|ADT2_HUMAN	ADT2_HUMAN	ADP/ATP translocase 2 (ADP,ATP carrier protein 2) (ADP,ATP carrier protein, fibroblast isoform) (Adenine nucleotide translocator 2) (ANT 2) (Solute carrier family 25 member 5) [Cleaved into: ADP/ATP translocase 2, N-terminally processed]	SLC25A5 AAC2 ANT2	2.08684	2.5498e-21
sp|P51692|STA5B_HUMAN	STA5B_HUMAN	Signal transducer and activator of transcription 5B	STAT5B	2.08014	0.000555041
sp|P57088|TMM33_HUMAN	TMM33_HUMAN	Transmembrane protein 33 (Protein DB83) (SHINC-3)	TMEM33 DB83	2.07598	1.75191e-05
sp|P78527|PRKDC_HUMAN	PRKDC_HUMAN	DNA-dependent protein kinase catalytic subunit (DNA-PK catalytic subunit) (DNA-PKcs) (EC 2.7.11.1) (DNPK1) (p460)	PRKDC HYRC HYRC1	2.06779	6.45496e-12
sp|P69849|NOMO3_HUMAN	NOMO3_HUMAN	BOS complex subunit NOMO3 (Nodal modulator 3) (pM5 protein 3)	NOMO3	2.0582	0.00433069
sp|Q15155|NOMO1_HUMAN	NOMO1_HUMAN	BOS complex subunit NOMO1 (Nodal modulator 1) (pM5 protein)	NOMO1 PM5	2.0582	0.00433069
sp|Q5JPE7|NOMO2_HUMAN	NOMO2_HUMAN	BOS complex subunit NOMO2 (Nodal modulator 2) (pM5 protein 2)	NOMO2	2.0582	0.00433069
sp|P35637|FUS_HUMAN	FUS_HUMAN	RNA-binding protein FUS (75 kDa DNA-pairing protein) (Oncogene FUS) (Oncogene TLS) (POMp75) (Translocated in liposarcoma protein)	FUS TLS	2.04658	2.26104e-05
sp|P39656|OST48_HUMAN	OST48_HUMAN	Dolichyl-diphosphooligosaccharide--protein glycosyltransferase 48 kDa subunit (DDOST 48 kDa subunit) (Oligosaccharyl transferase 48 kDa subunit)	DDOST KIAA0115 OST48 OK/SW-cl.45	2.04384	2.73645e-05
sp|Q01844|EWS_HUMAN	EWS_HUMAN	RNA-binding protein EWS (EWS oncogene) (Ewing sarcoma breakpoint region 1 protein)	EWSR1 EWS	2.03834	0.349671
sp|P20042|IF2B_HUMAN	IF2B_HUMAN	Eukaryotic translation initiation factor 2 subunit 2 (Eukaryotic translation initiation factor 2 subunit beta) (eIF2-beta)	EIF2S2 EIF2B	2.03492	0.000183208
sp|P00403|COX2_HUMAN	COX2_HUMAN	Cytochrome c oxidase subunit 2 (EC 7.1.1.9) (Cytochrome c oxidase polypeptide II)	MT-CO2 COII COX2 COXII MTCO2	2.02575	0.00586556
sp|Q93008|USP9X_HUMAN	USP9X_HUMAN	Probable ubiquitin carboxyl-terminal hydrolase FAF-X (EC 3.4.19.12) (Deubiquitinating enzyme FAF-X) (Fat facets in mammals) (hFAM) (Fat facets protein-related, X-linked) (Ubiquitin thioesterase FAF-X) (Ubiquitin-specific protease 9, X chromosome) (Ubiquitin-specific-processing protease FAF-X)	USP9X DFFRX FAM USP9	2.02194	0.000927706
sp|P60468|SC61B_HUMAN	SC61B_HUMAN	Protein transport protein Sec61 subunit beta	SEC61B	2.02173	0.0155947
sp|Q9NYU2|UGGG1_HUMAN	UGGG1_HUMAN	UDP-glucose:glycoprotein glucosyltransferase 1 (UGT1) (hUGT1) (EC 2.4.1.-) (UDP--Glc:glycoprotein glucosyltransferase) (UDP-glucose ceramide glucosyltransferase-like 1)	UGGT1 GT UGCGL1 UGGT UGT1 UGTR	2.01922	0.00682701
sp|P35900|K1C20_HUMAN	K1C20_HUMAN	Keratin, type I cytoskeletal 20 (Cytokeratin-20) (CK-20) (Keratin-20) (K20) (Protein IT)	KRT20	2.0187	0.352051
sp|P28331|NDUS1_HUMAN	NDUS1_HUMAN	NADH-ubiquinone oxidoreductase 75 kDa subunit, mitochondrial (EC 7.1.1.2) (Complex I-75kD) (CI-75kD)	NDUFS1	2.01857	0.103981
sp|P12236|ADT3_HUMAN	ADT3_HUMAN	ADP/ATP translocase 3 (ADP,ATP carrier protein 3) (ADP,ATP carrier protein, isoform T2) (ANT 2) (Adenine nucleotide translocator 3) (ANT 3) (Solute carrier family 25 member 6) [Cleaved into: ADP/ATP translocase 3, N-terminally processed]	SLC25A6 AAC3 ANT3 CDABP0051	2.01834	1.82835e-17
sp|P84103|SRSF3_HUMAN	SRSF3_HUMAN	Serine/arginine-rich splicing factor 3 (Pre-mRNA-splicing factor SRP20) (Splicing factor, arginine/serine-rich 3)	SRSF3 SFRS3 SRP20	2.01583	0.000284023
sp|Q9Y224|RTRAF_HUMAN	RTRAF_HUMAN	RNA transcription, translation and transport factor protein (CLE7 homolog) (CLE) (hCLE)	RTRAF C14orf166 CGI-99	2.01444	0.000390035
sp|Q8WUD1|RAB2B_HUMAN	RAB2B_HUMAN	Ras-related protein Rab-2B (EC 3.6.5.2)	RAB2B	2.01262	8.58166e-05
sp|P12235|ADT1_HUMAN	ADT1_HUMAN	ADP/ATP translocase 1 (ADP,ATP carrier protein 1) (ADP,ATP carrier protein, heart/skeletal muscle isoform T1) (Adenine nucleotide translocator 1) (ANT 1) (Solute carrier family 25 member 4)	SLC25A4 AAC1 ANT1	1.98825	3.58782e-13
sp|Q16629|SRSF7_HUMAN	SRSF7_HUMAN	Serine/arginine-rich splicing factor 7 (Splicing factor 9G8) (Splicing factor, arginine/serine-rich 7)	SRSF7 SFRS7	1.97881	0.000126317
sp|Q9H361|PABP3_HUMAN	PABP3_HUMAN	Polyadenylate-binding protein 3 (PABP-3) (Poly(A)-binding protein 3) (Testis-specific poly(A)-binding protein)	PABPC3 PABP3 PABPL3	1.97175	2.04911e-05
sp|P61019|RAB2A_HUMAN	RAB2A_HUMAN	Ras-related protein Rab-2A (EC 3.6.5.2)	RAB2A RAB2	1.9641	2.78155e-05
sp|Q9H0U4|RAB1B_HUMAN	RAB1B_HUMAN	Ras-related protein Rab-1B (EC 3.6.5.2)	RAB1B	1.95009	1.73568e-05
sp|P02545|LMNA_HUMAN	LMNA_HUMAN	Prelamin-A/C [Cleaved into: Lamin-A/C (70 kDa lamin) (Renal carcinoma antigen NY-REN-32)]	LMNA LMN1	1.92496	1.35253e-55
sp|Q92928|RAB1C_HUMAN	RAB1C_HUMAN	Putative Ras-related protein Rab-1C (hRab1c) (EC 3.6.5.2)	RAB1C	1.90836	0.00856304
sp|Q14258|TRI25_HUMAN	TRI25_HUMAN	E3 ubiquitin/ISG15 ligase TRIM25 (EC 6.3.2.n3) (Estrogen-responsive finger protein) (RING finger protein 147) (RING-type E3 ubiquitin transferase) (EC 2.3.2.27) (RING-type E3 ubiquitin transferase TRIM25) (Tripartite motif-containing protein 25) (Ubiquitin/ISG15-conjugating enzyme TRIM25) (Zinc finger protein 147)	TRIM25 EFP RNF147 ZNF147	1.89757	0.00830215
sp|P09525|ANXA4_HUMAN	ANXA4_HUMAN	Annexin A4 (35-beta calcimedin) (Annexin IV) (Annexin-4) (Carbohydrate-binding protein p33/p41) (Chromobindin-4) (Endonexin I) (Lipocortin IV) (P32.5) (PP4-X) (Placental anticoagulant protein II) (PAP-II) (Protein II)	ANXA4 ANX4	1.89421	2.26536e-20
sp|P12532|KCRU_HUMAN	KCRU_HUMAN	Creatine kinase U-type, mitochondrial (EC 2.7.3.2) (Acidic-type mitochondrial creatine kinase) (Mia-CK) (Ubiquitous mitochondrial creatine kinase) (U-MtCK)	CKMT1A CKMT; CKMT1B CKMT	1.89026	0.000632707
sp|Q9Y262|EIF3L_HUMAN	EIF3L_HUMAN	Eukaryotic translation initiation factor 3 subunit L (eIF3l) (Eukaryotic translation initiation factor 3 subunit 6-interacting protein) (Eukaryotic translation initiation factor 3 subunit E-interacting protein)	EIF3L EIF3EIP EIF3S6IP HSPC021 HSPC025 MSTP005	1.88772	0.0363556
sp|P68431|H31_HUMAN	H31_HUMAN	Histone H3.1 (Histone H3/a) (Histone H3/b) (Histone H3/c) (Histone H3/d) (Histone H3/f) (Histone H3/h) (Histone H3/i) (Histone H3/j) (Histone H3/k) (Histone H3/l)	H3C1 H3FA HIST1H3A; H3C2 H3FL HIST1H3B; H3C3 H3FC HIST1H3C; H3C4 H3FB HIST1H3D; H3C6 H3FD HIST1H3E; H3C7 H3FI HIST1H3F; H3C8 H3FH HIST1H3G; H3C10 H3FK HIST1H3H; H3C11 H3FF HIST1H3I; H3C12 H3FJ HIST1H3J	1.87337	0.00610224
sp|P84243|H33_HUMAN	H33_HUMAN	Histone H3.3	H3-3A H3.3A H3F3 H3F3A PP781; H3-3B H3.3B H3F3B	1.87337	0.00610224
sp|Q16695|H31T_HUMAN	H31T_HUMAN	Histone H3.1t (H3/t) (H3t) (H3/g) (Histone H3.4)	H3-4 H3FT HIST3H3	1.87337	0.00610224
sp|P20810|ICAL_HUMAN	ICAL_HUMAN	Calpastatin (Calpain inhibitor) (Sperm BS-17 component)	CAST	1.86827	0.0833477
sp|P05387|RLA2_HUMAN	RLA2_HUMAN	Large ribosomal subunit protein P2 (60S acidic ribosomal protein P2) (Renal carcinoma antigen NY-REN-44)	RPLP2 D11S2243E RPP2	1.86343	1.12385e-12
sp|Q14165|MLEC_HUMAN	MLEC_HUMAN	Malectin	MLEC KIAA0152	1.85933	0.00718644
sp|Q9HC35|EMAL4_HUMAN	EMAL4_HUMAN	Echinoderm microtubule-associated protein-like 4 (EMAP-4) (Restrictedly overexpressed proliferation-associated protein) (Ropp 120)	EML4 C2orf2 EMAPL4	1.8581	0.0174065
sp|A6NHT5|HMX3_HUMAN	HMX3_HUMAN	Homeobox protein HMX3 (Homeobox protein H6 family member 3) (Homeobox protein Nkx-5.1)	HMX3 NKX-5.1 NKX5-1	1.8578	0.528195
sp|Q9Y4L1|HYOU1_HUMAN	HYOU1_HUMAN	Hypoxia up-regulated protein 1 (150 kDa oxygen-regulated protein) (ORP-150) (170 kDa glucose-regulated protein) (GRP-170)	HYOU1 GRP170 ORP150	1.84117	1.36355e-05
sp|Q12906|ILF3_HUMAN	ILF3_HUMAN	Interleukin enhancer-binding factor 3 (Double-stranded RNA-binding protein 76) (DRBP76) (M-phase phosphoprotein 4) (MPP4) (Nuclear factor associated with dsRNA) (NFAR) (Nuclear factor of activated T-cells 90 kDa) (NF-AT-90) (Translational control protein 80) (TCP80)	ILF3 DRBF MPHOSPH4 NF90	1.83664	1.70905e-07
sp|Q13242|SRSF9_HUMAN	SRSF9_HUMAN	Serine/arginine-rich splicing factor 9 (Pre-mRNA-splicing factor SRp30C) (Splicing factor, arginine/serine-rich 9)	SRSF9 SFRS9 SRP30C	1.83374	0.00528903
sp|O43747|AP1G1_HUMAN	AP1G1_HUMAN	AP-1 complex subunit gamma-1 (Adaptor protein complex AP-1 subunit gamma-1) (Adaptor-related protein complex 1 subunit gamma-1) (Clathrin assembly protein complex 1 gamma-1 large chain) (Gamma1-adaptin) (Golgi adaptor HA1/AP1 adaptin subunit gamma-1)	AP1G1 ADTG CLAPG1	1.8329	0.0273992
sp|P0DML2|CSH1_HUMAN	CSH1_HUMAN	Chorionic somatomammotropin hormone 1 (Choriomammotropin) (Lactogen) (Placental lactogen) (PL)	CSH1	1.82663	2.18404e-12
sp|P0DML3|CSH2_HUMAN	CSH2_HUMAN	Chorionic somatomammotropin hormone 2 (Choriomammotropin) (Lactogen) (Placental lactogen) (PL)	CSH2	1.82663	2.18404e-12
sp|P61619|S61A1_HUMAN	S61A1_HUMAN	Protein transport protein Sec61 subunit alpha isoform 1 (Sec61 alpha-1)	SEC61A1 SEC61A	1.81975	2.0903e-05
sp|P12270|TPR_HUMAN	TPR_HUMAN	Nucleoprotein TPR (Megator) (NPC-associated intranuclear protein) (Translocated promoter region protein)	TPR	1.81341	5.64224e-06
sp|P04792|HSPB1_HUMAN	HSPB1_HUMAN	Heat shock protein beta-1 (HspB1) (28 kDa heat shock protein) (Estrogen-regulated 24 kDa protein) (Heat shock 27 kDa protein) (HSP 27) (Stress-responsive protein 27) (SRP27)	HSPB1 HSP27 HSP28	1.81337	8.22015e-13
sp|Q71DI3|H32_HUMAN	H32_HUMAN	Histone H3.2 (H3-clustered histone 13) (H3-clustered histone 14) (H3-clustered histone 15) (Histone H3/m) (Histone H3/o)	H3C15 HIST2H3A; H3C14 H3F2 H3FM HIST2H3C; H3C13 HIST2H3D	1.81033	0.00455253
sp|O14745|NHRF1_HUMAN	NHRF1_HUMAN	Na(+)/H(+) exchange regulatory cofactor NHE-RF1 (NHERF-1) (Ezrin-radixin-moesin-binding phosphoprotein 50) (EBP50) (Regulatory cofactor of Na(+)/H(+) exchanger) (Sodium-hydrogen exchanger regulatory factor 1) (Solute carrier family 9 isoform A3 regulatory factor 1)	NHERF1 NHERF SLC9A3R1	1.80433	0.0112659
sp|P49961|ENTP1_HUMAN	ENTP1_HUMAN	Ectonucleoside triphosphate diphosphohydrolase 1 (EC 3.6.1.5) (ATP diphosphohydrolase) (ATP-DPH) (ATPDase) (Ecto-ATP diphosphohydrolase 1) (Ecto-ATPDase 1) (Ecto-ATPase 1) (Ecto-apyrase) (Lymphoid cell activation antigen) (Nucleoside triphosphate diphosphohydrolase 1) (NTPDase1) (CD antigen CD39)	ENTPD1 CD39	1.79697	0.000108336
sp|Q02978|M2OM_HUMAN	M2OM_HUMAN	Mitochondrial 2-oxoglutarate/malate carrier protein (OGCP) (alpha-oxoglutarate carrier) (Solute carrier family 25 member 11) (SLC25A11)	SLC25A11 SLC20A4	1.79204	2.60142e-08
sp|O95834|EMAL2_HUMAN	EMAL2_HUMAN	Echinoderm microtubule-associated protein-like 2 (EMAP-2) (HuEMAP-2)	EML2 EMAP2 EMAPL2	1.78745	0.0977767
sp|P24534|EF1B_HUMAN	EF1B_HUMAN	Elongation factor 1-beta (EF-1-beta)	EEF1B2 EEF1B EF1B	1.77643	0.00682701
sp|Q13595|TRA2A_HUMAN	TRA2A_HUMAN	Transformer-2 protein homolog alpha (TRA-2 alpha) (TRA2-alpha) (Transformer-2 protein homolog A)	TRA2A	1.76932	0.0803711
sp|P78386|KRT85_HUMAN	KRT85_HUMAN	Keratin, type II cuticular Hb5 (Hair keratin K2.12) (Keratin-85) (K85) (Type II hair keratin Hb5) (Type-II keratin Kb25)	KRT85 KRTHB5	1.76511	0.00276938
sp|P27824|CALX_HUMAN	CALX_HUMAN	Calnexin (IP90) (Major histocompatibility complex class I antigen-binding protein p88) (p90)	CANX	1.75262	1.34236e-15
sp|Q92804|RBP56_HUMAN	RBP56_HUMAN	TATA-binding protein-associated factor 2N (68 kDa TATA-binding protein-associated factor) (TAF(II)68) (TAFII68) (RNA-binding protein 56)	TAF15 RBP56 TAF2N	1.74973	3.73137e-07
sp|O43169|CYB5B_HUMAN	CYB5B_HUMAN	Cytochrome b5 type B (Cytochrome b5 outer mitochondrial membrane isoform)	CYB5B CYB5M OMB5	1.74515	0.139624
sp|P01877|IGHA2_HUMAN	IGHA2_HUMAN	Immunoglobulin heavy constant alpha 2 (Ig alpha-2 chain C region) (Ig alpha-2 chain C region BUT) (Ig alpha-2 chain C region LAN)	IGHA2	1.73252	0.620241
sp|Q9P0J0|NDUAD_HUMAN	NDUAD_HUMAN	NADH dehydrogenase [ubiquinone] 1 alpha subcomplex subunit 13 (Cell death regulatory protein GRIM-19) (Complex I-B16.6) (CI-B16.6) (Gene associated with retinoic and interferon-induced mortality 19 protein) (GRIM-19) (Gene associated with retinoic and IFN-induced mortality 19 protein) (NADH-ubiquinone oxidoreductase B16.6 subunit)	NDUFA13 GRIM19 CDA016 CGI-39	1.72581	0.0253388
sp|Q96E17|RAB3C_HUMAN	RAB3C_HUMAN	Ras-related protein Rab-3C	RAB3C	1.71514	0.197674
sp|Q16563|SYPL1_HUMAN	SYPL1_HUMAN	Synaptophysin-like protein 1 (Pantophysin)	SYPL1 SYPL	1.69761	0.0998081
sp|P08237|PFKAM_HUMAN	PFKAM_HUMAN	ATP-dependent 6-phosphofructokinase, muscle type (ATP-PFK) (PFK-M) (EC 2.7.1.11) (6-phosphofructokinase type A) (Phosphofructo-1-kinase isozyme A) (PFK-A) (Phosphohexokinase)	PFKM PFKX	1.69018	0.465466
sp|P62701|RS4X_HUMAN	RS4X_HUMAN	Small ribosomal subunit protein eS4, X isoform (40S ribosomal protein S4) (SCR10) (Single copy abundant mRNA protein)	RPS4X CCG2 RPS4 SCAR	1.68887	4.72277e-09
sp|P39023|RL3_HUMAN	RL3_HUMAN	Large ribosomal subunit protein uL3 (60S ribosomal protein L3) (HIV-1 TAR RNA-binding protein B) (TARBP-B)	RPL3 OK/SW-cl.32	1.68539	0.00131857
sp|P55795|HNRH2_HUMAN	HNRH2_HUMAN	Heterogeneous nuclear ribonucleoprotein H2 (hnRNP H2) (FTP-3) (Heterogeneous nuclear ribonucleoprotein H') (hnRNP H') [Cleaved into: Heterogeneous nuclear ribonucleoprotein H2, N-terminally processed]	HNRNPH2 FTP3 HNRPH2	1.67584	6.59641e-12
sp|P45880|VDAC2_HUMAN	VDAC2_HUMAN	Voltage-dependent anion-selective channel protein 2 (VDAC-2) (hVDAC2) (Outer mitochondrial membrane protein porin 2)	VDAC2	1.66449	1.08482e-14
sp|P62913|RL11_HUMAN	RL11_HUMAN	Large ribosomal subunit protein uL5 (60S ribosomal protein L11) (CLL-associated antigen KW-12)	RPL11	1.66388	0.0312966
sp|P18077|RL35A_HUMAN	RL35A_HUMAN	Large ribosomal subunit protein eL33 (60S ribosomal protein L35a) (Cell growth-inhibiting gene 33 protein)	RPL35A GIG33	1.66112	0.000112181
sp|P14314|GLU2B_HUMAN	GLU2B_HUMAN	Glucosidase 2 subunit beta (80K-H protein) (Glucosidase II subunit beta) (Protein kinase C substrate 60.1 kDa protein heavy chain) (PKCSH)	PRKCSH G19P1	1.656	0.000191669
sp|P31943|HNRH1_HUMAN	HNRH1_HUMAN	Heterogeneous nuclear ribonucleoprotein H (hnRNP H) [Cleaved into: Heterogeneous nuclear ribonucleoprotein H, N-terminally processed]	HNRNPH1 HNRPH HNRPH1	1.65562	8.96633e-13
sp|P20700|LMNB1_HUMAN	LMNB1_HUMAN	Lamin-B1	LMNB1 LMN2 LMNB	1.65414	1.51102e-13
sp|P07910|HNRPC_HUMAN	HNRPC_HUMAN	Heterogeneous nuclear ribonucleoproteins C1/C2 (hnRNP C1/C2)	HNRNPC HNRPC	1.64823	7.20139e-29
sp|O75923|DYSF_HUMAN	DYSF_HUMAN	Dysferlin (Dystrophy-associated fer-1-like protein) (Fer-1-like protein 1)	DYSF FER1L1	1.63089	5.98367e-05
sp|O75494|SRS10_HUMAN	SRS10_HUMAN	Serine/arginine-rich splicing factor 10 (40 kDa SR-repressor protein) (SRrp40) (FUS-interacting serine-arginine-rich protein 1) (Splicing factor SRp38) (Splicing factor, arginine/serine-rich 13A) (TLS-associated protein with Ser-Arg repeats) (TASR) (TLS-associated protein with SR repeats) (TLS-associated serine-arginine protein) (TLS-associated SR protein)	SRSF10 FUSIP1 FUSIP2 SFRS13A TASR	1.62787	0.0155917
sp|P62249|RS16_HUMAN	RS16_HUMAN	Small ribosomal subunit protein uS9 (40S ribosomal protein S16)	RPS16	1.62333	0.00040101
sp|P46782|RS5_HUMAN	RS5_HUMAN	Small ribosomal subunit protein uS7 (40S ribosomal protein S5) [Cleaved into: Small ribosomal subunit protein uS7, N-terminally processed (40S ribosomal protein S5, N-terminally processed)]	RPS5	1.60141	1.33119e-06
sp|P62820|RAB1A_HUMAN	RAB1A_HUMAN	Ras-related protein Rab-1A (EC 3.6.5.2) (YPT1-related protein)	RAB1A RAB1	1.58917	2.65934e-07
sp|P38646|GRP75_HUMAN	GRP75_HUMAN	Stress-70 protein, mitochondrial (75 kDa glucose-regulated protein) (GRP-75) (Heat shock 70 kDa protein 9) (Mortalin) (MOT) (Peptide-binding protein 74) (PBP74)	HSPA9 GRP75 HSPA9B mt-HSP70	1.58447	2.55985e-13
sp|P11233|RALA_HUMAN	RALA_HUMAN	Ras-related protein Ral-A (EC 3.6.5.2)	RALA RAL	1.5809	0.000917775
sp|O95833|CLIC3_HUMAN	CLIC3_HUMAN	Chloride intracellular channel protein 3	CLIC3	1.58022	8.57602e-06
sp|Q14152|EIF3A_HUMAN	EIF3A_HUMAN	Eukaryotic translation initiation factor 3 subunit A (eIF3a) (Eukaryotic translation initiation factor 3 subunit 10) (eIF-3-theta) (eIF3 p167) (eIF3 p180) (eIF3 p185)	EIF3A EIF3S10 KIAA0139	1.57928	5.44966e-13
sp|P62424|RL7A_HUMAN	RL7A_HUMAN	Large ribosomal subunit protein eL8 (60S ribosomal protein L7a) (PLA-X polypeptide) (Surfeit locus protein 3)	RPL7A SURF-3 SURF3	1.57506	1.5932e-07
sp|P43307|SSRA_HUMAN	SSRA_HUMAN	Translocon-associated protein subunit alpha (TRAP-alpha) (Signal sequence receptor subunit alpha) (SSR-alpha)	SSR1 TRAPA PSEC0262	1.5698	4.56965e-06
sp|Q8WXF0|SRS12_HUMAN	SRS12_HUMAN	Serine/arginine-rich splicing factor 12 (35 kDa SR repressor protein) (SRrp35) (Splicing factor, arginine/serine-rich 13B) (Splicing factor, arginine/serine-rich 19)	SRSF12 SFRS13B SFRS19 SRRP35	1.55995	0.121054
sp|O15371|EIF3D_HUMAN	EIF3D_HUMAN	Eukaryotic translation initiation factor 3 subunit D (eIF3d) (Eukaryotic translation initiation factor 3 subunit 7) (eIF-3-zeta) (eIF3 p66)	EIF3D EIF3S7	1.55778	0.00889093
sp|P62081|RS7_HUMAN	RS7_HUMAN	Small ribosomal subunit protein eS7 (40S ribosomal protein S7)	RPS7	1.5526	3.72986e-10
sp|Q07065|CKAP4_HUMAN	CKAP4_HUMAN	Cytoskeleton-associated protein 4 (63-kDa cytoskeleton-linking membrane protein) (Climp-63) (p63)	CKAP4	1.55082	1.67334e-25
sp|P14406|CX7A2_HUMAN	CX7A2_HUMAN	Cytochrome c oxidase subunit 7A2, mitochondrial (Cytochrome c oxidase subunit VIIa-liver/heart) (Cytochrome c oxidase subunit VIIa-L) (Cytochrome c oxidase subunit VIIaL)	COX7A2 COX7AL	1.54988	0.0200193
sp|O43390|HNRPR_HUMAN	HNRPR_HUMAN	Heterogeneous nuclear ribonucleoprotein R (hnRNP R)	HNRNPR HNRPR	1.54868	1.09044e-10
sp|P62750|RL23A_HUMAN	RL23A_HUMAN	Large ribosomal subunit protein uL23 (60S ribosomal protein L23a)	RPL23A	1.54736	1.10961e-07
sp|P51572|BAP31_HUMAN	BAP31_HUMAN	B-cell receptor-associated protein 31 (BCR-associated protein 31) (Bap31) (6C6-AG tumor-associated antigen) (Protein CDM) (p28)	BCAP31 BAP31 DXS1357E	1.54381	1.56563e-05
sp|Q14011|CIRBP_HUMAN	CIRBP_HUMAN	Cold-inducible RNA-binding protein (A18 hnRNP) (Glycine-rich RNA-binding protein CIRP)	CIRBP A18HNRNP CIRP	1.5377	1.19864e-05
sp|P11021|BIP_HUMAN	BIP_HUMAN	Endoplasmic reticulum chaperone BiP (EC 3.6.4.10) (78 kDa glucose-regulated protein) (GRP-78) (Binding-immunoglobulin protein) (BiP) (Heat shock protein 70 family protein 5) (HSP70 family protein 5) (Heat shock protein family A member 5) (Immunoglobulin heavy chain-binding protein)	HSPA5 GRP78	1.5367	8.27456e-26
sp|Q03252|LMNB2_HUMAN	LMNB2_HUMAN	Lamin-B2	LMNB2 LMN2	1.53574	2.5498e-21
sp|P25789|PSA4_HUMAN	PSA4_HUMAN	Proteasome subunit alpha type-4 (Macropain subunit C9) (Multicatalytic endopeptidase complex subunit C9) (Proteasome component C9) (Proteasome subunit L)	PSMA4 HC9 PSC9	1.53445	0.521544
sp|Q15084|PDIA6_HUMAN	PDIA6_HUMAN	Protein disulfide-isomerase A6 (EC 5.3.4.1) (Endoplasmic reticulum protein 5) (ER protein 5) (ERp5) (Protein disulfide isomerase P5) (Thioredoxin domain-containing protein 7)	PDIA6 ERP5 P5 TXNDC7	1.52001	5.56946e-21
sp|P61923|COPZ1_HUMAN	COPZ1_HUMAN	Coatomer subunit zeta-1 (Zeta-1-coat protein) (Zeta-1 COP)	COPZ1 COPZ CGI-120 HSPC181	1.51997	0.307505
sp|P35268|RL22_HUMAN	RL22_HUMAN	Large ribosomal subunit protein eL22 (60S ribosomal protein L22) (EBER-associated protein) (EAP) (Epstein-Barr virus small RNA-associated protein) (Heparin-binding protein HBp15)	RPL22	1.5177	0.0154579
sp|Q02543|RL18A_HUMAN	RL18A_HUMAN	Large ribosomal subunit protein eL20 (60S ribosomal protein L18a)	RPL18A	1.51065	2.71429e-09
sp|O95758|PTBP3_HUMAN	PTBP3_HUMAN	Polypyrimidine tract-binding protein 3 (Regulator of differentiation 1) (Rod1)	PTBP3 ROD1	1.50973	2.34933e-05
sp|P02511|CRYAB_HUMAN	CRYAB_HUMAN	Alpha-crystallin B chain (Alpha(B)-crystallin) (Heat shock protein beta-5) (HspB5) (Renal carcinoma antigen NY-REN-27) (Rosenthal fiber component)	CRYAB CRYA2 HSPB5	1.50908	0.0204548
sp|P09651|ROA1_HUMAN	ROA1_HUMAN	Heterogeneous nuclear ribonucleoprotein A1 (hnRNP A1) (Helix-destabilizing protein) (Single-strand RNA-binding protein) (hnRNP core protein A1) [Cleaved into: Heterogeneous nuclear ribonucleoprotein A1, N-terminally processed]	HNRNPA1 HNRPA1	1.50674	2.03922e-20
sp|Q9GZV4|IF5A2_HUMAN	IF5A2_HUMAN	Eukaryotic translation initiation factor 5A-2 (eIF-5A-2) (eIF-5A2) (Eukaryotic initiation factor 5A isoform 2)	EIF5A2	1.49607	0.104044
sp|Q5SSJ5|HP1B3_HUMAN	HP1B3_HUMAN	Heterochromatin protein 1-binding protein 3 (Protein HP1-BP74)	HP1BP3	1.49209	6.24047e-11
sp|O75489|NDUS3_HUMAN	NDUS3_HUMAN	NADH dehydrogenase [ubiquinone] iron-sulfur protein 3, mitochondrial (EC 7.1.1.2) (Complex I-30kD) (CI-30kD) (NADH-ubiquinone oxidoreductase 30 kDa subunit)	NDUFS3	1.48734	0.0541667
sp|Q02218|ODO1_HUMAN	ODO1_HUMAN	2-oxoglutarate dehydrogenase complex component E1 (E1o) (OGDC-E1) (OGDH-E1) (EC 1.2.4.2) (2-oxoglutarate dehydrogenase, mitochondrial) (Alpha-ketoglutarate dehydrogenase) (Alpha-KGDH-E1) (Thiamine diphosphate (ThDP)-dependent 2-oxoglutarate dehydrogenase)	OGDH	1.48162	0.000308448
sp|P09497|CLCB_HUMAN	CLCB_HUMAN	Clathrin light chain B (Lcb)	CLTB	1.47874	0.000504386
sp|O00303|EIF3F_HUMAN	EIF3F_HUMAN	Eukaryotic translation initiation factor 3 subunit F (eIF3f) (Deubiquitinating enzyme eIF3f) (EC 3.4.19.12) (Eukaryotic translation initiation factor 3 subunit 5) (eIF-3-epsilon) (eIF3 p47)	EIF3F EIF3S5	1.47806	0.00683445
sp|P62753|RS6_HUMAN	RS6_HUMAN	Small ribosomal subunit protein eS6 (40S ribosomal protein S6) (Phosphoprotein NP33)	RPS6 OK/SW-cl.2	1.47742	0.0313714
sp|Q08211|DHX9_HUMAN	DHX9_HUMAN	ATP-dependent RNA helicase A (EC 3.6.4.13) (DEAH box protein 9) (DExH-box helicase 9) (Leukophysin) (LKP) (Nuclear DNA helicase II) (NDH II) (RNA helicase A)	DHX9 DDX9 LKP NDH2	1.47455	1.42007e-17
sp|P62906|RL10A_HUMAN	RL10A_HUMAN	Large ribosomal subunit protein uL1 (60S ribosomal protein L10a) (CSA-19) (Neural precursor cell expressed developmentally down-regulated protein 6) (NEDD-6)	RPL10A NEDD6	1.47063	0.0010025
sp|O95831|AIFM1_HUMAN	AIFM1_HUMAN	Apoptosis-inducing factor 1, mitochondrial (EC 1.6.99.-) (Programmed cell death protein 8)	AIFM1 AIF PDCD8	1.47039	0.00276938
sp|O75367|H2AY_HUMAN	H2AY_HUMAN	Core histone macro-H2A.1 (Histone macroH2A1) (mH2A1) (Histone H2A.y) (H2A/y) (Medulloblastoma antigen MU-MB-50.205)	MACROH2A1 H2AFY	1.46366	2.71429e-09
sp|P36578|RL4_HUMAN	RL4_HUMAN	Large ribosomal subunit protein uL4 (60S ribosomal protein L1) (60S ribosomal protein L4)	RPL4 RPL1	1.45923	7.70762e-14
sp|A0A2R8Y4L2|RA1L3_HUMAN	RA1L3_HUMAN	Heterogeneous nuclear ribonucleoprotein A1-like 3 (Heterogeneous nuclear ribonucleoprotein A1 pseudogene 48)	HNRNPA1L3 HNRNPA1P48	1.45818	4.9301e-13
sp|Q9NQ39|RS10L_HUMAN	RS10L_HUMAN	Putative ribosomal protein eS10-like (Putative 40S ribosomal protein S10-like)	RPS10P5 RPS10L	1.45761	0.292989
sp|Q92499|DDX1_HUMAN	DDX1_HUMAN	ATP-dependent RNA helicase DDX1 (EC 3.6.4.13) (DEAD box protein 1) (DEAD box protein retinoblastoma) (DBP-RB)	DDX1	1.45593	1.37609e-07
sp|P60866|RS20_HUMAN	RS20_HUMAN	Small ribosomal subunit protein uS10 (40S ribosomal protein S20)	RPS20	1.45482	0.0553672
sp|Q9BS26|ERP44_HUMAN	ERP44_HUMAN	Endoplasmic reticulum resident protein 44 (ER protein 44) (ERp44) (Thioredoxin domain-containing protein 4)	ERP44 KIAA0573 TXNDC4 UNQ532/PRO1075	1.45352	8.36791e-05
sp|P55060|XPO2_HUMAN	XPO2_HUMAN	Exportin-2 (Exp2) (Cellular apoptosis susceptibility protein) (Chromosome segregation 1-like protein) (Importin-alpha re-exporter)	CSE1L CAS XPO2	1.44957	0.0438873
sp|P51571|SSRD_HUMAN	SSRD_HUMAN	Translocon-associated protein subunit delta (TRAP-delta) (Signal sequence receptor subunit delta) (SSR-delta)	SSR4 TRAPD	1.44543	2.04911e-05
sp|Q92973|TNPO1_HUMAN	TNPO1_HUMAN	Transportin-1 (Importin beta-2) (Karyopherin beta-2) (M9 region interaction protein) (MIP)	TNPO1 KPNB2 MIP1 TRN	1.44476	0.00227074
sp|P26373|RL13_HUMAN	RL13_HUMAN	Large ribosomal subunit protein eL13 (60S ribosomal protein L13) (Breast basic conserved protein 1)	RPL13 BBC1 OK/SW-cl.46	1.44076	5.4766e-15
sp|P13473|LAMP2_HUMAN	LAMP2_HUMAN	Lysosome-associated membrane glycoprotein 2 (LAMP-2) (Lysosome-associated membrane protein 2) (CD107 antigen-like family member B) (LGP-96) (CD antigen CD107b)	LAMP2	1.4363	1.09319e-05
sp|Q9P2X0|DPM3_HUMAN	DPM3_HUMAN	Dolichol-phosphate mannosyltransferase subunit 3 (Dolichol-phosphate mannose synthase subunit 3) (DPM synthase subunit 3) (Dolichyl-phosphate beta-D-mannosyltransferase subunit 3) (Mannose-P-dolichol synthase subunit 3) (MPD synthase subunit 3) (Prostin-1)	DPM3	1.43624	0.0899972
sp|Q32P51|RA1L2_HUMAN	RA1L2_HUMAN	Heterogeneous nuclear ribonucleoprotein A1-like 2 (hnRNP A1-like 2) (hnRNP core protein A1-like 2)	HNRNPA1L2 HNRNPA1L	1.43397	3.2374e-10
sp|P52272|HNRPM_HUMAN	HNRPM_HUMAN	Heterogeneous nuclear ribonucleoprotein M (hnRNP M)	HNRNPM HNRPM NAGR1	1.42588	1.02201e-18
sp|P62195|PRS8_HUMAN	PRS8_HUMAN	26S proteasome regulatory subunit 8 (26S proteasome AAA-ATPase subunit RPT6) (Proteasome 26S subunit ATPase 5) (Proteasome subunit p45) (Thyroid hormone receptor-interacting protein 1) (TRIP1) (p45/SUG)	PSMC5 SUG1	1.42521	0.0920815
sp|P30101|PDIA3_HUMAN	PDIA3_HUMAN	Protein disulfide-isomerase A3 (EC 5.3.4.1) (58 kDa glucose-regulated protein) (58 kDa microsomal protein) (p58) (Disulfide isomerase ER-60) (Endoplasmic reticulum resident protein 57) (ER protein 57) (ERp57) (Endoplasmic reticulum resident protein 60) (ER protein 60) (ERp60)	PDIA3 ERP57 ERP60 GRP58	1.42466	3.69047e-39
sp|Q92764|KRT35_HUMAN	KRT35_HUMAN	Keratin, type I cuticular Ha5 (Hair keratin, type I Ha5) (Keratin-35) (K35)	KRT35 HHA5 HKA5 KRTHA5	1.40732	0.438334
sp|Q9UBI6|GBG12_HUMAN	GBG12_HUMAN	Guanine nucleotide-binding protein G(I)/G(S)/G(O) subunit gamma-12	GNG12	1.4026	0.00112545
sp|P32969|RL9_HUMAN	RL9_HUMAN	Large ribosomal subunit protein uL6 (60S ribosomal protein L9)	RPL9 OK/SW-cl.103; RPL9P7; RPL9P8; RPL9P9	1.40013	0.00043598
sp|P08758|ANXA5_HUMAN	ANXA5_HUMAN	Annexin A5 (Anchorin CII) (Annexin V) (Annexin-5) (Calphobindin I) (CPB-I) (Endonexin II) (Lipocortin V) (Placental anticoagulant protein 4) (PP4) (Placental anticoagulant protein I) (PAP-I) (Thromboplastin inhibitor) (Vascular anticoagulant-alpha) (VAC-alpha)	ANXA5 ANX5 ENX2 PP4	1.39162	6.99379e-20
sp|P40429|RL13A_HUMAN	RL13A_HUMAN	Large ribosomal subunit protein uL13 (23 kDa highly basic protein) (60S ribosomal protein L13a)	RPL13A	1.3911	9.78466e-06
sp|P05120|PAI2_HUMAN	PAI2_HUMAN	Plasminogen activator inhibitor 2 (PAI-2) (Monocyte Arg-serpin) (Placental plasminogen activator inhibitor) (Serpin B2) (Urokinase inhibitor)	SERPINB2 PAI2 PLANH2	1.38832	6.36459e-05
sp|P21796|VDAC1_HUMAN	VDAC1_HUMAN	Voltage-dependent anion-selective channel protein 1 (VDAC-1) (hVDAC1) (Outer mitochondrial membrane protein porin 1) (Plasmalemmal porin) (Porin 31HL) (Porin 31HM)	VDAC1 VDAC	1.38602	6.13e-05
sp|Q9UNF0|PACN2_HUMAN	PACN2_HUMAN	Protein kinase C and casein kinase substrate in neurons protein 2 (Syndapin-2) (Syndapin-II) (SdpII)	PACSIN2	1.3807	0.000417689
sp|Q53EL6|PDCD4_HUMAN	PDCD4_HUMAN	Programmed cell death protein 4 (Neoplastic transformation inhibitor protein) (Nuclear antigen H731-like) (Protein 197/15a)	PDCD4 H731	1.37763	0.000149283
sp|P61106|RAB14_HUMAN	RAB14_HUMAN	Ras-related protein Rab-14	RAB14	1.37359	0.00941678
sp|P49207|RL34_HUMAN	RL34_HUMAN	Large ribosomal subunit protein eL34 (60S ribosomal protein L34)	RPL34	1.37103	0.00067227
sp|P46779|RL28_HUMAN	RL28_HUMAN	Large ribosomal subunit protein eL28 (60S ribosomal protein L28)	RPL28	1.37093	1.61791e-05
sp|Q4G0F5|VP26B_HUMAN	VP26B_HUMAN	Vacuolar protein sorting-associated protein 26B (Vesicle protein sorting 26B)	VPS26B	1.36925	0.148034
sp|O15127|SCAM2_HUMAN	SCAM2_HUMAN	Secretory carrier-associated membrane protein 2 (Secretory carrier membrane protein 2)	SCAMP2	1.36849	0.00276938
sp|P18085|ARF4_HUMAN	ARF4_HUMAN	ADP-ribosylation factor 4	ARF4 ARF2	1.36819	2.12872e-06
sp|Q92841|DDX17_HUMAN	DDX17_HUMAN	Probable ATP-dependent RNA helicase DDX17 (EC 3.6.4.13) (DEAD box protein 17) (DEAD box protein p72) (DEAD box protein p82) (RNA-dependent helicase p72)	DDX17	1.36559	2.72224e-11
sp|P17844|DDX5_HUMAN	DDX5_HUMAN	Probable ATP-dependent RNA helicase DDX5 (EC 3.6.4.13) (DEAD box protein 5) (RNA helicase p68)	DDX5 G17P1 HELR HLR1	1.35815	2.74941e-07
sp|P62854|RS26_HUMAN	RS26_HUMAN	Small ribosomal subunit protein eS26 (40S ribosomal protein S26)	RPS26	1.34716	0.000441642
sp|P0C0L4|CO4A_HUMAN	CO4A_HUMAN	Complement C4-A (Acidic complement C4) (C3 and PZP-like alpha-2-macroglobulin domain-containing protein 2) [Cleaved into: Complement C4 beta chain; Complement C4-A alpha chain; C4a anaphylatoxin; C4b-A; C4d-A; Complement C4 gamma chain]	C4A CO4 CPAMD2	1.34378	0.00100474
sp|P0C0L5|CO4B_HUMAN	CO4B_HUMAN	Complement C4-B (Basic complement C4) (C3 and PZP-like alpha-2-macroglobulin domain-containing protein 3) [Cleaved into: Complement C4 beta chain; Complement C4-B alpha chain; C4a anaphylatoxin; C4b-B; C4d-B; Complement C4 gamma chain]	C4B CO4 CPAMD3; C4B_2	1.34378	0.00100474
sp|O60812|HNRC1_HUMAN	HNRC1_HUMAN	Heterogeneous nuclear ribonucleoprotein C-like 1 (hnRNP C-like-1) (hnRNP core protein C-like 1)	HNRNPCL1 HNRPCL1	1.3432	3.89479e-10
sp|Q9NX63|MIC19_HUMAN	MIC19_HUMAN	MICOS complex subunit MIC19 (Coiled-coil-helix-coiled-coil-helix domain-containing protein 3)	CHCHD3 MIC19 MINOS3	1.34038	2.53693e-05
sp|P53992|SC24C_HUMAN	SC24C_HUMAN	Protein transport protein Sec24C (SEC24-related protein C)	SEC24C KIAA0079	1.33954	0.00343947
sp|P61626|LYSC_HUMAN	LYSC_HUMAN	Lysozyme C (EC 3.2.1.17) (1,4-beta-N-acetylmuramidase C)	LYZ LZM	1.33629	0.0842293
sp|B2RXH8|HNRC2_HUMAN	HNRC2_HUMAN	Heterogeneous nuclear ribonucleoprotein C-like 2 (hnRNP C-like-2)	HNRNPCL2 HNRNPCP5	1.33464	1.11756e-09
sp|B7ZW38|HNRC3_HUMAN	HNRC3_HUMAN	Heterogeneous nuclear ribonucleoprotein C-like 3	HNRNPCL3	1.33464	1.11756e-09
sp|P0DMR1|HNRC4_HUMAN	HNRC4_HUMAN	Heterogeneous nuclear ribonucleoprotein C-like 4	HNRNPCL4	1.33464	1.11756e-09
sp|P36406|TRI23_HUMAN	TRI23_HUMAN	E3 ubiquitin-protein ligase TRIM23 (EC 2.3.2.27) (ADP-ribosylation factor domain-containing protein 1) (GTP-binding protein ARD-1) (RING finger protein 46) (RING-type E3 ubiquitin transferase TRIM23) (Tripartite motif-containing protein 23)	TRIM23 ARD1 ARFD1 RNF46	1.32936	2.53387e-05
sp|Q15691|MARE1_HUMAN	MARE1_HUMAN	Microtubule-associated protein RP/EB family member 1 (APC-binding protein EB1) (End-binding protein 1) (EB1)	MAPRE1	1.32908	0.0231462
sp|P08729|K2C7_HUMAN	K2C7_HUMAN	Keratin, type II cytoskeletal 7 (Cytokeratin-7) (CK-7) (Keratin-7) (K7) (Sarcolectin) (Type-II keratin Kb7)	KRT7 SCL	1.32432	2.5346e-07
sp|P61353|RL27_HUMAN	RL27_HUMAN	Large ribosomal subunit protein eL27 (60S ribosomal protein L27)	RPL27	1.32414	1.08489e-05
sp|P84085|ARF5_HUMAN	ARF5_HUMAN	ADP-ribosylation factor 5	ARF5	1.32395	8.38083e-06
sp|P21128|ENDOU_HUMAN	ENDOU_HUMAN	Uridylate-specific endoribonuclease (EC 4.6.1.-) (Placental protein 11) (PP11) (Protein endoU)	ENDOU	1.32394	0.00324786
sp|P23396|RS3_HUMAN	RS3_HUMAN	Small ribosomal subunit protein uS3 (40S ribosomal protein S3) (EC 4.2.99.18)	RPS3 OK/SW-cl.26	1.32363	3.4921e-14
sp|P58107|EPIPL_HUMAN	EPIPL_HUMAN	Epiplakin (450 kDa epidermal antigen)	EPPK1 EPIPL	1.31984	0.000775063
sp|P11234|RALB_HUMAN	RALB_HUMAN	Ras-related protein Ral-B (EC 3.6.5.2)	RALB	1.31889	0.000242642
sp|Q9H9S3|S61A2_HUMAN	S61A2_HUMAN	Protein transport protein Sec61 subunit alpha isoform 2 (Sec61 alpha-2)	SEC61A2	1.31489	0.00750535
sp|P09669|COX6C_HUMAN	COX6C_HUMAN	Cytochrome c oxidase subunit 6C (Cytochrome c oxidase polypeptide VIc)	COX6C	1.31073	3.21125e-05
sp|O60506|HNRPQ_HUMAN	HNRPQ_HUMAN	Heterogeneous nuclear ribonucleoprotein Q (hnRNP Q) (Glycine- and tyrosine-rich RNA-binding protein) (GRY-RBP) (NS1-associated protein 1) (Synaptotagmin-binding, cytoplasmic RNA-interacting protein)	SYNCRIP HNRPQ NSAP1	1.31023	6.77178e-09
sp|P61313|RL15_HUMAN	RL15_HUMAN	Large ribosomal subunit protein eL15 (60S ribosomal protein L15)	RPL15 EC45 TCBAP0781	1.30746	1.87341e-08
sp|P62330|ARF6_HUMAN	ARF6_HUMAN	ADP-ribosylation factor 6 (EC 3.6.5.2)	ARF6	1.30621	0.000371569
sp|O43143|DHX15_HUMAN	DHX15_HUMAN	ATP-dependent RNA helicase DHX15 (EC 3.6.4.13) (ATP-dependent RNA helicase #46) (DEAH box protein 15) (Splicing factor Prp43) (hPrp43)	DHX15 DBP1 DDX15	1.30488	3.63628e-05
sp|P50895|BCAM_HUMAN	BCAM_HUMAN	Basal cell adhesion molecule (Auberger B antigen) (B-CAM cell surface glycoprotein) (F8/G253 antigen) (Lutheran antigen) (Lutheran blood group glycoprotein) (CD antigen CD239)	BCAM LU MSK19	1.30425	0.000750536
sp|Q15293|RCN1_HUMAN	RCN1_HUMAN	Reticulocalbin-1	RCN1 RCN	1.29699	0.00067227
sp|P62495|ERF1_HUMAN	ERF1_HUMAN	Eukaryotic peptide chain release factor subunit 1 (Eukaryotic release factor 1) (eRF1) (Protein Cl1) (TB3-1)	ETF1 ERF1 RF1 SUP45L1	1.28672	0.0530196
sp|P61020|RAB5B_HUMAN	RAB5B_HUMAN	Ras-related protein Rab-5B (EC 3.6.5.2)	RAB5B	1.28507	2.45033e-05
sp|P13073|COX41_HUMAN	COX41_HUMAN	Cytochrome c oxidase subunit 4 isoform 1, mitochondrial (Cytochrome c oxidase polypeptide IV) (Cytochrome c oxidase subunit IV isoform 1) (COX IV-1)	COX4I1 COX4	1.28235	0.00123742
sp|P20674|COX5A_HUMAN	COX5A_HUMAN	Cytochrome c oxidase subunit 5A, mitochondrial (Cytochrome c oxidase polypeptide Va)	COX5A	1.28226	7.94479e-06
sp|P26641|EF1G_HUMAN	EF1G_HUMAN	Elongation factor 1-gamma (EF-1-gamma) (eEF-1B gamma)	EEF1G EF1G PRO1608	1.28079	3.88044e-06
sp|Q14103|HNRPD_HUMAN	HNRPD_HUMAN	Heterogeneous nuclear ribonucleoprotein D0 (hnRNP D0) (AU-rich element RNA-binding protein 1)	HNRNPD AUF1 HNRPD	1.27909	1.54073e-07
sp|P54136|SYRC_HUMAN	SYRC_HUMAN	Arginine--tRNA ligase, cytoplasmic (EC 6.1.1.19) (Arginyl-tRNA synthetase) (ArgRS)	RARS1 RARS	1.27543	0.0270983
sp|Q13263|TIF1B_HUMAN	TIF1B_HUMAN	Transcription intermediary factor 1-beta (TIF1-beta) (E3 SUMO-protein ligase TRIM28) (EC 2.3.2.27) (KRAB-associated protein 1) (KAP-1) (KRAB-interacting protein 1) (KRIP-1) (Nuclear corepressor KAP-1) (RING finger protein 96) (RING-type E3 ubiquitin transferase TIF1-beta) (Tripartite motif-containing protein 28)	TRIM28 KAP1 RNF96 TIF1B	1.27456	0.00975557
sp|O75821|EIF3G_HUMAN	EIF3G_HUMAN	Eukaryotic translation initiation factor 3 subunit G (eIF3g) (Eukaryotic translation initiation factor 3 RNA-binding subunit) (eIF-3 RNA-binding subunit) (Eukaryotic translation initiation factor 3 subunit 4) (eIF-3-delta) (eIF3 p42) (eIF3 p44)	EIF3G EIF3S4	1.27126	2.25407e-06
sp|P18621|RL17_HUMAN	RL17_HUMAN	Large ribosomal subunit protein uL22 (60S ribosomal protein L17) (60S ribosomal protein L23) (PD-1)	RPL17	1.27059	0.00211139
sp|P0DMM9|ST1A3_HUMAN	ST1A3_HUMAN	Sulfotransferase 1A3 (ST1A3) (EC 2.8.2.1) (Aryl sulfotransferase 1A3/1A4) (Catecholamine-sulfating phenol sulfotransferase) (HAST3) (M-PST) (Monoamine-sulfating phenol sulfotransferase) (Placental estrogen sulfotransferase) (Sulfotransferase 1A3/1A4) (Sulfotransferase, monoamine-preferring) (Thermolabile phenol sulfotransferase) (TL-PST)	SULT1A3 STM	1.26798	0.0742112
sp|P0DMN0|ST1A4_HUMAN	ST1A4_HUMAN	Sulfotransferase 1A4 (ST1A4) (EC 2.8.2.1) (Aryl sulfotransferase 1A3/1A4) (Sulfotransferase 1A3/1A4)	SULT1A4	1.26798	0.0742112
sp|P50225|ST1A1_HUMAN	ST1A1_HUMAN	Sulfotransferase 1A1 (ST1A1) (EC 2.8.2.1) (Aryl sulfotransferase 1) (HAST1/HAST2) (Phenol sulfotransferase 1) (Phenol-sulfating phenol sulfotransferase 1) (P-PST 1) (ST1A3) (Thermostable phenol sulfotransferase) (Ts-PST)	SULT1A1 STP STP1 OK/SW-cl.88	1.26798	0.0742112
sp|P50226|ST1A2_HUMAN	ST1A2_HUMAN	Sulfotransferase 1A2 (ST1A2) (EC 2.8.2.1) (Aryl sulfotransferase 2) (Phenol sulfotransferase 2) (Phenol-sulfating phenol sulfotransferase 2) (P-PST 2)	SULT1A2 STP2	1.26798	0.0742112
sp|P40939|ECHA_HUMAN	ECHA_HUMAN	Trifunctional enzyme subunit alpha, mitochondrial (78 kDa gastrin-binding protein) (Monolysocardiolipin acyltransferase) (EC 2.3.1.-) (TP-alpha) [Includes: Long-chain enoyl-CoA hydratase (EC 4.2.1.17); Long chain 3-hydroxyacyl-CoA dehydrogenase (EC 1.1.1.211)]	HADHA HADH	1.26786	3.12383e-06
sp|P62277|RS13_HUMAN	RS13_HUMAN	Small ribosomal subunit protein uS15 (40S ribosomal protein S13)	RPS13	1.26658	4.42009e-06
sp|P14625|ENPL_HUMAN	ENPL_HUMAN	Endoplasmin (94 kDa glucose-regulated protein) (GRP-94) (Heat shock protein 90 kDa beta member 1) (Tumor rejection antigen 1) (gp96 homolog)	HSP90B1 GRP94 TRA1	1.2637	1.49806e-41
sp|O75643|U520_HUMAN	U520_HUMAN	U5 small nuclear ribonucleoprotein 200 kDa helicase (EC 3.6.4.13) (Activating signal cointegrator 1 complex subunit 3-like 1) (BRR2 homolog) (U5 snRNP-specific 200 kDa protein) (U5-200KD)	SNRNP200 ASCC3L1 BRR2 HELIC2 KIAA0788	1.26267	0.108969
sp|Q9P0M6|H2AW_HUMAN	H2AW_HUMAN	Core histone macro-H2A.2 (Histone macroH2A2) (mH2A2)	MACROH2A2 H2AFY2	1.26248	5.33342e-06
sp|Q13011|ECH1_HUMAN	ECH1_HUMAN	Delta(3,5)-Delta(2,4)-dienoyl-CoA isomerase, mitochondrial (EC 5.3.3.-)	ECH1	1.2608	0.0232778
sp|P21980|TGM2_HUMAN	TGM2_HUMAN	Protein-glutamine gamma-glutamyltransferase 2 (EC 2.3.2.13) (Erythrocyte transglutaminase) (Heart G alpha(h)) (hhG alpha(h)) (Isopeptidase TGM2) (EC 3.4.-.-) (Protein G alpha(h)) (G(h)) (Protein-glutamine deamidase TGM2) (EC 3.5.1.44) (Protein-glutamine dopaminyltransferase TGM2) (EC 2.3.1.-) (Protein-glutamine histaminyltransferase TGM2) (EC 2.3.1.-) (Protein-glutamine noradrenalinyltransferase …	TGM2	1.25837	9.32993e-17
sp|Q00839|HNRPU_HUMAN	HNRPU_HUMAN	Heterogeneous nuclear ribonucleoprotein U (hnRNP U) (GRIP120) (Nuclear p120 ribonucleoprotein) (Scaffold-attachment factor A) (SAF-A) (p120) (pp120)	HNRNPU C1orf199 HNRPU SAFA U21.1	1.25724	6.49109e-15
sp|A0A8I5KQE6|RPSA2_HUMAN	RPSA2_HUMAN	Small ribosomal subunit protein uS2B (37 kDa laminin receptor precursor) (37LRP) (37/67 kDa laminin receptor) (LRP/LR) (40S ribosomal protein SA) (40S ribosomal protein SA2) (67 kDa laminin receptor) (67LR) (Laminin receptor 1) (LamR) (Laminin-binding protein precursor p40) (LBP/p40)	RPSA2 RPSA RPSAP58	1.25634	4.14221e-08
sp|P10809|CH60_HUMAN	CH60_HUMAN	60 kDa heat shock protein, mitochondrial (EC 5.6.1.7) (60 kDa chaperonin) (Chaperonin 60) (CPN60) (Heat shock protein 60) (HSP-60) (Hsp60) (HuCHA60) (Mitochondrial matrix protein P1) (P60 lymphocyte protein)	HSPD1 HSP60	1.25218	3.83328e-20
sp|P31949|S10AB_HUMAN	S10AB_HUMAN	Protein S100-A11 (Calgizzarin) (Metastatic lymph node gene 70 protein) (MLN 70) (Protein S100-C) (S100 calcium-binding protein A11) [Cleaved into: Protein S100-A11, N-terminally processed]	S100A11 MLN70 S100C	1.25005	0.0202277
sp|P23284|PPIB_HUMAN	PPIB_HUMAN	Peptidyl-prolyl cis-trans isomerase B (PPIase B) (EC 5.2.1.8) (CYP-S1) (Cyclophilin B) (Rotamase B) (S-cyclophilin) (SCYLP)	PPIB CYPB	1.24702	0.000755826
sp|P62910|RL32_HUMAN	RL32_HUMAN	Large ribosomal subunit protein eL32 (60S ribosomal protein L32)	RPL32 PP9932	1.23964	9.45567e-07
sp|P55084|ECHB_HUMAN	ECHB_HUMAN	Trifunctional enzyme subunit beta, mitochondrial (TP-beta) [Includes: 3-ketoacyl-CoA thiolase (EC 2.3.1.155) (EC 2.3.1.16) (Acetyl-CoA acyltransferase) (Beta-ketothiolase)]	HADHB MSTP029	1.23794	3.11701e-11
sp|Q92945|FUBP2_HUMAN	FUBP2_HUMAN	Far upstream element-binding protein 2 (FUSE-binding protein 2) (KH type-splicing regulatory protein) (KSRP) (p75)	KHSRP FUBP2	1.23557	1.1487e-05
sp|P05388|RLA0_HUMAN	RLA0_HUMAN	Large ribosomal subunit protein uL10 (60S acidic ribosomal protein P0) (60S ribosomal protein L10E)	RPLP0	1.23319	8.52992e-08
sp|P09622|DLDH_HUMAN	DLDH_HUMAN	Dihydrolipoyl dehydrogenase, mitochondrial (EC 1.8.1.4) (Dihydrolipoamide dehydrogenase) (Glycine cleavage system L protein)	DLD GCSL LAD PHE3	1.23162	8.58166e-05
sp|P54727|RD23B_HUMAN	RD23B_HUMAN	UV excision repair protein RAD23 homolog B (HR23B) (hHR23B) (XP-C repair-complementing complex 58 kDa protein) (p58)	RAD23B	1.22675	5.01975e-07
sp|P07237|PDIA1_HUMAN	PDIA1_HUMAN	Protein disulfide-isomerase (PDI) (EC 5.3.4.1) (Cellular thyroid hormone-binding protein) (Prolyl 4-hydroxylase subunit beta) (p55)	P4HB ERBA2L PDI PDIA1 PO4DB	1.22297	7.80176e-31
sp|P22090|RS4Y1_HUMAN	RS4Y1_HUMAN	Small ribosomal subunit protein eS4, Y isoform 1 (40S ribosomal protein S4)	RPS4Y1 RPS4Y PRO2646	1.21845	0.00556065
sp|Q8TD47|RS4Y2_HUMAN	RS4Y2_HUMAN	Small ribosomal subunit protein eS4, Y isoform 2 (40S ribosomal protein S4, Y isoform 2)	RPS4Y2 RPS4Y2P	1.21845	0.00556065
sp|O14979|HNRDL_HUMAN	HNRDL_HUMAN	Heterogeneous nuclear ribonucleoprotein D-like (hnRNP D-like) (hnRNP DL) (AU-rich element RNA-binding factor) (JKT41-binding protein) (Protein laAUF1)	HNRNPDL HNRPDL JKTBP	1.21352	0.000252227
sp|P08865|RSSA_HUMAN	RSSA_HUMAN	Small ribosomal subunit protein uS2 (37 kDa laminin receptor precursor) (37LRP) (37/67 kDa laminin receptor) (LRP/LR) (40S ribosomal protein SA) (67 kDa laminin receptor) (67LR) (Colon carcinoma laminin-binding protein) (Laminin receptor 1) (LamR) (Laminin-binding protein precursor p40) (LBP/p40) (Multidrug resistance-associated protein MGr1-Ag) (NEM/1CHD4)	RPSA LAMBR LAMR1	1.2069	7.25159e-09
sp|Q9UBQ5|EIF3K_HUMAN	EIF3K_HUMAN	Eukaryotic translation initiation factor 3 subunit K (eIF3k) (Eukaryotic translation initiation factor 3 subunit 12) (Muscle-specific gene M9 protein) (PLAC-24) (eIF-3 p25) (eIF-3 p28)	EIF3K EIF3S12 ARG134 HSPC029 MSTP001 PTD001	1.20689	0.162432
sp|P68871|HBB_HUMAN	HBB_HUMAN	Hemoglobin subunit beta (Beta-globin) (Hemoglobin beta chain) [Cleaved into: LVV-hemorphin-7; Spinorphin]	HBB	1.20565	4.10702e-06
sp|Q6NVV1|R13P3_HUMAN	R13P3_HUMAN	Putative ribosomal protein uL13-like (60S ribosomal protein L13a pseudogene 3) (Putative 60S ribosomal protein L13a protein RPL13AP3)	RPL13AP3	1.19676	7.50524e-05
sp|Q9BTV4|TMM43_HUMAN	TMM43_HUMAN	Transmembrane protein 43 (Protein LUMA)	TMEM43 UNQ2564/PRO6244	1.19294	0.07124
sp|P23246|SFPQ_HUMAN	SFPQ_HUMAN	Splicing factor, proline- and glutamine-rich (100 kDa DNA-pairing protein) (hPOMp100) (DNA-binding p52/p100 complex, 100 kDa subunit) (Polypyrimidine tract-binding protein-associated-splicing factor) (PSF) (PTB-associated-splicing factor)	SFPQ PSF	1.19173	1.90588e-07
sp|Q15029|U5S1_HUMAN	U5S1_HUMAN	116 kDa U5 small nuclear ribonucleoprotein component (Elongation factor Tu GTP-binding domain-containing protein 2) (SNU114 homolog) (hSNU114) (U5 snRNP-specific protein, 116 kDa) (U5-116 kDa)	EFTUD2 KIAA0031 SNRP116	1.18311	0.126053
sp|P46783|RS10_HUMAN	RS10_HUMAN	Small ribosomal subunit protein eS10 (40S ribosomal protein S10)	RPS10	1.17854	1.90588e-07
sp|O95782|AP2A1_HUMAN	AP2A1_HUMAN	AP-2 complex subunit alpha-1 (100 kDa coated vesicle protein A) (Adaptor protein complex AP-2 subunit alpha-1) (Adaptor-related protein complex 2 subunit alpha-1) (Alpha-adaptin A) (Alpha1-adaptin) (Clathrin assembly protein complex 2 alpha-A large chain) (Plasma membrane adaptor HA2/AP2 adaptin alpha A subunit)	AP2A1 ADTAA CLAPA1	1.17753	1.52229e-06
sp|Q99729|ROAA_HUMAN	ROAA_HUMAN	Heterogeneous nuclear ribonucleoprotein A/B (hnRNP A/B) (APOBEC1-binding protein 1) (ABBP-1)	HNRNPAB ABBP1 HNRPAB	1.17633	8.5181e-07
sp|O94808|GFPT2_HUMAN	GFPT2_HUMAN	Glutamine--fructose-6-phosphate aminotransferase [isomerizing] 2 (EC 2.6.1.16) (D-fructose-6-phosphate amidotransferase 2) (Glutamine:fructose-6-phosphate amidotransferase 2) (GFAT 2) (GFAT2) (Hexosephosphate aminotransferase 2)	GFPT2	1.17621	0.00112545
sp|Q04837|SSBP_HUMAN	SSBP_HUMAN	Single-stranded DNA-binding protein, mitochondrial (Mt-SSB) (MtSSB) (PWP1-interacting protein 17)	SSBP1 SSBP	1.17228	0.126053
sp|P22492|H1T_HUMAN	H1T_HUMAN	Histone H1t (Testicular H1 histone)	H1-6 H1FT H1T HIST1H1T	1.17073	2.63457e-07
sp|Q02539|H11_HUMAN	H11_HUMAN	Histone H1.1 (Histone H1a)	H1-1 H1F1 HIST1H1A	1.17073	2.63457e-07
sp|P36542|ATPG_HUMAN	ATPG_HUMAN	ATP synthase subunit gamma, mitochondrial (ATP synthase F1 subunit gamma) (F-ATPase gamma subunit)	ATP5F1C ATP5C ATP5C1 ATP5CL1	1.16908	0.0883587
sp|P12956|XRCC6_HUMAN	XRCC6_HUMAN	X-ray repair cross-complementing protein 6 (EC 3.6.4.-) (EC 4.2.99.-) (5'-deoxyribose-5-phosphate lyase Ku70) (5'-dRP lyase Ku70) (70 kDa subunit of Ku antigen) (ATP-dependent DNA helicase 2 subunit 1) (ATP-dependent DNA helicase II 70 kDa subunit) (CTC box-binding factor 75 kDa subunit) (CTC75) (CTCBF) (DNA repair protein XRCC6) (Lupus Ku autoantigen protein p70) (Ku70) (Thyroid-lupus autoantige…	XRCC6 G22P1	1.1684	7.61451e-20
sp|P56385|ATP5I_HUMAN	ATP5I_HUMAN	ATP synthase subunit e, mitochondrial (ATPase subunit e) (ATP synthase membrane subunit e) [Cleaved into: ATP synthase subunit e, mitochondrial, N-terminally processed]	ATP5ME ATP5I ATP5K	1.16768	0.0508195
sp|Q58FF3|ENPLL_HUMAN	ENPLL_HUMAN	Putative endoplasmin-like protein (Putative heat shock protein 90 kDa beta member 2)	HSP90B2P GRP94B GRP94P1 TRAP1	1.16612	0.000149773
sp|A0A2R8Y619|H2BK1_HUMAN	H2BK1_HUMAN	Histone H2B type 2-K1 (Histone H2B type 2-E1)	H2BK1 H2BE1	1.16343	3.8987e-07
sp|O95399|UTS2_HUMAN	UTS2_HUMAN	Urotensin-2 (Urotensin II) (U-II) (UII)	UTS2 UNQ525/PRO1068	1.16222	0.159056
sp|Q9BUL8|PDC10_HUMAN	PDC10_HUMAN	Programmed cell death protein 10 (Cerebral cavernous malformations 3 protein) (TF-1 cell apoptosis-related protein 15)	PDCD10 CCM3 TFAR15	1.15893	0.0243619
sp|P36871|PGM1_HUMAN	PGM1_HUMAN	Phosphoglucomutase-1 (PGM 1) (EC 5.4.2.2) (Glucose phosphomutase 1)	PGM1	1.15801	0.00151867
sp|Q14697|GANAB_HUMAN	GANAB_HUMAN	Neutral alpha-glucosidase AB (EC 3.2.1.207) (Alpha-glucosidase 2) (Glucosidase II subunit alpha)	GANAB G2AN KIAA0088	1.15313	0.000218721
sp|Q8NHW5|RLA0L_HUMAN	RLA0L_HUMAN	Putative ribosomal protein uL10-like (60S acidic ribosomal protein P0-like) (Large ribosomal subunit protein uL10-like)	RPLP0P6	1.15265	4.9431e-05
sp|P31942|HNRH3_HUMAN	HNRH3_HUMAN	Heterogeneous nuclear ribonucleoprotein H3 (hnRNP H3) (Heterogeneous nuclear ribonucleoprotein 2H9) (hnRNP 2H9)	HNRNPH3 HNRPH3	1.15145	5.91626e-08
sp|P50213|IDH3A_HUMAN	IDH3A_HUMAN	Isocitrate dehydrogenase [NAD] subunit alpha, mitochondrial (EC 1.1.1.41) (Isocitric dehydrogenase subunit alpha) (NAD(+)-specific ICDH subunit alpha)	IDH3A	1.15128	0.0236306
sp|Q14108|SCRB2_HUMAN	SCRB2_HUMAN	Lysosome membrane protein 2 (85 kDa lysosomal membrane sialoglycoprotein) (LGP85) (CD36 antigen-like 2) (Lysosome membrane protein II) (LIMP II) (Scavenger receptor class B member 2) (CD antigen CD36)	SCARB2 CD36L2 LIMP2 LIMPII	1.14526	0.256637
sp|P55072|TERA_HUMAN	TERA_HUMAN	Transitional endoplasmic reticulum ATPase (TER ATPase) (EC 3.6.4.6) (15S Mg(2+)-ATPase p97 subunit) (Valosin-containing protein) (VCP)	VCP HEL-220 HEL-S-70	1.14427	2.99596e-16
sp|O60763|USO1_HUMAN	USO1_HUMAN	General vesicular transport factor p115 (Protein USO1 homolog) (Transcytosis-associated protein) (TAP) (Vesicle-docking protein)	USO1 VDP	1.14355	1.11415e-11
sp|P38919|IF4A3_HUMAN	IF4A3_HUMAN	Eukaryotic initiation factor 4A-III (eIF-4A-III) (eIF4A-III) (EC 3.6.4.13) (ATP-dependent RNA helicase DDX48) (ATP-dependent RNA helicase eIF4A-3) (DEAD box protein 48) (Eukaryotic initiation factor 4A-like NUK-34) (Eukaryotic translation initiation factor 4A isoform 3) (Nuclear matrix protein 265) (NMP 265) (hNMP 265) [Cleaved into: Eukaryotic initiation factor 4A-III, N-terminally processed]	EIF4A3 DDX48 KIAA0111	1.14268	5.5889e-05
sp|P16401|H15_HUMAN	H15_HUMAN	Histone H1.5 (Histone H1a) (Histone H1b) (Histone H1s-3)	H1-5 H1F5 HIST1H1B	1.14079	0.000201897
sp|P39687|AN32A_HUMAN	AN32A_HUMAN	Acidic leucine-rich nuclear phosphoprotein 32 family member A (Acidic nuclear phosphoprotein pp32) (pp32) (Leucine-rich acidic nuclear protein) (LANP) (Mapmodulin) (Potent heat-stable protein phosphatase 2A inhibitor I1PP2A) (Putative HLA-DR-associated protein I) (PHAPI)	ANP32A C15orf1 LANP MAPM PHAP1	1.14003	0.0315893
sp|Q15393|SF3B3_HUMAN	SF3B3_HUMAN	Splicing factor 3B subunit 3 (Pre-mRNA-splicing factor SF3b 130 kDa subunit) (SF3b130) (STAF130) (Spliceosome-associated protein 130) (SAP 130)	SF3B3 KIAA0017 SAP130	1.13902	0.00205351
sp|O60664|PLIN3_HUMAN	PLIN3_HUMAN	Perilipin-3 (47 kDa mannose 6-phosphate receptor-binding protein) (47 kDa MPR-binding protein) (Cargo selection protein TIP47) (Mannose-6-phosphate receptor-binding protein 1) (Placental protein 17) (PP17)	PLIN3 M6PRBP1 TIP47	1.13277	1.75191e-05
sp|P49327|FAS_HUMAN	FAS_HUMAN	Fatty acid synthase (EC 2.3.1.85) (Type I fatty acid synthase) [Includes: [Acyl-carrier-protein] S-acetyltransferase (EC 2.3.1.38); [Acyl-carrier-protein] S-malonyltransferase (EC 2.3.1.39); 3-oxoacyl-[acyl-carrier-protein] synthase (EC 2.3.1.41); 3-oxoacyl-[acyl-carrier-protein] reductase (EC 1.1.1.100); 3-hydroxyacyl-[acyl-carrier-protein] dehydratase (EC 4.2.1.59); Enoyl-[acyl-carrier-protein]…	FASN FAS	1.13053	0.0127442
sp|P53999|TCP4_HUMAN	TCP4_HUMAN	Activated RNA polymerase II transcriptional coactivator p15 (Positive cofactor 4) (PC4) (SUB1 homolog) (p14)	SUB1 PC4 RPO2TC1	1.1264	0.00112176
sp|P56134|ATPK_HUMAN	ATPK_HUMAN	ATP synthase subunit f, mitochondrial (ATP synthase membrane subunit f)	ATP5MF ATP5J2 ATP5JL	1.12461	2.75174e-05
sp|P18124|RL7_HUMAN	RL7_HUMAN	Large ribosomal subunit protein uL30 (60S ribosomal protein L7)	RPL7	1.11379	1.11438e-05
sp|P62269|RS18_HUMAN	RS18_HUMAN	Small ribosomal subunit protein uS13 (40S ribosomal protein S18) (Ke-3) (Ke3)	RPS18 D6S218E	1.11139	2.65934e-07
sp|P61978|HNRPK_HUMAN	HNRPK_HUMAN	Heterogeneous nuclear ribonucleoprotein K (hnRNP K) (Transformation up-regulated nuclear protein) (TUNP)	HNRNPK HNRPK	1.10789	2.11965e-10
sp|P22626|ROA2_HUMAN	ROA2_HUMAN	Heterogeneous nuclear ribonucleoproteins A2/B1 (hnRNP A2/B1)	HNRNPA2B1 HNRPA2B1	1.09906	4.00896e-10
sp|P62805|H4_HUMAN	H4_HUMAN	Histone H4	H4C1 H4/A H4FA HIST1H4A; H4C2 H4/I H4FI HIST1H4B; H4C3 H4/G H4FG HIST1H4C; H4C4 H4/B H4FB HIST1H4D; H4C5 H4/J H4FJ HIST1H4E; H4C6 H4/C H4FC HIST1H4F; H4C8 H4/H H4FH HIST1H4H; H4C9 H4/M H4FM HIST1H4I; H4C11 H4/E H4FE HIST1H4J; H4C12 H4/D H4FD HIST1H4K; H4C13 H4/K H4FK HIST1H4L; H4C14 H4/N H4F2 H4FN HIST2H4 HIST2H4A; H4C15 H4/O H4FO HIST2H4B; H4C16 H4-16 HIST4H4	1.09739	0.000210554
sp|P62263|RS14_HUMAN	RS14_HUMAN	Small ribosomal subunit protein uS11 (40S ribosomal protein S14)	RPS14 PRO2640	1.0953	0.00102259
sp|Q8NI22|MCFD2_HUMAN	MCFD2_HUMAN	Multiple coagulation factor deficiency protein 2 (Neural stem cell-derived neuronal survival protein)	MCFD2 SDNSF	1.09311	0.103134
sp|Q00325|MPCP_HUMAN	S25A3_HUMAN	Solute carrier family 25 member 3 (Phosphate carrier protein, mitochondrial) (Phosphate transport protein) (PTP)	SLC25A3 PHC OK/SW-cl.48	1.09112	0.110365
sp|Q13576|IQGA2_HUMAN	IQGA2_HUMAN	Ras GTPase-activating-like protein IQGAP2	IQGAP2	1.08947	1.31569e-10
sp|O14773|TPP1_HUMAN	TPP1_HUMAN	Tripeptidyl-peptidase 1 (TPP-1) (EC 3.4.14.9) (Cell growth-inhibiting gene 1 protein) (Lysosomal pepstatin-insensitive protease) (LPIC) (Tripeptidyl aminopeptidase) (Tripeptidyl-peptidase I) (TPP-I)	TPP1 CLN2 GIG1 UNQ267/PRO304	1.08936	0.00311053
sp|P62191|PRS4_HUMAN	PRS4_HUMAN	26S proteasome regulatory subunit 4 (P26s4) (26S proteasome AAA-ATPase subunit RPT2) (Proteasome 26S subunit ATPase 1)	PSMC1	1.08314	0.401113
sp|Q92688|AN32B_HUMAN	AN32B_HUMAN	Acidic leucine-rich nuclear phosphoprotein 32 family member B (Acidic protein rich in leucines) (Putative HLA-DR-associated protein I-2) (PHAPI2) (Silver-stainable protein SSP29)	ANP32B APRIL PHAPI2	1.08252	0.00492847
sp|P50148|GNAQ_HUMAN	GNAQ_HUMAN	Guanine nucleotide-binding protein G(q) subunit alpha (Guanine nucleotide-binding protein alpha-q)	GNAQ GAQ	1.08101	0.00680572
sp|Q9BW30|TPPP3_HUMAN	TPPP3_HUMAN	Tubulin polymerization-promoting protein family member 3 (TPPP/p20)	TPPP3 CGI-38	1.07954	5.38715e-05
sp|P24539|AT5F1_HUMAN	AT5F1_HUMAN	ATP synthase F(0) complex subunit B1, mitochondrial (ATP synthase peripheral stalk-membrane subunit b) (ATP synthase proton-transporting mitochondrial F(0) complex subunit B1) (ATP synthase subunit b) (ATPase subunit b)	ATP5PB ATP5F1	1.07941	0.0125664
sp|P00491|PNPH_HUMAN	PNPH_HUMAN	Purine nucleoside phosphorylase (PNP) (EC 2.4.2.1) (Inosine phosphorylase) (Inosine-guanosine phosphorylase)	PNP NP	1.07762	0.00195833
sp|P10412|H14_HUMAN	H14_HUMAN	Histone H1.4 (Histone H1b) (Histone H1s-4)	H1-4 H1F4 HIST1H1E	1.07716	8.39431e-05
sp|P16402|H13_HUMAN	H13_HUMAN	Histone H1.3 (Histone H1c) (Histone H1s-2)	H1-3 H1F3 HIST1H1D	1.07716	8.39431e-05
sp|P16403|H12_HUMAN	H12_HUMAN	Histone H1.2 (Histone H1c) (Histone H1d) (Histone H1s-1)	H1-2 H1F2 HIST1H1C	1.07716	8.39431e-05
sp|P84098|RL19_HUMAN	RL19_HUMAN	Large ribosomal subunit protein eL19 (60S ribosomal protein L19)	RPL19	1.07224	9.99602e-07
sp|Q07955|SRSF1_HUMAN	SRSF1_HUMAN	Serine/arginine-rich splicing factor 1 (Alternative-splicing factor 1) (ASF-1) (Splicing factor, arginine/serine-rich 1) (pre-mRNA-splicing factor SF2, P33 subunit)	SRSF1 ASF SF2 SF2P33 SFRS1 OK/SW-cl.3	1.06933	0.00543097
sp|P13010|XRCC5_HUMAN	XRCC5_HUMAN	X-ray repair cross-complementing protein 5 (EC 3.6.4.-) (86 kDa subunit of Ku antigen) (ATP-dependent DNA helicase 2 subunit 2) (ATP-dependent DNA helicase II 80 kDa subunit) (CTC box-binding factor 85 kDa subunit) (CTC85) (CTCBF) (DNA repair protein XRCC5) (Ku80) (Ku86) (Lupus Ku autoantigen protein p86) (Nuclear factor IV) (Thyroid-lupus autoantigen) (TLAA) (X-ray repair complementing defective…	XRCC5 G22P2	1.06921	7.15434e-09
sp|O00148|DX39A_HUMAN	DX39A_HUMAN	ATP-dependent RNA helicase DDX39A (EC 3.6.4.13) (DEAD box protein 39) (Nuclear RNA helicase URH49)	DDX39A DDX39	1.06712	0.000122765
sp|P61247|RS3A_HUMAN	RS3A_HUMAN	Small ribosomal subunit protein eS1 (40S ribosomal protein S3a) (v-fos transformation effector protein) (Fte-1)	RPS3A FTE1 MFTL	1.06657	3.27274e-05
sp|P53618|COPB_HUMAN	COPB_HUMAN	Coatomer subunit beta (Beta-coat protein) (Beta-COP)	COPB1 COPB MSTP026	1.06273	0.0260424
sp|Q05639|EF1A2_HUMAN	EF1A2_HUMAN	Elongation factor 1-alpha 2 (EF-1-alpha-2) (Eukaryotic elongation factor 1 A-2) (eEF1A-2) (Statin-S1)	EEF1A2 EEF1AL STN	1.05936	0.00554815
sp|P01242|SOM2_HUMAN	SOM2_HUMAN	Growth hormone variant (GH-V) (Growth hormone 2) (Placenta-specific growth hormone)	GH2	1.05626	0.26857
sp|P48444|COPD_HUMAN	COPD_HUMAN	Coatomer subunit delta (Archain) (Delta-coat protein) (Delta-COP)	ARCN1 COPD	1.05506	0.0442075
sp|P35232|PHB1_HUMAN	PHB1_HUMAN	Prohibitin 1	PHB1 PHB	1.0536	1.08474e-20
sp|Q5JNZ5|RS26L_HUMAN	RS26L_HUMAN	Putative ribosomal protein eS26-like (Putative 40S ribosomal protein S26-like 1)	RPS26P11 RPS26L1	1.04699	0.00877746
sp|P68104|EF1A1_HUMAN	EF1A1_HUMAN	Elongation factor 1-alpha 1 (EF-1-alpha-1) (EC 3.6.5.-) (Elongation factor Tu) (EF-Tu) (Eukaryotic elongation factor 1 A-1) (eEF1A-1) (Leukocyte receptor cluster member 7)	EEF1A1 EEF1A EF1A LENG7	1.04572	1.96865e-05
sp|Q5VTE0|EF1A3_HUMAN	EF1A3_HUMAN	Putative elongation factor 1-alpha-like 3 (EF-1-alpha-like 3) (Eukaryotic elongation factor 1 A-like 3) (eEF1A-like 3) (Eukaryotic translation elongation factor 1 alpha-1 pseudogene 5)	EEF1A1P5 EEF1AL3	1.04572	1.96865e-05
sp|P48735|IDHP_HUMAN	IDHP_HUMAN	Isocitrate dehydrogenase [NADP], mitochondrial (IDH) (EC 1.1.1.42) (ICD-M) (IDP) (NADP(+)-specific ICDH) (Oxalosuccinate decarboxylase)	IDH2	1.04441	2.07678e-07
sp|P07339|CATD_HUMAN	CATD_HUMAN	Cathepsin D (EC 3.4.23.5) [Cleaved into: Cathepsin D light chain; Cathepsin D heavy chain]	CTSD CPSD	1.04364	0.0434233
sp|P54725|RD23A_HUMAN	RD23A_HUMAN	UV excision repair protein RAD23 homolog A (HR23A) (hHR23A)	RAD23A	1.04045	0.147867
sp|P06239|LCK_HUMAN	LCK_HUMAN	Tyrosine-protein kinase Lck (EC 2.7.10.2) (Leukocyte C-terminal Src kinase) (LSK) (Lymphocyte cell-specific protein-tyrosine kinase) (Protein YT16) (Proto-oncogene Lck) (T cell-specific protein-tyrosine kinase) (p56-LCK)	LCK	1.03989	0.12638
sp|P14866|HNRPL_HUMAN	HNRPL_HUMAN	Heterogeneous nuclear ribonucleoprotein L (hnRNP L)	HNRNPL HNRPL P/OKcl.14	1.03425	0.0168688
sp|Q12905|ILF2_HUMAN	ILF2_HUMAN	Interleukin enhancer-binding factor 2 (Nuclear factor of activated T-cells 45 kDa)	ILF2 NF45 PRO3063	1.03047	6.53336e-07
sp|Q96TA1|NIBA2_HUMAN	NIBA2_HUMAN	Protein Niban 2 (Meg-3) (Melanoma invasion by ERK) (MINERVA) (Niban-like protein 1) (Protein FAM129B)	NIBAN2 C9orf88 FAM129B	1.02725	0.00195651
sp|P53621|COPA_HUMAN	COPA_HUMAN	Coatomer subunit alpha (Alpha-coat protein) (Alpha-COP) (HEP-COP) (HEPCOP) [Cleaved into: Xenin (Xenopsin-related peptide); Proxenin]	COPA	1.02692	9.69913e-07
sp|P49755|TMEDA_HUMAN	TMEDA_HUMAN	Transmembrane emp24 domain-containing protein 10 (Protein TMED10) (21 kDa transmembrane-trafficking protein) (S31I125) (S31III125) (Tmp-21-I) (Transmembrane protein Tmp21) (p23) (p24 family protein delta-1) (p24delta1) (p24delta)	TMED10 TMP21	1.02399	0.0115886
sp|P51991|ROA3_HUMAN	ROA3_HUMAN	Heterogeneous nuclear ribonucleoprotein A3 (hnRNP A3)	HNRNPA3 HNRPA3	1.01775	1.43395e-10
sp|O96000|NDUBA_HUMAN	NDUBA_HUMAN	NADH dehydrogenase [ubiquinone] 1 beta subcomplex subunit 10 (Complex I-PDSW) (CI-PDSW) (NADH-ubiquinone oxidoreductase PDSW subunit)	NDUFB10	1.01563	0.128626
sp|Q7KZF4|SND1_HUMAN	SND1_HUMAN	Staphylococcal nuclease domain-containing protein 1 (EC 3.1.31.1) (100 kDa coactivator) (EBNA2 coactivator p100) (Tudor domain-containing protein 11) (p100 co-activator)	SND1 TDRD11	1.01552	0.00109428
sp|P49221|TGM4_HUMAN	TGM4_HUMAN	Protein-glutamine gamma-glutamyltransferase 4 (EC 2.3.2.13) (Fibrinoligase) (Prostate transglutaminase) (Prostate-specific transglutaminase) (Transglutaminase P) (TG(P)) (TGP) (TGase P) (Transglutaminase-4) (TGase-4)	TGM4	1.01519	0.0133438
sp|P43243|MATR3_HUMAN	MATR3_HUMAN	Matrin-3	MATR3 KIAA0723	1.00876	1.18021e-06
sp|Q9BVK6|TMED9_HUMAN	TMED9_HUMAN	Transmembrane emp24 domain-containing protein 9 (GMP25) (Glycoprotein 25L2) (p24 family protein alpha-2) (p24alpha2) (p25)	TMED9 GP25L2	1.00868	0.182515
sp|P46778|RL21_HUMAN	RL21_HUMAN	Large ribosomal subunit protein eL21 (60S ribosomal protein L21)	RPL21	1.00675	0.0200642
sp|Q13363|CTBP1_HUMAN	CTBP1_HUMAN	C-terminal-binding protein 1 (CtBP1) (EC 1.1.1.-)	CTBP1 CTBP	1.00455	0.00496177
sp|Q7Z4H8|PLGT3_HUMAN	PLGT3_HUMAN	Protein O-glucosyltransferase 3 (EC 2.4.1.-) (KDEL motif-containing protein 2) (Protein O-xylosyltransferase POGLUT3) (EC 2.4.2.-)	POGLUT3 KDELC2 UNQ1904/PRO4350	1.00135	0.00490931
sp|P19338|NUCL_HUMAN	NUCL_HUMAN	Nucleolin (Protein C23)	NCL	1.00033	5.90182e-26
sp|Q86UP2|KTN1_HUMAN	KTN1_HUMAN	Kinectin (CG-1 antigen) (Kinesin receptor)	KTN1 CG1 KIAA0004	0.998839	0.00113588
sp|O94979|SC31A_HUMAN	SC31A_HUMAN	Protein transport protein Sec31A (ABP125) (ABP130) (SEC31-like protein 1) (SEC31-related protein A) (Web1-like protein)	SEC31A KIAA0905 SEC31L1 HSPC275 HSPC334	0.99644	5.70756e-06
sp|P51149|RAB7A_HUMAN	RAB7A_HUMAN	Ras-related protein Rab-7a (EC 3.6.5.2)	RAB7A RAB7	0.995403	8.46081e-05
sp|P15880|RS2_HUMAN	RS2_HUMAN	Small ribosomal subunit protein uS5 (40S ribosomal protein S2) (40S ribosomal protein S4) (Protein LLRep3)	RPS2 RPS4	0.991565	1.23904e-05
sp|P63244|RACK1_HUMAN	RACK1_HUMAN	Small ribosomal subunit protein RACK1 (Cell proliferation-inducing gene 21 protein) (Guanine nucleotide-binding protein subunit beta-2-like 1) (Guanine nucleotide-binding protein subunit beta-like protein 12.3) (Human lung cancer oncogene 7 protein) (HLC-7) (Receptor for activated C kinase) (Receptor of activated protein C kinase 1) [Cleaved into: Small ribosomal subunit protein RACK1, N-terminal…	RACK1 GNB2L1 HLC7 PIG21	0.99074	2.04624e-05
sp|Q1KMD3|HNRL2_HUMAN	HNRL2_HUMAN	Heterogeneous nuclear ribonucleoprotein U-like protein 2 (Scaffold-attachment factor A2) (SAF-A2)	HNRNPUL2 HNRPUL2	0.990606	3.92668e-06
sp|P52597|HNRPF_HUMAN	HNRPF_HUMAN	Heterogeneous nuclear ribonucleoprotein F (hnRNP F) (Nucleolin-like protein mcs94-1) [Cleaved into: Heterogeneous nuclear ribonucleoprotein F, N-terminally processed]	HNRNPF HNRPF	0.985189	0.0755113
sp|Q9NR31|SAR1A_HUMAN	SAR1A_HUMAN	GTP-binding protein SAR1a (COPII-associated small GTPase)	SAR1A SAR1 SARA SARA1	0.984086	0.00138397
sp|P11177|ODPB_HUMAN	ODPB_HUMAN	Pyruvate dehydrogenase E1 component subunit beta, mitochondrial (PDHE1-B) (EC 1.2.4.1)	PDHB PHE1B	0.982916	0.423431
sp|O75608|LYPA1_HUMAN	LYPA1_HUMAN	Acyl-protein thioesterase 1 (APT-1) (hAPT1) (EC 3.1.2.-) (Lysophospholipase 1) (Lysophospholipase I) (LPL-I) (LysoPLA I) (Palmitoyl-protein hydrolase) (EC 3.1.2.22)	LYPLA1 APT1 LPL1	0.982042	0.0833477
sp|P48556|PSMD8_HUMAN	PSMD8_HUMAN	26S proteasome non-ATPase regulatory subunit 8 (26S proteasome regulatory subunit RPN12) (26S proteasome regulatory subunit S14) (p31)	PSMD8	0.974127	0.0785566
sp|P35998|PRS7_HUMAN	PRS7_HUMAN	26S proteasome regulatory subunit 7 (26S proteasome AAA-ATPase subunit RPT1) (Proteasome 26S subunit ATPase 2)	PSMC2 MSS1	0.969512	0.00694276
sp|Q15233|NONO_HUMAN	NONO_HUMAN	Non-POU domain-containing octamer-binding protein (NonO protein) (54 kDa nuclear RNA- and DNA-binding protein) (p54(nrb)) (p54nrb) (55 kDa nuclear protein) (NMT55) (DNA-binding p52/p100 complex, 52 kDa subunit)	NONO NRB54	0.969219	0.0519189
sp|P02042|HBD_HUMAN	HBD_HUMAN	Hemoglobin subunit delta (Delta-globin) (Hemoglobin delta chain)	HBD	0.967915	0.00163525
sp|O14980|XPO1_HUMAN	XPO1_HUMAN	Exportin-1 (Exp1) (Chromosome region maintenance 1 protein homolog)	XPO1 CRM1	0.966181	0.312385
sp|O60716|CTND1_HUMAN	CTND1_HUMAN	Catenin delta-1 (Cadherin-associated Src substrate) (CAS) (p120 catenin) (p120(ctn)) (p120(cas))	CTNND1 KIAA0384	0.959977	0.000555882
sp|Q14157|UBP2L_HUMAN	UBP2L_HUMAN	Ubiquitin-associated protein 2-like (Protein NICE-4) (RNA polymerase II degradation factor UBAP2L)	UBAP2L KIAA0144 NICE4	0.95617	0.0307827
sp|P61204|ARF3_HUMAN	ARF3_HUMAN	ADP-ribosylation factor 3	ARF3	0.955334	0.0125664
sp|P84077|ARF1_HUMAN	ARF1_HUMAN	ADP-ribosylation factor 1 (EC 3.6.5.2)	ARF1	0.955334	0.0125664
sp|P15311|EZRI_HUMAN	EZRI_HUMAN	Ezrin (Cytovillin) (Villin-2) (p81)	EZR VIL2	0.948893	4.08601e-06
sp|Q9H1Z4|WDR13_HUMAN	WDR13_HUMAN	WD repeat-containing protein 13	WDR13	0.942635	0.103182
sp|P47929|LEG7_HUMAN	LEG7_HUMAN	Galectin-7 (Gal-7) (HKL-14) (PI7) (p53-induced gene 1 protein)	LGALS7 PIG1; LGALS7B	0.931284	0.62426
sp|Q02878|RL6_HUMAN	RL6_HUMAN	Large ribosomal subunit protein eL6 (60S ribosomal protein L6) (Neoplasm-related protein C140) (Tax-responsive enhancer element-binding protein 107) (TaxREB107)	RPL6 TXREB1	0.930619	2.91733e-05
sp|P26232|CTNA2_HUMAN	CTNA2_HUMAN	Catenin alpha-2 (Alpha N-catenin) (Alpha-catenin-related protein)	CTNNA2 CAPR	0.930595	0.00890594
sp|Q10567|AP1B1_HUMAN	AP1B1_HUMAN	AP-1 complex subunit beta-1 (Adaptor protein complex AP-1 subunit beta-1) (Adaptor-related protein complex 1 subunit beta-1) (Beta-1-adaptin) (Beta-adaptin 1) (Clathrin assembly protein complex 1 beta large chain) (Golgi adaptor HA1/AP1 adaptin beta subunit)	AP1B1 ADTB1 BAM22 CLAPB2	0.924749	0.000561567
sp|Q15363|TMED2_HUMAN	TMED2_HUMAN	Transmembrane emp24 domain-containing protein 2 (Membrane protein p24A) (p24) (p24 family protein beta-1) (p24beta1)	TMED2 RNP24	0.923554	1.50488e-05
sp|P19827|ITIH1_HUMAN	ITIH1_HUMAN	Inter-alpha-trypsin inhibitor heavy chain H1 (ITI heavy chain H1) (ITI-HC1) (Inter-alpha-inhibitor heavy chain 1) (Inter-alpha-trypsin inhibitor complex component III) (Serum-derived hyaluronan-associated protein) (SHAP)	ITIH1 IGHEP1	0.923041	0.0605546
sp|Q06210|GFPT1_HUMAN	GFPT1_HUMAN	Glutamine--fructose-6-phosphate aminotransferase [isomerizing] 1 (EC 2.6.1.16) (D-fructose-6-phosphate amidotransferase 1) (Glutamine:fructose-6-phosphate amidotransferase 1) (GFAT 1) (GFAT1) (Hexosephosphate aminotransferase 1)	GFPT1 GFAT GFPT	0.91595	0.000178385
sp|Q8TBQ9|KISHA_HUMAN	KISHA_HUMAN	Protein kish-A (Transmembrane protein 167) (Transmembrane protein 167A)	TMEM167A TMEM167	0.91585	0.652087
sp|P62899|RL31_HUMAN	RL31_HUMAN	Large ribosomal subunit protein eL31 (60S ribosomal protein L31)	RPL31	0.914582	0.00109428
sp|Q15149|PLEC_HUMAN	PLEC_HUMAN	Plectin (PCN) (PLTN) (Hemidesmosomal protein 1) (HD1) (Plectin-1)	PLEC PLEC1	0.908325	2.98909e-63
sp|P63220|RS21_HUMAN	RS21_HUMAN	Small ribosomal subunit protein eS21 (40S ribosomal protein S21)	RPS21	0.906091	0.00166327
sp|P62314|SMD1_HUMAN	SMD1_HUMAN	Small nuclear ribonucleoprotein Sm D1 (Sm-D1) (Sm-D autoantigen) (snRNP core protein D1)	SNRPD1	0.902394	0.041689
sp|Q15717|ELAV1_HUMAN	ELAV1_HUMAN	ELAV-like protein 1 (Hu-antigen R) (HuR)	ELAVL1 HUR	0.901844	0.00012841
sp|P57053|H2BFS_HUMAN	H2BFS_HUMAN	Histone H2B type F-S (H2B-clustered histone 12 like) (H2B.S histone 1) (Histone H2B.s) (H2B/s)	H2BC12L H2BFS H2BS1	0.899368	3.7635e-07
sp|P35221|CTNA1_HUMAN	CTNA1_HUMAN	Catenin alpha-1 (Alpha E-catenin) (Cadherin-associated protein) (Renal carcinoma antigen NY-REN-13)	CTNNA1	0.895979	0.00777638
sp|P48047|ATPO_HUMAN	ATPO_HUMAN	ATP synthase subunit O, mitochondrial (ATP synthase peripheral stalk subunit OSCP) (Oligomycin sensitivity conferral protein) (OSCP)	ATP5PO ATP5O ATPO	0.892672	7.45093e-05
sp|Q15274|NADC_HUMAN	NADC_HUMAN	Nicotinate-nucleotide pyrophosphorylase [carboxylating] (EC 2.4.2.19) (Quinolinate phosphoribosyltransferase [decarboxylating]) (QAPRTase) (QPRTase)	QPRT	0.892055	0.0395841
sp|Q96QK1|VPS35_HUMAN	VPS35_HUMAN	Vacuolar protein sorting-associated protein 35 (hVPS35) (Maternal-embryonic 3) (Vesicle protein sorting 35)	VPS35 MEM3 TCCCTA00141	0.891744	0.000284023
sp|P62241|RS8_HUMAN	RS8_HUMAN	Small ribosomal subunit protein eS8 (40S ribosomal protein S8)	RPS8 OK/SW-cl.83	0.889991	0.00610224
sp|P62917|RL8_HUMAN	RL8_HUMAN	Large ribosomal subunit protein uL2 (60S ribosomal protein L8)	RPL8	0.886589	0.143615
sp|P30041|PRDX6_HUMAN	PRDX6_HUMAN	Peroxiredoxin-6 (EC 1.11.1.27) (1-Cys peroxiredoxin) (1-Cys PRX) (24 kDa protein) (Acidic calcium-independent phospholipase A2) (aiPLA2) (EC 3.1.1.4) (Antioxidant protein 2) (Glutathione-dependent peroxiredoxin) (Liver 2D page spot 40) (Lysophosphatidylcholine acyltransferase 5) (LPC acyltransferase 5) (LPCAT-5) (Lyso-PC acyltransferase 5) (EC 2.3.1.23) (Non-selenium glutathione peroxidase) (NSGP…	PRDX6 AOP2 KIAA0106	0.884505	0.00433069
sp|P0DME0|SETLP_HUMAN	SETLP_HUMAN	Protein SETSIP (SET pseudogene protein 18) (SET similar protein) (Similar to SET translocation protein)	SETSIP SETP18	0.883809	0.110365
sp|Q00610|CLH1_HUMAN	CLH1_HUMAN	Clathrin heavy chain 1 (Clathrin heavy chain on chromosome 17) (CLH-17)	CLTC CLH17 CLTCL2 KIAA0034	0.882331	8.13025e-27
sp|P62318|SMD3_HUMAN	SMD3_HUMAN	Small nuclear ribonucleoprotein Sm D3 (Sm-D3) (snRNP core protein D3)	SNRPD3	0.881962	0.000477544
sp|P35606|COPB2_HUMAN	COPB2_HUMAN	Coatomer subunit beta' (Beta'-coat protein) (Beta'-COP) (p102)	COPB2	0.880339	0.0339943
sp|Q9BVC6|TM109_HUMAN	TM109_HUMAN	Voltage-gated monoatomic cation channel TMEM109 (Mitsugumin-23) (Mg23) (Transmembrane protein 109)	TMEM109	0.875015	0.0017779
sp|P12273|PIP_HUMAN	PIP_HUMAN	Prolactin-inducible protein (Gross cystic disease fluid protein 15) (GCDFP-15) (Prolactin-induced protein) (Secretory actin-binding protein) (SABP) (gp17)	PIP GCDFP15 GPIP4	0.873615	0.516004
sp|P55884|EIF3B_HUMAN	EIF3B_HUMAN	Eukaryotic translation initiation factor 3 subunit B (eIF3b) (Eukaryotic translation initiation factor 3 subunit 9) (Prt1 homolog) (hPrt1) (eIF-3-eta) (eIF3 p110) (eIF3 p116)	EIF3B EIF3S9	0.873121	0.186943
sp|P0C0S5|H2AZ_HUMAN	H2AZ_HUMAN	Histone H2A.Z (H2A/z)	H2AZ1 H2AFZ H2AZ	0.87093	0.339538
sp|Q71UI9|H2AV_HUMAN	H2AV_HUMAN	Histone H2A.V (H2A.F/Z) (H2A.Z variant histone 2)	H2AZ2 H2AFV H2AV	0.87093	0.339538
sp|Q14974|IMB1_HUMAN	IMB1_HUMAN	Importin subunit beta-1 (Importin-90) (Karyopherin subunit beta-1) (Nuclear factor p97) (Pore targeting complex 97 kDa subunit) (PTAC97)	KPNB1 NTF97	0.864661	1.71105e-07
sp|Q14574|DSC3_HUMAN	DSC3_HUMAN	Desmocollin-3 (Cadherin family member 3) (Desmocollin-4) (HT-CP)	DSC3 CDHF3 DSC4	0.864119	0.658109
sp|Q14980|NUMA1_HUMAN	NUMA1_HUMAN	Nuclear mitotic apparatus protein 1 (Nuclear matrix protein-22) (NMP-22) (Nuclear mitotic apparatus protein) (NuMA protein) (SP-H antigen)	NUMA1 NMP22 NUMA	0.863607	0.0156698
sp|Q9Y6B6|SAR1B_HUMAN	SAR1B_HUMAN	GTP-binding protein SAR1b (GTP-binding protein B) (GTBPB)	SAR1B SARA2 SARB	0.862474	0.128009
sp|P29401|TKT_HUMAN	TKT_HUMAN	Transketolase (TK) (EC 2.2.1.1)	TKT	0.862097	7.73605e-10
sp|O60814|H2B1K_HUMAN	H2B1K_HUMAN	Histone H2B type 1-K (H2B K) (HIRA-interacting protein 1)	H2BC12 H2BFT HIRIP1 HIST1H2BK	0.860205	2.65934e-07
sp|P07305|H10_HUMAN	H10_HUMAN	Histone H1.0 (Histone H1') (Histone H1(0)) [Cleaved into: Histone H1.0, N-terminally processed]	H1-0 H1F0 H1FV	0.860051	0.00224276
sp|P45974|UBP5_HUMAN	UBP5_HUMAN	Ubiquitin carboxyl-terminal hydrolase 5 (EC 3.4.19.12) (Deubiquitinating enzyme 5) (Isopeptidase T) (Ubiquitin thioesterase 5) (Ubiquitin-specific-processing protease 5)	USP5 ISOT	0.859889	0.0349727
sp|P58876|H2B1D_HUMAN	H2B1D_HUMAN	Histone H2B type 1-D (H2B-clustered histone 5) (HIRA-interacting protein 2) (Histone H2B.1 B) (Histone H2B.b) (H2B/b)	H2BC5 H2BFB HIRIP2 HIST1H2BD	0.855935	2.65784e-07
sp|P62807|H2B1C_HUMAN	H2B1C_HUMAN	Histone H2B type 1-C/E/F/G/I (Histone H2B.1 A) (Histone H2B.a) (H2B/a) (Histone H2B.g) (H2B/g) (Histone H2B.h) (H2B/h) (Histone H2B.k) (H2B/k) (Histone H2B.l) (H2B/l)	H2BC4 H2BFL HIST1H2BC; H2BC6 H2BFH HIST1H2BE; H2BC7 H2BFG HIST1H2BF; H2BC8 H2BFA HIST1H2BG; H2BC10 H2BFK HIST1H2BI	0.855935	2.65784e-07
sp|Q5QNW6|H2B2F_HUMAN	H2B2F_HUMAN	Histone H2B type 2-F (H2B-clustered histone 18)	H2BC18 HIST2H2BF	0.855935	2.65784e-07
sp|Q93079|H2B1H_HUMAN	H2B1H_HUMAN	Histone H2B type 1-H (H2B-clustered histone 9) (Histone H2B.j) (H2B/j)	H2BC9 H2BFJ HIST1H2BH	0.855935	2.65784e-07
sp|Q99877|H2B1N_HUMAN	H2B1N_HUMAN	Histone H2B type 1-N (Histone H2B.d) (H2B/d)	H2BC15 H2BFD HIST1H2BN	0.855935	2.65784e-07
sp|Q99879|H2B1M_HUMAN	H2B1M_HUMAN	Histone H2B type 1-M (Histone H2B.e) (H2B/e)	H2BC14 H2BFE HIST1H2BM	0.855935	2.65784e-07
sp|Q99880|H2B1L_HUMAN	H2B1L_HUMAN	Histone H2B type 1-L (Histone H2B.c) (H2B/c)	H2BC13 H2BFC HIST1H2BL	0.855935	2.65784e-07
sp|Q99623|PHB2_HUMAN	PHB2_HUMAN	Prohibitin-2 (B-cell receptor-associated protein BAP37) (D-prohibitin) (Repressor of estrogen receptor activity)	PHB2 BAP REA	0.853822	3.34423e-05
sp|Q9UKM9|RALY_HUMAN	RALY_HUMAN	RNA-binding protein Raly (Autoantigen p542) (Heterogeneous nuclear ribonucleoprotein C-like 2) (hnRNP core protein C-like 2) (hnRNP associated with lethal yellow protein homolog)	RALY HNRPCL2 P542	0.853584	0.0277563
sp|P38117|ETFB_HUMAN	ETFB_HUMAN	Electron transfer flavoprotein subunit beta (Beta-ETF)	ETFB FP585	0.850941	0.00963295
sp|Q9UBF2|COPG2_HUMAN	COPG2_HUMAN	Coatomer subunit gamma-2 (Gamma-2-coat protein) (Gamma-2-COP)	COPG2	0.847224	8.36791e-05
sp|Q9Y2B0|CNPY2_HUMAN	CNPY2_HUMAN	Protein canopy homolog 2 (MIR-interacting saposin-like protein) (Putative secreted protein Zsig9) (Transmembrane protein 4)	CNPY2 MSAP TMEM4 ZSIG9 UNQ1943/PRO4426	0.842331	0.192979
sp|P53675|CLH2_HUMAN	CLH2_HUMAN	Clathrin heavy chain 2 (Clathrin heavy chain on chromosome 22) (CLH-22)	CLTCL1 CLH22 CLTCL CLTD	0.841536	5.92808e-07
sp|P06899|H2B1J_HUMAN	H2B1J_HUMAN	Histone H2B type 1-J (Histone H2B.1) (Histone H2B.r) (H2B/r)	H2BC11 H2BFR HIST1H2BJ	0.839595	1.55483e-07
sp|P00367|DHE3_HUMAN	DHE3_HUMAN	Glutamate dehydrogenase 1, mitochondrial (GDH 1) (EC 1.4.1.3)	GLUD1 GLUD	0.837802	0.0041926
sp|P49448|DHE4_HUMAN	DHE4_HUMAN	Glutamate dehydrogenase 2, mitochondrial (GDH 2) (EC 1.4.1.3)	GLUD2 GLUDP1	0.837802	0.0041926
sp|P63010|AP2B1_HUMAN	AP2B1_HUMAN	AP-2 complex subunit beta (AP105B) (Adaptor protein complex AP-2 subunit beta) (Adaptor-related protein complex 2 subunit beta) (Beta-2-adaptin) (Beta-adaptin) (Clathrin assembly protein complex 2 beta large chain) (Plasma membrane adaptor HA2/AP2 adaptin beta subunit)	AP2B1 ADTB2 CLAPB1	0.83706	0.00224276
sp|O00217|NDUS8_HUMAN	NDUS8_HUMAN	NADH dehydrogenase [ubiquinone] iron-sulfur protein 8, mitochondrial (EC 7.1.1.2) (Complex I-23kD) (CI-23kD) (NADH-ubiquinone oxidoreductase 23 kDa subunit) (TYKY subunit)	NDUFS8	0.836646	0.130004
sp|P23527|H2B1O_HUMAN	H2B1O_HUMAN	Histone H2B type 1-O (H2B-clustered histone 17) (Histone H2B.2) (Histone H2B.n) (H2B/n)	H2BC17 H2BFH H2BFN HIST1H2BO	0.83623	1.51085e-07
sp|P33778|H2B1B_HUMAN	H2B1B_HUMAN	Histone H2B type 1-B (H2B-clustered histone 3) (Histone H2B.1) (Histone H2B.f) (H2B/f)	H2BC3 H2BFF HIST1H2BB	0.83623	1.51085e-07
sp|Q16778|H2B2E_HUMAN	H2B2E_HUMAN	Histone H2B type 2-E (H2B-clustered histone 21) (Histone H2B-GL105) (Histone H2B.q) (H2B/q)	H2BC21 H2BFQ HIST2H2BE	0.83623	1.51085e-07
sp|Q8N257|H2B3B_HUMAN	H2B3B_HUMAN	Histone H2B type 3-B (H2B type 12) (H2B-clustered histone 26) (H2B.U histone 1)	H2BC26 H2BU1 HIST3H2BB	0.83623	1.51085e-07
sp|P29692|EF1D_HUMAN	EF1D_HUMAN	Elongation factor 1-delta (EF-1-delta) (Antigen NY-CO-4)	EEF1D EF1D	0.834839	0.00247912
sp|Q07666|KHDR1_HUMAN	KHDR1_HUMAN	KH domain-containing, RNA-binding, signal transduction-associated protein 1 (GAP-associated tyrosine phosphoprotein p62) (Src-associated in mitosis 68 kDa protein) (Sam68) (p21 Ras GTPase-activating protein-associated p62) (p68)	KHDRBS1 SAM68	0.830229	0.220218
sp|P17858|PFKAL_HUMAN	PFKAL_HUMAN	ATP-dependent 6-phosphofructokinase, liver type (ATP-PFK) (PFK-L) (EC 2.7.1.11) (6-phosphofructokinase type B) (Phosphofructo-1-kinase isozyme B) (PFK-B) (Phosphohexokinase)	PFKL	0.829986	0.00396314
sp|Q9Y678|COPG1_HUMAN	COPG1_HUMAN	Coatomer subunit gamma-1 (Gamma-1-coat protein) (Gamma-1-COP)	COPG1 COPG	0.829013	0.000568832
sp|P62847|RS24_HUMAN	RS24_HUMAN	Small ribosomal subunit protein eS24 (40S ribosomal protein S24)	RPS24	0.828849	0.128763
sp|P26599|PTBP1_HUMAN	PTBP1_HUMAN	Polypyrimidine tract-binding protein 1 (PTB) (57 kDa RNA-binding protein PPTB-1) (Heterogeneous nuclear ribonucleoprotein I) (hnRNP I)	PTBP1 PTB	0.818716	3.37719e-05
sp|P57735|RAB25_HUMAN	RAB25_HUMAN	Ras-related protein Rab-25 (CATX-8)	RAB25 CATX8	0.815112	0.150679
sp|O75436|VP26A_HUMAN	VP26A_HUMAN	Vacuolar protein sorting-associated protein 26A (Vesicle protein sorting 26A) (hVPS26)	VPS26A VPS26	0.814325	0.00937803
sp|P98179|RBM3_HUMAN	RBM3_HUMAN	RNA-binding protein 3 (RNA-binding motif protein 3) (RNPL)	RBM3 RNPL	0.813426	0.0322706
sp|Q9NUB1|ACS2L_HUMAN	ACS2L_HUMAN	Acetyl-coenzyme A synthetase 2-like, mitochondrial (EC 6.2.1.1) (Acetate--CoA ligase 2) (Acetyl-CoA synthetase 2) (AceCS2) (Acyl-CoA synthetase short-chain family member 1) (Propionate--CoA ligase) (EC 6.2.1.17)	ACSS1 ACAS2L KIAA1846	0.812901	0.362108
sp|Q96CW1|AP2M1_HUMAN	AP2M1_HUMAN	AP-2 complex subunit mu (AP-2 mu chain) (Adaptin-mu2) (Adaptor protein complex AP-2 subunit mu) (Adaptor-related protein complex 2 subunit mu) (Clathrin assembly protein complex 2 mu medium chain) (Clathrin coat assembly protein AP50) (Clathrin coat-associated protein AP50) (HA2 50 kDa subunit) (Plasma membrane adaptor AP-2 50 kDa protein)	AP2M1 CLAPM1 KIAA0109	0.812512	0.000568832
sp|P25705|ATPA_HUMAN	ATPA_HUMAN	ATP synthase subunit alpha, mitochondrial (ATP synthase F1 subunit alpha)	ATP5F1A ATP5A ATP5A1 ATP5AL2 ATPM	0.806648	1.84871e-12
sp|P46776|RL27A_HUMAN	RL27A_HUMAN	Large ribosomal subunit protein uL15 (60S ribosomal protein L27a)	RPL27A	0.805721	0.25124
sp|P08708|RS17_HUMAN	RS17_HUMAN	Small ribosomal subunit protein eS17 (40S ribosomal protein S17)	RPS17 RPS17L	0.802425	0.0545768
sp|Q01105|SET_HUMAN	SET_HUMAN	Protein SET (HLA-DR-associated protein II) (Inhibitor of granzyme A-activated DNase) (IGAAD) (PHAPII) (Phosphatase 2A inhibitor I2PP2A) (I-2PP2A) (Template-activating factor I) (TAF-I)	SET	0.801643	0.113552
sp|P20339|RAB5A_HUMAN	RAB5A_HUMAN	Ras-related protein Rab-5A (EC 3.6.5.2)	RAB5A RAB5	0.800858	0.00342266
sp|Q99873|ANM1_HUMAN	ANM1_HUMAN	Protein arginine N-methyltransferase 1 (EC 2.1.1.319) (Histone-arginine N-methyltransferase PRMT1) (Interferon receptor 1-bound protein 4)	PRMT1 HMT2 HRMT1L2 IR1B4	0.800205	0.105365
sp|O75477|ERLN1_HUMAN	ERLN1_HUMAN	Erlin-1 (Endoplasmic reticulum lipid raft-associated protein 1) (Protein KE04) (Stomatin-prohibitin-flotillin-HflC/K domain-containing protein 1) (SPFH domain-containing protein 1)	ERLIN1 C10orf69 KE04 KEO4 SPFH1	0.798718	0.00291563
sp|Q99460|PSMD1_HUMAN	PSMD1_HUMAN	26S proteasome non-ATPase regulatory subunit 1 (26S proteasome regulatory subunit RPN2) (26S proteasome regulatory subunit S1) (26S proteasome subunit p112)	PSMD1	0.795608	0.00268588
sp|Q16891|MIC60_HUMAN	MIC60_HUMAN	MICOS complex subunit MIC60 (Cell proliferation-inducing gene 4/52 protein) (Mitochondrial inner membrane protein) (Mitofilin) (p87/89)	IMMT HMP MIC60 MINOS2 PIG4 PIG52	0.79251	0.403716
sp|Q13561|DCTN2_HUMAN	DCTN2_HUMAN	Dynactin subunit 2 (50 kDa dynein-associated polypeptide) (Dynactin complex 50 kDa subunit) (DCTN-50) (p50 dynamitin)	DCTN2 DCTN50	0.791573	0.0916367
sp|P30040|ERP29_HUMAN	ERP29_HUMAN	Endoplasmic reticulum resident protein 29 (ERp29) (Endoplasmic reticulum resident protein 28) (ERp28) (Endoplasmic reticulum resident protein 31) (ERp31)	ERP29 C12orf8 ERP28	0.789835	0.335967
sp|O15523|DDX3Y_HUMAN	DDX3Y_HUMAN	ATP-dependent RNA helicase DDX3Y (EC 3.6.4.13) (DEAD box protein 3, Y-chromosomal)	DDX3Y DBY	0.789427	0.000221026
sp|P02008|HBAZ_HUMAN	HBAZ_HUMAN	Hemoglobin subunit zeta (HBAZ) (Hemoglobin zeta chain) (Zeta-globin)	HBZ HBZ2	0.785609	0.643858
sp|Q14240|IF4A2_HUMAN	IF4A2_HUMAN	Eukaryotic initiation factor 4A-II (eIF-4A-II) (eIF4A-II) (EC 3.6.4.13) (ATP-dependent RNA helicase eIF4A-2)	EIF4A2 DDX2B EIF4F	0.785606	0.000892655
sp|P30050|RL12_HUMAN	RL12_HUMAN	Large ribosomal subunit protein uL11 (60S ribosomal protein L12)	RPL12	0.785352	0.198539
sp|Q15365|PCBP1_HUMAN	PCBP1_HUMAN	Poly(rC)-binding protein 1 (Alpha-CP1) (Heterogeneous nuclear ribonucleoprotein E1) (hnRNP E1) (Nucleic acid-binding protein SUB2.3)	PCBP1	0.780911	0.00943987
sp|P06748|NPM_HUMAN	NPM_HUMAN	Nucleophosmin (NPM) (Nucleolar phosphoprotein B23) (Nucleolar protein NO38) (Numatrin)	NPM1 NPM	0.771439	1.81425e-05
sp|O00571|DDX3X_HUMAN	DDX3X_HUMAN	ATP-dependent RNA helicase DDX3X (EC 3.6.4.13) (CAP-Rf) (DEAD box protein 3, X-chromosomal) (DEAD box, X isoform) (DBX) (Helicase-like protein 2) (HLP2)	DDX3X DBX DDX3	0.766514	3.17304e-06
sp|Q13838|DX39B_HUMAN	DX39B_HUMAN	Spliceosome RNA helicase DDX39B (EC 3.6.4.13) (56 kDa U2AF65-associated protein) (ATP-dependent RNA helicase p47) (DEAD box protein UAP56) (HLA-B-associated transcript 1 protein)	DDX39B BAT1 UAP56	0.765839	0.0182863
sp|P13667|PDIA4_HUMAN	PDIA4_HUMAN	Protein disulfide-isomerase A4 (EC 5.3.4.1) (Endoplasmic reticulum resident protein 70) (ER protein 70) (ERp70) (Endoplasmic reticulum resident protein 72) (ER protein 72) (ERp-72) (ERp72)	PDIA4 ERP70 ERP72	0.760869	3.56909e-06
sp|P06576|ATPB_HUMAN	ATPB_HUMAN	ATP synthase subunit beta, mitochondrial (EC 7.1.2.2) (ATP synthase F1 subunit beta)	ATP5F1B ATP5B ATPMB ATPSB	0.754234	6.91814e-07
sp|Q58FF8|H90B2_HUMAN	H90B2_HUMAN	Putative heat shock protein HSP 90-beta 2 (Heat shock protein 90-beta b) (Heat shock protein 90Bb)	HSP90AB2P HSP90BB	0.752865	4.33709e-05
sp|Q01130|SRSF2_HUMAN	SRSF2_HUMAN	Serine/arginine-rich splicing factor 2 (Protein PR264) (Splicing component, 35 kDa) (Splicing factor SC35) (SC-35) (Splicing factor, arginine/serine-rich 2)	SRSF2 SFRS2	0.750048	0.334198
sp|Q9BRL6|SRSF8_HUMAN	SRSF8_HUMAN	Serine/arginine-rich splicing factor 8 (Pre-mRNA-splicing factor SRP46) (Splicing factor SRp46) (Splicing factor, arginine/serine-rich 2B)	SRSF8 SFRS2B SRP46	0.750048	0.334198
sp|P16298|PP2BB_HUMAN	PP2BB_HUMAN	Serine/threonine-protein phosphatase 2B catalytic subunit beta isoform (EC 3.1.3.16) (CAM-PRP catalytic subunit) (Calmodulin-dependent calcineurin A subunit beta isoform) (CNA beta)	PPP3CB CALNA2 CALNB CNA2	0.749527	0.552518
sp|P48454|PP2BC_HUMAN	PP2BC_HUMAN	Serine/threonine-protein phosphatase 2B catalytic subunit gamma isoform (EC 3.1.3.16) (CAM-PRP catalytic subunit) (Calcineurin, testis-specific catalytic subunit) (Calmodulin-dependent calcineurin A subunit gamma isoform)	PPP3CC CALNA3 CNA3	0.749527	0.552518
sp|Q08209|PP2BA_HUMAN	PP2BA_HUMAN	Protein phosphatase 3 catalytic subunit alpha (EC 3.1.3.16) (CAM-PRP catalytic subunit) (Calcineurin A alpha) (Calmodulin-dependent calcineurin A subunit alpha isoform) (CNA alpha) (Serine/threonine-protein phosphatase 2B catalytic subunit alpha isoform)	PPP3CA CALNA CNA	0.749527	0.552518
sp|Q96E39|RMXL1_HUMAN	RMXL1_HUMAN	RNA binding motif protein, X-linked-like-1 (Heterogeneous nuclear ribonucleoprotein G-like 1)	RBMXL1	0.749171	5.71133e-05
sp|P61981|1433G_HUMAN	1433G_HUMAN	14-3-3 protein gamma (Protein kinase C inhibitor protein 1) (KCIP-1) [Cleaved into: 14-3-3 protein gamma, N-terminally processed]	YWHAG	0.748934	1.2701e-11
sp|Q9Y277|VDAC3_HUMAN	VDAC3_HUMAN	Voltage-dependent anion-selective channel protein 3 (VDAC-3) (hVDAC3) (Outer mitochondrial membrane protein porin 3)	VDAC3	0.746782	0.310146
sp|P09874|PARP1_HUMAN	PARP1_HUMAN	Poly [ADP-ribose] polymerase 1 (PARP-1) (EC 2.4.2.30) (ADP-ribosyltransferase diphtheria toxin-like 1) (ARTD1) (DNA ADP-ribosyltransferase PARP1) (EC 2.4.2.-) (NAD(+) ADP-ribosyltransferase 1) (ADPRT 1) (Poly[ADP-ribose] synthase 1) (Protein poly-ADP-ribosyltransferase PARP1) (EC 2.4.2.-) [Cleaved into: Poly [ADP-ribose] polymerase 1, processed C-terminus (Poly [ADP-ribose] polymerase 1, 89-kDa f…	PARP1 ADPRT PPOL	0.744323	0.12771
sp|P50502|F10A1_HUMAN	F10A1_HUMAN	Hsc70-interacting protein (Hip) (Aging-associated protein 2) (Progesterone receptor-associated p48 protein) (Protein FAM10A1) (Putative tumor suppressor ST13) (Renal carcinoma antigen NY-REN-33) (Suppression of tumorigenicity 13 protein)	ST13 AAG2 FAM10A1 HIP SNC6	0.744076	0.0117195
sp|Q8IZP2|ST134_HUMAN	ST134_HUMAN	Putative protein FAM10A4 (Suppression of tumorigenicity 13 pseudogene 4)	ST13P4 FAM10A4	0.744076	0.0117195
sp|Q8NFI4|F10A5_HUMAN	F10A5_HUMAN	Putative protein FAM10A5 (Suppression of tumorigenicity 13 pseudogene 5)	ST13P5 FAM10A5	0.743128	0.0790215
sp|Q00341|VIGLN_HUMAN	VIGLN_HUMAN	Vigilin (High density lipoprotein-binding protein) (HDL-binding protein)	HDLBP HBP VGL	0.742906	0.352051
sp|P06241|FYN_HUMAN	FYN_HUMAN	Tyrosine-protein kinase Fyn (EC 2.7.10.2) (Proto-oncogene Syn) (Proto-oncogene c-Fyn) (Src-like kinase) (SLK) (p59-Fyn)	FYN	0.735521	0.122184
sp|P07947|YES_HUMAN	YES_HUMAN	Tyrosine-protein kinase Yes (EC 2.7.10.2) (Proto-oncogene c-Yes) (p61-Yes)	YES1 YES	0.735521	0.122184
sp|P12931|SRC_HUMAN	SRC_HUMAN	Proto-oncogene tyrosine-protein kinase Src (EC 2.7.10.2) (Proto-oncogene c-Src) (pp60c-src) (p60-Src)	SRC SRC1	0.735521	0.122184
sp|P08133|ANXA6_HUMAN	ANXA6_HUMAN	Annexin A6 (67 kDa calelectrin) (Annexin VI) (Annexin-6) (Calphobindin-II) (CPB-II) (Chromobindin-20) (Lipocortin VI) (Protein III) (p68) (p70)	ANXA6 ANX6	0.731149	8.93107e-13
sp|Q86VP6|CAND1_HUMAN	CAND1_HUMAN	Cullin-associated NEDD8-dissociated protein 1 (Cullin-associated and neddylation-dissociated protein 1) (TBP-interacting protein of 120 kDa A) (TBP-interacting protein 120A) (p120 CAND1)	CAND1 KIAA0829 TIP120 TIP120A	0.729401	0.0598598
sp|O94905|ERLN2_HUMAN	ERLN2_HUMAN	Erlin-2 (Endoplasmic reticulum lipid raft-associated protein 2) (Stomatin-prohibitin-flotillin-HflC/K domain-containing protein 2) (SPFH domain-containing protein 2)	ERLIN2 C8orf2 SPFH2 UNQ2441/PRO5003/PRO9924	0.726253	0.00540097
sp|P11142|HSP7C_HUMAN	HSP7C_HUMAN	Heat shock cognate 71 kDa protein (EC 3.6.4.10) (Heat shock 70 kDa protein 8) (Lipopolysaccharide-associated protein 1) (LAP-1) (LPS-associated protein 1)	HSPA8 HSC70 HSP73 HSPA10	0.726213	6.36898e-09
sp|Q99714|HCD2_HUMAN	HCD2_HUMAN	3-hydroxyacyl-CoA dehydrogenase type-2 (EC 1.1.1.35) (17-beta-estradiol 17-dehydrogenase) (EC 1.1.1.62) (2-methyl-3-hydroxybutyryl-CoA dehydrogenase) (MHBD) (3-alpha-(17-beta)-hydroxysteroid dehydrogenase (NAD(+))) (EC 1.1.1.239) (3-hydroxy-2-methylbutyryl-CoA dehydrogenase) (EC 1.1.1.178) (3-hydroxyacyl-CoA dehydrogenase type II) (3alpha(or 20beta)-hydroxysteroid dehydrogenase) (EC 1.1.1.53) (7-…	HSD17B10 ERAB HADH2 MRPP2 SCHAD SDR5C1 XH98G2	0.723683	0.0585822
sp|P60842|IF4A1_HUMAN	IF4A1_HUMAN	Eukaryotic initiation factor 4A-I (eIF-4A-I) (eIF4A-I) (EC 3.6.4.13) (ATP-dependent RNA helicase eIF4A-1)	EIF4A1 DDX2A EIF4A	0.723339	0.00036714
sp|O00161|SNP23_HUMAN	SNP23_HUMAN	Synaptosomal-associated protein 23 (SNAP-23) (Vesicle-membrane fusion protein SNAP-23)	SNAP23	0.719342	0.574786
sp|Q14406|CSHL_HUMAN	CSHL_HUMAN	Chorionic somatomammotropin hormone-like 1 (Chorionic somatomammotropin-like) (Lactogen-like)	CSHL1 CSHP1 CSL	0.716923	0.678394
sp|P28072|PSB6_HUMAN	PSB6_HUMAN	Proteasome subunit beta type-6 (EC 3.4.25.1) (Macropain delta chain) (Multicatalytic endopeptidase complex delta chain) (Proteasome delta chain) (Proteasome subunit Y)	PSMB6 LMPY Y	0.716002	9.71022e-06
sp|P00738|HPT_HUMAN	HPT_HUMAN	Haptoglobin (Zonulin) [Cleaved into: Haptoglobin alpha chain; Haptoglobin beta chain]	HP	0.711113	0.415629
sp|Q16543|CDC37_HUMAN	CDC37_HUMAN	Hsp90 co-chaperone Cdc37 (Hsp90 chaperone protein kinase-targeting subunit) (p50Cdc37) [Cleaved into: Hsp90 co-chaperone Cdc37, N-terminally processed]	CDC37 CDC37A	0.710427	0.239703
sp|P26368|U2AF2_HUMAN	U2AF2_HUMAN	Splicing factor U2AF 65 kDa subunit (U2 auxiliary factor 65 kDa subunit) (hU2AF(65)) (hU2AF65) (U2 snRNP auxiliary factor large subunit)	U2AF2 U2AF65	0.708376	0.218886
sp|P46977|STT3A_HUMAN	STT3A_HUMAN	Dolichyl-diphosphooligosaccharide--protein glycosyltransferase subunit STT3A (Oligosaccharyl transferase subunit STT3A) (STT3-A) (EC 2.4.99.18) (B5) (Integral membrane protein 1) (Transmembrane protein TMC)	STT3A ITM1 TMC	0.707491	0.596403
sp|P49411|EFTU_HUMAN	EFTU_HUMAN	Elongation factor Tu, mitochondrial (EF-Tu) (P43)	TUFM	0.697806	0.000121278
sp|Q58FF6|H90B4_HUMAN	H90B4_HUMAN	Putative heat shock protein HSP 90-beta 4	HSP90AB4P	0.696777	3.53579e-06
sp|Q14568|HS902_HUMAN	HS902_HUMAN	Heat shock protein HSP 90-alpha A2 (Heat shock 90 kDa protein 1 alpha-like 3) (Heat shock protein HSP 90-alpha A2 pseudogene)	HSP90AA2P HSP90AA2 HSPCAL3	0.695689	0.00742546
sp|P02649|APOE_HUMAN	APOE_HUMAN	Apolipoprotein E (Apo-E)	APOE	0.6952	0.000160938
sp|Q9NSD9|SYFB_HUMAN	SYFB_HUMAN	Phenylalanine--tRNA ligase beta subunit (EC 6.1.1.20) (Phenylalanyl-tRNA synthetase beta subunit) (PheRS)	FARSB FARSLB FRSB HSPC173	0.689735	0.0931109
sp|Q99832|TCPH_HUMAN	TCPH_HUMAN	T-complex protein 1 subunit eta (TCP-1-eta) (CCT-eta) (HIV-1 Nef-interacting protein) [Cleaved into: T-complex protein 1 subunit eta, N-terminally processed]	CCT7 CCTH NIP7-1	0.684874	0.112617
sp|P08134|RHOC_HUMAN	RHOC_HUMAN	Rho-related GTP-binding protein RhoC (Rho cDNA clone 9) (h9)	RHOC ARH9 ARHC	0.684598	0.241931
sp|P05198|IF2A_HUMAN	IF2A_HUMAN	Eukaryotic translation initiation factor 2 subunit 1 (Eukaryotic translation initiation factor 2 subunit alpha) (eIF-2-alpha) (eIF-2A) (eIF-2alpha) (eIF2-alpha)	EIF2S1 EIF2A	0.682106	0.0271503
sp|P63104|1433Z_HUMAN	1433Z_HUMAN	14-3-3 protein zeta/delta (Protein kinase C inhibitor protein 1) (KCIP-1)	YWHAZ	0.673156	1.52738e-11
sp|O75526|RMXL2_HUMAN	RMXL2_HUMAN	RNA-binding motif protein, X-linked-like-2 (Testis-specific heterogeneous nuclear ribonucleoprotein G-T) (hnRNP G-T)	RBMXL2 HNRNPGT	0.667565	0.0972032
sp|Q8N7X1|RMXL3_HUMAN	RMXL3_HUMAN	RNA-binding motif protein, X-linked-like-3	RBMXL3 CXorf55	0.667565	0.0972032
sp|Q9UQE7|SMC3_HUMAN	SMC3_HUMAN	Structural maintenance of chromosomes protein 3 (SMC protein 3) (SMC-3) (Basement membrane-associated chondroitin proteoglycan) (Bamacan) (Chondroitin sulfate proteoglycan 6) (Chromosome-associated polypeptide) (hCAP)	SMC3 BAM BMH CSPG6 SMC3L1	0.662626	0.458667
sp|Q07020|RL18_HUMAN	RL18_HUMAN	Large ribosomal subunit protein eL18 (60S ribosomal protein L18)	RPL18	0.654939	0.333424
sp|P50914|RL14_HUMAN	RL14_HUMAN	Large ribosomal subunit protein eL14 (60S ribosomal protein L14) (CAG-ISL 7)	RPL14	0.64844	0.275254
sp|P27797|CALR_HUMAN	CALR_HUMAN	Calreticulin (CRP55) (Calregulin) (Endoplasmic reticulum resident protein 60) (ERp60) (HACBP) (grp60)	CALR CRTC	0.647818	1.85078e-09
sp|P57721|PCBP3_HUMAN	PCBP3_HUMAN	Poly(rC)-binding protein 3 (Alpha-CP3) (PCBP3-overlapping transcript) (PCBP3-overlapping transcript 1)	PCBP3 PCBP3-OT1 PCBP3OT	0.646277	0.122184
sp|Q13492|PICAL_HUMAN	PICAL_HUMAN	Phosphatidylinositol-binding clathrin assembly protein (Clathrin assembly lymphoid myeloid leukemia protein)	PICALM CALM	0.644339	0.00813414
sp|O75306|NDUS2_HUMAN	NDUS2_HUMAN	NADH dehydrogenase [ubiquinone] iron-sulfur protein 2, mitochondrial (EC 7.1.1.2) (Complex I-49kD) (CI-49kD) (NADH-ubiquinone oxidoreductase 49 kDa subunit)	NDUFS2	0.64351	0.191758
sp|Q15056|IF4H_HUMAN	IF4H_HUMAN	Eukaryotic translation initiation factor 4H (eIF-4H) (Williams-Beuren syndrome chromosomal region 1 protein)	EIF4H KIAA0038 WBSCR1 WSCR1	0.641008	0.0779128
sp|Q9UHG3|PCYOX_HUMAN	PCYOX_HUMAN	Prenylcysteine oxidase 1 (EC 1.8.3.5) (Prenylcysteine lyase)	PCYOX1 KIAA0908 PCL1 UNQ597/PRO1183	0.639023	0.336781
sp|O43790|KRT86_HUMAN	KRT86_HUMAN	Keratin, type II cuticular Hb6 (Hair keratin K2.11) (Keratin-86) (K86) (Type II hair keratin Hb6) (Type-II keratin Kb26)	KRT86 KRTHB6	0.625327	0.0113693
sp|P78385|KRT83_HUMAN	KRT83_HUMAN	Keratin, type II cuticular Hb3 (Hair keratin K2.10) (Keratin-83) (K83) (Type II hair keratin Hb3) (Type-II keratin Kb23)	KRT83 KRTHB3	0.625327	0.0113693
sp|Q14533|KRT81_HUMAN	KRT81_HUMAN	Keratin, type II cuticular Hb1 (Hair keratin K2.9) (Keratin, hair, basic, 1) (Keratin-81) (K81) (Metastatic lymph node 137 gene protein) (MLN 137) (Type II hair keratin Hb1) (Type-II keratin Kb21) (ghHKb1) (ghHb1)	KRT81 KRTHB1 MLN137	0.625327	0.0113693
sp|Q8IWA5|CTL2_HUMAN	CTL2_HUMAN	Choline transporter-like protein 2 (Solute carrier family 44 member 2)	SLC44A2 CTL2 PSEC0210	0.622539	0.00401489
sp|Q9H853|TBA4B_HUMAN	TBA4B_HUMAN	Putative tubulin-like protein alpha-4B (EC 3.6.5.-) (Alpha-tubulin 4B)	TUBA4B TUBA4	0.622311	0.164218
sp|P16989|YBOX3_HUMAN	YBOX3_HUMAN	Y-box-binding protein 3 (Cold shock domain-containing protein A) (DNA-binding protein A) (Single-strand DNA-binding protein NF-GMB)	YBX3 CSDA DBPA	0.621578	0.409797
sp|P67809|YBOX1_HUMAN	YBOX1_HUMAN	Y-box-binding protein 1 (YB-1) (CCAAT-binding transcription factor I subunit A) (CBF-A) (DNA-binding protein B) (DBPB) (Enhancer factor I subunit A) (EFI-A) (Nuclease-sensitive element-binding protein 1) (Y-box transcription factor)	YBX1 NSEP1 YB1	0.621578	0.409797
sp|Q9Y2T7|YBOX2_HUMAN	YBOX2_HUMAN	Y-box-binding protein 2 (Contrin) (DNA-binding protein C) (Dbpc) (Germ cell-specific Y-box-binding protein) (MSY2 homolog)	YBX2 CSDA3 MSY2	0.621578	0.409797
sp|Q9H254|SPTN4_HUMAN	SPTN4_HUMAN	Spectrin beta chain, non-erythrocytic 4 (Beta-IV spectrin) (Spectrin, non-erythroid beta chain 3)	SPTBN4 KIAA1642 SPTBN3	0.615491	0.244024
sp|Q9Y230|RUVB2_HUMAN	RUVB2_HUMAN	RuvB-like 2 (EC 3.6.4.12) (48 kDa TATA box-binding protein-interacting protein) (48 kDa TBP-interacting protein) (51 kDa erythrocyte cytosolic protein) (ECP-51) (INO80 complex subunit J) (Repressing pontin 52) (Reptin 52) (TIP49b) (TIP60-associated protein 54-beta) (TAP54-beta)	RUVBL2 INO80J TIP48 TIP49B CGI-46	0.608872	0.352051
sp|P63208|SKP1_HUMAN	SKP1_HUMAN	S-phase kinase-associated protein 1 (Cyclin-A/CDK2-associated protein p19) (p19A) (Organ of Corti protein 2) (OCP-2) (Organ of Corti protein II) (OCP-II) (RNA polymerase II elongation factor-like protein) (SIII) (Transcription elongation factor B polypeptide 1-like) (p19skp1)	SKP1 EMC19 OCP2 SKP1A TCEB1L	0.60297	0.307505
sp|Q8NHM4|TRY6_HUMAN	TRY6_HUMAN	Putative trypsin-6 (EC 3.4.21.4) (Serine protease 3 pseudogene 2) (Trypsinogen C)	PRSS3P2 T6 TRY6	0.601273	0.210856
sp|Q9H8L6|MMRN2_HUMAN	MMRN2_HUMAN	Multimerin-2 (EMILIN-3) (Elastin microfibril interface located protein 3) (Elastin microfibril interfacer 3) (EndoGlyx-1 p125/p140 subunit)	MMRN2 EMILIN3	0.598795	0.685122
sp|P35222|CTNB1_HUMAN	CTNB1_HUMAN	Catenin beta-1 (Beta-catenin)	CTNNB1 CTNNB OK/SW-cl.35 PRO2286	0.597813	0.00161946
sp|P50995|ANX11_HUMAN	ANX11_HUMAN	Annexin A11 (56 kDa autoantigen) (Annexin XI) (Annexin-11) (Calcyclin-associated annexin 50) (CAP-50)	ANXA11 ANX11	0.597253	0.0243718
sp|P62266|RS23_HUMAN	RS23_HUMAN	Small ribosomal subunit protein uS12 (40S ribosomal protein S23)	RPS23	0.595929	0.528195
sp|P16104|H2AX_HUMAN	H2AX_HUMAN	Histone H2AX (H2a/x) (Histone H2A.X)	H2AX H2AFX	0.590477	0.171242
sp|O15247|CLIC2_HUMAN	CLIC2_HUMAN	Chloride intracellular channel protein 2 (XAP121)	CLIC2	0.58863	0.16477
sp|Q96NY7|CLIC6_HUMAN	CLIC6_HUMAN	Chloride intracellular channel protein 6 (Parchorin)	CLIC6 CLIC1L	0.58863	0.16477
sp|Q9NZA1|CLIC5_HUMAN	CLIC5_HUMAN	Chloride intracellular channel protein 5	CLIC5	0.58863	0.16477
sp|P07954|FUMH_HUMAN	FUMH_HUMAN	Fumarate hydratase, mitochondrial (Fumarase) (HsFH) (EC 4.2.1.2)	FH	0.586246	0.204255
sp|Q8IUE6|H2A2B_HUMAN	H2A2B_HUMAN	Histone H2A type 2-B (H2A-clustered histone 21)	H2AC21 HIST2H2AB	0.585305	0.161865
sp|Q96QV6|H2A1A_HUMAN	H2A1A_HUMAN	Histone H2A type 1-A (H2A-clustered histone 1) (Histone H2A/r)	H2AC1 H2AFR HIST1H2AA	0.582668	0.254026
sp|P08238|HS90B_HUMAN	HS90B_HUMAN	Heat shock protein HSP 90-beta (HSP 90) (Heat shock 84 kDa) (HSP 84) (HSP84)	HSP90AB1 HSP90B HSPC2 HSPCB	0.578181	4.50232e-07
sp|Q9Y696|CLIC4_HUMAN	CLIC4_HUMAN	Chloride intracellular channel protein 4 (Intracellular chloride ion channel protein p64H1)	CLIC4	0.576543	0.00351706
sp|P48741|HSP77_HUMAN	HSP77_HUMAN	Putative heat shock 70 kDa protein 7 (Heat shock 70 kDa protein B)	HSPA7 HSP70B	0.573789	0.0541667
sp|P38159|RBMX_HUMAN	RBMX_HUMAN	RNA-binding motif protein, X chromosome (Glycoprotein p43) (Heterogeneous nuclear ribonucleoprotein G) (hnRNP G) [Cleaved into: RNA-binding motif protein, X chromosome, N-terminally processed]	RBMX HNRPG RBMXP1	0.569971	0.00541716
sp|O95777|LSM8_HUMAN	LSM8_HUMAN	U6 snRNA-associated Sm-like protein LSm8	LSM8	0.564704	0.674844
sp|O00232|PSD12_HUMAN	PSD12_HUMAN	26S proteasome non-ATPase regulatory subunit 12 (26S proteasome regulatory subunit RPN5) (26S proteasome regulatory subunit p55)	PSMD12	0.560007	0.0247963
sp|Q9NZM1|MYOF_HUMAN	MYOF_HUMAN	Myoferlin (Fer-1-like protein 3)	MYOF FER1L3 KIAA1207	0.558956	0.00985448
sp|P30084|ECHM_HUMAN	ECHM_HUMAN	Enoyl-CoA hydratase, mitochondrial (mECH) (mECH1) (EC 4.2.1.17) (EC 5.3.3.8) (Enoyl-CoA hydratase 1) (ECHS1) (Short-chain enoyl-CoA hydratase) (SCEH)	ECHS1	0.558955	0.512241
sp|Q9UIJ7|KAD3_HUMAN	KAD3_HUMAN	GTP:AMP phosphotransferase AK3, mitochondrial (EC 2.7.4.10) (Adenylate kinase 3) (AK 3) (Adenylate kinase 3 alpha-like 1)	AK3 AK3L1 AK6 AKL3L	0.558792	0.157833
sp|Q58FF7|H90B3_HUMAN	H90B3_HUMAN	Putative heat shock protein HSP 90-beta-3 (Heat shock protein 90-beta c) (Heat shock protein 90Bc)	HSP90AB3P HSP90BC	0.557399	4.83431e-06
sp|Q6IS14|IF5AL_HUMAN	IF5AL_HUMAN	Eukaryotic translation initiation factor 5A-1-like (eIF-5A-1-like) (eIF-5A1-like) (Eukaryotic initiation factor 5A isoform 1-like)	EIF5AL1	0.554588	0.289
sp|P31930|QCR1_HUMAN	QCR1_HUMAN	Cytochrome b-c1 complex subunit 1, mitochondrial (Complex III subunit 1) (Core protein I) (Ubiquinol-cytochrome-c reductase complex core protein 1)	UQCRC1	0.552876	0.526374
sp|P61604|CH10_HUMAN	CH10_HUMAN	10 kDa heat shock protein, mitochondrial (Hsp10) (10 kDa chaperonin) (Chaperonin 10) (CPN10) (Early-pregnancy factor) (EPF)	HSPE1	0.552046	0.0361891
sp|P30049|ATPD_HUMAN	ATPD_HUMAN	ATP synthase subunit delta, mitochondrial (ATP synthase F1 subunit delta) (F-ATPase delta subunit)	ATP5F1D ATP5D	0.550486	0.549664
sp|Q15366|PCBP2_HUMAN	PCBP2_HUMAN	Poly(rC)-binding protein 2 (Alpha-CP2) (Heterogeneous nuclear ribonucleoprotein E2) (hnRNP E2)	PCBP2	0.548933	0.0002873
sp|O94973|AP2A2_HUMAN	AP2A2_HUMAN	AP-2 complex subunit alpha-2 (100 kDa coated vesicle protein C) (Adaptor protein complex AP-2 subunit alpha-2) (Adaptor-related protein complex 2 subunit alpha-2) (Alpha-adaptin C) (Alpha2-adaptin) (Clathrin assembly protein complex 2 alpha-C large chain) (Huntingtin yeast partner J) (Huntingtin-interacting protein 9) (HIP-9) (Huntingtin-interacting protein J) (Plasma membrane adaptor HA2/AP2 ada…	AP2A2 ADTAB CLAPA2 HIP9 HYPJ KIAA0899	0.5424	0.000560906
sp|P36873|PP1G_HUMAN	PP1G_HUMAN	Serine/threonine-protein phosphatase PP1-gamma catalytic subunit (PP-1G) (EC 3.1.3.16) (Protein phosphatase 1C catalytic subunit)	PPP1CC	0.537069	0.549664
sp|P62136|PP1A_HUMAN	PP1A_HUMAN	Serine/threonine-protein phosphatase PP1-alpha catalytic subunit (PP-1A) (EC 3.1.3.16)	PPP1CA PPP1A	0.537069	0.549664
sp|P62745|RHOB_HUMAN	RHOB_HUMAN	Rho-related GTP-binding protein RhoB (Rho cDNA clone 6) (h6)	RHOB ARH6 ARHB	0.535516	0.641928
sp|P07478|TRY2_HUMAN	TRY2_HUMAN	Trypsin-2 (EC 3.4.21.4) (Anionic trypsinogen) (Serine protease 2) (Trypsin II)	PRSS2 TRY2 TRYP2	0.531657	0.312385
sp|P07900|HS90A_HUMAN	HS90A_HUMAN	Heat shock protein HSP 90-alpha (EC 3.6.4.10) (Heat shock 86 kDa) (HSP 86) (HSP86) (Lipopolysaccharide-associated protein 2) (LAP-2) (LPS-associated protein 2) (Renal carcinoma antigen NY-REN-38)	HSP90AA1 HSP90A HSPC1 HSPCA	0.530754	2.04911e-05
sp|P46781|RS9_HUMAN	RS9_HUMAN	Small ribosomal subunit protein uS4 (40S ribosomal protein S9)	RPS9	0.527404	0.457638
sp|Q92747|ARC1A_HUMAN	ARC1A_HUMAN	Actin-related protein 2/3 complex subunit 1A (SOP2-like protein)	ARPC1A SOP2L	0.525526	0.653095
sp|P07864|LDHC_HUMAN	LDHC_HUMAN	L-lactate dehydrogenase C chain (LDH-C) (EC 1.1.1.27) (Cancer/testis antigen 32) (CT32) (LDH testis subunit) (LDH-X)	LDHC LDH3 LDHX	0.511874	0.658109
sp|Q6ZMR3|LDH6A_HUMAN	LDH6A_HUMAN	L-lactate dehydrogenase A-like 6A (LDHA-like protein 6A) (EC 1.1.1.27)	LDHAL6A LDHL2	0.511874	0.658109
sp|Q07021|C1QBP_HUMAN	C1QBP_HUMAN	Complement component 1 Q subcomponent-binding protein, mitochondrial (ASF/SF2-associated protein p32) (Glycoprotein gC1qBP) (C1qBP) (Hyaluronan-binding protein 1) (Mitochondrial matrix protein p32) (gC1q-R protein) (p33) (SF2AP32)	C1QBP GC1QBP HABP1 SF2P32	0.510278	0.327566
sp|P31150|GDIA_HUMAN	GDIA_HUMAN	Rab GDP dissociation inhibitor alpha (Rab GDI alpha) (Guanosine diphosphate dissociation inhibitor 1) (GDI-1) (Oligophrenin-2) (Protein XAP-4)	GDI1 GDIL OPHN2 RABGDIA XAP4	0.509307	0.0880064
sp|P26885|FKBP2_HUMAN	FKBP2_HUMAN	Peptidyl-prolyl cis-trans isomerase FKBP2 (PPIase FKBP2) (EC 5.2.1.8) (13 kDa FK506-binding protein) (13 kDa FKBP) (FKBP-13) (FK506-binding protein 2) (FKBP-2) (Immunophilin FKBP13) (Rotamase)	FKBP2 FKBP13	0.50824	0.0187734
sp|P46940|IQGA1_HUMAN	IQGA1_HUMAN	Ras GTPase-activating-like protein IQGAP1 (p195)	IQGAP1 KIAA0051	0.5016	1.02048e-06
sp|P63241|IF5A1_HUMAN	IF5A1_HUMAN	Eukaryotic translation initiation factor 5A-1 (eIF-5A-1) (eIF-5A1) (Eukaryotic initiation factor 5A isoform 1) (eIF-5A) (Rev-binding factor) (eIF-4D)	EIF5A	0.498417	0.0942898
sp|Q13200|PSMD2_HUMAN	PSMD2_HUMAN	26S proteasome non-ATPase regulatory subunit 2 (26S proteasome regulatory subunit RPN1) (26S proteasome regulatory subunit S2) (26S proteasome subunit p97) (Protein 55.11) (Tumor necrosis factor type 1 receptor-associated protein 2)	PSMD2 TRAP2	0.488342	0.0711848
sp|Q15181|IPYR_HUMAN	IPYR_HUMAN	Inorganic pyrophosphatase (EC 3.6.1.1) (Pyrophosphate phospho-hydrolase) (PPase)	PPA1 IOPPP PP	0.487069	0.369728
sp|P35241|RADI_HUMAN	RADI_HUMAN	Radixin	RDX	0.48575	0.150122
sp|Q06830|PRDX1_HUMAN	PRDX1_HUMAN	Peroxiredoxin-1 (EC 1.11.1.24) (Natural killer cell-enhancing factor A) (NKEF-A) (Proliferation-associated gene protein) (PAG) (Thioredoxin peroxidase 2) (Thioredoxin-dependent peroxide reductase 2) (Thioredoxin-dependent peroxiredoxin 1)	PRDX1 PAGA PAGB TDPX2	0.484677	0.401197
sp|P49321|NASP_HUMAN	NASP_HUMAN	Nuclear autoantigenic sperm protein (NASP)	NASP	0.475977	0.0882317
sp|P0CG47|UBB_HUMAN	UBB_HUMAN	Polyubiquitin-B [Cleaved into: Ubiquitin]	UBB	0.465861	0.521544
sp|P0CG48|UBC_HUMAN	UBC_HUMAN	Polyubiquitin-C [Cleaved into: Ubiquitin]	UBC	0.465861	0.521544
sp|P62979|RS27A_HUMAN	RS27A_HUMAN	Ubiquitin-ribosomal protein eS31 fusion protein (Ubiquitin carboxyl extension protein 80) [Cleaved into: Ubiquitin; Small ribosomal subunit protein eS31 (40S ribosomal protein S27a)]	RPS27A UBA80 UBCEP1	0.465861	0.521544
sp|P62987|RL40_HUMAN	RL40_HUMAN	Ubiquitin-ribosomal protein eL40 fusion protein (CEP52) (Ubiquitin A-52 residue ribosomal protein fusion product 1) [Cleaved into: Ubiquitin; Large ribosomal subunit protein eL40 (60S ribosomal protein L40)]	UBA52 UBCEP2	0.465861	0.521544
sp|P15374|UCHL3_HUMAN	UCHL3_HUMAN	Ubiquitin carboxyl-terminal hydrolase isozyme L3 (UCH-L3) (EC 3.4.19.12) (Ubiquitin thioesterase L3)	UCHL3	0.464362	0.265093
sp|Q58FG1|HS904_HUMAN	HS904_HUMAN	Putative heat shock protein HSP 90-alpha A4 (Heat shock 90 kDa protein 1 alpha-like 2) (Heat shock protein 90-alpha D) (Heat shock protein 90Ad)	HSP90AA4P HSP90AD HSPCAL2	0.451286	0.234881
sp|P04908|H2A1B_HUMAN	H2A1B_HUMAN	Histone H2A type 1-B/E (Histone H2A.2) (Histone H2A/a) (Histone H2A/m)	H2AC4 H2AFM HIST1H2AB; H2AC8 H2AFA HIST1H2AE	0.444583	0.470721
sp|P20671|H2A1D_HUMAN	H2A1D_HUMAN	Histone H2A type 1-D (Histone H2A.3) (Histone H2A/g)	H2AC7 H2AFG HIST1H2AD	0.444583	0.470721
sp|Q7L7L0|H2A3_HUMAN	H2A3_HUMAN	Histone H2A type 3 (H2A-clustered histone 25)	H2AC25 H2AW HIST3H2A	0.444583	0.470721
sp|Q8N357|S35F6_HUMAN	S35F6_HUMAN	Solute carrier family 35 member F6 (ANT2-binding protein) (ANT2BP) (Transport and Golgi organization 9 homolog)	SLC35F6 C2orf18 UNQ3047/PRO9863	0.442374	0.470721
sp|P22694|KAPCB_HUMAN	KAPCB_HUMAN	cAMP-dependent protein kinase catalytic subunit beta (PKA C-beta) (EC 2.7.11.11)	PRKACB	0.441038	0.470127
sp|P34931|HS71L_HUMAN	HS71L_HUMAN	Heat shock 70 kDa protein 1-like (Heat shock 70 kDa protein 1L) (Heat shock 70 kDa protein 1-Hom) (HSP70-Hom)	HSPA1L	0.439918	0.0641268
sp|P0C0S8|H2A1_HUMAN	H2A1_HUMAN	Histone H2A type 1 (H2A.1) (Histone H2A/ptl)	H2AC11 H2AFP HIST1H2AG; H2AC13 H2AFC HIST1H2AI; H2AC15 H2AFD HIST1H2AK; H2AC16 H2AFI HIST1H2AL; H2AC17 H2AFN HIST1H2AM	0.434193	0.446455
sp|Q93077|H2A1C_HUMAN	H2A1C_HUMAN	Histone H2A type 1-C (H2A-clustered histone 6) (Histone H2A/l)	H2AC6 H2AFL HIST1H2AC	0.434193	0.446455
sp|Q96KK5|H2A1H_HUMAN	H2A1H_HUMAN	Histone H2A type 1-H (H2A-clustered histone 12) (Histone H2A/s)	H2AC12 HIST1H2AH HIST1H2AI	0.434193	0.446455
sp|Q99878|H2A1J_HUMAN	H2A1J_HUMAN	Histone H2A type 1-J (Histone H2A/e)	H2AC14 H2AFE HIST1H2AJ	0.434193	0.446455
sp|Q9BTM1|H2AJ_HUMAN	H2AJ_HUMAN	Histone H2A.J (H2a/j)	H2AJ H2AFJ	0.434193	0.446455
sp|Q9UBT2|SAE2_HUMAN	SAE2_HUMAN	SUMO-activating enzyme subunit 2 (EC 2.3.2.-) (Anthracycline-associated resistance ARX) (Ubiquitin-like 1-activating enzyme E1B) (Ubiquitin-like modifier-activating enzyme 2)	UBA2 SAE2 UBLE1B HRIHFB2115	0.431269	0.75199
sp|P60953|CDC42_HUMAN	CDC42_HUMAN	Cell division control protein 42 homolog (EC 3.6.5.2) (G25K GTP-binding protein)	CDC42	0.425759	0.243984
sp|P06733|ENOA_HUMAN	ENOA_HUMAN	Alpha-enolase (EC 4.2.1.11) (2-phospho-D-glycerate hydro-lyase) (C-myc promoter-binding protein) (Enolase 1) (MBP-1) (MPB-1) (Non-neural enolase) (NNE) (Phosphopyruvate hydratase) (Plasminogen-binding protein)	ENO1 ENO1L1 MBPB1 MPB1	0.422341	0.0550688
sp|P00387|NB5R3_HUMAN	NB5R3_HUMAN	NADH-cytochrome b5 reductase 3 (B5R) (Cytochrome b5 reductase) (EC 1.6.2.2) (Diaphorase-1)	CYB5R3 DIA1	0.418618	0.327566
sp|Q16777|H2A2C_HUMAN	H2A2C_HUMAN	Histone H2A type 2-C (H2A-clustered histone 20) (Histone H2A-GL101) (Histone H2A/q)	H2AC20 H2AFQ HIST2H2AC	0.416882	0.360871
sp|Q6FI13|H2A2A_HUMAN	H2A2A_HUMAN	Histone H2A type 2-A (H2A-clustered histone 18) (H2A-clustered histone 19) (Histone H2A.2) (Histone H2A/o)	H2AC18 H2AFO HIST2H2AA HIST2H2AA3; H2AC19 HIST2H2AA4	0.416882	0.360871
sp|P30044|PRDX5_HUMAN	PRDX5_HUMAN	Peroxiredoxin-5, mitochondrial (EC 1.11.1.24) (Alu corepressor 1) (Antioxidant enzyme B166) (AOEB166) (Liver tissue 2D-page spot 71B) (PLP) (Peroxiredoxin V) (Prx-V) (Peroxisomal antioxidant enzyme) (TPx type VI) (Thioredoxin peroxidase PMP20) (Thioredoxin-dependent peroxiredoxin 5)	PRDX5 ACR1 SBBI10	0.415909	0.217595
sp|P61026|RAB10_HUMAN	RAB10_HUMAN	Ras-related protein Rab-10 (EC 3.6.5.2)	RAB10	0.414919	0.423431
sp|Q9UQ80|PA2G4_HUMAN	PA2G4_HUMAN	Proliferation-associated protein 2G4 (Cell cycle protein p38-2G4 homolog) (hG4-1) (ErbB3-binding protein 1)	PA2G4 EBP1	0.411558	0.369728
sp|P15153|RAC2_HUMAN	RAC2_HUMAN	Ras-related C3 botulinum toxin substrate 2 (GX) (Small G protein) (p21-Rac2)	RAC2	0.409964	0.492904
sp|P60763|RAC3_HUMAN	RAC3_HUMAN	Ras-related C3 botulinum toxin substrate 3 (EC 3.6.5.2) (p21-Rac3)	RAC3	0.409964	0.492904
sp|P63000|RAC1_HUMAN	RAC1_HUMAN	Ras-related C3 botulinum toxin substrate 1 (EC 3.6.5.2) (Cell migration-inducing gene 5 protein) (Ras-like protein TC25) (p21-Rac1)	RAC1 TC25 MIG5	0.409964	0.492904
sp|Q96G03|PGM2_HUMAN	PGM2_HUMAN	Phosphopentomutase (EC 5.4.2.7) (Glucose phosphomutase 2) (Phosphodeoxyribomutase) (Phosphoglucomutase-2) (EC 5.4.2.2)	PGM2 MSTP006	0.408165	0.334395
sp|O15511|ARPC5_HUMAN	ARPC5_HUMAN	Actin-related protein 2/3 complex subunit 5 (Arp2/3 complex 16 kDa subunit) (p16-ARC)	ARPC5 ARC16	0.406411	0.502273
sp|P43686|PRS6B_HUMAN	PRS6B_HUMAN	26S proteasome regulatory subunit 6B (26S proteasome AAA-ATPase subunit RPT3) (MB67-interacting protein) (MIP224) (Proteasome 26S subunit ATPase 4) (Tat-binding protein 7) (TBP-7)	PSMC4 MIP224 TBP7	0.405107	0.455993
sp|P62140|PP1B_HUMAN	PP1B_HUMAN	Serine/threonine-protein phosphatase PP1-beta catalytic subunit (PP-1B) (PPP1CD) (EC 3.1.3.16) (EC 3.1.3.53)	PPP1CB	0.404765	0.569367
sp|P32119|PRDX2_HUMAN	PRDX2_HUMAN	Peroxiredoxin-2 (EC 1.11.1.24) (Natural killer cell-enhancing factor B) (NKEF-B) (PRP) (Thiol-specific antioxidant protein) (TSA) (Thioredoxin peroxidase 1) (Thioredoxin-dependent peroxide reductase 1) (Thioredoxin-dependent peroxiredoxin 2)	PRDX2 NKEFB TDPX1	0.403944	0.000285727
sp|Q8IV08|PLD3_HUMAN	PLD3_HUMAN	5'-3' exonuclease PLD3 (EC 3.1.16.1) (Choline phosphatase 3) (HindIII K4L homolog) (Hu-K4) (Phosphatidylcholine-hydrolyzing phospholipase D3) (Phospholipase D3) (PLD 3)	PLD3	0.39823	0.664579
sp|P49591|SYSC_HUMAN	SYSC_HUMAN	Serine--tRNA ligase, cytoplasmic (EC 6.1.1.11) (Seryl-tRNA synthetase) (SerRS) (Seryl-tRNA(Ser/Sec) synthetase)	SARS1 SARS SERS	0.397621	0.15321
sp|P10109|ADX_HUMAN	ADX_HUMAN	Adrenodoxin, mitochondrial (Adrenal ferredoxin) (Ferredoxin-1) (Hepatoredoxin)	FDX1 ADX	0.397324	0.243984
sp|P16152|CBR1_HUMAN	CBR1_HUMAN	Carbonyl reductase [NADPH] 1 (EC 1.1.1.184) (15-hydroxyprostaglandin dehydrogenase [NADP(+)]) (EC 1.1.1.196, EC 1.1.1.197) (20-beta-hydroxysteroid dehydrogenase) (Alcohol dehydrogenase [NAD(P)+] CBR1) (EC 1.1.1.71) (NADPH-dependent carbonyl reductase 1) (Prostaglandin 9-ketoreductase) (PG-9-KR) (Prostaglandin-E(2) 9-reductase) (EC 1.1.1.189) (Short chain dehydrogenase/reductase family 21C member …	CBR1 CBR CRN SDR21C1	0.391502	0.301703
sp|Q9UJS0|S2513_HUMAN	S2513_HUMAN	Electrogenic aspartate/glutamate antiporter SLC25A13, mitochondrial (Calcium-binding mitochondrial carrier protein Aralar2) (ARALAR-related gene 2) (ARALAR2) (Citrin) (Mitochondrial aspartate glutamate carrier 2) (Solute carrier family 25 member 13)	SLC25A13	0.373064	0.562132
sp|P28074|PSB5_HUMAN	PSB5_HUMAN	Proteasome subunit beta type-5 (EC 3.4.25.1) (Macropain epsilon chain) (Multicatalytic endopeptidase complex epsilon chain) (Proteasome chain 6) (Proteasome epsilon chain) (Proteasome subunit MB1) (Proteasome subunit X)	PSMB5 LMPX MB1 X	0.371074	0.11995
sp|P62491|RB11A_HUMAN	RB11A_HUMAN	Ras-related protein Rab-11A (Rab-11) (EC 3.6.5.2) (YL8)	RAB11A RAB11	0.370453	0.381531
sp|Q6DN03|H2B2C_HUMAN	H2B2C_HUMAN	Putative histone H2B type 2-C (H2B-clustered histone 20 pseudogene) (Histone H2B.t) (H2B/t)	H2BC20P HIST2H2BC	0.367861	0.113105
sp|Q6DRA6|H2B2D_HUMAN	H2B2D_HUMAN	Putative histone H2B type 2-D (H2B-clustered histone 19 pseudogene)	H2BC19P HIST2H2BD	0.367861	0.113105
sp|Q14204|DYHC1_HUMAN	DYHC1_HUMAN	Cytoplasmic dynein 1 heavy chain 1 (Cytoplasmic dynein heavy chain 1) (Dynein heavy chain, cytosolic)	DYNC1H1 DHC1 DNCH1 DNCL DNECL DYHC KIAA0325	0.367359	0.00905952
sp|P31947|1433S_HUMAN	1433S_HUMAN	14-3-3 protein sigma (Epithelial cell marker protein 1) (Stratifin)	SFN HME1	0.362884	0.00114402
sp|Q15046|SYK_HUMAN	SYK_HUMAN	Lysine--tRNA ligase (EC 2.7.7.-) (EC 6.1.1.6) (Lysyl-tRNA synthetase) (LysRS)	KARS1 KARS KIAA0070	0.36163	0.33185
sp|P02671|FIBA_HUMAN	FIBA_HUMAN	Fibrinogen alpha chain [Cleaved into: Fibrinopeptide A; Fibrinogen alpha chain]	FGA	0.358357	0.272616
sp|P09104|ENOG_HUMAN	ENOG_HUMAN	Gamma-enolase (EC 4.2.1.11) (2-phospho-D-glycerate hydro-lyase) (Enolase 2) (Neural enolase) (Neuron-specific enolase) (NSE)	ENO2	0.35735	0.227586
sp|P13929|ENOB_HUMAN	ENOB_HUMAN	Beta-enolase (EC 4.2.1.11) (2-phospho-D-glycerate hydro-lyase) (Enolase 3) (Muscle-specific enolase) (MSE) (Skeletal muscle enolase)	ENO3	0.35735	0.227586
sp|O00429|DNM1L_HUMAN	DNM1L_HUMAN	Dynamin-1-like protein (EC 3.6.5.5) (Dnm1p/Vps1p-like protein) (DVLP) (Dynamin family member proline-rich carboxyl-terminal domain less) (Dymple) (Dynamin-like protein) (Dynamin-like protein 4) (Dynamin-like protein IV) (HdynIV) (Dynamin-related protein 1)	DNM1L DLP1 DRP1	0.348854	0.716828
sp|Q07812|BAX_HUMAN	BAX_HUMAN	Apoptosis regulator BAX (Bcl-2-like protein 4) (Bcl2-L-4)	BAX BCL2L4	0.341792	0.157713
sp|P05455|LA_HUMAN	LA_HUMAN	Lupus La protein (La autoantigen) (La ribonucleoprotein) (Sjoegren syndrome type B antigen) (SS-B)	SSB	0.34157	0.186856
sp|Q12931|TRAP1_HUMAN	TRAP1_HUMAN	Heat shock protein 75 kDa, mitochondrial (HSP 75) (TNFR-associated protein 1) (Tumor necrosis factor type 1 receptor-associated protein) (TRAP-1)	TRAP1 HSP75	0.339951	0.126509
sp|P10155|RO60_HUMAN	RO60_HUMAN	RNA-binding protein RO60 (60 kDa SS-A/Ro ribonucleoprotein) (60 kDa Ro protein) (60 kDa ribonucleoprotein Ro) (RoRNP) (Ro 60 kDa autoantigen) (Ro60 autoantigen) (Sjoegren syndrome antigen A2) (Sjoegren syndrome type A antigen) (SS-A) (TROVE domain family member 2)	RO60 SSA2 TROVE2	0.339396	0.455117
sp|Q15907|RB11B_HUMAN	RB11B_HUMAN	Ras-related protein Rab-11B (EC 3.6.5.2) (GTP-binding protein YPT3)	RAB11B YPT3	0.337491	0.401113
sp|P51153|RAB13_HUMAN	RAB13_HUMAN	Ras-related protein Rab-13 (Cell growth-inhibiting gene 4 protein)	RAB13 GIG4	0.333775	0.377922
sp|O60361|NDK8_HUMAN	NDK8_HUMAN	Putative nucleoside diphosphate kinase (NDK) (NDP kinase) (EC 2.7.4.6)	NME2P1	0.331437	0.708694
sp|P02100|HBE_HUMAN	HBE_HUMAN	Hemoglobin subunit epsilon (Epsilon-globin) (Hemoglobin epsilon chain)	HBE1 HBE	0.327864	0.620295
sp|O95837|GNA14_HUMAN	GNA14_HUMAN	Guanine nucleotide-binding protein subunit alpha-14 (G alpha-14) (G-protein subunit alpha-14)	GNA14	0.325381	0.404228
sp|P02748|CO9_HUMAN	CO9_HUMAN	Complement component C9 [Cleaved into: Complement component C9a; Complement component C9b]	C9	0.324794	0.668203
sp|O00560|SDCB1_HUMAN	SDCB1_HUMAN	Syntenin-1 (Melanoma differentiation-associated protein 9) (MDA-9) (Pro-TGF-alpha cytoplasmic domain-interacting protein 18) (TACIP18) (Scaffold protein Pbp1) (Syndecan-binding protein 1)	SDCBP MDA9 SYCL	0.323923	0.724861
sp|P05062|ALDOB_HUMAN	ALDOB_HUMAN	Fructose-bisphosphate aldolase B (EC 4.1.2.13) (Liver-type aldolase)	ALDOB ALDB	0.323105	0.580666
sp|P38606|VATA_HUMAN	VATA_HUMAN	V-type proton ATPase catalytic subunit A (V-ATPase subunit A) (EC 7.1.2.2) (V-ATPase 69 kDa subunit) (Vacuolar ATPase isoform VA68) (Vacuolar proton pump subunit alpha)	ATP6V1A ATP6A1 ATP6V1A1 VPP2	0.322836	0.518355
sp|P17987|TCPA_HUMAN	TCPA_HUMAN	T-complex protein 1 subunit alpha (TCP-1-alpha) (CCT-alpha)	TCP1 CCT1 CCTA	0.322673	0.21173
sp|P29992|GNA11_HUMAN	GNA11_HUMAN	Guanine nucleotide-binding protein subunit alpha-11 (G alpha-11) (G-protein subunit alpha-11) (Guanine nucleotide-binding protein G(y) subunit alpha)	GNA11 GA11	0.313281	0.423431
sp|O60641|AP180_HUMAN	AP180_HUMAN	Clathrin coat assembly protein AP180 (91 kDa synaptosomal-associated protein) (Clathrin coat-associated protein AP180) (Phosphoprotein F1-20)	SNAP91 KIAA0656	0.313204	0.707032
sp|P11279|LAMP1_HUMAN	LAMP1_HUMAN	Lysosome-associated membrane glycoprotein 1 (LAMP-1) (Lysosome-associated membrane protein 1) (CD107 antigen-like family member A) (CD antigen CD107a)	LAMP1	0.312731	0.268185
sp|P04004|VTNC_HUMAN	VTNC_HUMAN	Vitronectin (VN) (S-protein) (Serum-spreading factor) (V75) [Cleaved into: Vitronectin V65 subunit; Vitronectin V10 subunit; Somatomedin-B]	VTN	0.312338	0.516897
sp|P17066|HSP76_HUMAN	HSP76_HUMAN	Heat shock 70 kDa protein 6 (Heat shock 70 kDa protein B')	HSPA6 HSP70B'	0.312236	0.229356
sp|Q13283|G3BP1_HUMAN	G3BP1_HUMAN	Ras GTPase-activating protein-binding protein 1 (G3BP-1) (EC 3.6.4.12) (EC 3.6.4.13) (ATP-dependent DNA helicase VIII) (hDH VIII) (GAP SH3 domain-binding protein 1)	G3BP1 G3BP	0.311737	0.32606
sp|Q14554|PDIA5_HUMAN	PDIA5_HUMAN	Protein disulfide-isomerase A5 (EC 5.3.4.1) (Protein disulfide isomerase-related protein)	PDIA5 PDIR	0.31115	0.810017
sp|Q06323|PSME1_HUMAN	PSME1_HUMAN	Proteasome activator complex subunit 1 (11S regulator complex subunit alpha) (REG-alpha) (Activator of multicatalytic protease subunit 1) (Interferon gamma up-regulated I-5111 protein) (IGUP I-5111) (Proteasome activator 28 subunit alpha) (PA28a) (PA28alpha)	PSME1 IFI5111	0.305623	0.0789529
sp|P09471|GNAO_HUMAN	GNAO_HUMAN	Guanine nucleotide-binding protein G(o) subunit alpha	GNAO1	0.302162	0.652321
sp|P07737|PROF1_HUMAN	PROF1_HUMAN	Profilin-1 (Epididymis tissue protein Li 184a) (Profilin I)	PFN1	0.300109	0.279103
sp|O00151|PDLI1_HUMAN	PDLI1_HUMAN	PDZ and LIM domain protein 1 (C-terminal LIM domain protein 1) (Elfin) (LIM domain protein CLP-36)	PDLIM1 CLIM1 CLP36	0.29578	0.881429
sp|Q15836|VAMP3_HUMAN	VAMP3_HUMAN	Vesicle-associated membrane protein 3 (VAMP-3) (Cellubrevin) (CEB) (Synaptobrevin-3)	VAMP3 SYB3	0.294101	0.770823
sp|P17980|PRS6A_HUMAN	PRS6A_HUMAN	26S proteasome regulatory subunit 6A (26S proteasome AAA-ATPase subunit RPT5) (Proteasome 26S subunit ATPase 3) (Proteasome subunit P50) (Tat-binding protein 1) (TBP-1)	PSMC3 TBP1	0.290263	0.492904
sp|P14868|SYDC_HUMAN	SYDC_HUMAN	Aspartate--tRNA ligase, cytoplasmic (EC 6.1.1.12) (Aspartyl-tRNA synthetase) (AspRS) (Cell proliferation-inducing gene 40 protein)	DARS1 DARS PIG40	0.287482	0.401642
sp|Q13409|DC1I2_HUMAN	DC1I2_HUMAN	Cytoplasmic dynein 1 intermediate chain 2 (Cytoplasmic dynein intermediate chain 2) (Dynein intermediate chain 2, cytosolic) (DH IC-2)	DYNC1I2 DNCI2 DNCIC2	0.28007	0.663174
sp|A6NHQ2|FBLL1_HUMAN	FBLL1_HUMAN	rRNA/tRNA 2'-O-methyltransferase fibrillarin-like protein 1 (EC 2.1.1.-) (Protein-glutamine methyltransferase)	FBLL1	0.276305	0.6582
sp|P22087|FBRL_HUMAN	FBRL_HUMAN	rRNA 2'-O-methyltransferase fibrillarin (EC 2.1.1.-) (34 kDa nucleolar scleroderma antigen) (Histone-glutamine methyltransferase) (U6 snRNA 2'-O-methyltransferase fibrillarin)	FBL FIB1 FLRN	0.276305	0.6582
sp|A6NEC2|PSAL_HUMAN	PSAL_HUMAN	Puromycin-sensitive aminopeptidase-like protein (EC 3.4.11.-)	NPEPPSL1	0.272925	0.497836
sp|P78371|TCPB_HUMAN	TCPB_HUMAN	T-complex protein 1 subunit beta (TCP-1-beta) (CCT-beta)	CCT2 99D8.1 CCTB	0.272366	0.507716
sp|P02675|FIBB_HUMAN	FIBB_HUMAN	Fibrinogen beta chain [Cleaved into: Fibrinopeptide B; Fibrinogen beta chain]	FGB	0.257533	0.675514
sp|P05543|THBG_HUMAN	THBG_HUMAN	Thyroxine-binding globulin (Serpin A7) (T4-binding globulin)	SERPINA7 TBG	0.256984	0.238893
sp|P62258|1433E_HUMAN	1433E_HUMAN	14-3-3 protein epsilon (14-3-3E)	YWHAE	0.255501	0.105365
sp|P61586|RHOA_HUMAN	RHOA_HUMAN	Transforming protein RhoA (EC 3.6.5.2) (Rho cDNA clone 12) (h12)	RHOA ARH12 ARHA RHO12	0.254489	0.555062
sp|Q92820|GGH_HUMAN	GGH_HUMAN	Gamma-glutamyl hydrolase (EC 3.4.19.9) (Conjugase) (GH) (Gamma-Glu-X carboxypeptidase)	GGH	0.249867	0.420629
sp|O43852|CALU_HUMAN	CALU_HUMAN	Calumenin (Crocalbin) (IEF SSP 9302)	CALU	0.247694	0.618134
sp|Q5JXB2|UE2NL_HUMAN	UE2NL_HUMAN	Putative ubiquitin-conjugating enzyme E2 N-like (Epididymis tissue protein Li 174)	UBE2NL	0.24753	0.550451
sp|Q99829|CPNE1_HUMAN	CPNE1_HUMAN	Copine-1 (Chromobindin 17) (Copine I)	CPNE1 CPN1	0.246066	0.49016
sp|P07195|LDHB_HUMAN	LDHB_HUMAN	L-lactate dehydrogenase B chain (LDH-B) (EC 1.1.1.27) (LDH heart subunit) (LDH-H) (Renal carcinoma antigen NY-REN-46)	LDHB	0.240259	0.182515
sp|P61163|ACTZ_HUMAN	ACTZ_HUMAN	Alpha-centractin (Centractin) (ARP1) (Actin-RPV) (Centrosome-associated actin homolog)	ACTR1A CTRN1	0.229812	0.604166
sp|P31946|1433B_HUMAN	1433B_HUMAN	14-3-3 protein beta/alpha (Protein 1054) (Protein kinase C inhibitor protein 1) (KCIP-1) [Cleaved into: 14-3-3 protein beta/alpha, N-terminally processed]	YWHAB	0.227634	0.00833043
sp|Q9UJ70|NAGK_HUMAN	NAGK_HUMAN	N-acetyl-D-glucosamine kinase (N-acetylglucosamine kinase) (EC 2.7.1.59) (GlcNAc kinase) (Muramyl dipeptide kinase) (EC 2.7.1.-) (N-acetyl-D-mannosamine kinase) (EC 2.7.1.60)	NAGK	0.226576	0.667672
sp|P35754|GLRX1_HUMAN	GLRX1_HUMAN	Glutaredoxin-1 (Thioltransferase-1) (TTase-1)	GLRX GRX	0.225835	0.702483
sp|P19012|K1C15_HUMAN	K1C15_HUMAN	Keratin, type I cytoskeletal 15 (Cytokeratin-15) (CK-15) (Keratin-15) (K15)	KRT15 KRTB	0.221519	0.775974
sp|P47756|CAPZB_HUMAN	CAPZB_HUMAN	F-actin-capping protein subunit beta (CapZ beta)	CAPZB	0.220348	0.390564
sp|P09211|GSTP1_HUMAN	GSTP1_HUMAN	Glutathione S-transferase P (EC 2.5.1.18) (GST class-pi) (GSTP1-1)	GSTP1 FAEES3 GST3	0.217895	0.245767
sp|P07814|SYEP_HUMAN	SYEP_HUMAN	Bifunctional glutamate/proline--tRNA ligase (Bifunctional aminoacyl-tRNA synthetase) (Cell proliferation-inducing gene 32 protein) (Glutamatyl-prolyl-tRNA synthetase) [Includes: Glutamate--tRNA ligase (EC 6.1.1.17) (Glutamyl-tRNA synthetase) (GluRS); Proline--tRNA ligase (EC 6.1.1.15) (Prolyl-tRNA synthetase)]	EPRS1 EPRS GLNS PARS QARS QPRS PIG32	0.217339	0.65361
sp|P14618|KPYM_HUMAN	KPYM_HUMAN	Pyruvate kinase PKM (EC 2.7.1.40) (Cytosolic thyroid hormone-binding protein) (CTHBP) (Opa-interacting protein 3) (OIP-3) (Pyruvate kinase 2/3) (Pyruvate kinase muscle isozyme) (Threonine-protein kinase PKM2) (EC 2.7.11.1) (Thyroid hormone-binding protein 1) (THBP1) (Tumor M2-PK) (Tyrosine-protein kinase PKM2) (EC 2.7.10.2) (p58)	PKM OIP3 PK2 PK3 PKM2	0.216767	0.239276
sp|Q9UQ16|DYN3_HUMAN	DYN3_HUMAN	Dynamin-3 (EC 3.6.5.5) (Dynamin, testicular) (T-dynamin)	DNM3 KIAA0820	0.210849	0.255056
sp|P35580|MYH10_HUMAN	MYH10_HUMAN	Myosin-10 (Cellular myosin heavy chain, type B) (Myosin heavy chain 10) (Myosin heavy chain, non-muscle IIb) (Non-muscle myosin heavy chain B) (NMMHC-B) (Non-muscle myosin heavy chain IIb) (NMMHC II-b) (NMMHC-IIB)	MYH10	0.210014	0.0296457
sp|Q05193|DYN1_HUMAN	DYN1_HUMAN	Dynamin-1 (EC 3.6.5.5) (Dynamin) (Dynamin I)	DNM1 DNM	0.208042	0.785033
sp|O60831|PRAF2_HUMAN	PRAF2_HUMAN	PRA1 family protein 2	PRAF2 JM4	0.205796	0.880739
sp|Q96A08|H2B1A_HUMAN	H2B1A_HUMAN	Histone H2B type 1-A (Histone H2B, testis) (TSH2B.1) (hTSH2B) (Testis-specific histone H2B)	H2BC1 HIST1H2BA TSH2B	0.202061	0.626817
sp|P62857|RS28_HUMAN	RS28_HUMAN	Small ribosomal subunit protein eS28 (40S ribosomal protein S28)	RPS28	0.201424	0.711642
sp|Q86YZ3|HORN_HUMAN	HORN_HUMAN	Hornerin	HRNR S100A18	0.198718	0.606413
sp|P27449|VATL_HUMAN	VATL_HUMAN	V-type proton ATPase 16 kDa proteolipid subunit c (V-ATPase 16 kDa proteolipid subunit c) (Vacuolar proton pump 16 kDa proteolipid subunit c)	ATP6V0C ATP6C ATP6L ATPL	0.196111	0.821783
sp|P12429|ANXA3_HUMAN	ANXA3_HUMAN	Annexin A3 (35-alpha calcimedin) (Annexin III) (Annexin-3) (Inositol 1,2-cyclic phosphate 2-phosphohydrolase) (Lipocortin III) (Placental anticoagulant protein III) (PAP-III)	ANXA3 ANX3	0.195434	0.470721
sp|Q92522|H1X_HUMAN	H1X_HUMAN	Histone H1.10 (Histone H1x)	H1-10 H1FX	0.192364	0.707032
sp|P10909|CLUS_HUMAN	CLUS_HUMAN	Clusterin (Aging-associated gene 4 protein) (Apolipoprotein J) (Apo-J) (Complement cytolysis inhibitor) (CLI) (Complement-associated protein SP-40,40) (Ku70-binding protein 1) (NA1/NA2) (Sulfated glycoprotein 2) (SGP-2) (Testosterone-repressed prostate message 2) (TRPM-2) [Cleaved into: Clusterin beta chain (ApoJalpha) (Complement cytolysis inhibitor a chain) (SP-40,40 beta-chain); Clusterin alph…	CLU APOJ CLI KUB1 AAG4	0.179839	0.845887
sp|Q9Y6U3|SCIN_HUMAN	SCIN_HUMAN	Scinderin (Adseverin)	SCIN KIAA1905	0.178856	0.678394
sp|P15531|NDKA_HUMAN	NDKA_HUMAN	Nucleoside diphosphate kinase A (NDK A) (NDP kinase A) (EC 2.7.4.6) (Granzyme A-activated DNase) (GAAD) (Metastasis inhibition factor nm23) (NM23-H1) (Tumor metastatic process-associated protein)	NME1 NDPKA NM23	0.17854	0.752209
sp|P22392|NDKB_HUMAN	NDKB_HUMAN	Nucleoside diphosphate kinase B (NDK B) (NDP kinase B) (EC 2.7.4.6) (C-myc purine-binding transcription factor PUF) (Histidine protein kinase NDKB) (EC 2.7.13.3) (nm23-H2)	NME2 NM23B	0.17854	0.752209
sp|P23526|SAHH_HUMAN	SAHH_HUMAN	Adenosylhomocysteinase (AdoHcyase) (EC 3.13.2.1) (S-adenosyl-L-homocysteine hydrolase)	AHCY SAHH	0.17396	0.85414
sp|P0DMV8|HS71A_HUMAN	HS71A_HUMAN	Heat shock 70 kDa protein 1A (Heat shock 70 kDa protein 1) (HSP70-1) (HSP70.1)	HSPA1A HSP72 HSPA1 HSX70	0.16998	0.275254
sp|P0DMV9|HS71B_HUMAN	HS71B_HUMAN	Heat shock 70 kDa protein 1B (Heat shock 70 kDa protein 2) (HSP70-2) (HSP70.2)	HSPA1B HSP72	0.16998	0.275254
sp|O75828|CBR3_HUMAN	CBR3_HUMAN	Carbonyl reductase [NADPH] 3 (EC 1.1.1.184) (NADPH-dependent carbonyl reductase 3) (Quinone reductase CBR3) (EC 1.6.5.10) (Short chain dehydrogenase/reductase family 21C member 2)	CBR3 SDR21C2	0.169946	0.745603
sp|P30048|PRDX3_HUMAN	PRDX3_HUMAN	Thioredoxin-dependent peroxide reductase, mitochondrial (EC 1.11.1.24) (Antioxidant protein 1) (AOP-1) (HBC189) (Peroxiredoxin III) (Prx-III) (Peroxiredoxin-3) (Protein MER5 homolog) (Thioredoxin-dependent peroxiredoxin 3)	PRDX3 AOP1	0.166876	0.707032
sp|P98082|DAB2_HUMAN	DAB2_HUMAN	Disabled homolog 2 (Adaptor molecule disabled-2) (Differentially expressed in ovarian carcinoma 2) (DOC-2) (Differentially-expressed protein 2)	DAB2 DOC2	0.166519	0.419009
sp|P69905|HBA_HUMAN	HBA_HUMAN	Hemoglobin subunit alpha (Alpha-globin) (Hemoglobin alpha chain) [Cleaved into: Hemopressin]	HBA1; HBA2	0.163056	0.663174
sp|P04075|ALDOA_HUMAN	ALDOA_HUMAN	Fructose-bisphosphate aldolase A (EC 4.1.2.13) (Lung cancer antigen NY-LU-1) (Muscle-type aldolase)	ALDOA ALDA	0.157122	0.372523
sp|Q9UL46|PSME2_HUMAN	PSME2_HUMAN	Proteasome activator complex subunit 2 (11S regulator complex subunit beta) (REG-beta) (Activator of multicatalytic protease subunit 2) (Proteasome activator 28 subunit beta) (PA28b) (PA28beta)	PSME2	0.155717	0.527709
sp|P51148|RAB5C_HUMAN	RAB5C_HUMAN	Ras-related protein Rab-5C (EC 3.6.5.2) (L1880) (RAB5L)	RAB5C RABL	0.155029	0.503135
sp|Q9Y3A5|SBDS_HUMAN	SBDS_HUMAN	Ribosome maturation protein SBDS (Shwachman-Bodian-Diamond syndrome protein)	SBDS CGI-97	0.154777	0.667672
sp|P62244|RS15A_HUMAN	RS15A_HUMAN	Small ribosomal subunit protein uS8 (40S ribosomal protein S15a)	RPS15A OK/SW-cl.82	0.154408	0.799333
sp|O43776|SYNC_HUMAN	SYNC_HUMAN	Asparagine--tRNA ligase, cytoplasmic (EC 6.1.1.22) (Asparaginyl-tRNA synthetase) (AsnRS) (Asparaginyl-tRNA synthetase 1)	NARS1 NARS NRS	0.152692	0.790602
sp|P69892|HBG2_HUMAN	HBG2_HUMAN	Hemoglobin subunit gamma-2 (Gamma-2-globin) (Hb F Ggamma) (Hemoglobin gamma-2 chain) (Hemoglobin gamma-G chain)	HBG2	0.151428	0.596403
sp|P07477|TRY1_HUMAN	TRY1_HUMAN	Serine protease 1 (EC 3.4.21.4) (Anionic trypsin I) (Anionic trypsin-I) (Beta-trypsin) (Cationic trypsinogen) (Pretrypsinogen I) (Trypsin I) (Trypsin-1) [Cleaved into: Alpha-trypsin chain 1; Alpha-trypsin chain 2]	PRSS1 TRP1 TRY1 TRYP1	0.148721	0.755391
sp|Q9UMY4|SNX12_HUMAN	SNX12_HUMAN	Sorting nexin-12	SNX12	0.147383	0.491597
sp|P34932|HSP74_HUMAN	HSP74_HUMAN	Heat shock 70 kDa protein 4 (HSP70RY) (Heat shock 70-related protein APG-2)	HSPA4 APG2	0.146344	0.616913
sp|Q9BQE3|TBA1C_HUMAN	TBA1C_HUMAN	Tubulin alpha-1C chain (EC 3.6.5.-) (Alpha-tubulin 6) (Tubulin alpha-6 chain) [Cleaved into: Detyrosinated tubulin alpha-1C chain]	TUBA1C TUBA6	0.137195	0.486633
sp|Q00577|PURA_HUMAN	PURA_HUMAN	Transcriptional activator protein Pur-alpha (Purine-rich single-stranded DNA-binding protein alpha)	PURA PUR1	0.136734	0.702483
sp|P68363|TBA1B_HUMAN	TBA1B_HUMAN	Tubulin alpha-1B chain (EC 3.6.5.-) (Alpha-tubulin ubiquitous) (Tubulin K-alpha-1) (Tubulin alpha-ubiquitous chain) [Cleaved into: Detyrosinated tubulin alpha-1B chain]	TUBA1B	0.135596	0.470721
sp|P22314|UBA1_HUMAN	UBA1_HUMAN	Ubiquitin-like modifier-activating enzyme 1 (EC 6.2.1.45) (Protein A1S9) (Ubiquitin-activating enzyme E1)	UBA1 A1S9T UBE1	0.134957	0.368475
sp|P13646|K1C13_HUMAN	K1C13_HUMAN	Keratin, type I cytoskeletal 13 (Cytokeratin-13) (CK-13) (Keratin-13) (K13)	KRT13	0.13301	0.86932
sp|P05089|ARGI1_HUMAN	ARGI1_HUMAN	Arginase-1 (EC 3.5.3.1) (Liver-type arginase) (Type I arginase)	ARG1	0.131158	0.974883
sp|P02647|APOA1_HUMAN	APOA1_HUMAN	Apolipoprotein A-I (Apo-AI) (ApoA-I) (Apolipoprotein A1) [Cleaved into: Proapolipoprotein A-I (ProapoA-I); Truncated apolipoprotein A-I (Apolipoprotein A-I(1-242))]	APOA1	0.130236	0.362559
sp|Q53GQ0|DHB12_HUMAN	DHB12_HUMAN	Very-long-chain 3-oxoacyl-CoA reductase (EC 1.1.1.330) (17-beta-hydroxysteroid dehydrogenase 12) (17-beta-HSD 12) (3-ketoacyl-CoA reductase) (KAR) (Estradiol 17-beta-dehydrogenase 12) (EC 1.1.1.62) (Short chain dehydrogenase/reductase family 12C member 1)	HSD17B12 SDR12C1	0.128821	0.906162
sp|Q9NY65|TBA8_HUMAN	TBA8_HUMAN	Tubulin alpha-8 chain (EC 3.6.5.-) (Alpha-tubulin 8) (Tubulin alpha chain-like 2) [Cleaved into: Dephenylalaninated tubulin alpha-8 chain]	TUBA8 TUBAL2	0.123051	0.596403
sp|O00299|CLIC1_HUMAN	CLIC1_HUMAN	Chloride intracellular channel protein 1 (Chloride channel ABP) (Nuclear chloride ion channel 27) (NCC27) (Regulatory nuclear chloride ion channel protein) (hRNCC)	CLIC1 G6 NCC27	0.12263	0.390764
sp|P40926|MDHM_HUMAN	MDHM_HUMAN	Malate dehydrogenase, mitochondrial (EC 1.1.1.37)	MDH2	0.119386	0.718651
sp|Q96AE4|FUBP1_HUMAN	FUBP1_HUMAN	Far upstream element-binding protein 1 (FBP) (FUSE-binding protein 1) (DNA helicase V) (hDH V)	FUBP1	0.118136	0.941567
sp|P00505|AATM_HUMAN	AATM_HUMAN	Aspartate aminotransferase, mitochondrial (mAspAT) (EC 2.6.1.1) (EC 2.6.1.7) (Fatty acid-binding protein) (FABP-1) (Glutamate oxaloacetate transaminase 2) (Kynurenine aminotransferase 4) (Kynurenine aminotransferase IV) (Kynurenine--oxoglutarate transaminase 4) (Kynurenine--oxoglutarate transaminase IV) (Plasma membrane-associated fatty acid-binding protein) (FABPpm) (Transaminase A)	GOT2 KYAT4	0.113738	0.633171
sp|P60900|PSA6_HUMAN	PSA6_HUMAN	Proteasome subunit alpha type-6 (27 kDa prosomal protein) (PROS-27) (p27K) (Macropain iota chain) (Multicatalytic endopeptidase complex iota chain) (Proteasome iota chain)	PSMA6 PROS27	0.107757	0.755391
sp|Q9NZ08|ERAP1_HUMAN	ERAP1_HUMAN	Endoplasmic reticulum aminopeptidase 1 (EC 3.4.11.-) (ARTS-1) (Adipocyte-derived leucine aminopeptidase) (A-LAP) (Aminopeptidase PILS) (Puromycin-insensitive leucyl-specific aminopeptidase) (PILS-AP) (Type 1 tumor necrosis factor receptor shedding aminopeptidase regulator)	ERAP1 APPILS ARTS1 KIAA0525 UNQ584/PRO1154	0.107681	0.905429
sp|P01008|ANT3_HUMAN	ANT3_HUMAN	Antithrombin-III (ATIII) (Serpin C1)	SERPINC1 AT3 PRO0309	0.107258	0.800268
sp|P31040|SDHA_HUMAN	SDHA_HUMAN	Succinate dehydrogenase [ubiquinone] flavoprotein subunit, mitochondrial (EC 1.3.5.1) (Flavoprotein subunit of complex II) (Fp)	SDHA SDH2 SDHF	0.103553	0.707032
sp|P68366|TBA4A_HUMAN	TBA4A_HUMAN	Tubulin alpha-4A chain (EC 3.6.5.-) (Alpha-tubulin 1) (Testis-specific alpha-tubulin) (Tubulin H2-alpha) (Tubulin alpha-1 chain)	TUBA4A TUBA1	0.102879	0.645781
sp|P02679|FIBG_HUMAN	FIBG_HUMAN	Fibrinogen gamma chain	FGG PRO2061	0.101157	0.799961
sp|Q13509|TBB3_HUMAN	TBB3_HUMAN	Tubulin beta-3 chain (Tubulin beta-4 chain) (Tubulin beta-III)	TUBB3 TUBB4	0.0972825	0.596403
sp|Q86V81|THOC4_HUMAN	THOC4_HUMAN	THO complex subunit 4 (Tho4) (Ally of AML-1 and LEF-1) (Aly/REF export factor) (Transcriptional coactivator Aly/REF) (bZIP-enhancing factor BEF)	ALYREF ALY BEF THOC4	0.0900673	0.941528
sp|Q9C0C2|TB182_HUMAN	TB182_HUMAN	182 kDa tankyrase-1-binding protein	TNKS1BP1 KIAA1741 TAB182	0.0893748	0.950965
sp|P21281|VATB2_HUMAN	VATB2_HUMAN	V-type proton ATPase subunit B, brain isoform (V-ATPase subunit B 2) (Endomembrane proton pump 58 kDa subunit) (HO57) (Vacuolar proton pump subunit B 2)	ATP6V1B2 ATP6B2 VPP3	0.0851687	0.851029
sp|P63092|GNAS2_HUMAN	GNAS2_HUMAN	Guanine nucleotide-binding protein G(s) subunit alpha isoforms short (Adenylate cyclase-stimulating G alpha protein)	GNAS GNAS1 GSP	0.0828771	0.897313
sp|Q5JWF2|GNAS1_HUMAN	GNAS1_HUMAN	Guanine nucleotide-binding protein G(s) subunit alpha isoforms XLas (Adenylate cyclase-stimulating G alpha protein) (Extra large alphas protein) (XLalphas)	GNAS GNAS1	0.0828771	0.897313
sp|P01876|IGHA1_HUMAN	IGHA1_HUMAN	Immunoglobulin heavy constant alpha 1 (Ig alpha-1 chain C region) (Ig alpha-1 chain C region BUR) (Ig alpha-1 chain C region TRO)	IGHA1	0.0788122	0.950965
sp|Q9NQC3|RTN4_HUMAN	RTN4_HUMAN	Reticulon-4 (Foocen) (Neurite outgrowth inhibitor) (Nogo protein) (Neuroendocrine-specific protein) (NSP) (Neuroendocrine-specific protein C homolog) (RTN-x) (Reticulon-5)	RTN4 KIAA0886 NOGO My043 SP1507	0.0780411	0.792685
sp|O15145|ARPC3_HUMAN	ARPC3_HUMAN	Actin-related protein 2/3 complex subunit 3 (Arp2/3 complex 21 kDa subunit) (p21-ARC)	ARPC3 ARC21	0.0730715	0.886426
sp|P25788|PSA3_HUMAN	PSA3_HUMAN	Proteasome subunit alpha type-3 (Macropain subunit C8) (Multicatalytic endopeptidase complex subunit C8) (Proteasome component C8)	PSMA3 HC8 PSC8	0.0675307	0.901731
sp|P35527|K1C9_HUMAN	K1C9_HUMAN	Keratin, type I cytoskeletal 9 (Cytokeratin-9) (CK-9) (Keratin-9) (K9)	KRT9	0.0663151	0.841025
sp|P50395|GDIB_HUMAN	GDIB_HUMAN	Rab GDP dissociation inhibitor beta (Rab GDI beta) (Guanosine diphosphate dissociation inhibitor 2) (GDI-2)	GDI2 RABGDIB	0.0640327	0.830745
sp|Q5EB52|MEST_HUMAN	MEST_HUMAN	Mesoderm-specific transcript homolog protein (EC 3.-.-.-) (Paternally-expressed gene 1 protein)	MEST PEG1	0.0629107	0.867018
sp|A0A075B6P5|KV228_HUMAN	KV228_HUMAN	Immunoglobulin kappa variable 2-28	IGKV2-28	0.0551546	0.97825
sp|A0A075B6S2|KVD29_HUMAN	KVD29_HUMAN	Immunoglobulin kappa variable 2D-29	IGKV2D-29	0.0551546	0.97825
sp|A0A075B6S6|KVD30_HUMAN	KVD30_HUMAN	Immunoglobulin kappa variable 2D-30	IGKV2D-30	0.0551546	0.97825
sp|A0A087WW87|KV240_HUMAN	KV240_HUMAN	Immunoglobulin kappa variable 2-40	IGKV2-40	0.0551546	0.97825
sp|A0A0A0MRZ7|KVD26_HUMAN	KVD26_HUMAN	Immunoglobulin kappa variable 2D-26	IGKV2D-26	0.0551546	0.97825
sp|A2NJV5|KV229_HUMAN	KV229_HUMAN	Immunoglobulin kappa variable 2-29	IGKV2-29	0.0551546	0.97825
sp|P01614|KVD40_HUMAN	KVD40_HUMAN	Immunoglobulin kappa variable 2D-40 (Ig kappa chain V-II region Cum)	IGKV2D-40	0.0551546	0.97825
sp|P01615|KVD28_HUMAN	KVD28_HUMAN	Immunoglobulin kappa variable 2D-28 (Ig kappa chain V-II region FR) (Ig kappa chain V-II region GM607) (Ig kappa chain V-II region MIL) (Ig kappa chain V-II region TEW)	IGKV2D-28	0.0551546	0.97825
sp|P06310|KV230_HUMAN	KV230_HUMAN	Immunoglobulin kappa variable 2-30 (Ig kappa chain V-II region RPMI 6410)	IGKV2-30	0.0551546	0.97825
sp|P02689|MYP2_HUMAN	MYP2_HUMAN	Myelin P2 protein (Peripheral myelin protein 2)	PMP2	0.0533203	0.958932
sp|A0A0A0MRZ8|KVD11_HUMAN	KVD11_HUMAN	Immunoglobulin kappa variable 3D-11	IGKV3D-11	0.0521772	0.881838
sp|P04433|KV311_HUMAN	KV311_HUMAN	Immunoglobulin kappa variable 3-11 (Ig kappa chain V-III region VG)	IGKV3-11	0.0521772	0.881838
sp|P19367|HXK1_HUMAN	HXK1_HUMAN	Hexokinase-1 (EC 2.7.1.1) (Brain form hexokinase) (Hexokinase type I) (HK I) (Hexokinase-A)	HK1	0.0483018	0.846516
sp|P61088|UBE2N_HUMAN	UBE2N_HUMAN	Ubiquitin-conjugating enzyme E2 N (EC 2.3.2.23) (Bendless-like ubiquitin-conjugating enzyme) (E2 ubiquitin-conjugating enzyme N) (Ubc13) (UbcH13) (Ubiquitin carrier protein N) (Ubiquitin-protein ligase N)	UBE2N BLU	0.0427094	0.882377
sp|P02652|APOA2_HUMAN	APOA2_HUMAN	Apolipoprotein A-II (Apo-AII) (ApoA-II) (Apolipoprotein A2) [Cleaved into: Proapolipoprotein A-II (ProapoA-II); Truncated apolipoprotein A-II (Apolipoprotein A-II(1-76))]	APOA2	0.0425621	0.935888
sp|O14744|ANM5_HUMAN	ANM5_HUMAN	Protein arginine N-methyltransferase 5 (PRMT5) (EC 2.1.1.320) (72 kDa ICln-binding protein) (Histone-arginine N-methyltransferase PRMT5) (Jak-binding protein 1) (Shk1 kinase-binding protein 1 homolog) (SKB1 homolog) (SKB1Hs) [Cleaved into: Protein arginine N-methyltransferase 5, N-terminally processed]	PRMT5 HRMT1L5 IBP72 JBP1 SKB1	0.0351956	0.952431
sp|P69891|HBG1_HUMAN	HBG1_HUMAN	Hemoglobin subunit gamma-1 (Gamma-1-globin) (Hb F Agamma) (Hemoglobin gamma-1 chain) (Hemoglobin gamma-A chain)	HBG1 PRO2979	0.0351366	0.912841
sp|A6NMY6|AXA2L_HUMAN	AXA2L_HUMAN	Putative annexin A2-like protein (Annexin A2 pseudogene 2) (Lipocortin II pseudogene)	ANXA2P2 ANX2L2 ANX2P2 LPC2B	0.0284575	0.935888
sp|Q07954|LRP1_HUMAN	LRP1_HUMAN	Prolow-density lipoprotein receptor-related protein 1 (LRP-1) (Alpha-2-macroglobulin receptor) (A2MR) (Apolipoprotein E receptor) (APOER) (CD antigen CD91) [Cleaved into: Low-density lipoprotein receptor-related protein 1 85 kDa subunit (LRP-85); Low-density lipoprotein receptor-related protein 1 515 kDa subunit (LRP-515); Low-density lipoprotein receptor-related protein 1 intracellular domain (L…	LRP1 A2MR APR	0.0281284	0.97825
sp|P13639|EF2_HUMAN	EF2_HUMAN	Elongation factor 2 (EF-2) (EC 3.6.5.-)	EEF2 EF2	0.0274838	0.882377
sp|Q9Y2D5|AKAP2_HUMAN	PLAK2_HUMAN	PALM2-AKAP2 fusion protein (A-kinase anchor protein 2) (AKAP-2) (AKAP-KL) (Paralemmin A kinase anchor protein) (Paralemmin-2) (Protein kinase A-anchoring protein 2) (PRKA2)	PALM2AKAP2 KIAA0920 PAKAP PALM2	0.0274027	0.950965
sp|O75390|CISY_HUMAN	CISY_HUMAN	Citrate synthase, mitochondrial (EC 2.3.3.1) (Citrate (Si)-synthase)	CS	0.0166154	0.953037
sp|P13693|TCTP_HUMAN	TCTP_HUMAN	Translationally-controlled tumor protein (TCTP) (Fortilin) (Histamine-releasing factor) (HRF) (p23)	TPT1	0.0150357	0.987129
sp|Q7Z4W1|DCXR_HUMAN	DCXR_HUMAN	L-xylulose reductase (XR) (EC 1.1.1.10) (Carbonyl reductase II) (Dicarbonyl/L-xylulose reductase) (Kidney dicarbonyl reductase) (kiDCR) (Short chain dehydrogenase/reductase family 20C member 1) (Sperm surface protein P34H)	DCXR SDR20C1	0.0128424	0.987129
sp|O15230|LAMA5_HUMAN	LAMA5_HUMAN	Laminin subunit alpha-5 (Laminin-10 subunit alpha) (Laminin-11 subunit alpha) (Laminin-15 subunit alpha)	LAMA5 KIAA0533 KIAA1907	0.0122448	0.92704
sp|Q9Y6N6|LAMC3_HUMAN	LAMC3_HUMAN	Laminin subunit gamma-3 (Laminin-12 subunit gamma) (Laminin-14 subunit gamma) (Laminin-15 subunit gamma)	LAMC3	0.00854964	0.987129
sp|P07741|APT_HUMAN	APT_HUMAN	Adenine phosphoribosyltransferase (APRT) (EC 2.4.2.7)	APRT	0.00435979	0.99091
sp|P50991|TCPD_HUMAN	TCPD_HUMAN	T-complex protein 1 subunit delta (TCP-1-delta) (CCT-delta) (Stimulator of TAR RNA-binding)	CCT4 CCTD SRB	0.00307586	0.994309
sp|Q9ULA0|DNPEP_HUMAN	DNPEP_HUMAN	Aspartyl aminopeptidase (EC 3.4.11.21)	DNPEP ASPEP DAP	0.00284099	0.994309
sp|P54652|HSP72_HUMAN	HSP72_HUMAN	Heat shock-related 70 kDa protein 2 (Heat shock 70 kDa protein 2)	HSPA2	0.00272366	0.99091
sp|P40227|TCPZ_HUMAN	TCPZ_HUMAN	T-complex protein 1 subunit zeta (TCP-1-zeta) (Acute morphine dependence-related protein 2) (CCT-zeta-1) (HTR3) (Tcp20)	CCT6A CCT6 CCTZ	0.0024465	0.994309
sp|P28070|PSB4_HUMAN	PSB4_HUMAN	Proteasome subunit beta type-4 (26 kDa prosomal protein) (HsBPROS26) (PROS-26) (Macropain beta chain) (Multicatalytic endopeptidase complex beta chain) (Proteasome beta chain) (Proteasome chain 3) (HsN3)	PSMB4 PROS26	0.00232316	0.994366
sp|P07355|ANXA2_HUMAN	ANXA2_HUMAN	Annexin A2 (Annexin II) (Annexin-2) (Calpactin I heavy chain) (Calpactin-1 heavy chain) (Chromobindin-8) (Lipocortin II) (Placental anticoagulant protein IV) (PAP-IV) (Protein I) (p36)	ANXA2 ANX2 ANX2L4 CAL1H LPC2D	-0.001648	0.994309
sp|P02656|APOC3_HUMAN	APOC3_HUMAN	Apolipoprotein C-III (Apo-CIII) (ApoC-III) (Apolipoprotein C3)	APOC3	-0.0040542	0.994608
sp|Q71U36|TBA1A_HUMAN	TBA1A_HUMAN	Tubulin alpha-1A chain (EC 3.6.5.-) (Alpha-tubulin 3) (Tubulin B-alpha-1) (Tubulin alpha-3 chain) [Cleaved into: Detyrosinated tubulin alpha-1A chain]	TUBA1A TUBA3	-0.00885271	0.974883
sp|P55786|PSA_HUMAN	PSA_HUMAN	Puromycin-sensitive aminopeptidase (PSA) (EC 3.4.11.14) (Cytosol alanyl aminopeptidase) (AAP-S)	NPEPPS PSA	-0.0117529	0.96916
sp|P06703|S10A6_HUMAN	S10A6_HUMAN	Protein S100-A6 (Calcyclin) (Growth factor-inducible protein 2A9) (MLN 4) (Prolactin receptor-associated protein) (PRA) (S100 calcium-binding protein A6)	S100A6 CACY	-0.0122278	0.979921
sp|Q9NPH2|INO1_HUMAN	INO1_HUMAN	Inositol-3-phosphate synthase 1 (IPS 1) (EC 5.5.1.4) (Myo-inositol 1-phosphate synthase) (MI-1-P synthase) (MIP synthase) (hIPS) (Myo-inositol 1-phosphate synthase A1) (hINO1)	ISYNA1 INO1	-0.0141728	0.975385
sp|P33151|CADH5_HUMAN	CADH5_HUMAN	Cadherin-5 (7B4 antigen) (Vascular endothelial cadherin) (VE-cadherin) (CD antigen CD144)	CDH5	-0.0155796	0.987129
sp|Q92882|OSTF1_HUMAN	OSTF1_HUMAN	Osteoclast-stimulating factor 1	OSTF1	-0.0168773	0.941528
sp|P27348|1433T_HUMAN	1433T_HUMAN	14-3-3 protein theta (14-3-3 protein T-cell) (14-3-3 protein tau) (Protein HS1)	YWHAQ	-0.0181728	0.886954
sp|P30153|2AAA_HUMAN	2AAA_HUMAN	Serine/threonine-protein phosphatase 2A 65 kDa regulatory subunit A alpha isoform (Medium tumor antigen-associated 61 kDa protein) (PP2A subunit A isoform PR65-alpha) (PP2A subunit A isoform R1-alpha)	PPP2R1A	-0.021471	0.966247
sp|P49368|TCPG_HUMAN	TCPG_HUMAN	T-complex protein 1 subunit gamma (TCP-1-gamma) (CCT-gamma) (hTRiC5)	CCT3 CCTG TRIC5	-0.0288206	0.914717
sp|P09496|CLCA_HUMAN	CLCA_HUMAN	Clathrin light chain A (Lca)	CLTA	-0.0290847	0.975385
sp|P11216|PYGB_HUMAN	PYGB_HUMAN	Glycogen phosphorylase, brain form (EC 2.4.1.1)	PYGB	-0.0298215	0.935479
sp|Q7Z6Z7|HUWE1_HUMAN	HUWE1_HUMAN	E3 ubiquitin-protein ligase HUWE1 (EC 2.3.2.26) (ARF-binding protein 1) (ARF-BP1) (HECT, UBA and WWE domain-containing protein 1) (HECT-type E3 ubiquitin transferase HUWE1) (Homologous to E6AP carboxyl terminus homologous protein 9) (HectH9) (Large structure of UREB1) (LASU1) (Mcl-1 ubiquitin ligase E3) (Mule) (Upstream regulatory element-binding protein 1) (URE-B1) (URE-binding protein 1)	HUWE1 KIAA0312 KIAA1578 UREB1 HSPC272	-0.0343665	0.977464
sp|Q07960|RHG01_HUMAN	RHG01_HUMAN	Rho GTPase-activating protein 1 (CDC42 GTPase-activating protein) (GTPase-activating protein rhoGAP) (Rho-related small GTPase protein activator) (Rho-type GTPase-activating protein 1) (p50-RhoGAP)	ARHGAP1 CDC42GAP RHOGAP1	-0.0349881	0.908725
sp|P02787|TRFE_HUMAN	TRFE_HUMAN	Serotransferrin (Transferrin) (Beta-1 metal-binding globulin) (Siderophilin)	TF PRO1400	-0.0378265	0.821025
sp|P21399|ACOHC_HUMAN	ACOHC_HUMAN	Cytoplasmic aconitate hydratase (Aconitase) (EC 4.2.1.3) (Citrate hydro-lyase) (Ferritin repressor protein) (Iron regulatory protein 1) (IRP1) (Iron-responsive element-binding protein 1) (IRE-BP 1)	ACO1 IREB1	-0.0387191	0.901905
sp|P36543|VATE1_HUMAN	VATE1_HUMAN	V-type proton ATPase subunit E 1 (V-ATPase subunit E 1) (V-ATPase 31 kDa subunit) (p31) (Vacuolar proton pump subunit E 1)	ATP6V1E1 ATP6E ATP6E2	-0.0390834	0.889196
sp|O43242|PSMD3_HUMAN	PSMD3_HUMAN	26S proteasome non-ATPase regulatory subunit 3 (26S proteasome regulatory subunit RPN3) (26S proteasome regulatory subunit S3) (Proteasome subunit p58)	PSMD3	-0.0402264	0.974883
sp|P01024|CO3_HUMAN	CO3_HUMAN	Complement C3 (C3 and PZP-like alpha-2-macroglobulin domain-containing protein 1) [Cleaved into: Complement C3 beta chain; C3-beta-c (C3bc); Complement C3 alpha chain; C3a anaphylatoxin; Acylation stimulating protein (ASP) (C3adesArg); Complement C3b alpha' chain; Complement C3c alpha' chain fragment 1; Complement C3dg fragment; Complement C3g fragment; Complement C3d fragment; Complement C3f fra…	C3 CPAMD1	-0.041265	0.808809
sp|P59998|ARPC4_HUMAN	ARPC4_HUMAN	Actin-related protein 2/3 complex subunit 4 (Arp2/3 complex 20 kDa subunit) (p20-ARC)	ARPC4 ARC20	-0.0418915	0.974883
sp|Q9P1U1|ARP3B_HUMAN	ARP3B_HUMAN	Actin-related protein 3B (ARP3-beta) (Actin-like protein 3B) (Actin-related protein ARP4)	ACTR3B ARP11 ARP4	-0.0434973	0.864798
sp|P31025|LCN1_HUMAN	LCN1_HUMAN	Lipocalin-1 (Tear lipocalin) (Tlc) (Tear prealbumin) (TP) (von Ebner gland protein) (VEG protein)	LCN1 VEGP	-0.0486829	0.974883
sp|Q5VSP4|LC1L1_HUMAN	LC1L1_HUMAN	Putative lipocalin 1-like protein 1 (Lipocalin 1-like pseudogene 1)	LCN1P1 LCN1L1	-0.0486829	0.974883
sp|Q03113|GNA12_HUMAN	GNA12_HUMAN	Guanine nucleotide-binding protein subunit alpha-12 (G alpha-12) (G-protein subunit alpha-12)	GNA12	-0.0509262	0.935888
sp|P52907|CAZA1_HUMAN	CAZA1_HUMAN	F-actin-capping protein subunit alpha-1 (CapZ alpha-1)	CAPZA1	-0.0528189	0.864581
sp|P53396|ACLY_HUMAN	ACLY_HUMAN	ATP-citrate synthase (EC 2.3.3.8) (ATP-citrate (pro-S-)-lyase) (ACL) (Citrate cleavage enzyme)	ACLY	-0.0531658	0.897313
sp|P0DOY2|IGLC2_HUMAN	IGLC2_HUMAN	Immunoglobulin lambda constant 2 (Ig lambda chain C region Kern) (Ig lambda chain C region NIG-64) (Ig lambda chain C region SH) (Ig lambda chain C region X) (Ig lambda-2 chain C region)	IGLC2	-0.0543496	0.874053
sp|P0DOY3|IGLC3_HUMAN	IGLC3_HUMAN	Immunoglobulin lambda constant 3 (Ig lambda chain C region DOT) (Ig lambda chain C region NEWM) (Ig lambda-3 chain C regions)	IGLC3	-0.0543496	0.874053
sp|Q8WUM4|PDC6I_HUMAN	PDC6I_HUMAN	Programmed cell death 6-interacting protein (PDCD6-interacting protein) (ALG-2-interacting protein 1) (ALG-2-interacting protein X) (Hp95)	PDCD6IP AIP1 ALIX KIAA1375	-0.0556218	0.809707
sp|Q6PEY2|TBA3E_HUMAN	TBA3E_HUMAN	Tubulin alpha-3E chain (EC 3.6.5.-) (Alpha-tubulin 3E) [Cleaved into: Detyrosinated tubulin alpha-3E chain]	TUBA3E	-0.0596976	0.819692
sp|O43707|ACTN4_HUMAN	ACTN4_HUMAN	Alpha-actinin-4 (Non-muscle alpha-actinin 4)	ACTN4	-0.0609791	0.700937
sp|P20073|ANXA7_HUMAN	ANXA7_HUMAN	Annexin A7 (Annexin VII) (Annexin-7) (Synexin)	ANXA7 ANX7 SNX OK/SW-cl.95	-0.0640856	0.794506
sp|Q96FW1|OTUB1_HUMAN	OTUB1_HUMAN	Ubiquitin thioesterase OTUB1 (EC 3.4.19.12) (Deubiquitinating enzyme OTUB1) (OTU domain-containing ubiquitin aldehyde-binding protein 1) (Otubain-1) (hOTU1) (Ubiquitin-specific-processing protease OTUB1)	OTUB1 OTB1 OTU1 HSPC263	-0.0657333	0.821592
sp|P31937|3HIDH_HUMAN	3HIDH_HUMAN	3-hydroxyisobutyrate dehydrogenase, mitochondrial (HIBADH) (EC 1.1.1.31)	HIBADH	-0.0662726	0.977759
sp|Q16851|UGPA_HUMAN	UGPA_HUMAN	UTP--glucose-1-phosphate uridylyltransferase (EC 2.7.7.9) (UDP-glucose pyrophosphorylase) (UDPGP) (UGPase)	UGP2 UGP1	-0.0691663	0.864581
sp|P24043|LAMA2_HUMAN	LAMA2_HUMAN	Laminin subunit alpha-2 (Laminin M chain) (Laminin-12 subunit alpha) (Laminin-2 subunit alpha) (Laminin-4 subunit alpha) (Merosin heavy chain)	LAMA2 LAMM	-0.0723353	0.488459
sp|Q13885|TBB2A_HUMAN	TBB2A_HUMAN	Tubulin beta-2A chain (Tubulin beta class IIa)	TUBB2A TUBB2	-0.0724176	0.677494
sp|Q9BVA1|TBB2B_HUMAN	TBB2B_HUMAN	Tubulin beta-2B chain	TUBB2B	-0.0724176	0.677494
sp|P61158|ARP3_HUMAN	ARP3_HUMAN	Actin-related protein 3 (Actin-like protein 3)	ACTR3 ARP3	-0.0735104	0.789397
sp|Q04917|1433F_HUMAN	1433F_HUMAN	14-3-3 protein eta (Protein AS1)	YWHAH YWHA1	-0.0781901	0.596403
sp|P30043|BLVRB_HUMAN	BLVRB_HUMAN	Flavin reductase (NADPH) (FR) (EC 1.5.1.30) (Biliverdin reductase B) (BVR-B) (EC 1.3.1.24) (Biliverdin-IX beta-reductase) (Green heme-binding protein) (GHBP) (NADPH-dependent diaphorase) (NADPH-flavin reductase) (FLR)	BLVRB FLR	-0.087407	0.810236
sp|Q96F07|CYFP2_HUMAN	CYFP2_HUMAN	Cytoplasmic FMR1-interacting protein 2 (p53-inducible protein 121)	CYFIP2 KIAA1168 PIR121	-0.0875851	0.032185
sp|Q86VI3|IQGA3_HUMAN	IQGA3_HUMAN	Ras GTPase-activating-like protein IQGAP3	IQGAP3	-0.0886852	0.812209
sp|Q13162|PRDX4_HUMAN	PRDX4_HUMAN	Peroxiredoxin-4 (EC 1.11.1.24) (Antioxidant enzyme AOE372) (AOE37-2) (Peroxiredoxin IV) (Prx-IV) (Thioredoxin peroxidase AO372) (Thioredoxin-dependent peroxide reductase A0372) (Thioredoxin-dependent peroxiredoxin 4)	PRDX4	-0.0907156	0.972497
sp|P49720|PSB3_HUMAN	PSB3_HUMAN	Proteasome subunit beta type-3 (Proteasome chain 13) (Proteasome component C10-II) (Proteasome theta chain)	PSMB3	-0.0945723	0.804507
sp|P15090|FABP4_HUMAN	FABP4_HUMAN	Fatty acid-binding protein, adipocyte (Adipocyte lipid-binding protein) (ALBP) (Adipocyte-type fatty acid-binding protein) (A-FABP) (AFABP) (Fatty acid-binding protein 4)	FABP4	-0.0979186	0.750008
sp|P25786|PSA1_HUMAN	PSA1_HUMAN	Proteasome subunit alpha type-1 (30 kDa prosomal protein) (PROS-30) (Macropain subunit C2) (Multicatalytic endopeptidase complex subunit C2) (Proteasome component C2) (Proteasome nu chain)	PSMA1 HC2 NU PROS30 PSC2	-0.0987746	0.877759
sp|O43399|TPD54_HUMAN	TPD54_HUMAN	Tumor protein D54 (hD54) (Tumor protein D52-like 2)	TPD52L2	-0.103962	0.912857
sp|P0DPH7|TBA3C_HUMAN	TBA3C_HUMAN	Tubulin alpha-3C chain (EC 3.6.5.-) (Alpha-tubulin 2) (Alpha-tubulin 3C) (Tubulin alpha-2 chain) [Cleaved into: Detyrosinated tubulin alpha-3C chain]	TUBA3C TUBA2	-0.105403	0.596403
sp|P0DPH8|TBA3D_HUMAN	TBA3D_HUMAN	Tubulin alpha-3D chain (EC 3.6.5.-) (Alpha-tubulin 3D) [Cleaved into: Detyrosinated tubulin alpha-3D chain]	TUBA3D	-0.105403	0.596403
sp|P05155|IC1_HUMAN	IC1_HUMAN	Plasma protease C1 inhibitor (C1 Inh) (C1Inh) (C1 esterase inhibitor) (C1-inhibiting factor) (Serpin G1)	SERPING1 C1IN C1NH	-0.109539	0.606245
sp|P50990|TCPQ_HUMAN	TCPQ_HUMAN	T-complex protein 1 subunit theta (TCP-1-theta) (CCT-theta) (Chaperonin containing T-complex polypeptide 1 subunit 8) (Renal carcinoma antigen NY-REN-15)	CCT8 C21orf112 CCTQ KIAA0002	-0.110372	0.719901
sp|P37108|SRP14_HUMAN	SRP14_HUMAN	Signal recognition particle 14 kDa protein (SRP14) (18 kDa Alu RNA-binding protein)	SRP14	-0.116989	0.792792
sp|P52788|SPSY_HUMAN	SPSY_HUMAN	Spermine synthase (SPMSY) (EC 2.5.1.22) (Spermidine aminopropyltransferase)	SMS	-0.118774	0.888695
sp|P68371|TBB4B_HUMAN	TBB4B_HUMAN	Tubulin beta-4B chain (Tubulin beta-2 chain) (Tubulin beta-2C chain)	TUBB4B TUBB2C	-0.119089	0.352051
sp|P06727|APOA4_HUMAN	APOA4_HUMAN	Apolipoprotein A-IV (Apo-AIV) (ApoA-IV) (Apolipoprotein A4)	APOA4	-0.122287	0.821783
sp|P13798|ACPH_HUMAN	ACPH_HUMAN	Acylamino-acid-releasing enzyme (AARE) (EC 3.4.19.1) (Acyl-peptide hydrolase) (APH) (Acylaminoacyl-peptidase) (Oxidized protein hydrolase) (OPH)	APEH D3F15S2 D3S48E DNF15S2	-0.12286	0.85414
sp|P07437|TBB5_HUMAN	TBB5_HUMAN	Tubulin beta chain (Tubulin beta-5 chain)	TUBB TUBB5 OK/SW-cl.56	-0.122873	0.382772
sp|P13489|RINI_HUMAN	RINI_HUMAN	Ribonuclease inhibitor (Placental ribonuclease inhibitor) (Placental RNase inhibitor) (Ribonuclease/angiogenin inhibitor 1) (RAI)	RNH1 PRI RNH	-0.123032	0.667672
sp|O60234|GMFG_HUMAN	GMFG_HUMAN	Glia maturation factor gamma (GMF-gamma)	GMFG	-0.123378	0.733261
sp|P60983|GMFB_HUMAN	GMFB_HUMAN	Glia maturation factor beta (GMF-beta)	GMFB	-0.123378	0.733261
sp|Q04695|K1C17_HUMAN	K1C17_HUMAN	Keratin, type I cytoskeletal 17 (39.1) (Cytokeratin-17) (CK-17) (Keratin-17) (K17)	KRT17	-0.12807	0.799333
sp|P06312|KV401_HUMAN	KV401_HUMAN	Immunoglobulin kappa variable 4-1 (Ig kappa chain V-IV region B17) (Ig kappa chain V-IV region JI) (Ig kappa chain V-IV region Len) (Ig kappa chain V-IV region STH)	IGKV4-1	-0.135487	0.797259
sp|Q09666|AHNK_HUMAN	AHNK_HUMAN	Neuroblast differentiation-associated protein AHNAK (Desmoyokin)	AHNAK PM227	-0.138157	0.446455
sp|Q08043|ACTN3_HUMAN	ACTN3_HUMAN	Alpha-actinin-3 (Alpha-actinin skeletal muscle isoform 3) (F-actin cross-linking protein)	ACTN3	-0.138839	0.667672
sp|P61160|ARP2_HUMAN	ARP2_HUMAN	Actin-related protein 2 (Actin-like protein 2)	ACTR2 ARP2	-0.138912	0.772535
sp|Q8NBS9|TXND5_HUMAN	TXND5_HUMAN	Thioredoxin domain-containing protein 5 (EC 1.8.4.-) (EC 5.3.4.1) (Endoplasmic reticulum resident protein 46) (ER protein 46) (ERp46) (Thioredoxin-like protein p46)	TXNDC5 TLP46 UNQ364/PRO700	-0.14054	0.745805
sp|Q96P63|SPB12_HUMAN	SPB12_HUMAN	Serpin B12	SERPINB12	-0.141652	0.844337
sp|P47755|CAZA2_HUMAN	CAZA2_HUMAN	F-actin-capping protein subunit alpha-2 (CapZ alpha-2)	CAPZA2	-0.145571	0.284064
sp|O95394|AGM1_HUMAN	AGM1_HUMAN	Phosphoacetylglucosamine mutase (PAGM) (EC 5.4.2.3) (Acetylglucosamine phosphomutase) (N-acetylglucosamine-phosphate mutase) (Phosphoglucomutase-3) (PGM 3)	PGM3 AGM1	-0.150933	0.694093
sp|P0DP23|CALM1_HUMAN	CALM1_HUMAN	Calmodulin-1	CALM1 CALM CAM CAM1	-0.153015	0.512969
sp|P0DP24|CALM2_HUMAN	CALM2_HUMAN	Calmodulin-2	CALM2 CAM2 CAMB	-0.153015	0.512969
sp|P0DP25|CALM3_HUMAN	CALM3_HUMAN	Calmodulin-3	CALM3 CALML2 CAM3 CAMC CAMIII	-0.153015	0.512969
sp|P37837|TALDO_HUMAN	TALDO_HUMAN	Transaldolase (EC 2.2.1.2)	TALDO1 TAL TALDO TALDOR	-0.153877	0.531105
sp|O14818|PSA7_HUMAN	PSA7_HUMAN	Proteasome subunit alpha type-7 (Proteasome subunit RC6-1) (Proteasome subunit XAPC7)	PSMA7 HSPC	-0.15396	0.53751
sp|P63096|GNAI1_HUMAN	GNAI1_HUMAN	Guanine nucleotide-binding protein G(i) subunit alpha-1 (Adenylate cyclase-inhibiting G alpha protein)	GNAI1	-0.155729	0.62539
sp|Q9C0K3|ARP3C_HUMAN	ARP3C_HUMAN	Actin-related protein 3C (Actin-related protein 11)	ACTR3C ARP11	-0.158029	0.600459
sp|P49721|PSB2_HUMAN	PSB2_HUMAN	Proteasome subunit beta type-2 (Macropain subunit C7-I) (Multicatalytic endopeptidase complex subunit C7-I) (Proteasome component C7-I)	PSMB2	-0.159515	0.745603
sp|P26640|SYVC_HUMAN	SYVC_HUMAN	Valine--tRNA ligase (EC 6.1.1.9) (Protein G7a) (Valyl-tRNA synthetase) (ValRS)	VARS1 G7A VARS VARS2	-0.159718	0.805565
sp|P04350|TBB4A_HUMAN	TBB4A_HUMAN	Tubulin beta-4A chain (Tubulin 5 beta) (Tubulin beta-4 chain)	TUBB4A TUBB4 TUBB5	-0.164821	0.332909
sp|P25391|LAMA1_HUMAN	LAMA1_HUMAN	Laminin subunit alpha-1 (Laminin A chain) (Laminin-1 subunit alpha) (Laminin-3 subunit alpha) (S-laminin subunit alpha) (S-LAM alpha)	LAMA1 LAMA	-0.168582	0.707032
sp|P29508|SPB3_HUMAN	SPB3_HUMAN	Serpin B3 (Protein T4-A) (Squamous cell carcinoma antigen 1) (SCCA-1)	SERPINB3 SCCA SCCA1	-0.173084	0.658109
sp|P48594|SPB4_HUMAN	SPB4_HUMAN	Serpin B4 (Leupin) (Peptidase inhibitor 11) (PI-11) (Squamous cell carcinoma antigen 2) (SCCA-2)	SERPINB4 PI11 SCCA2	-0.173084	0.658109
sp|Q9BUF5|TBB6_HUMAN	TBB6_HUMAN	Tubulin beta-6 chain (Tubulin beta class V)	TUBB6	-0.176069	0.420629
sp|P07384|CAN1_HUMAN	CAN1_HUMAN	Calpain-1 catalytic subunit (EC 3.4.22.52) (Calcium-activated neutral proteinase 1) (CANP 1) (Calpain mu-type) (Calpain-1 large subunit) (Cell proliferation-inducing gene 30 protein) (Micromolar-calpain) (muCANP)	CAPN1 CANPL1 PIG30	-0.178701	0.688019
sp|Q14019|COTL1_HUMAN	COTL1_HUMAN	Coactosin-like protein	COTL1 CLP	-0.182029	0.186089
sp|Q9UJU6|DBNL_HUMAN	DBNL_HUMAN	Drebrin-like protein (Cervical SH3P7) (Cervical mucin-associated protein) (Drebrin-F) (HPK1-interacting protein of 55 kDa) (HIP-55) (SH3 domain-containing protein 7)	DBNL CMAP SH3P7 PP5423	-0.182389	0.675249
sp|P14923|PLAK_HUMAN	PLAK_HUMAN	Junction plakoglobin (Catenin gamma) (Desmoplakin III) (Desmoplakin-3)	JUP CTNNG DP3	-0.185701	0.552518
sp|Q9BR76|COR1B_HUMAN	COR1B_HUMAN	Coronin-1B (Coronin-2)	CORO1B	-0.197892	0.606413
sp|Q14344|GNA13_HUMAN	GNA13_HUMAN	Guanine nucleotide-binding protein subunit alpha-13 (G alpha-13) (G-protein subunit alpha-13)	GNA13	-0.199913	0.606921
sp|O14974|MYPT1_HUMAN	MYPT1_HUMAN	Protein phosphatase 1 regulatory subunit 12A (Myosin phosphatase-targeting subunit 1) (Myosin phosphatase target subunit 1) (Protein phosphatase myosin-binding subunit)	PPP1R12A MBS MYPT1	-0.200913	0.427673
sp|Q9BWM7|SFXN3_HUMAN	SFXN3_HUMAN	Sideroflexin-3	SFXN3	-0.207711	0.660034
sp|P15924|DESP_HUMAN	DESP_HUMAN	Desmoplakin (DP) (250/210 kDa paraneoplastic pemphigus antigen)	DSP	-0.21039	0.237791
sp|P46108|CRK_HUMAN	CRK_HUMAN	Adapter molecule crk (Proto-oncogene c-Crk) (p38)	CRK	-0.21178	0.504552
sp|P50570|DYN2_HUMAN	DYN2_HUMAN	Dynamin-2 (EC 3.6.5.5) (Dynamin 2) (Dynamin II)	DNM2 DYN2	-0.215607	0.237539
sp|P33176|KINH_HUMAN	KINH_HUMAN	Kinesin-1 heavy chain (Conventional kinesin heavy chain) (Ubiquitous kinesin heavy chain) (UKHC)	KIF5B KNS KNS1	-0.221036	0.809561
sp|P11586|C1TC_HUMAN	C1TC_HUMAN	C-1-tetrahydrofolate synthase, cytoplasmic (C1-THF synthase) (Epididymis secretory sperm binding protein) [Cleaved into: C-1-tetrahydrofolate synthase, cytoplasmic, N-terminally processed] [Includes: Methylenetetrahydrofolate dehydrogenase (EC 1.5.1.5); Methenyltetrahydrofolate cyclohydrolase (EC 3.5.4.9); Formyltetrahydrofolate synthetase (EC 6.3.4.3)]	MTHFD1 MTHFC MTHFD	-0.221435	0.745752
sp|P13797|PLST_HUMAN	PLST_HUMAN	Plastin-3 (T-plastin)	PLS3	-0.22274	0.62539
sp|A6NIZ1|RP1BL_HUMAN	RP1BL_HUMAN	Ras-related protein Rap-1b-like protein (EC 3.6.5.2)	RAP1BL	-0.223115	0.117585
sp|A8MTJ3|GNAT3_HUMAN	GNAT3_HUMAN	Guanine nucleotide-binding protein G(t) subunit alpha-3 (Gustducin alpha-3 chain)	GNAT3	-0.223337	0.707032
sp|P11488|GNAT1_HUMAN	GNAT1_HUMAN	Guanine nucleotide-binding protein G(t) subunit alpha-1 (Transducin alpha-1 chain)	GNAT1 GNATR	-0.223337	0.707032
sp|P19087|GNAT2_HUMAN	GNAT2_HUMAN	Guanine nucleotide-binding protein G(t) subunit alpha-2 (Transducin alpha-2 chain)	GNAT2 GNATC	-0.223337	0.707032
sp|P38405|GNAL_HUMAN	GNAL_HUMAN	Guanine nucleotide-binding protein G(olf) subunit alpha (Adenylate cyclase-stimulating G alpha protein, olfactory type)	GNAL	-0.223337	0.707032
sp|Q99798|ACON_HUMAN	ACON_HUMAN	Aconitate hydratase, mitochondrial (Aconitase) (EC 4.2.1.3) (Citrate hydro-lyase)	ACO2	-0.223875	0.52757
sp|P30038|AL4A1_HUMAN	AL4A1_HUMAN	Delta-1-pyrroline-5-carboxylate dehydrogenase, mitochondrial (P5C dehydrogenase) (EC 1.2.1.88) (Aldehyde dehydrogenase family 4 member A1) (L-glutamate gamma-semialdehyde dehydrogenase)	ALDH4A1 ALDH4 P5CDH	-0.224607	0.799961
sp|Q14624|ITIH4_HUMAN	ITIH4_HUMAN	Inter-alpha-trypsin inhibitor heavy chain H4 (ITI heavy chain H4) (ITI-HC4) (Inter-alpha-inhibitor heavy chain 4) (Inter-alpha-trypsin inhibitor family heavy chain-related protein) (IHRP) (Plasma kallikrein sensitive glycoprotein 120) (Gp120) (PK-120) [Cleaved into: 70 kDa inter-alpha-trypsin inhibitor heavy chain H4; 35 kDa inter-alpha-trypsin inhibitor heavy chain H4]	ITIH4 IHRP ITIHL1 PK120 PRO1851	-0.225286	0.402958
sp|P16520|GBB3_HUMAN	GBB3_HUMAN	Guanine nucleotide-binding protein G(I)/G(S)/G(T) subunit beta-3 (Transducin beta chain 3)	GNB3	-0.232449	0.424303
sp|P35609|ACTN2_HUMAN	ACTN2_HUMAN	Alpha-actinin-2 (Alpha-actinin skeletal muscle isoform 2) (F-actin cross-linking protein)	ACTN2	-0.237461	0.342268
sp|P61224|RAP1B_HUMAN	RAP1B_HUMAN	Ras-related protein Rap-1b (EC 3.6.5.2) (GTP-binding protein smg p21B)	RAP1B OK/SW-cl.11	-0.238727	0.0817215
sp|P62834|RAP1A_HUMAN	RAP1A_HUMAN	Ras-related protein Rap-1A (EC 3.6.5.2) (C21KG) (G-22K) (GTP-binding protein smg p21A) (Ras-related protein Krev-1)	RAP1A KREV1	-0.238727	0.0817215
sp|P62937|PPIA_HUMAN	PPIA_HUMAN	Peptidyl-prolyl cis-trans isomerase A (PPIase A) (EC 5.2.1.8) (Cyclophilin A) (Cyclosporin A-binding protein) (Rotamase A) [Cleaved into: Peptidyl-prolyl cis-trans isomerase A, N-terminally processed]	PPIA CYPA	-0.246574	0.525023
sp|P22061|PIMT_HUMAN	PIMT_HUMAN	Protein-L-isoaspartate(D-aspartate) O-methyltransferase (PIMT) (EC 2.1.1.77) (L-isoaspartyl protein carboxyl methyltransferase) (Protein L-isoaspartyl/D-aspartyl methyltransferase) (Protein-beta-aspartate methyltransferase)	PCMT1	-0.257542	0.789397
sp|P30154|2AAB_HUMAN	2AAB_HUMAN	Serine/threonine-protein phosphatase 2A 65 kDa regulatory subunit A beta isoform (PP2A subunit A isoform PR65-beta) (PP2A subunit A isoform R1-beta)	PPP2R1B	-0.257922	0.6287
sp|P02730|B3AT_HUMAN	B3AT_HUMAN	Band 3 anion transport protein (Anion exchange protein 1) (AE 1) (Anion exchanger 1) (Solute carrier family 4 member 1) (CD antigen CD233)	SLC4A1 AE1 DI EPB3	-0.262155	0.606206
sp|P02533|K1C14_HUMAN	K1C14_HUMAN	Keratin, type I cytoskeletal 14 (Cytokeratin-14) (CK-14) (Keratin-14) (K14)	KRT14	-0.263537	0.457164
sp|P04632|CPNS1_HUMAN	CPNS1_HUMAN	Calpain small subunit 1 (CSS1) (Calcium-activated neutral proteinase small subunit) (CANP small subunit) (Calcium-dependent protease small subunit) (CDPS) (Calcium-dependent protease small subunit 1) (Calpain regulatory subunit)	CAPNS1 CAPN4 CAPNS	-0.265083	0.425077
sp|Q9NSB2|KRT84_HUMAN	KRT84_HUMAN	Keratin, type II cuticular Hb4 (Keratin-84) (K84) (Type II hair keratin Hb4) (Type-II keratin Kb24)	KRT84 KRTHB4	-0.265295	0.516004
sp|O75874|IDHC_HUMAN	IDHC_HUMAN	Isocitrate dehydrogenase [NADP] cytoplasmic (IDH) (IDH1) (EC 1.1.1.42) (Cytosolic NADP-isocitrate dehydrogenase) (IDPc) (NADP(+)-specific ICDH) (Oxalosuccinate decarboxylase)	IDH1 PICD	-0.266348	0.523461
sp|P08754|GNAI3_HUMAN	GNAI3_HUMAN	Guanine nucleotide-binding protein G(i) subunit alpha-3 (G(i) alpha-3)	GNAI3	-0.268462	0.394768
sp|Q15435|PP1R7_HUMAN	PP1R7_HUMAN	Protein phosphatase 1 regulatory subunit 7 (Protein phosphatase 1 regulatory subunit 22)	PPP1R7 SDS22	-0.274939	0.517797
sp|Q3ZCM7|TBB8_HUMAN	TBB8_HUMAN	Tubulin beta-8 chain (Tubulin beta 8 class VIII)	TUBB8	-0.27843	0.191758
sp|P22612|KAPCG_HUMAN	KAPCG_HUMAN	cAMP-dependent protein kinase catalytic subunit gamma (PKA C-gamma) (EC 2.7.11.11)	PRKACG	-0.279996	2.70833e-05
sp|P39060|COIA1_HUMAN	COIA1_HUMAN	Collagen alpha-1(XVIII) chain [Cleaved into: Endostatin; Non-collagenous domain 1 (NC1)]	COL18A1	-0.280393	0.694651
sp|O75131|CPNE3_HUMAN	CPNE3_HUMAN	Copine-3 (Copine III)	CPNE3 CPN3 KIAA0636	-0.283209	0.179246
sp|O95741|CPNE6_HUMAN	CPNE6_HUMAN	Copine-6 (Copine VI) (Neuronal-copine) (N-copine)	CPNE6	-0.283209	0.179246
sp|Q86YQ8|CPNE8_HUMAN	CPNE8_HUMAN	Copine-8 (Copine VIII)	CPNE8	-0.283209	0.179246
sp|Q8IYJ1|CPNE9_HUMAN	CPNE9_HUMAN	Copine-9 (Copine IX)	CPNE9	-0.283209	0.179246
sp|Q96A23|CPNE4_HUMAN	CPNE4_HUMAN	Copine-4 (Copine IV) (Copine-8)	CPNE4	-0.283209	0.179246
sp|Q96FN4|CPNE2_HUMAN	CPNE2_HUMAN	Copine-2 (Copine II)	CPNE2	-0.283209	0.179246
sp|Q9HCH3|CPNE5_HUMAN	CPNE5_HUMAN	Copine-5 (Copine V)	CPNE5 KIAA1599	-0.283209	0.179246
sp|Q9UBL6|CPNE7_HUMAN	CPNE7_HUMAN	Copine-7 (Copine VII)	CPNE7	-0.283209	0.179246
sp|Q9NUU7|DD19A_HUMAN	DD19A_HUMAN	ATP-dependent RNA helicase DDX19A (EC 3.6.4.13) (DDX19-like protein) (DEAD box protein 19A)	DDX19A DDX19L	-0.283401	0.897313
sp|Q9UMR2|DD19B_HUMAN	DD19B_HUMAN	ATP-dependent RNA helicase DDX19B (EC 3.6.4.13) (DEAD box RNA helicase DEAD5) (DEAD box protein 19B)	DDX19B DBP5 DDX19 TDBP	-0.283401	0.897313
sp|P81605|DCD_HUMAN	DCD_HUMAN	Dermcidin (EC 3.4.-.-) (Preproteolysin) [Cleaved into: Survival-promoting peptide; DCD-1]	DCD AIDD DSEP	-0.28562	0.334198
sp|Q9H4B7|TBB1_HUMAN	TBB1_HUMAN	Tubulin beta-1 chain	TUBB1	-0.288631	0.21173
sp|P51659|DHB4_HUMAN	DHB4_HUMAN	Peroxisomal multifunctional enzyme type 2 (MFE-2) (17-beta-hydroxysteroid dehydrogenase 4) (17-beta-HSD 4) (D-bifunctional protein) (DBP) (Multifunctional protein 2) (MFP-2) (Short chain dehydrogenase/reductase family 8C member 1) [Cleaved into: (3R)-hydroxyacyl-CoA dehydrogenase (EC 1.1.1.n12); Enoyl-CoA hydratase 2 (EC 4.2.1.107) (EC 4.2.1.119) (3-alpha,7-alpha,12-alpha-trihydroxy-5-beta-choles…	HSD17B4 EDH17B4 SDR8C1	-0.288683	0.564771
sp|P13796|PLSL_HUMAN	PLSL_HUMAN	Plastin-2 (L-plastin) (LC64P) (Lymphocyte cytosolic protein 1) (LCP-1)	LCP1 PLS2	-0.288753	0.0345955
sp|P05556|ITB1_HUMAN	ITB1_HUMAN	Integrin beta-1 (Fibronectin receptor subunit beta) (Glycoprotein IIa) (GPIIA) (VLA-4 subunit beta) (CD antigen CD29)	ITGB1 FNRB MDF2 MSK12	-0.294482	0.527709
sp|P41250|GARS_HUMAN	GARS_HUMAN	Glycine--tRNA ligase (EC 6.1.1.14) (Diadenosine tetraphosphate synthetase) (Ap4A synthetase) (EC 2.7.7.-) (Glycyl-tRNA synthetase) (GlyRS) (Glycyl-tRNA synthetase 1)	GARS1 GARS	-0.296469	0.439818
sp|Q9ULV4|COR1C_HUMAN	COR1C_HUMAN	Coronin-1C (Coronin-3) (hCRNN4)	CORO1C CRN2 CRNN4	-0.297349	0.347541
sp|O95816|BAG2_HUMAN	BAG2_HUMAN	BAG family molecular chaperone regulator 2 (BAG-2) (Bcl-2-associated athanogene 2)	BAG2	-0.300294	0.840983
sp|C9JRZ8|AK1BF_HUMAN	AK1BF_HUMAN	Aldo-keto reductase family 1 member B15 (EC 1.1.1.-) (EC 1.1.1.300) (EC 1.1.1.54) (Estradiol 17-beta-dehydrogenase AKR1B15) (Farnesol dehydrogenase) (EC 1.1.1.216) (Testosterone 17beta-dehydrogenase) (EC 1.1.1.64)	AKR1B15	-0.301089	0.0319447
sp|Q96KP4|CNDP2_HUMAN	CNDP2_HUMAN	Cytosolic non-specific dipeptidase (EC 3.4.13.18) (CNDP dipeptidase 2) (Glutamate carboxypeptidase-like protein 1) (Peptidase A) (Threonyl dipeptidase)	CNDP2 CN2 CPGL HEL-S-13 PEPA	-0.303942	0.492753
sp|Q9Y6I3|EPN1_HUMAN	EPN1_HUMAN	Epsin-1 (EH domain-binding mitotic phosphoprotein) (EPS-15-interacting protein 1)	EPN1	-0.304276	0.817343
sp|P0CG39|POTEJ_HUMAN	POTEJ_HUMAN	POTE ankyrin domain family member J	POTEJ	-0.304477	0.625592
sp|P50453|SPB9_HUMAN	SPB9_HUMAN	Serpin B9 (Cytoplasmic antiproteinase 3) (CAP-3) (CAP3) (Peptidase inhibitor 9) (PI-9)	SERPINB9 PI9	-0.305143	0.147509
sp|P37802|TAGL2_HUMAN	TAGL2_HUMAN	Transgelin-2 (Epididymis tissue protein Li 7e) (SM22-alpha homolog)	TAGLN2 KIAA0120 CDABP0035	-0.306638	0.104841
sp|A6NHL2|TBAL3_HUMAN	TBAL3_HUMAN	Tubulin alpha chain-like 3 (EC 3.6.5.-)	TUBAL3	-0.306941	0.0272282
sp|P01861|IGHG4_HUMAN	IGHG4_HUMAN	Immunoglobulin heavy constant gamma 4 (Ig gamma-4 chain C region)	IGHG4	-0.308	0.306327
sp|P15121|ALDR_HUMAN	ALDR_HUMAN	Aldo-keto reductase family 1 member B1 (EC 1.1.1.300) (EC 1.1.1.372) (EC 1.1.1.54) (Aldehyde reductase) (Aldose reductase) (AR) (EC 1.1.1.21)	AKR1B1 ALDR1 ALR2	-0.309102	0.0114501
sp|Q9Y5Z4|HEBP2_HUMAN	HEBP2_HUMAN	Heme-binding protein 2 (Placental protein 23) (PP23) (Protein SOUL)	HEBP2 C6orf34 SOUL	-0.312099	0.579496
sp|P30613|KPYR_HUMAN	KPYR_HUMAN	Pyruvate kinase PKLR (EC 2.7.1.40) (Pyruvate kinase 1) (Pyruvate kinase isozymes L/R) (R-type/L-type pyruvate kinase) (Red cell/liver pyruvate kinase)	PKLR PK1 PKL	-0.314998	0.172243
sp|A0A0C4DH41|HV461_HUMAN	HV461_HUMAN	Immunoglobulin heavy variable 4-61	IGHV4-61	-0.31861	0.254026
sp|P01824|HV439_HUMAN	HV439_HUMAN	Immunoglobulin heavy variable 4-39 (Ig heavy chain V-II region WAH)	IGHV4-39	-0.31861	0.254026
sp|P01825|HV459_HUMAN	HV459_HUMAN	Immunoglobulin heavy variable 4-59 (Ig heavy chain V-II region NEWM)	IGHV4-59	-0.31861	0.254026
sp|P06331|HV434_HUMAN	HV434_HUMAN	Immunoglobulin heavy variable 4-34 (Ig heavy chain V-II region ARH-77)	IGHV4-34	-0.31861	0.254026
sp|P0DP06|HVD34_HUMAN	HVD34_HUMAN	Immunoglobulin heavy variable 4-30-4	IGHV4-30-4	-0.31861	0.254026
sp|P0DP07|HV431_HUMAN	HV431_HUMAN	Immunoglobulin heavy variable 4-31	IGHV4-31	-0.31861	0.254026
sp|P0DP08|HVD82_HUMAN	HVD82_HUMAN	Immunoglobulin heavy variable 4-38-2	IGHV4-38-2	-0.31861	0.254026
sp|P02585|TNNC2_HUMAN	TNNC2_HUMAN	Troponin C, skeletal muscle	TNNC2	-0.320604	0.382493
sp|P27482|CALL3_HUMAN	CALL3_HUMAN	Calmodulin-like protein 3 (CaM-like protein) (CLP) (Calmodulin-related protein NB-1)	CALML3	-0.320604	0.382493
sp|P13637|AT1A3_HUMAN	AT1A3_HUMAN	Sodium/potassium-transporting ATPase subunit alpha-3 (Na(+)/K(+) ATPase alpha-3 subunit) (EC 7.2.2.13) (Na(+)/K(+) ATPase alpha(III) subunit) (Sodium pump subunit alpha-3)	ATP1A3	-0.321394	0.883116
sp|P35030|TRY3_HUMAN	TRY3_HUMAN	Trypsin-3 (EC 3.4.21.4) (Brain trypsinogen) (Mesotrypsin) (Mesotrypsinogen) (Serine protease 3) (Serine protease 4) (Trypsin III) (Trypsin IV)	PRSS3 PRSS4 TRY3 TRY4	-0.329761	0.373695
sp|Q9Y6W5|WASF2_HUMAN	WASF2_HUMAN	Actin-binding protein WASF2 (Protein WAVE-2) (Verprolin homology domain-containing protein 2) (Wiskott-Aldrich syndrome protein family member 2) (WASP family protein member 2)	WASF2 WAVE2	-0.333783	0.616148
sp|P07942|LAMB1_HUMAN	LAMB1_HUMAN	Laminin subunit beta-1 (Laminin B1 chain) (Laminin-1 subunit beta) (Laminin-10 subunit beta) (Laminin-12 subunit beta) (Laminin-2 subunit beta) (Laminin-6 subunit beta) (Laminin-8 subunit beta)	LAMB1	-0.335078	0.00433069
sp|Q15019|SEPT2_HUMAN	SEPT2_HUMAN	Septin-2 (Neural precursor cell expressed developmentally down-regulated protein 5) (NEDD-5)	SEPTIN2 DIFF6 KIAA0158 NEDD5 SEPT2	-0.342105	0.207379
sp|Q99497|PARK7_HUMAN	PARK7_HUMAN	Parkinson disease protein 7 (Maillard deglycase) (Oncogene DJ1) (Parkinsonism-associated deglycase) (Protein DJ-1) (DJ-1) (Protein/nucleic acid deglycase DJ-1) (EC 3.1.2.-, EC 3.5.1.-, EC 3.5.1.124)	PARK7	-0.35095	0.158198
sp|P01111|RASN_HUMAN	RASN_HUMAN	GTPase NRas (EC 3.6.5.2) (Transforming protein N-Ras)	NRAS HRAS1	-0.355556	0.190767
sp|P01112|RASH_HUMAN	RASH_HUMAN	GTPase HRas (EC 3.6.5.2) (H-Ras-1) (Ha-Ras) (Transforming protein p21) (c-H-ras) (p21ras) [Cleaved into: GTPase HRas, N-terminally processed]	HRAS HRAS1	-0.355556	0.190767
sp|P01116|RASK_HUMAN	RASK_HUMAN	GTPase KRas (EC 3.6.5.2) (K-Ras 2) (Ki-Ras) (c-K-ras) (c-Ki-ras) [Cleaved into: GTPase KRas, N-terminally processed]	KRAS KRAS2 RASK2	-0.355556	0.190767
sp|Q01518|CAP1_HUMAN	CAP1_HUMAN	Adenylyl cyclase-associated protein 1 (CAP 1)	CAP1 CAP	-0.360086	0.352051
sp|Q8TAA3|PSMA8_HUMAN	PSMA8_HUMAN	Proteasome subunit alpha-type 8 (Proteasome alpha 4 subunit) (Alpha4s) (Proteasome subunit alpha-type 7-like)	PSMA8 PSMA7L	-0.360599	0.36499
sp|Q15185|TEBP_HUMAN	TEBP_HUMAN	Prostaglandin E synthase 3 (EC 5.3.99.3) (Cytosolic prostaglandin E2 synthase) (cPGES) (Hsp90 co-chaperone) (Progesterone receptor complex p23) (Telomerase-binding protein p23)	PTGES3 P23 TEBP	-0.36562	0.338231
sp|Q9C075|K1C23_HUMAN	K1C23_HUMAN	Keratin, type I cytoskeletal 23 (Cytokeratin-23) (CK-23) (Keratin-23) (K23)	KRT23	-0.375303	0.207443
sp|O95379|TFIP8_HUMAN	TFIP8_HUMAN	Tumor necrosis factor alpha-induced protein 8 (TNF alpha-induced protein 8) (Head and neck tumor and metastasis-related protein) (MDC-3.13) (NF-kappa-B-inducible DED-containing protein) (NDED) (SCC-S2) (TNF-induced protein GG2-1)	TNFAIP8	-0.387432	0.578319
sp|P84095|RHOG_HUMAN	RHOG_HUMAN	Rho-related GTP-binding protein RhoG	RHOG ARHG	-0.388572	0.245716
sp|P01011|AACT_HUMAN	AACT_HUMAN	Alpha-1-antichymotrypsin (ACT) (Cell growth-inhibiting gene 24/25 protein) (Serpin A3) [Cleaved into: Alpha-1-antichymotrypsin His-Pro-less]	SERPINA3 AACT GIG24 GIG25	-0.393354	0.182515
sp|Q14739|LBR_HUMAN	LBR_HUMAN	Delta(14)-sterol reductase LBR (Delta-14-SR) (EC 1.3.1.70) (3-beta-hydroxysterol Delta (14)-reductase) (C-14 sterol reductase) (C14SR) (Integral nuclear envelope inner membrane protein) (LMN2R) (Lamin-B receptor) (Sterol C14-reductase)	LBR	-0.393948	0.367134
sp|P25787|PSA2_HUMAN	PSA2_HUMAN	Proteasome subunit alpha type-2 (Macropain subunit C3) (Multicatalytic endopeptidase complex subunit C3) (Proteasome component C3)	PSMA2 HC3 PSC3	-0.397349	0.184911
sp|P20848|A1ATR_HUMAN	A1ATR_HUMAN	Alpha-1-antitrypsin-related protein (AAT-related protein) (Protease inhibitor 1-like) (Serpin A2)	SERPINA2 ARGS ATR PIL SERPINA2P	-0.399827	0.0942898
sp|P61086|UBE2K_HUMAN	UBE2K_HUMAN	Ubiquitin-conjugating enzyme E2 K (EC 2.3.2.23) (E2 ubiquitin-conjugating enzyme K) (Huntingtin-interacting protein 2) (HIP-2) (Ubiquitin carrier protein) (Ubiquitin-conjugating enzyme E2-25 kDa) (Ubiquitin-conjugating enzyme E2(25K)) (Ubiquitin-conjugating enzyme E2-25K) (Ubiquitin-protein ligase)	UBE2K HIP2 LIG	-0.405628	0.254026
sp|Q7L576|CYFP1_HUMAN	CYFP1_HUMAN	Cytoplasmic FMR1-interacting protein 1 (Specifically Rac1-associated protein 1) (Sra-1) (p140sra-1)	CYFIP1 KIAA0068	-0.407352	0.319266
sp|Q9H4A4|AMPB_HUMAN	AMPB_HUMAN	Aminopeptidase B (AP-B) (EC 3.4.11.6) (Arginine aminopeptidase) (Arginyl aminopeptidase)	RNPEP APB	-0.409366	0.673894
sp|Q9BSJ8|ESYT1_HUMAN	ESYT1_HUMAN	Extended synaptotagmin-1 (E-Syt1) (Membrane-bound C2 domain-containing protein)	ESYT1 FAM62A KIAA0747 MBC2	-0.411573	0.0563768
sp|P80723|BASP1_HUMAN	BASP1_HUMAN	Brain acid soluble protein 1 (22 kDa neuronal tissue-enriched acidic protein) (Neuronal axonal membrane protein NAP-22)	BASP1 NAP22	-0.413144	0.641928
sp|A4D0S4|LAMB4_HUMAN	LAMB4_HUMAN	Laminin subunit beta-4 (Laminin beta-1-related protein)	LAMB4	-0.418924	0.342719
sp|P04899|GNAI2_HUMAN	GNAI2_HUMAN	Guanine nucleotide-binding protein G(i) subunit alpha-2 (Adenylate cyclase-inhibiting G alpha protein)	GNAI2 GNAI2B	-0.426689	0.0551448
sp|P56537|IF6_HUMAN	IF6_HUMAN	Eukaryotic translation initiation factor 6 (eIF-6) (B(2)GCN homolog) (B4 integrin interactor) (CAB) (p27(BBP))	EIF6 EIF3A ITGB4BP OK/SW-cl.27	-0.431807	0.657939
sp|P09543|CN37_HUMAN	CN37_HUMAN	2',3'-cyclic-nucleotide 3'-phosphodiesterase (CNP) (CNPase) (EC 3.1.4.37)	CNP	-0.433116	0.652321
sp|P40925|MDHC_HUMAN	MDHC_HUMAN	Malate dehydrogenase, cytoplasmic (EC 1.1.1.37) (Aromatic alpha-keto acid reductase) (KAR) (EC 1.1.1.96) (Cytosolic malate dehydrogenase)	MDH1 MDHA	-0.436801	0.0208861
sp|P01019|ANGT_HUMAN	ANGT_HUMAN	Angiotensinogen (Serpin A8) [Cleaved into: Angiotensin-1 (Angiotensin 1-10) (Angiotensin I) (Ang I); Angiotensin-2 (Angiotensin 1-8) (Angiotensin II) (Ang II); Angiotensin-3 (Angiotensin 2-8) (Angiotensin III) (Ang III) (Des-Asp[1]-angiotensin II); Angiotensin-4 (Angiotensin 3-8) (Angiotensin IV) (Ang IV); Angiotensin 1-9; Angiotensin 1-7; Angiotensin 1-5; Angiotensin 1-4]	AGT SERPINA8	-0.439709	0.0383454
sp|P14543|NID1_HUMAN	NID1_HUMAN	Nidogen-1 (NID-1) (Entactin)	NID1 NID	-0.447864	0.000117112
sp|P09972|ALDOC_HUMAN	ALDOC_HUMAN	Fructose-bisphosphate aldolase C (EC 4.1.2.13) (Brain-type aldolase)	ALDOC ALDC	-0.450685	0.319831
sp|O75368|SH3L1_HUMAN	SH3L1_HUMAN	Adapter SH3BGRL (SH3 domain-binding glutamic acid-rich-like protein 1)	SH3BGRL	-0.450779	0.165725
sp|P06744|G6PI_HUMAN	G6PI_HUMAN	Glucose-6-phosphate isomerase (GPI) (EC 5.3.1.9) (Autocrine motility factor) (AMF) (Neuroleukin) (NLK) (Phosphoglucose isomerase) (PGI) (Phosphohexose isomerase) (PHI) (Sperm antigen 36) (SA-36)	GPI	-0.450824	0.312385
sp|P11217|PYGM_HUMAN	PYGM_HUMAN	Glycogen phosphorylase, muscle form (EC 2.4.1.1) (Myophosphorylase)	PYGM	-0.452687	0.338231
sp|P05496|AT5G1_HUMAN	AT5G1_HUMAN	ATP synthase F(0) complex subunit C1, mitochondrial (ATP synthase lipid-binding protein) (ATP synthase membrane subunit c locus 1) (ATP synthase proteolipid P1) (ATP synthase proton-transporting mitochondrial F(0) complex subunit C1) (ATPase protein 9) (ATPase subunit c)	ATP5MC1 ATP5G1	-0.460737	0.16477
sp|P48201|AT5G3_HUMAN	AT5G3_HUMAN	ATP synthase F(0) complex subunit C3, mitochondrial (ATP synthase lipid-binding protein) (ATP synthase membrane subunit c locus 3) (ATP synthase proteolipid P3) (ATP synthase proton-transporting mitochondrial F(0) complex subunit C3) (ATPase protein 9) (ATPase subunit c)	ATP5MC3 ATP5G3	-0.460737	0.16477
sp|Q06055|AT5G2_HUMAN	AT5G2_HUMAN	ATP synthase F(0) complex subunit C2, mitochondrial (ATP synthase lipid-binding protein) (ATP synthase membrane subunit c locus 2) (ATP synthase proteolipid P2) (ATP synthase proton-transporting mitochondrial F(0) complex subunit C2) (ATPase protein 9) (ATPase subunit c)	ATP5MC2 ATP5G2 PSEC0033	-0.460737	0.16477
sp|Q14203|DCTN1_HUMAN	DCTN1_HUMAN	Dynactin subunit 1 (150 kDa dynein-associated polypeptide) (DAP-150) (DP-150) (p135) (p150-glued)	DCTN1	-0.462323	0.122184
sp|P62070|RRAS2_HUMAN	RRAS2_HUMAN	Ras-related protein R-Ras2 (EC 3.6.5.-) (Ras-like protein TC21) (Teratocarcinoma oncogene)	RRAS2 TC21	-0.464159	0.186089
sp|O75083|WDR1_HUMAN	WDR1_HUMAN	WD repeat-containing protein 1 (Actin-interacting protein 1) (AIP1) (NORI-1)	WDR1	-0.469248	0.143647
sp|A0A0C4DH25|KVD20_HUMAN	KVD20_HUMAN	Immunoglobulin kappa variable 3D-20	IGKV3D-20	-0.471081	0.00966823
sp|P01619|KV320_HUMAN	KV320_HUMAN	Immunoglobulin kappa variable 3-20 (Ig kappa chain V-III region B6) (Ig kappa chain V-III region GOL) (Ig kappa chain V-III region HAH) (Ig kappa chain V-III region HIC) (Ig kappa chain V-III region IARC/BL41) (Ig kappa chain V-III region NG9) (Ig kappa chain V-III region SIE) (Ig kappa chain V-III region Ti) (Ig kappa chain V-III region WOL)	IGKV3-20	-0.471081	0.00966823
sp|O60493|SNX3_HUMAN	SNX3_HUMAN	Sorting nexin-3 (Protein SDP3)	SNX3	-0.474072	0.0547567
sp|P11047|LAMC1_HUMAN	LAMC1_HUMAN	Laminin subunit gamma-1 (Laminin B2 chain) (Laminin-1 subunit gamma) (Laminin-10 subunit gamma) (Laminin-11 subunit gamma) (Laminin-2 subunit gamma) (Laminin-3 subunit gamma) (Laminin-4 subunit gamma) (Laminin-6 subunit gamma) (Laminin-7 subunit gamma) (Laminin-8 subunit gamma) (Laminin-9 subunit gamma) (S-laminin subunit gamma) (S-LAM gamma)	LAMC1 LAMB2	-0.474396	1.04199e-15
sp|P04406|G3P_HUMAN	G3P_HUMAN	Glyceraldehyde-3-phosphate dehydrogenase (GAPDH) (EC 1.2.1.12) (Peptidyl-cysteine S-nitrosylase GAPDH) (EC 2.6.99.-)	GAPDH GAPD CDABP0047 OK/SW-cl.12	-0.479364	0.0114009
sp|P00966|ASSY_HUMAN	ASSY_HUMAN	Argininosuccinate synthase (EC 6.3.4.5) (Citrulline--aspartate ligase)	ASS1 ASS	-0.482444	0.889271
sp|Q7Z794|K2C1B_HUMAN	K2C1B_HUMAN	Keratin, type II cytoskeletal 1b (Cytokeratin-1B) (CK-1B) (Keratin-77) (K77) (Type-II keratin Kb39)	KRT77 KRT1B	-0.486321	0.154028
sp|Q14651|PLSI_HUMAN	PLSI_HUMAN	Plastin-1 (Intestine-specific plastin) (I-plastin)	PLS1	-0.489161	0.0603735
sp|P62873|GBB1_HUMAN	GBB1_HUMAN	Guanine nucleotide-binding protein G(I)/G(S)/G(T) subunit beta-1 (Transducin beta chain 1)	GNB1	-0.490768	0.0929987
sp|P62879|GBB2_HUMAN	GBB2_HUMAN	Guanine nucleotide-binding protein G(I)/G(S)/G(T) subunit beta-2 (G protein subunit beta-2) (Transducin beta chain 2)	GNB2	-0.490768	0.0929987
sp|Q9HAV0|GBB4_HUMAN	GBB4_HUMAN	Guanine nucleotide-binding protein subunit beta-4 (Transducin beta chain 4)	GNB4	-0.490768	0.0929987
sp|A6NNZ2|TBB8B_HUMAN	TBB8B_HUMAN	Tubulin beta 8B	TUBB8B	-0.493632	0.0221278
sp|P50552|VASP_HUMAN	VASP_HUMAN	Vasodilator-stimulated phosphoprotein (VASP)	VASP	-0.49691	0.405202
sp|Q9BYX7|ACTBM_HUMAN	ACTBM_HUMAN	Putative beta-actin-like protein 3 (Kappa-actin) (POTE ankyrin domain family member K)	POTEKP ACTBL3 FKSG30	-0.498706	0.122184
sp|Q15008|PSMD6_HUMAN	PSMD6_HUMAN	26S proteasome non-ATPase regulatory subunit 6 (26S proteasome regulatory subunit RPN7) (26S proteasome regulatory subunit S10) (Breast cancer-associated protein SGA-113M) (Phosphonoformate immuno-associated protein 4) (Proteasome regulatory particle subunit p44S10) (p42A)	PSMD6 KIAA0107 PFAAP4	-0.501648	0.576032
sp|P12814|ACTN1_HUMAN	ACTN1_HUMAN	Alpha-actinin-1 (Alpha-actinin cytoskeletal isoform) (F-actin cross-linking protein) (Non-muscle alpha-actinin-1)	ACTN1	-0.503085	0.000883988
sp|P01009|A1AT_HUMAN	A1AT_HUMAN	Alpha-1-antitrypsin (Alpha-1 protease inhibitor) (Alpha-1-antiproteinase) (Serpin A1) [Cleaved into: Short peptide from AAT (SPAAT)]	SERPINA1 AAT PI PRO0684 PRO2209	-0.50533	4.8367e-07
sp|P05023|AT1A1_HUMAN	AT1A1_HUMAN	Sodium/potassium-transporting ATPase subunit alpha-1 (Na(+)/K(+) ATPase alpha-1 subunit) (EC 7.2.2.13) (Sodium pump subunit alpha-1)	ATP1A1	-0.509922	0.326471
sp|Q99426|TBCB_HUMAN	TBCB_HUMAN	Tubulin-folding cofactor B (Cytoskeleton-associated protein 1) (Cytoskeleton-associated protein CKAPI) (Tubulin-specific chaperone B)	TBCB CG22 CKAP1	-0.512715	0.297338
sp|O75340|PDCD6_HUMAN	PDCD6_HUMAN	Programmed cell death protein 6 (Apoptosis-linked gene 2 protein homolog) (ALG-2)	PDCD6 ALG2	-0.513762	0.727932
sp|Q01469|FABP5_HUMAN	FABP5_HUMAN	Fatty acid-binding protein 5 (Epidermal-type fatty acid-binding protein) (E-FABP) (Fatty acid-binding protein, epidermal) (Psoriasis-associated fatty acid-binding protein homolog) (PA-FABP)	FABP5	-0.515258	0.218356
sp|P50452|SPB8_HUMAN	SPB8_HUMAN	Serpin B8 (Cytoplasmic antiproteinase 2) (CAP-2) (CAP2) (Peptidase inhibitor 8) (PI-8)	SERPINB8 PI8	-0.515845	0.00828181
sp|Q9UI15|TAGL3_HUMAN	TAGL3_HUMAN	Transgelin-3 (Neuronal protein 22) (NP22) (Neuronal protein NP25)	TAGLN3 NP25	-0.527604	0.0397775
sp|P0CG38|POTEI_HUMAN	POTEI_HUMAN	POTE ankyrin domain family member I	POTEI	-0.530529	0.102378
sp|Q9NVD7|PARVA_HUMAN	PARVA_HUMAN	Alpha-parvin (Actopaxin) (CH-ILKBP) (Calponin-like integrin-linked kinase-binding protein) (Matrix-remodeling-associated protein 2)	PARVA MXRA2	-0.536414	0.186943
sp|P23528|COF1_HUMAN	COF1_HUMAN	Cofilin-1 (18 kDa phosphoprotein) (p18) (Cofilin, non-muscle isoform)	CFL1 CFL	-0.536678	0.0158385
sp|P68036|UB2L3_HUMAN	UB2L3_HUMAN	Ubiquitin-conjugating enzyme E2 L3 (EC 2.3.2.23) (E2 ubiquitin-conjugating enzyme L3) (L-UBC) (UbcH7) (Ubiquitin carrier protein L3) (Ubiquitin-conjugating enzyme E2-F1) (Ubiquitin-protein ligase L3)	UBE2L3 UBCE7 UBCH7	-0.541076	0.209167
sp|O75955|FLOT1_HUMAN	FLOT1_HUMAN	Flotillin-1	FLOT1	-0.541985	0.164712
sp|Q15257|PTPA_HUMAN	PTPA_HUMAN	Serine/threonine-protein phosphatase 2A activator (EC 5.2.1.8) (PP2A, subunit B', PR53 isoform) (Phosphotyrosyl phosphatase activator) (PTPA) (Serine/threonine-protein phosphatase 2A regulatory subunit 4) (Serine/threonine-protein phosphatase 2A regulatory subunit B')	PTPA PPP2R4	-0.543915	0.151632
sp|Q96I24|FUBP3_HUMAN	FUBP3_HUMAN	Far upstream element-binding protein 3 (FUSE-binding protein 3)	FUBP3 FBP3	-0.544355	0.88884
sp|P20618|PSB1_HUMAN	PSB1_HUMAN	Proteasome subunit beta type-1 (Macropain subunit C5) (Multicatalytic endopeptidase complex subunit C5) (Proteasome component C5) (Proteasome gamma chain)	PSMB1 PSC5	-0.548344	0.57945
sp|P78417|GSTO1_HUMAN	GSTO1_HUMAN	Glutathione S-transferase omega-1 (GSTO-1) (EC 2.5.1.18) (Glutathione S-transferase omega 1-1) (GSTO 1-1) (Glutathione-dependent dehydroascorbate reductase) (EC 1.8.5.1) (Monomethylarsonic acid reductase) (MMA(V) reductase) (EC 1.20.4.2) (S-(Phenacyl)glutathione reductase) (SPG-R)	GSTO1 GSTTLP28	-0.548758	0.117976
sp|Q9GZM7|TINAL_HUMAN	TINAL_HUMAN	Tubulointerstitial nephritis antigen-like (Glucocorticoid-inducible protein 5) (Oxidized LDL-responsive gene 2 protein) (OLRG-2) (Tubulointerstitial nephritis antigen-related protein) (TIN Ag-related protein) (TIN-Ag-RP)	TINAGL1 GIS5 LCN7 OLRG2 TINAGL PP6614 PSEC0088 UNQ204/PRO230	-0.554579	0.117585
sp|Q9BYE2|TMPSD_HUMAN	TMPSD_HUMAN	Transmembrane protease serine 13 (EC 3.4.21.-) (Membrane-type mosaic serine protease) (Mosaic serine protease)	TMPRSS13 MSP TMPRSS11	-0.55702	0.496734
sp|O75830|SPI2_HUMAN	SPI2_HUMAN	Serpin I2 (Myoepithelium-derived serine protease inhibitor) (Pancpin) (Pancreas-specific protein TSA2004) (Peptidase inhibitor 14) (PI-14)	SERPINI2 MEPI PI14	-0.561597	0.0902067
sp|Q6S8J3|POTEE_HUMAN	POTEE_HUMAN	POTE ankyrin domain family member E (ANKRD26-like family C member 1A) (Prostate, ovary, testis-expressed protein on chromosome 2) (POTE-2)	POTEE A26C1A POTE2	-0.565912	0.00537343
sp|P26038|MOES_HUMAN	MOES_HUMAN	Moesin (Membrane-organizing extension spike protein)	MSN	-0.570487	0.00755916
sp|P52209|6PGD_HUMAN	6PGD_HUMAN	6-phosphogluconate dehydrogenase, decarboxylating (EC 1.1.1.44)	PGD PGDH	-0.577931	0.720746
sp|P02768|ALBU_HUMAN	ALBU_HUMAN	Albumin	ALB GIG20 GIG42 PRO0903 PRO1708 PRO2044 PRO2619 PRO2675 UNQ696/PRO1341	-0.578993	5.42286e-09
sp|P19086|GNAZ_HUMAN	GNAZ_HUMAN	Guanine nucleotide-binding protein G(z) subunit alpha (G(x) alpha chain) (Gz-alpha)	GNAZ	-0.582862	0.323388
sp|A5A3E0|POTEF_HUMAN	POTEF_HUMAN	POTE ankyrin domain family member F (ANKRD26-like family C member 1B) (Chimeric POTE-actin protein)	POTEF A26C1B	-0.586079	0.0150235
sp|P01859|IGHG2_HUMAN	IGHG2_HUMAN	Immunoglobulin heavy constant gamma 2 (Ig gamma-2 chain C region) (Ig gamma-2 chain C region DOT) (Ig gamma-2 chain C region TIL) (Ig gamma-2 chain C region ZIE)	IGHG2	-0.58707	0.0269257
sp|P60709|ACTB_HUMAN	ACTB_HUMAN	Actin, cytoplasmic 1 (EC 3.6.4.-) (Beta-actin) [Cleaved into: Actin, cytoplasmic 1, N-terminally processed]	ACTB	-0.59002	2.65934e-07
sp|P63261|ACTG_HUMAN	ACTG_HUMAN	Actin, cytoplasmic 2 (EC 3.6.4.-) (Gamma-actin) [Cleaved into: Actin, cytoplasmic 2, N-terminally processed]	ACTG1 ACTG	-0.59002	2.65934e-07
sp|P15144|AMPN_HUMAN	AMPN_HUMAN	Aminopeptidase N (AP-N) (hAPN) (EC 3.4.11.2) (Alanyl aminopeptidase) (Aminopeptidase M) (AP-M) (Microsomal aminopeptidase) (Myeloid plasma membrane glycoprotein CD13) (gp150) (CD antigen CD13)	ANPEP APN CD13 PEPN	-0.590474	0.312945
sp|P08779|K1C16_HUMAN	K1C16_HUMAN	Keratin, type I cytoskeletal 16 (Cytokeratin-16) (CK-16) (Keratin-16) (K16)	KRT16 KRT16A	-0.591042	0.164218
sp|P13647|K2C5_HUMAN	K2C5_HUMAN	Keratin, type II cytoskeletal 5 (58 kDa cytokeratin) (Cytokeratin-5) (CK-5) (Keratin-5) (K5) (Type-II keratin Kb5)	KRT5	-0.593579	0.00591517
sp|P01857|IGHG1_HUMAN	IGHG1_HUMAN	Immunoglobulin heavy constant gamma 1 (Ig gamma-1 chain C region) (Ig gamma-1 chain C region EU) (Ig gamma-1 chain C region KOL) (Ig gamma-1 chain C region NIE)	IGHG1	-0.602543	0.000504386
sp|O00159|MYO1C_HUMAN	MYO1C_HUMAN	Unconventional myosin-Ic (Myosin I beta) (MMI-beta) (MMIb)	MYO1C	-0.612711	0.00492847
sp|P55268|LAMB2_HUMAN	LAMB2_HUMAN	Laminin subunit beta-2 (Laminin B1s chain) (Laminin-11 subunit beta) (Laminin-14 subunit beta) (Laminin-15 subunit beta) (Laminin-3 subunit beta) (Laminin-4 subunit beta) (Laminin-7 subunit beta) (Laminin-9 subunit beta) (S-laminin subunit beta) (S-LAM beta)	LAMB2 LAMS	-0.612929	1.6409e-11
sp|Q15121|PEA15_HUMAN	PEA15_HUMAN	Astrocytic phosphoprotein PEA-15 (15 kDa phosphoprotein enriched in astrocytes) (Phosphoprotein enriched in diabetes) (PED)	PEA15	-0.616045	0.32606
sp|O14950|ML12B_HUMAN	ML12B_HUMAN	Myosin regulatory light chain 12B (MLC-2A) (MLC-2) (Myosin regulatory light chain 2-B, smooth muscle isoform) (Myosin regulatory light chain 20 kDa) (MLC20) (Myosin regulatory light chain MRLC2) (SHUJUN-1)	MYL12B MRLC2 MYLC2B	-0.616556	0.00108519
sp|P19105|ML12A_HUMAN	ML12A_HUMAN	Myosin regulatory light chain 12A (Epididymis secretory protein Li 24) (HEL-S-24) (MLC-2B) (Myosin RLC) (Myosin regulatory light chain 2, nonsarcomeric) (Myosin regulatory light chain MRLC3)	MYL12A MLCB MRLC3 RLC	-0.616556	0.00108519
sp|P01834|IGKC_HUMAN	IGKC_HUMAN	Immunoglobulin kappa constant (Ig kappa chain C region) (Ig kappa chain C region AG) (Ig kappa chain C region CUM) (Ig kappa chain C region EU) (Ig kappa chain C region OU) (Ig kappa chain C region ROY) (Ig kappa chain C region TI)	IGKC	-0.620126	0.142781
sp|Q08554|DSC1_HUMAN	DSC1_HUMAN	Desmocollin-1 (Cadherin family member 1) (Desmosomal glycoprotein 2/3) (DG2/DG3)	DSC1 CDHF1	-0.62632	0.661562
sp|O43795|MYO1B_HUMAN	MYO1B_HUMAN	Unconventional myosin-Ib (MYH-1c) (Myosin I alpha) (MMI-alpha) (MMIa)	MYO1B	-0.626942	0.09386
sp|Q9Y266|NUDC_HUMAN	NUDC_HUMAN	Nuclear migration protein nudC (Nuclear distribution protein C homolog)	NUDC	-0.632004	0.255056
sp|O95678|K2C75_HUMAN	K2C75_HUMAN	Keratin, type II cytoskeletal 75 (Cytokeratin-75) (CK-75) (Keratin-6 hair follicle) (hK6hf) (Keratin-75) (K75) (Type II keratin-K6hf) (Type-II keratin Kb18)	KRT75 K6HF KB18	-0.640797	0.089382
sp|P60174|TPIS_HUMAN	TPIS_HUMAN	Triosephosphate isomerase (TIM) (EC 5.3.1.1) (Methylglyoxal synthase) (EC 4.2.3.3) (Triose-phosphate isomerase)	TPI1 TPI	-0.64212	0.167552
sp|P10301|RRAS_HUMAN	RRAS_HUMAN	Ras-related protein R-Ras (EC 3.6.5.-) (p23)	RRAS	-0.647609	0.0416389
sp|Q96AC1|FERM2_HUMAN	FERM2_HUMAN	Fermitin family homolog 2 (Kindlin-2) (Mitogen-inducible gene 2 protein) (MIG-2) (Pleckstrin homology domain-containing family C member 1) (PH domain-containing family C member 1)	FERMT2 KIND2 MIG2 PLEKHC1	-0.649312	0.0771971
sp|P07205|PGK2_HUMAN	PGK2_HUMAN	Phosphoglycerate kinase 2 (EC 2.7.2.3) (Phosphoglycerate kinase, testis specific)	PGK2 PGKB	-0.651635	0.142464
sp|Q9H299|SH3L3_HUMAN	SH3L3_HUMAN	SH3 domain-binding glutamic acid-rich-like protein 3 (SH3 domain-binding protein 1) (SH3BP-1) (TNF inhibitory protein B1) (TIP-B1)	SH3BGRL3 P1725	-0.657957	0.0551448
sp|P30740|ILEU_HUMAN	ILEU_HUMAN	Leukocyte elastase inhibitor (LEI) (Monocyte/neutrophil elastase inhibitor) (EI) (M/NEI) (Peptidase inhibitor 2) (PI-2) (Serpin B1)	SERPINB1 ELANH2 MNEI PI2	-0.662192	0.0148245
sp|P35237|SPB6_HUMAN	SPB6_HUMAN	Serpin B6 (Cytoplasmic antiproteinase) (CAP) (Peptidase inhibitor 6) (PI-6) (Placental thrombin inhibitor)	SERPINB6 PI6 PTI	-0.673309	0.00108095
sp|Q14764|MVP_HUMAN	MVP_HUMAN	Major vault protein (MVP) (Lung resistance-related protein)	MVP LRP	-0.673888	0.0583679
sp|P28066|PSA5_HUMAN	PSA5_HUMAN	Proteasome subunit alpha type-5 (Macropain zeta chain) (Multicatalytic endopeptidase complex zeta chain) (Proteasome zeta chain)	PSMA5	-0.673958	0.0361891
sp|Q2M2I5|K1C24_HUMAN	K1C24_HUMAN	Keratin, type I cytoskeletal 24 (Cytokeratin-24) (CK-24) (Keratin-24) (K24) (Type I keratin-24)	KRT24 KA24	-0.678452	0.582446
sp|P02765|FETUA_HUMAN	FETUA_HUMAN	Alpha-2-HS-glycoprotein (Alpha-2-Z-globulin) (Ba-alpha-2-glycoprotein) (Fetuin-A) [Cleaved into: Alpha-2-HS-glycoprotein chain A; Alpha-2-HS-glycoprotein chain B]	AHSG FETUA PRO2743	-0.687068	0.385488
sp|P27816|MAP4_HUMAN	MAP4_HUMAN	Microtubule-associated protein 4 (MAP-4)	MAP4	-0.687892	0.280649
sp|Q562R1|ACTBL_HUMAN	ACTBL_HUMAN	Beta-actin-like protein 2 (Kappa-actin)	ACTBL2	-0.69327	0.000720088
sp|Q08188|TGM3_HUMAN	TGM3_HUMAN	Protein-glutamine gamma-glutamyltransferase E (EC 2.3.2.13) (Transglutaminase E) (TG(E)) (TGE) (TGase E) (Transglutaminase-3) (TGase-3) [Cleaved into: Protein-glutamine gamma-glutamyltransferase E 50 kDa catalytic chain; Protein-glutamine gamma-glutamyltransferase E 27 kDa non-catalytic chain]	TGM3	-0.695654	0.162147
sp|P14550|AK1A1_HUMAN	AK1A1_HUMAN	Aldo-keto reductase family 1 member A1 (EC 1.1.1.2) (EC 1.1.1.372) (EC 1.1.1.54) (Alcohol dehydrogenase [NADP(+)]) (Aldehyde reductase) (Glucuronate reductase) (EC 1.1.1.19) (Glucuronolactone reductase) (EC 1.1.1.20)	AKR1A1 ALDR1 ALR	-0.710076	0.0115886
sp|Q16401|PSMD5_HUMAN	PSMD5_HUMAN	26S proteasome non-ATPase regulatory subunit 5 (26S protease subunit S5 basic) (26S proteasome subunit S5B)	PSMD5 KIAA0072	-0.712771	0.0830627
sp|Q7Z3Y9|K1C26_HUMAN	K1C26_HUMAN	Keratin, type I cytoskeletal 26 (Cytokeratin-26) (CK-26) (Keratin-25B) (K25B) (Keratin-26) (K26) (Type I inner root sheath-specific keratin-K25irs2)	KRT26 KRT25B	-0.716021	0.521544
sp|O75531|BAF_HUMAN	BAF_HUMAN	Barrier-to-autointegration factor (Breakpoint cluster region protein 1) [Cleaved into: Barrier-to-autointegration factor, N-terminally processed]	BANF1 BAF BCRG1	-0.718506	0.124416
sp|P13861|KAP2_HUMAN	KAP2_HUMAN	cAMP-dependent protein kinase type II-alpha regulatory subunit	PRKAR2A PKR2 PRKAR2	-0.719446	0.172243
sp|Q86UX7|URP2_HUMAN	URP2_HUMAN	Fermitin family homolog 3 (Kindlin-3) (MIG2-like protein) (Unc-112-related protein 2)	FERMT3 KIND3 MIG2B URP2	-0.728427	0.131148
sp|P19013|K2C4_HUMAN	K2C4_HUMAN	Keratin, type II cytoskeletal 4 (Cytokeratin-4) (CK-4) (Keratin-4) (K4) (Type-II keratin Kb4)	KRT4 CYK4	-0.728722	0.176219
sp|P00558|PGK1_HUMAN	PGK1_HUMAN	Phosphoglycerate kinase 1 (EC 2.7.2.3) (Cell migration-inducing gene 10 protein) (Primer recognition protein 2) (PRP 2)	PGK1 PGKA MIG10 OK/SW-cl.110	-0.729703	8.17848e-07
sp|P00338|LDHA_HUMAN	LDHA_HUMAN	L-lactate dehydrogenase A chain (LDH-A) (EC 1.1.1.27) (Cell proliferation-inducing gene 19 protein) (LDH muscle subunit) (LDH-M) (Renal carcinoma antigen NY-REN-59)	LDHA PIG19	-0.733987	2.34933e-05
sp|P02790|HEMO_HUMAN	HEMO_HUMAN	Hemopexin (Beta-1B-glycoprotein)	HPX	-0.735392	0.0170033
sp|O95865|DDAH2_HUMAN	DDAH2_HUMAN	Putative hydrolase DDAH2 (EC 3.-.-.-) (DDAHII) (Inactive N(G),N(G)-dimethylarginine dimethylaminohydrolase 2) (DDAH-2) (Inactive dimethylarginine dimethylaminohydrolase 2) (Protein G6a) (S-phase protein)	DDAH2 DDAH G6A NG30	-0.738446	0.00712891
sp|P04264|K2C1_HUMAN	K2C1_HUMAN	Keratin, type II cytoskeletal 1 (67 kDa cytokeratin) (Cytokeratin-1) (CK-1) (Hair alpha protein) (Keratin-1) (K1) (Type-II keratin Kb1)	KRT1 KRTA	-0.739235	2.59406e-05
sp|P06396|GELS_HUMAN	GELS_HUMAN	Gelsolin (AGEL) (Actin-depolymerizing factor) (ADF) (Brevin)	GSN	-0.74813	2.59491e-06
sp|P02538|K2C6A_HUMAN	K2C6A_HUMAN	Keratin, type II cytoskeletal 6A (Cytokeratin-6A) (CK-6A) (Cytokeratin-6D) (CK-6D) (Keratin-6A) (K6A) (Type-II keratin Kb6) (allergen Hom s 5)	KRT6A K6A KRT6D	-0.74874	0.00351706
sp|Q02413|DSG1_HUMAN	DSG1_HUMAN	Desmoglein-1 (Cadherin family member 4) (Desmosomal glycoprotein 1) (DG1) (DGI) (Pemphigus foliaceus antigen)	DSG1 CDHF4	-0.75171	0.0697661
sp|P55058|PLTP_HUMAN	PLTP_HUMAN	Phospholipid transfer protein (Lipid transfer protein II)	PLTP	-0.754872	0.0194067
sp|P08294|SODE_HUMAN	SODE_HUMAN	Extracellular superoxide dismutase [Cu-Zn] (EC-SOD) (EC 1.15.1.1)	SOD3	-0.75859	0.110365
sp|Q96HC4|PDLI5_HUMAN	PDLI5_HUMAN	PDZ and LIM domain protein 5 (Enigma homolog) (Enigma-like PDZ and LIM domains protein)	PDLIM5 ENH L9	-0.760107	0.281919
sp|Q9Y281|COF2_HUMAN	COF2_HUMAN	Cofilin-2 (Cofilin, muscle isoform)	CFL2	-0.768519	0.0755113
sp|P61225|RAP2B_HUMAN	RAP2B_HUMAN	Ras-related protein Rap-2b (EC 3.6.5.2)	RAP2B	-0.773545	0.663435
sp|Q9UBW8|CSN7A_HUMAN	CSN7A_HUMAN	COP9 signalosome complex subunit 7a (SGN7a) (Signalosome subunit 7a) (Dermal papilla-derived protein 10) (JAB1-containing signalosome subunit 7a)	COPS7A CSN7A DERP10	-0.780633	0.255056
sp|P48668|K2C6C_HUMAN	K2C6C_HUMAN	Keratin, type II cytoskeletal 6C (Cytokeratin-6C) (CK-6C) (Cytokeratin-6E) (CK-6E) (Keratin K6h) (Keratin-6C) (K6C) (Type-II keratin Kb12)	KRT6C KRT6E	-0.783128	0.00227463
sp|P59665|DEF1_HUMAN	DEF1_HUMAN	Neutrophil defensin 1 (Defensin, alpha 1) (HNP-1) (HP-1) (HP1) [Cleaved into: HP 1-56; Neutrophil defensin 2 (HNP-2) (HP-2) (HP2)]	DEFA1 DEF1 DEFA2 MRS; DEFA1B	-0.783233	0.451267
sp|P59666|DEF3_HUMAN	DEF3_HUMAN	Neutrophil defensin 3 (Defensin, alpha 3) (HNP-3) (HP-3) (HP3) [Cleaved into: HP 3-56; Neutrophil defensin 2 (HNP-2) (HP-2) (HP2)]	DEFA3 DEF3	-0.783233	0.451267
sp|Q14141|SEPT6_HUMAN	SEPT6_HUMAN	Septin-6	SEPTIN6 KIAA0128 SEP2 SEPT6	-0.789259	0.000704751
sp|Q92599|SEPT8_HUMAN	SEPT8_HUMAN	Septin-8	SEPTIN8 KIAA0202 SEPT8	-0.799288	2.51469e-05
sp|P27487|DPP4_HUMAN	DPP4_HUMAN	Dipeptidyl peptidase 4 (EC 3.4.14.5) (ADABP) (Adenosine deaminase complexing protein 2) (ADCP-2) (Dipeptidyl peptidase IV) (DPP IV) (T-cell activation antigen CD26) (TP103) (CD antigen CD26) [Cleaved into: Dipeptidyl peptidase 4 membrane form (Dipeptidyl peptidase IV membrane form); Dipeptidyl peptidase 4 soluble form (Dipeptidyl peptidase IV soluble form)]	DPP4 ADCP2 CD26	-0.799334	0.000361153
sp|O60701|UGDH_HUMAN	UGDH_HUMAN	UDP-glucose 6-dehydrogenase (UDP-Glc dehydrogenase) (UDP-GlcDH) (UDPGDH) (EC 1.1.1.22)	UGDH	-0.807421	0.013832
sp|P41219|PERI_HUMAN	PERI_HUMAN	Peripherin (Neurofilament 4)	PRPH NEF4 PRPH1	-0.807522	0.0115886
sp|Q96HE7|ERO1A_HUMAN	ERO1A_HUMAN	ERO1-like protein alpha (ERO1-L) (ERO1-L-alpha) (EC 1.8.4.-) (Endoplasmic oxidoreductin-1-like protein) (Endoplasmic reticulum oxidoreductase alpha) (Oxidoreductin-1-L-alpha)	ERO1A ERO1L UNQ434/PRO865	-0.81098	0.122184
sp|Q7Z3Y8|K1C27_HUMAN	K1C27_HUMAN	Keratin, type I cytoskeletal 27 (Cytokeratin-27) (CK-27) (Keratin-25C) (K25C) (Keratin-27) (K27) (Type I inner root sheath-specific keratin-K25irs3)	KRT27 KRT25C	-0.81208	0.216357
sp|Q16181|SEPT7_HUMAN	SEPT7_HUMAN	Septin-7 (CDC10 protein homolog)	SEPTIN7 CDC10 SEPT7	-0.812326	4.87265e-05
sp|P04259|K2C6B_HUMAN	K2C6B_HUMAN	Keratin, type II cytoskeletal 6B (Cytokeratin-6B) (CK-6B) (Keratin-6B) (K6B) (Type-II keratin Kb10)	KRT6B K6B KRTL1	-0.818484	0.0017779
sp|P06702|S10A9_HUMAN	S10A9_HUMAN	Protein S100-A9 (Calgranulin-B) (Calprotectin L1H subunit) (Leukocyte L1 complex heavy chain) (Migration inhibitory factor-related protein 14) (MRP-14) (p14) (S100 calcium-binding protein A9)	S100A9 CAGB CFAG MRP14	-0.821819	0.633509
sp|Q9Y4G6|TLN2_HUMAN	TLN2_HUMAN	Talin-2	TLN2 KIAA0320	-0.827772	0.000140325
sp|P60660|MYL6_HUMAN	MYL6_HUMAN	Myosin light polypeptide 6 (17 kDa myosin light chain) (LC17) (Myosin light chain 3) (MLC-3) (Myosin light chain alkali 3) (Myosin light chain A3) (Smooth muscle and nonmuscle myosin light chain alkali 6)	MYL6	-0.830103	0.00696208
sp|O15144|ARPC2_HUMAN	ARPC2_HUMAN	Actin-related protein 2/3 complex subunit 2 (Arp2/3 complex 34 kDa subunit) (p34-ARC)	ARPC2 ARC34 PRO2446	-0.830458	0.117976
sp|P01860|IGHG3_HUMAN	IGHG3_HUMAN	Immunoglobulin heavy constant gamma 3 (HDC) (Heavy chain disease protein) (Ig gamma-3 chain C region)	IGHG3	-0.843475	0.000429641
sp|P60981|DEST_HUMAN	DEST_HUMAN	Destrin (Actin-depolymerizing factor) (ADF)	DSTN ACTDP DSN	-0.851609	0.0422578
sp|Q9Y490|TLN1_HUMAN	TLN1_HUMAN	Talin-1	TLN1 KIAA1027 TLN	-0.851902	1.29072e-28
sp|Q15746|MYLK_HUMAN	MYLK_HUMAN	Myosin light chain kinase, smooth muscle (MLCK) (smMLCK) (EC 2.7.11.18) (Kinase-related protein) (KRP) (Telokin) [Cleaved into: Myosin light chain kinase, smooth muscle, deglutamylated form]	MYLK MLCK MLCK1 MYLK1	-0.863677	0.00388268
sp|P13645|K1C10_HUMAN	K1C10_HUMAN	Keratin, type I cytoskeletal 10 (Cytokeratin-10) (CK-10) (Keratin-10) (K10)	KRT10 KPP	-0.866582	8.83966e-06
sp|P02788|TRFL_HUMAN	TRFL_HUMAN	Lactotransferrin (Lactoferrin) (EC 3.4.21.-) (Growth-inhibiting protein 12) (Talalactoferrin) [Cleaved into: Lactoferricin-H (Lfcin-H); Kaliocin-1; Lactoferroxin-A; Lactoferroxin-B; Lactoferroxin-C]	LTF GIG12 LF	-0.872488	0.664579
sp|P49189|AL9A1_HUMAN	AL9A1_HUMAN	4-trimethylaminobutyraldehyde dehydrogenase (TMABA-DH) (TMABALDH) (EC 1.2.1.47) (Aldehyde dehydrogenase E3 isozyme) (Aldehyde dehydrogenase family 9 member A1) (EC 1.2.1.3) (Formaldehyde dehydrogenase) (EC 1.2.1.46) (Gamma-aminobutyraldehyde dehydrogenase) (EC 1.2.1.19) (R-aminobutyraldehyde dehydrogenase) [Cleaved into: 4-trimethylaminobutyraldehyde dehydrogenase, N-terminally processed]	ALDH9A1 ALDH4 ALDH7 ALDH9	-0.873256	0.0221779
sp|Q8IYU2|HACE1_HUMAN	HACE1_HUMAN	E3 ubiquitin-protein ligase HACE1 (EC 2.3.2.26) (HECT domain and ankyrin repeat-containing E3 ubiquitin-protein ligase 1) (HECT-type E3 ubiquitin transferase HACE1)	HACE1 KIAA1320	-0.882863	0.190613
sp|P35556|FBN2_HUMAN	FBN2_HUMAN	Fibrillin-2 [Cleaved into: Placensin]	FBN2	-0.893364	0.00877489
sp|Q86X55|CARM1_HUMAN	CARM1_HUMAN	Histone-arginine methyltransferase CARM1 (EC 2.1.1.319) (Coactivator-associated arginine methyltransferase 1) (Protein arginine N-methyltransferase 4)	CARM1 PRMT4	-0.897956	0.913759
sp|Q15417|CNN3_HUMAN	CNN3_HUMAN	Calponin-3 (Calponin, acidic isoform)	CNN3	-0.898651	0.265093
sp|P20742|PZP_HUMAN	PZP_HUMAN	Pregnancy zone protein (C3 and PZP-like alpha-2-macroglobulin domain-containing protein 6)	PZP CPAMD6	-0.901126	0.000587434
sp|P15259|PGAM2_HUMAN	PGAM2_HUMAN	Phosphoglycerate mutase 2 (EC 5.4.2.11) (EC 5.4.2.4) (BPG-dependent PGAM 2) (Muscle-specific phosphoglycerate mutase) (Phosphoglycerate mutase isozyme M) (PGAM-M)	PGAM2 PGAMM	-0.903983	2.6074e-05
sp|P18669|PGAM1_HUMAN	PGAM1_HUMAN	Phosphoglycerate mutase 1 (EC 5.4.2.11) (EC 5.4.2.4) (BPG-dependent PGAM 1) (Phosphoglycerate mutase isozyme B) (PGAM-B)	PGAM1 PGAMA CDABP0006	-0.903983	2.6074e-05
sp|Q8N0Y7|PGAM4_HUMAN	PGAM4_HUMAN	Probable phosphoglycerate mutase 4 (EC 5.4.2.11) (EC 5.4.2.4)	PGAM4 PGAM3	-0.903983	2.6074e-05
sp|P23381|SYWC_HUMAN	SYWC_HUMAN	Tryptophan--tRNA ligase, cytoplasmic (EC 6.1.1.2) (Interferon-induced protein 53) (IFP53) (Tryptophanyl-tRNA synthetase) (TrpRS) (hWRS) [Cleaved into: T1-TrpRS; T2-TrpRS]	WARS1 IFI53 WARS WRS	-0.904404	7.18279e-05
sp|P04040|CATA_HUMAN	CATA_HUMAN	Catalase (EC 1.11.1.6)	CAT	-0.909604	0.00247111
sp|Q9UNH7|SNX6_HUMAN	SNX6_HUMAN	Sorting nexin-6 (TRAF4-associated factor 2) [Cleaved into: Sorting nexin-6, N-terminally processed]	SNX6	-0.911438	0.114437
sp|A0A0B4J1X5|HV374_HUMAN	HV374_HUMAN	Immunoglobulin heavy variable 3-74	IGHV3-74	-0.920485	0.170726
sp|A0A0C4DH42|HV366_HUMAN	HV366_HUMAN	Immunoglobulin heavy variable 3-66	IGHV3-66	-0.920485	0.170726
sp|P01764|HV323_HUMAN	HV323_HUMAN	Immunoglobulin heavy variable 3-23 (Ig heavy chain V-III region LAY) (Ig heavy chain V-III region POM) (Ig heavy chain V-III region TEI) (Ig heavy chain V-III region TIL) (Ig heavy chain V-III region TUR) (Ig heavy chain V-III region VH26) (Ig heavy chain V-III region WAS) (Ig heavy chain V-III region ZAP)	IGHV3-23	-0.920485	0.170726
sp|P01767|HV353_HUMAN	HV353_HUMAN	Immunoglobulin heavy variable 3-53 (Ig heavy chain V-III region BUT)	IGHV3-53	-0.920485	0.170726
sp|P01768|HV330_HUMAN	HV330_HUMAN	Immunoglobulin heavy variable 3-30 (Ig heavy chain V-III region BUR) (Ig heavy chain V-III region CAM) (Ig heavy chain V-III region GA) (Ig heavy chain V-III region NIE)	IGHV3-30	-0.920485	0.170726
sp|P01772|HV333_HUMAN	HV333_HUMAN	Immunoglobulin heavy variable 3-33 (Ig heavy chain V-III region HIL) (Ig heavy chain V-III region KOL)	IGHV3-33	-0.920485	0.170726
sp|P0DP02|HVC33_HUMAN	HVC33_HUMAN	Immunoglobulin heavy variable 3-30-3	IGHV3-30-3	-0.920485	0.170726
sp|P0DP03|HVC05_HUMAN	HVC05_HUMAN	Immunoglobulin heavy variable 3-30-5	IGHV3-30-5	-0.920485	0.170726
sp|Q5T750|XP32_HUMAN	KPLCE_HUMAN	Protein KPLCE (KPRP N-terminal and LCE C-terminal-like protein) (Skin-specific protein 32)	KPLCE C1orf68 LEP7 XP32	-0.931685	0.706828
sp|Q6KB66|K2C80_HUMAN	K2C80_HUMAN	Keratin, type II cytoskeletal 80 (Cytokeratin-80) (CK-80) (Keratin-80) (K80) (Type-II keratin Kb20)	KRT80 KB20	-0.936493	0.0150007
sp|Q14254|FLOT2_HUMAN	FLOT2_HUMAN	Flotillin-2 (Epidermal surface antigen) (ESA) (Membrane component chromosome 17 surface marker 1)	FLOT2 ESA1 M17S1	-0.937216	0.236654
sp|P17174|AATC_HUMAN	AATC_HUMAN	Aspartate aminotransferase, cytoplasmic (cAspAT) (EC 2.6.1.1) (EC 2.6.1.3) (Cysteine aminotransferase, cytoplasmic) (Cysteine transaminase, cytoplasmic) (cCAT) (Glutamate oxaloacetate transaminase 1) (Transaminase A)	GOT1	-0.937432	0.360871
sp|P00450|CERU_HUMAN	CERU_HUMAN	Ceruloplasmin (Cuproxidase ceruloplasmin) (EC 1.16.3.4) (Ferroxidase ceruloplasmin) (EC 1.16.3.1)	CP	-0.939186	0.182515
sp|Q16658|FSCN1_HUMAN	FSCN1_HUMAN	Fascin (55 kDa actin-bundling protein) (Singed-like protein) (p55)	FSCN1 FAN1 HSN SNL	-0.941201	1.03395e-06
sp|Q9NVA2|SEP11_HUMAN	SEP11_HUMAN	Septin-11	SEPTIN11 SEPT11	-0.950464	4.81663e-07
sp|P08185|CBG_HUMAN	CBG_HUMAN	Corticosteroid-binding globulin (CBG) (Serpin A6) (Transcortin)	SERPINA6 CBG	-0.961588	0.150679
sp|P35579|MYH9_HUMAN	MYH9_HUMAN	Myosin-9 (Cellular myosin heavy chain, type A) (Myosin heavy chain 9) (Myosin heavy chain, non-muscle IIa) (Non-muscle myosin heavy chain A) (NMMHC-A) (Non-muscle myosin heavy chain IIa) (NMMHC II-a) (NMMHC-IIA)	MYH9	-0.972296	2.922e-59
sp|P51570|GALK1_HUMAN	GALK1_HUMAN	Galactokinase (EC 2.7.1.6) (Galactose kinase)	GALK1 GALK	-0.972383	0.00986278
sp|P24752|THIL_HUMAN	THIL_HUMAN	Acetyl-CoA acetyltransferase, mitochondrial (EC 2.3.1.9) (Acetoacetyl-CoA thiolase) (T2)	ACAT1 ACAT MAT	-0.975728	0.101714
sp|P10768|ESTD_HUMAN	ESTD_HUMAN	S-formylglutathione hydrolase (FGH) (EC 3.1.2.12) (Esterase D) (Methylumbelliferyl-acetate deacetylase) (EC 3.1.1.56)	ESD	-0.997642	0.368405
sp|P25311|ZA2G_HUMAN	ZA2G_HUMAN	Zinc-alpha-2-glycoprotein (Zn-alpha-2-GP) (Zn-alpha-2-glycoprotein)	AZGP1 ZAG ZNGP1	-1.00526	0.34363
sp|P56199|ITA1_HUMAN	ITA1_HUMAN	Integrin alpha-1 (CD49 antigen-like family member A) (Laminin and collagen receptor) (VLA-1) (CD antigen CD49a)	ITGA1	-1.00965	0.18045
sp|Q10589|BST2_HUMAN	BST2_HUMAN	Bone marrow stromal antigen 2 (BST-2) (HM1.24 antigen) (Tetherin) (CD antigen CD317)	BST2	-1.01135	0.264172
sp|Q14112|NID2_HUMAN	NID2_HUMAN	Nidogen-2 (NID-2) (Osteonidogen)	NID2	-1.01174	8.21581e-07
sp|Q8WXR4|MYO3B_HUMAN	MYO3B_HUMAN	Myosin-IIIb (EC 2.7.11.1)	MYO3B	-1.01808	0.0619217
sp|Q9H4M9|EHD1_HUMAN	EHD1_HUMAN	EH domain-containing protein 1 (PAST homolog 1) (hPAST1) (Testilin)	EHD1 PAST PAST1 CDABP0131	-1.02829	0.0550492
sp|P68133|ACTS_HUMAN	ACTS_HUMAN	Actin, alpha skeletal muscle (EC 3.6.4.-) (Alpha-actin-1) [Cleaved into: Actin, alpha skeletal muscle, intermediate form]	ACTA1 ACTA	-1.02921	5.21391e-11
sp|Q969G5|CAVN3_HUMAN	CAVN3_HUMAN	Caveolae-associated protein 3 (Cavin-3) (Protein kinase C delta-binding protein) (Serum deprivation response factor-related gene product that binds to C-kinase) (hSRBC)	CAVIN3 PRKCDBP SRBC	-1.03382	0.186943
sp|Q6NUK1|SCMC1_HUMAN	SCMC1_HUMAN	Mitochondrial adenyl nucleotide antiporter SLC25A24 (Mitochondrial ATP-Mg/Pi carrier protein 1) (Mitochondrial Ca(2+)-dependent solute carrier protein 1) (Short calcium-binding mitochondrial carrier protein 1) (SCaMC-1) (Solute carrier family 25 member 24)	SLC25A24 APC1 MCSC1 SCAMC1	-1.03793	0.0105441
sp|P01023|A2MG_HUMAN	A2MG_HUMAN	Alpha-2-macroglobulin (Alpha-2-M) (C3 and PZP-like alpha-2-macroglobulin domain-containing protein 5)	A2M CPAMD5 FWP007	-1.04133	2.68114e-13
sp|O60749|SNX2_HUMAN	SNX2_HUMAN	Sorting nexin-2 (Transformation-related gene 9 protein) (TRG-9)	SNX2 TRG9	-1.04193	5.73131e-05
sp|Q14CN4|K2C72_HUMAN	K2C72_HUMAN	Keratin, type II cytoskeletal 72 (Cytokeratin-72) (CK-72) (Keratin-72) (K72) (Type II inner root sheath-specific keratin-K6irs2) (Type-II keratin Kb35)	KRT72 K6IRS2 KB35 KRT6 KRT6IRS2	-1.05158	0.0712696
sp|P28065|PSB9_HUMAN	PSB9_HUMAN	Proteasome subunit beta type-9 (EC 3.4.25.1) (Low molecular mass protein 2) (Macropain chain 7) (Multicatalytic endopeptidase complex chain 7) (Proteasome chain 7) (Proteasome subunit beta-1i) (Really interesting new gene 12 protein)	PSMB9 LMP2 PSMB6i RING12	-1.05619	0.11804
sp|P01042|KNG1_HUMAN	KNG1_HUMAN	Kininogen-1 (Alpha-2-thiol proteinase inhibitor) (Fitzgerald factor) (High molecular weight kininogen) (HMWK) (Williams-Fitzgerald-Flaujeac factor) [Cleaved into: Kininogen-1 heavy chain; T-kinin (Ile-Ser-Bradykinin); Bradykinin (Kallidin I); Lysyl-bradykinin (Kallidin II); Kininogen-1 light chain; Low molecular weight growth-promoting factor]	KNG1 BDK KNG	-1.06783	1.46158e-05
sp|Q13596|SNX1_HUMAN	SNX1_HUMAN	Sorting nexin-1	SNX1	-1.08391	0.00248039
sp|P05976|MYL1_HUMAN	MYL1_HUMAN	Myosin light chain 1/3, skeletal muscle isoform (MLC1/MLC3) (MLC1F/MLC3F) (Myosin light chain alkali 1/2) (Myosin light chain A1/A2)	MYL1	-1.09244	0.227991
sp|P08590|MYL3_HUMAN	MYL3_HUMAN	Myosin light chain 3 (Cardiac myosin light chain 1) (CMLC1) (Myosin light chain 1, slow-twitch muscle B/ventricular isoform) (MLC1SB) (Ventricular myosin alkali light chain) (Ventricular myosin light chain 1) (VLCl) (Ventricular/slow twitch myosin alkali light chain) (MLC-lV/sb)	MYL3	-1.09244	0.227991
sp|P50454|SERPH_HUMAN	SERPH_HUMAN	Serpin H1 (47 kDa heat shock protein) (Arsenic-transactivated protein 3) (AsTP3) (Cell proliferation-inducing gene 14 protein) (Collagen-binding protein) (Colligin) (Rheumatoid arthritis-related antigen RA-A47)	SERPINH1 CBP1 CBP2 HSP47 SERPINH2 PIG14	-1.09897	3.15284e-10
sp|Q16555|DPYL2_HUMAN	DPYL2_HUMAN	Dihydropyrimidinase-related protein 2 (DRP-2) (Collapsin response mediator protein 2) (CRMP-2) (N2A3) (Unc-33-like phosphoprotein 2) (ULIP-2)	DPYSL2 CRMP2 ULIP2	-1.10118	7.2136e-07
sp|Q5XKE5|K2C79_HUMAN	K2C79_HUMAN	Keratin, type II cytoskeletal 79 (Cytokeratin-79) (CK-79) (Keratin-6-like) (Keratin-6L) (Keratin-79) (K79) (Type-II keratin Kb38)	KRT79 K6L KB38 KRT6L	-1.10765	0.00416089
sp|P68032|ACTC_HUMAN	ACTC_HUMAN	Actin, alpha cardiac muscle 1 (EC 3.6.4.-) (Alpha-cardiac actin) [Cleaved into: Actin, alpha cardiac muscle 1, intermediate form]	ACTC1 ACTC	-1.11281	6.11448e-15
sp|P67936|TPM4_HUMAN	TPM4_HUMAN	Tropomyosin alpha-4 chain (TM30p1) (Tropomyosin-4)	TPM4	-1.11457	1.78853e-07
sp|P14649|MYL6B_HUMAN	MYL6B_HUMAN	Myosin light chain 6B (Myosin light chain 1 slow-twitch muscle A isoform) (MLC1sa) (Smooth muscle and nonmuscle myosin light chain alkali 6B)	MYL6B MLC1SA	-1.11663	0.229356
sp|Q7Z3Z0|K1C25_HUMAN	K1C25_HUMAN	Keratin, type I cytoskeletal 25 (Cytokeratin-25) (CK-25) (Keratin-25) (K25) (Keratin-25A) (K25A) (Type I inner root sheath-specific keratin-K25irs1)	KRT25 KRT25A	-1.11979	0.173571
sp|P26447|S10A4_HUMAN	S10A4_HUMAN	Protein S100-A4 (Calvasculin) (Metastasin) (Placental calcium-binding protein) (Protein Mts1) (S100 calcium-binding protein A4)	S100A4 CAPL MTS1	-1.12399	0.0163829
sp|P62736|ACTA_HUMAN	ACTA_HUMAN	Actin, aortic smooth muscle (EC 3.6.4.-) (Alpha-actin-2) (Cell growth-inhibiting gene 46 protein) [Cleaved into: Actin, aortic smooth muscle, intermediate form]	ACTA2 ACTSA ACTVS GIG46	-1.1267	4.39631e-15
sp|Q07157|ZO1_HUMAN	ZO1_HUMAN	Tight junction protein ZO-1 (Tight junction protein 1) (Zona occludens protein 1) (Zonula occludens protein 1)	TJP1 ZO1	-1.12703	0.017872
sp|P39059|COFA1_HUMAN	COFA1_HUMAN	Collagen alpha-1(XV) chain [Cleaved into: Restin (Endostatin-XV) (Related to endostatin) (Restin-I); Restin-2 (Restin-II); Restin-3 (Restin-III); Restin-4 (Restin-IV)]	COL15A1	-1.13141	0.000858702
sp|P63267|ACTH_HUMAN	ACTH_HUMAN	Actin, gamma-enteric smooth muscle (EC 3.6.4.-) (Alpha-actin-3) (Gamma-2-actin) (Smooth muscle gamma-actin) [Cleaved into: Actin, gamma-enteric smooth muscle, intermediate form]	ACTG2 ACTA3 ACTL3 ACTSG	-1.13202	2.56553e-15
sp|P07738|PMGE_HUMAN	PMGE_HUMAN	Bisphosphoglycerate mutase (BPGM) (EC 5.4.2.4) (2,3-bisphosphoglycerate mutase, erythrocyte) (2,3-bisphosphoglycerate synthase) (EC 5.4.2.11) (2,3-diphosphoglycerate mutase) (DPGM) (BPG-dependent PGAM)	BPGM	-1.13725	0.53084
sp|P48681|NEST_HUMAN	NEST_HUMAN	Nestin	NES Nbla00170	-1.13986	0.470721
sp|P12035|K2C3_HUMAN	K2C3_HUMAN	Keratin, type II cytoskeletal 3 (65 kDa cytokeratin) (Cytokeratin-3) (CK-3) (Keratin-3) (K3) (Type-II keratin Kb3)	KRT3	-1.14946	0.00222078
sp|P31944|CASPE_HUMAN	CASPE_HUMAN	Caspase-14 (CASP-14) (EC 3.4.22.-) [Cleaved into: Caspase-14 subunit p17, mature form; Caspase-14 subunit p10, mature form; Caspase-14 subunit p20, intermediate form; Caspase-14 subunit p8, intermediate form]	CASP14	-1.16069	0.256637
sp|P17612|KAPCA_HUMAN	KAPCA_HUMAN	cAMP-dependent protein kinase catalytic subunit alpha (PKA C-alpha) (EC 2.7.11.11)	PRKACA PKACA	-1.17295	0.00135231
sp|Q15063|POSTN_HUMAN	POSTN_HUMAN	Periostin (PN) (Osteoblast-specific factor 2) (OSF-2)	POSTN OSF2	-1.17296	0.00488401
sp|Q7Z3Y7|K1C28_HUMAN	K1C28_HUMAN	Keratin, type I cytoskeletal 28 (Cytokeratin-28) (CK-28) (Keratin-25D) (K25D) (Keratin-28) (K28) (Type I inner root sheath-specific keratin-K25irs4)	KRT28 KRT25D	-1.17503	0.116855
sp|Q9BT78|CSN4_HUMAN	CSN4_HUMAN	COP9 signalosome complex subunit 4 (SGN4) (Signalosome subunit 4) (JAB1-containing signalosome subunit 4)	COPS4 CSN4	-1.18274	0.013832
sp|P42025|ACTY_HUMAN	ACTY_HUMAN	Beta-centractin (Actin-related protein 1B) (ARP1B)	ACTR1B CTRN2	-1.18955	0.465466
sp|P17661|DESM_HUMAN	DESM_HUMAN	Desmin	DES	-1.20184	3.36078e-05
sp|Q9NZN3|EHD3_HUMAN	EHD3_HUMAN	EH domain-containing protein 3 (PAST homolog 3)	EHD3 EHD2 PAST3	-1.21332	0.0195249
sp|Q7Z406|MYH14_HUMAN	MYH14_HUMAN	Myosin-14 (Myosin heavy chain 14) (Myosin heavy chain, non-muscle IIc) (Non-muscle myosin heavy chain IIc) (NMHC II-C)	MYH14 KIAA2034 FP17425	-1.21471	1.6099e-07
sp|P08572|CO4A2_HUMAN	CO4A2_HUMAN	Collagen alpha-2(IV) chain [Cleaved into: Canstatin]	COL4A2	-1.21752	6.21654e-06
sp|Q8N1N4|K2C78_HUMAN	K2C78_HUMAN	Keratin, type II cytoskeletal 78 (Cytokeratin-78) (CK-78) (Keratin-5b) (Keratin-78) (K78) (Type-II keratin Kb40)	KRT78 K5B KB40	-1.23291	2.53693e-05
sp|P05109|S10A8_HUMAN	S10A8_HUMAN	Protein S100-A8 (Calgranulin-A) (Calprotectin L1L subunit) (Cystic fibrosis antigen) (CFAG) (Leukocyte L1 complex light chain) (Migration inhibitory factor-related protein 8) (MRP-8) (p8) (S100 calcium-binding protein A8) (Urinary stone protein band A)	S100A8 CAGA CFAG MRP8	-1.23523	0.313132
sp|P14136|GFAP_HUMAN	GFAP_HUMAN	Glial fibrillary acidic protein (GFAP)	GFAP	-1.2465	0.0128818
sp|P16284|PECA1_HUMAN	PECA1_HUMAN	Platelet endothelial cell adhesion molecule (PECAM-1) (EndoCAM) (GPIIA') (PECA1) (CD antigen CD31)	PECAM1	-1.26226	0.000128843
sp|P10599|THIO_HUMAN	THIO_HUMAN	Thioredoxin (Trx) (ATL-derived factor) (ADF) (Surface-associated sulphydryl protein) (SASP) (allergen Hom s Trx)	TXN TRDX TRX TRX1	-1.27054	0.157577
sp|Q01546|K22O_HUMAN	K22O_HUMAN	Keratin, type II cytoskeletal 2 oral (Cytokeratin-2P) (CK-2P) (K2P) (Keratin-76) (K76) (Type-II keratin Kb9)	KRT76 KRT2B KRT2P	-1.28754	0.000186137
sp|P21291|CSRP1_HUMAN	CSRP1_HUMAN	Cysteine and glycine-rich protein 1 (Cysteine-rich protein 1) (CRP) (CRP1) (Epididymis luminal protein 141) (HEL-141)	CSRP1 CSRP CYRP	-1.28994	0.169126
sp|P29590|PML_HUMAN	PML_HUMAN	Protein PML (E3 SUMO-protein ligase PML) (EC 2.3.2.-) (Promyelocytic leukemia protein) (RING finger protein 71) (RING-type E3 SUMO transferase PML) (Tripartite motif-containing protein 19) (TRIM19)	PML MYL PP8675 RNF71 TRIM19	-1.29597	8.00484e-07
sp|O15143|ARC1B_HUMAN	ARC1B_HUMAN	Actin-related protein 2/3 complex subunit 1B (Arp2/3 complex 41 kDa subunit) (p41-ARC)	ARPC1B ARC41	-1.30521	0.00985374
sp|P20930|FILA_HUMAN	FILA_HUMAN	Filaggrin	FLG	-1.32757	0.370616
sp|P24844|MYL9_HUMAN	MYL9_HUMAN	Myosin regulatory light polypeptide 9 (20 kDa myosin light chain) (LC20) (MLC-2C) (Myosin RLC) (Myosin regulatory light chain 2, smooth muscle isoform) (Myosin regulatory light chain 9) (Myosin regulatory light chain MRLC1)	MYL9 MLC2 MRLC1 MYRL2	-1.34773	9.63846e-10
sp|P06753|TPM3_HUMAN	TPM3_HUMAN	Tropomyosin alpha-3 chain (Gamma-tropomyosin) (Tropomyosin-3) (Tropomyosin-5) (hTM5)	TPM3	-1.37256	5.09767e-13
sp|P06737|PYGL_HUMAN	PYGL_HUMAN	Glycogen phosphorylase, liver form (EC 2.4.1.1)	PYGL	-1.38237	9.90882e-05
sp|Q13813|SPTN1_HUMAN	SPTN1_HUMAN	Spectrin alpha chain, non-erythrocytic 1 (Alpha-II spectrin) (Fodrin alpha chain) (Spectrin, non-erythroid alpha subunit)	SPTAN1 NEAS SPTA2	-1.3841	4.25889e-28
sp|P05997|CO5A2_HUMAN	CO5A2_HUMAN	Collagen alpha-2(V) chain	COL5A2	-1.38936	0.203806
sp|Q9UGM3|DMBT1_HUMAN	DMBT1_HUMAN	Deleted in malignant brain tumors 1 protein (Glycoprotein 340) (Gp-340) (Hensin) (Salivary agglutinin) (SAG) (Surfactant pulmonary-associated D-binding protein)	DMBT1 GP340	-1.39806	0.454221
sp|P02462|CO4A1_HUMAN	CO4A1_HUMAN	Collagen alpha-1(IV) chain [Cleaved into: Arresten]	COL4A1	-1.4017	1.15381e-05
sp|P35555|FBN1_HUMAN	FBN1_HUMAN	Fibrillin-1 [Cleaved into: Asprosin]	FBN1 FBN	-1.41102	5.30674e-09
sp|Q9H223|EHD4_HUMAN	EHD4_HUMAN	EH domain-containing protein 4 (Hepatocellular carcinoma-associated protein 10/11) (PAST homolog 4)	EHD4 HCA10 HCA11 PAST4 FKSG7	-1.41294	0.000582637
sp|P02751|FINC_HUMAN	FINC_HUMAN	Fibronectin (FN) (Cold-insoluble globulin) (CIG) [Cleaved into: Anastellin; Ugl-Y1; Ugl-Y2; Ugl-Y3]	FN1 FN	-1.41915	5.88671e-13
sp|P35749|MYH11_HUMAN	MYH11_HUMAN	Myosin-11 (Myosin heavy chain 11) (Myosin heavy chain, smooth muscle isoform) (SMMHC)	MYH11 KIAA0866	-1.4348	1.40758e-28
sp|P98160|PGBM_HUMAN	PGBM_HUMAN	Basement membrane-specific heparan sulfate proteoglycan core protein (HSPG) (Perlecan) (PLC) [Cleaved into: Endorepellin; LG3 peptide]	HSPG2	-1.43601	4.84523e-22
sp|Q01082|SPTB2_HUMAN	SPTB2_HUMAN	Spectrin beta chain, non-erythrocytic 1 (Beta-II spectrin) (Fodrin beta chain) (Spectrin, non-erythroid beta chain 1)	SPTBN1 SPTB2	-1.43808	4.53518e-22
sp|P27105|STOM_HUMAN	STOM_HUMAN	Stomatin (Erythrocyte band 7 integral membrane protein) (Erythrocyte membrane protein band 7.2) (Protein 7.2b)	STOM BND7 EPB72	-1.44061	7.36697e-14
sp|P31323|KAP3_HUMAN	KAP3_HUMAN	cAMP-dependent protein kinase type II-beta regulatory subunit	PRKAR2B	-1.44678	0.23207
sp|P05981|HEPS_HUMAN	HEPS_HUMAN	Serine protease hepsin (EC 3.4.21.106) (Transmembrane protease serine 1) [Cleaved into: Serine protease hepsin non-catalytic chain; Serine protease hepsin catalytic chain]	HPN TMPRSS1	-1.45716	0.432738
sp|P28838|AMPL_HUMAN	AMPL_HUMAN	Cytosol aminopeptidase (EC 3.4.11.1) (Cysteinylglycine-S-conjugate dipeptidase) (EC 3.4.13.23) (Leucine aminopeptidase 3) (LAP-3) (Leucyl aminopeptidase) (Peptidase S) (Proline aminopeptidase) (EC 3.4.11.5) (Prolyl aminopeptidase)	LAP3 LAPEP PEPS	-1.45783	2.69819e-07
sp|P40306|PSB10_HUMAN	PSB10_HUMAN	Proteasome subunit beta type-10 (EC 3.4.25.1) (Low molecular mass protein 10) (Macropain subunit MECl-1) (Multicatalytic endopeptidase complex subunit MECl-1) (Proteasome MECl-1) (Proteasome subunit beta-2i)	PSMB10 LMP10 MECL1	-1.46577	0.0787089
sp|P37059|DHB2_HUMAN	DHB2_HUMAN	17-beta-hydroxysteroid dehydrogenase type 2 (17-beta-HSD 2) (20 alpha-hydroxysteroid dehydrogenase) (20-alpha-HSD) (E2DH) (Estradiol 17-beta-dehydrogenase 2) (EC 1.1.1.62) (Microsomal 17-beta-hydroxysteroid dehydrogenase) (Short chain dehydrogenase/reductase family 9C member 2) (Testosterone 17-beta-dehydrogenase) (EC 1.1.1.239)	HSD17B2 EDH17B2 SDR9C2	-1.46652	4.75081e-05
sp|Q9UHD8|SEPT9_HUMAN	SEPT9_HUMAN	Septin-9 (MLL septin-like fusion protein MSF-A) (MLL septin-like fusion protein) (Ovarian/Breast septin) (Ov/Br septin) (Septin D1)	SEPTIN9 KIAA0991 MSF SEPT9	-1.47893	2.0903e-05
sp|P18206|VINC_HUMAN	VINC_HUMAN	Vinculin (Metavinculin) (MV)	VCL	-1.50522	1.45337e-44
sp|P01700|LV147_HUMAN	LV147_HUMAN	Immunoglobulin lambda variable 1-47 (Ig lambda chain V-I region HA) (Ig lambda chain V-I region WAH)	IGLV1-47	-1.51282	0.365822
sp|Q9H2R5|KLK15_HUMAN	KLK15_HUMAN	Kallikrein-15 (EC 3.4.21.-) (ACO protease)	KLK15	-1.51581	0.523461
sp|Q9UBX7|KLK11_HUMAN	KLK11_HUMAN	Kallikrein-11 (hK11) (EC 3.4.21.-) (Hippostasin) (Serine protease 20) (Trypsin-like protease) [Cleaved into: Kallikrein-11 inactive chain 1; Kallikrein-11 inactive chain 2]	KLK11 PRSS20 TLSP UNQ649/PRO1279	-1.51581	0.523461
sp|Q01995|TAGL_HUMAN	TAGL_HUMAN	Transgelin (22 kDa actin-binding protein) (Protein WS3-10) (Smooth muscle protein 22-alpha) (SM22-alpha)	TAGLN SM22 WS3-10	-1.52658	9.81372e-08
sp|P48643|TCPE_HUMAN	TCPE_HUMAN	T-complex protein 1 subunit epsilon (TCP-1-epsilon) (CCT-epsilon)	CCT5 CCTE KIAA0098	-1.53855	0.349671
sp|Q5T749|KPRP_HUMAN	KPRP_HUMAN	Keratinocyte proline-rich protein (hKPRP)	KPRP C1orf45	-1.54561	0.0458678
sp|P22897|MRC1_HUMAN	MRC1_HUMAN	Macrophage mannose receptor 1 (MMR) (C-type lectin domain family 13 member D) (C-type lectin domain family 13 member D-like) (Human mannose receptor) (hMR) (Macrophage mannose receptor 1-like protein 1) (CD antigen CD206)	MRC1 CLEC13D CLEC13DL MRC1L1	-1.55425	0.0043845
sp|Q96RF0|SNX18_HUMAN	SNX18_HUMAN	Sorting nexin-18 (SH3 and PX domain-containing protein 3B)	SNX18 SH3PXD3B	-1.56191	0.364262
sp|P35908|K22E_HUMAN	K22E_HUMAN	Keratin, type II cytoskeletal 2 epidermal (Cytokeratin-2e) (CK-2e) (Epithelial keratin-2e) (Keratin-2 epidermis) (Keratin-2e) (K2e) (Type-II keratin Kb2)	KRT2 KRT2A KRT2E	-1.59041	7.35846e-18
sp|Q6NZI2|CAVN1_HUMAN	CAVN1_HUMAN	Caveolae-associated protein 1 (Cavin-1) (Polymerase I and transcript release factor)	CAVIN1 PTRF FKSG13	-1.59141	1.08842e-07
sp|P01889|HLAB_HUMAN	HLAB_HUMAN	HLA class I histocompatibility antigen, B alpha chain (Human leukocyte antigen B) (HLA-B)	HLA-B HLAB	-1.59422	0.000782443
sp|P10321|HLAC_HUMAN	HLAC_HUMAN	HLA class I histocompatibility antigen, C alpha chain (HLA-C) (HLA-Cw) (Human leukocyte antigen C)	HLA-C HLAC	-1.60804	0.000645119
sp|Q9NZN4|EHD2_HUMAN	EHD2_HUMAN	EH domain-containing protein 2 (PAST homolog 2)	EHD2 PAST2	-1.61778	3.82165e-16
sp|P31146|COR1A_HUMAN	COR1A_HUMAN	Coronin-1A (Coronin-like protein A) (Clipin-A) (Coronin-like protein p57) (Tryptophan aspartate-containing coat protein) (TACO)	CORO1A CORO1	-1.63028	0.000766089
sp|P08559|ODPA_HUMAN	ODPA_HUMAN	Pyruvate dehydrogenase E1 component subunit alpha, somatic form, mitochondrial (EC 1.2.4.1) (PDHE1-A type I)	PDHA1 PHE1A	-1.64179	0.254026
sp|P12110|CO6A2_HUMAN	CO6A2_HUMAN	Collagen alpha-2(VI) chain	COL6A2	-1.65142	2.80818e-13
sp|P12111|CO6A3_HUMAN	CO6A3_HUMAN	Collagen alpha-3(VI) chain	COL6A3	-1.67206	1.20675e-136
sp|Q15582|BGH3_HUMAN	BGH3_HUMAN	Transforming growth factor-beta-induced protein ig-h3 (Beta ig-h3) (Kerato-epithelin) (RGD-containing collagen-associated protein) (RGD-CAP)	TGFBI BIGH3	-1.68065	6.73978e-06
sp|P10644|KAP0_HUMAN	KAP0_HUMAN	cAMP-dependent protein kinase type I-alpha regulatory subunit (Tissue-specific extinguisher 1) (TSE1)	PRKAR1A PKR1 PRKAR1 TSE1	-1.68254	0.000113305
sp|Q99536|VAT1_HUMAN	VAT1_HUMAN	Synaptic vesicle membrane protein VAT-1 homolog (EC 1.-.-.-)	VAT1	-1.68271	0.00153146
sp|Q6UVK1|CSPG4_HUMAN	CSPG4_HUMAN	Chondroitin sulfate proteoglycan 4 (Chondroitin sulfate proteoglycan NG2) (Melanoma chondroitin sulfate proteoglycan) (Melanoma-associated chondroitin sulfate proteoglycan)	CSPG4 MCSP	-1.69911	0.0200565
sp|Q13867|BLMH_HUMAN	BLMH_HUMAN	Bleomycin hydrolase (BH) (BLM hydrolase) (BMH) (EC 3.4.22.40)	BLMH	-1.70065	0.199111
sp|Q14847|LASP1_HUMAN	LASP1_HUMAN	LIM and SH3 domain protein 1 (LASP-1) (Metastatic lymph node gene 50 protein) (MLN 50)	LASP1 MLN50	-1.71526	1.23481e-06
sp|P08670|VIME_HUMAN	VIME_HUMAN	Vimentin	VIM	-1.75827	3.33935e-64
sp|Q7RTS7|K2C74_HUMAN	K2C74_HUMAN	Keratin, type II cytoskeletal 74 (Cytokeratin-74) (CK-74) (Keratin-5c) (K5C) (Keratin-74) (K74) (Type II inner root sheath-specific keratin-K6irs4) (Type-II keratin Kb37)	KRT74 K6IRS4 KB37 KRT5C KRT6IRS4	-1.76286	0.0214928
sp|Q86Y46|K2C73_HUMAN	K2C73_HUMAN	Keratin, type II cytoskeletal 73 (Cytokeratin-73) (CK-73) (Keratin-73) (K73) (Type II inner root sheath-specific keratin-K6irs3) (Type-II keratin Kb36)	KRT73 K6IRS3 KB36 KRT6IRS3	-1.76286	0.0214928
sp|P07951|TPM2_HUMAN	TPM2_HUMAN	Tropomyosin beta chain (Beta-tropomyosin) (Tropomyosin-2)	TPM2 TMSB	-1.76599	1.5685e-05
sp|P30086|PEBP1_HUMAN	PEBP1_HUMAN	Phosphatidylethanolamine-binding protein 1 (PEBP-1) (HCNPpp) (Neuropolypeptide h3) (Prostatic-binding protein) (Raf kinase inhibitor protein) (RKIP) [Cleaved into: Hippocampal cholinergic neurostimulating peptide (HCNP)]	PEBP1 PBP PEBP	-1.79334	0.00314229
sp|Q9Y6C2|EMIL1_HUMAN	EMIL1_HUMAN	EMILIN-1 (Elastin microfibril interface-located protein 1) (Elastin microfibril interfacer 1)	EMILIN1 EMI	-1.80485	0.000914738
sp|Q3SY84|K2C71_HUMAN	K2C71_HUMAN	Keratin, type II cytoskeletal 71 (Cytokeratin-71) (CK-71) (Keratin-71) (K71) (Type II inner root sheath-specific keratin-K6irs1) (Keratin 6 irs) (hK6irs) (hK6irs1) (Type-II keratin Kb34)	KRT71 K6IRS1 KB34 KRT6IRS1	-1.81813	0.0809172
sp|P12109|CO6A1_HUMAN	CO6A1_HUMAN	Collagen alpha-1(VI) chain	COL6A1	-1.85143	1.61719e-41
sp|Q75N90|FBN3_HUMAN	FBN3_HUMAN	Fibrillin-3 [Cleaved into: Fibrillin-3 C-terminal peptide]	FBN3 KIAA1776	-1.85431	0.000137229
sp|P04439|HLAA_HUMAN	HLAA_HUMAN	HLA class I histocompatibility antigen, A alpha chain (Human leukocyte antigen A) (HLA-A)	HLA-A HLAA	-1.87645	0.00204486
sp|Q05682|CALD1_HUMAN	CALD1_HUMAN	Caldesmon (CDM)	CALD1 CAD CDM	-1.88125	1.40758e-28
sp|P07203|GPX1_HUMAN	GPX1_HUMAN	Glutathione peroxidase 1 (GPx-1) (GSHPx-1) (EC 1.11.1.9) (Cellular glutathione peroxidase) (Phospholipid-hydroperoxide glutathione peroxidase GPX1) (EC 1.11.1.12)	GPX1	-1.88157	0.186943
sp|P43121|MUC18_HUMAN	MUC18_HUMAN	Cell surface glycoprotein MUC18 (Cell surface glycoprotein P1H12) (Melanoma cell adhesion molecule) (Melanoma-associated antigen A32) (Melanoma-associated antigen MUC18) (S-endo 1 endothelial-associated antigen) (CD antigen CD146)	MCAM MUC18	-1.88684	6.22329e-06
sp|Q99456|K1C12_HUMAN	K1C12_HUMAN	Keratin, type I cytoskeletal 12 (Cytokeratin-12) (CK-12) (Keratin-12) (K12)	KRT12	-1.899	0.108736
sp|Q12805|FBLN3_HUMAN	FBLN3_HUMAN	EGF-containing fibulin-like extracellular matrix protein 1 (Extracellular protein S1-5) (Fibrillin-like protein) (Fibulin-3) (FIBL-3)	EFEMP1 FBLN3 FBNL	-1.90754	6.62255e-05
sp|P51884|LUM_HUMAN	LUM_HUMAN	Lumican (Keratan sulfate proteoglycan lumican) (KSPG lumican)	LUM LDC SLRR2D	-1.91801	6.28666e-11
sp|Q96CX2|KCD12_HUMAN	KCD12_HUMAN	BTB/POZ domain-containing protein KCTD12 (Pfetin) (Predominantly fetal expressed T1 domain)	KCTD12 C13orf2 KIAA1778 PFET1	-1.94812	1.72533e-13
sp|Q16610|ECM1_HUMAN	ECM1_HUMAN	Extracellular matrix protein 1 (Secretory component p85)	ECM1	-1.96358	0.376276
sp|P21810|PGS1_HUMAN	PGS1_HUMAN	Biglycan (Bone/cartilage proteoglycan I) (PG-S1)	BGN SLRR1A	-1.96381	0.000161033
sp|P00488|F13A_HUMAN	F13A_HUMAN	Coagulation factor XIII A chain (Coagulation factor XIIIa) (EC 2.3.2.13) (Protein-glutamine gamma-glutamyltransferase A chain) (Transglutaminase A chain)	F13A1 F13A	-1.96573	4.25503e-46
sp|P09493|TPM1_HUMAN	TPM1_HUMAN	Tropomyosin alpha-1 chain (Alpha-tropomyosin) (Tropomyosin-1)	TPM1 C15orf13 TMSA	-2.05331	5.17769e-13
sp|Q16363|LAMA4_HUMAN	LAMA4_HUMAN	Laminin subunit alpha-4 (Laminin-14 subunit alpha) (Laminin-8 subunit alpha) (Laminin-9 subunit alpha)	LAMA4	-2.10753	5.60657e-22
sp|Q9UBX5|FBLN5_HUMAN	FBLN5_HUMAN	Fibulin-5 (FIBL-5) (Developmental arteries and neural crest EGF-like protein) (Dance) (Urine p50 protein) (UP50)	FBLN5 DANCE UNQ184/PRO210	-2.1103	0.0102698
sp|Q16853|AOC3_HUMAN	AOC3_HUMAN	Amine oxidase [copper-containing] 3 (EC 1.4.3.21) (Amine oxidase copper-containing 3) (Copper amine oxidase) (HPAO) (Semicarbazide-sensitive amine oxidase) (SSAO) (Vascular adhesion protein 1) (VAP-1)	AOC3 VAP1	-2.14379	2.75008e-13
sp|Q6ZWB6|KCTD8_HUMAN	KCTD8_HUMAN	BTB/POZ domain-containing protein KCTD8	KCTD8	-2.16075	0.00128537
sp|Q99436|PSB7_HUMAN	PSB7_HUMAN	Proteasome subunit beta type-7 (EC 3.4.25.1) (Macropain chain Z) (Multicatalytic endopeptidase complex chain Z) (Proteasome subunit Z)	PSMB7 Z	-2.16485	0.0073972
sp|P31153|METK2_HUMAN	METK2_HUMAN	S-adenosylmethionine synthase isoform type-2 (AdoMet synthase 2) (EC 2.5.1.6) (Methionine adenosyltransferase 2) (MAT 2) (Methionine adenosyltransferase II) (MAT-II)	MAT2A AMS2 MATA2	-2.18004	0.337061
sp|Q99525|H4G_HUMAN	H4G_HUMAN	Histone H4-like protein type G (H4-clustered histone 7)	H4C7 H4/L H4FL HIST1H4G	-2.19533	0.572283
sp|P12036|NFH_HUMAN	NFH_HUMAN	Neurofilament heavy polypeptide (NF-H) (200 kDa neurofilament protein) (Neurofilament triplet H protein)	NEFH KIAA0845 NFH	-2.19841	0.0289777
sp|Q05707|COEA1_HUMAN	COEA1_HUMAN	Collagen alpha-1(XIV) chain (Undulin)	COL14A1 UND	-2.19898	1.54005e-56
sp|Q9Y3Z3|SAMH1_HUMAN	SAMH1_HUMAN	Deoxynucleoside triphosphate triphosphohydrolase SAMHD1 (dNTPase) (EC 3.1.5.-) (Dendritic cell-derived IFNG-induced protein) (DCIP) (Monocyte protein 5) (MOP-5) (SAM domain and HD domain-containing protein 1) (hSAMHD1)	SAMHD1 MOP5	-2.21273	0.0111083
sp|P40261|NNMT_HUMAN	NNMT_HUMAN	Nicotinamide N-methyltransferase (EC 2.1.1.1)	NNMT	-2.23207	0.135683
sp|P07196|NFL_HUMAN	NFL_HUMAN	Neurofilament light polypeptide (NF-L) (68 kDa neurofilament protein) (Neurofilament triplet L protein)	NEFL NF68 NFL	-2.24492	0.108736
sp|P07197|NFM_HUMAN	NFM_HUMAN	Neurofilament medium polypeptide (NF-M) (160 kDa neurofilament protein) (Neurofilament 3) (Neurofilament triplet M protein)	NEFM NEF3 NFM	-2.24492	0.108736
sp|Q16352|AINX_HUMAN	AINX_HUMAN	Alpha-internexin (Alpha-Inx) (66 kDa neurofilament protein) (NF-66) (Neurofilament-66) (Neurofilament 5)	INA NEF5	-2.24492	0.108736
sp|P12107|COBA1_HUMAN	COBA1_HUMAN	Collagen alpha-1(XI) chain	COL11A1 COLL6	-2.29716	6.13e-05
sp|P20908|CO5A1_HUMAN	CO5A1_HUMAN	Collagen alpha-1(V) chain	COL5A1	-2.31053	6.81737e-13
sp|Q8WWP7|GIMA1_HUMAN	GIMA1_HUMAN	GTPase IMAP family member 1 (Immunity-associated protein 1) (hIMAP1)	GIMAP1 IMAP1	-2.38868	0.0073972
sp|Q5D862|FILA2_HUMAN	FILA2_HUMAN	Filaggrin-2 (FLG-2) (Intermediate filament-associated and psoriasis-susceptibility protein) (Ifapsoriasin)	FLG2 IFPS	-2.38912	0.00130626
sp|O75106|AOC2_HUMAN	AOC2_HUMAN	Amine oxidase [copper-containing] 2 (EC 1.4.3.21) (Amine oxidase copper-containing 2) (Retina-specific copper amine oxidase) (RAO) (Semicarbazide-sensitive amine oxidase) (SSAO)	AOC2	-2.39277	0.000884206
sp|O75369|FLNB_HUMAN	FLNB_HUMAN	Filamin-B (FLN-B) (ABP-278) (ABP-280 homolog) (Actin-binding-like protein) (Beta-filamin) (Filamin homolog 1) (Fh1) (Filamin-3) (Thyroid autoantigen) (Truncated actin-binding protein) (Truncated ABP)	FLNB FLN1L FLN3 TABP TAP	-2.42141	3.65267e-30
sp|Q07507|DERM_HUMAN	DERM_HUMAN	Dermatopontin (Tyrosine-rich acidic matrix protein) (TRAMP)	DPT	-2.43935	0.210769
sp|Q14315|FLNC_HUMAN	FLNC_HUMAN	Filamin-C (FLN-C) (FLNc) (ABP-280-like protein) (ABP-L) (Actin-binding-like protein) (Filamin-2) (Gamma-filamin)	FLNC ABPL FLN2	-2.47538	4.60648e-08
sp|P02461|CO3A1_HUMAN	CO3A1_HUMAN	Collagen alpha-1(III) chain	COL3A1	-2.56631	3.84366e-06
sp|P21333|FLNA_HUMAN	FLNA_HUMAN	Filamin-A (FLN-A) (Actin-binding protein 280) (ABP-280) (Alpha-filamin) (Endothelial actin-binding protein) (Filamin-1) (Non-muscle filamin)	FLNA FLN FLN1	-2.62044	1.16657e-36
sp|P04275|VWF_HUMAN	VWF_HUMAN	von Willebrand factor (vWF) [Cleaved into: von Willebrand antigen 2 (von Willebrand antigen II)]	VWF F8VWF	-2.71836	0.00455253
sp|P02792|FRIL_HUMAN	FRIL_HUMAN	Ferritin light chain (Ferritin L subunit)	FTL	-2.72609	0.00587693
sp|P08123|CO1A2_HUMAN	CO1A2_HUMAN	Collagen alpha-2(I) chain (Alpha-2 type I collagen)	COL1A2	-2.75267	3.46738e-12
sp|P07585|PGS2_HUMAN	PGS2_HUMAN	Decorin (Bone proteoglycan II) (PG-S2) (PG40)	DCN SLRR1B	-2.7592	4.20007e-09
sp|P08709|FA7_HUMAN	FA7_HUMAN	Coagulation factor VII (EC 3.4.21.21) (Proconvertin) (Serum prothrombin conversion accelerator) (SPCA) (Eptacog alfa) [Cleaved into: Factor VII light chain; Factor VII heavy chain]	F7	-2.90289	0.0686434
sp|Q04756|HGFA_HUMAN	HGFA_HUMAN	Hepatocyte growth factor activator (HGF activator) (HGFA) (EC 3.4.21.-) [Cleaved into: Hepatocyte growth factor activator short chain; Hepatocyte growth factor activator long chain]	HGFAC	-2.90289	0.0686434
sp|Q6UWY2|PRS57_HUMAN	PRS57_HUMAN	Serine protease 57 (EC 3.4.21.-) (Neutrophil serine protease 4) (NSP4) (Serine protease 1-like protein 1)	PRSS57 PRSSL1 UNQ782/PRO1599	-2.90289	0.0686434
sp|Q96P44|COLA1_HUMAN	COLA1_HUMAN	Collagen alpha-1(XXI) chain	COL21A1 COL1AL FP633	-2.96232	0.0220588
sp|Q9NY15|STAB1_HUMAN	STAB1_HUMAN	Stabilin-1 (Fasciclin, EGF-like, laminin-type EGF-like and link domain-containing scavenger receptor 1) (FEEL-1) (MS-1 antigen)	STAB1 FEEL1 KIAA0246	-2.977	0.0972032
sp|P02452|CO1A1_HUMAN	CO1A1_HUMAN	Collagen alpha-1(I) chain (Alpha-1 type I collagen)	COL1A1	-2.97872	2.48857e-29
sp|O76013|KRT36_HUMAN	KRT36_HUMAN	Keratin, type I cuticular Ha6 (Hair keratin, type I Ha6) (Keratin-36) (K36)	KRT36 HHA6 HKA6 KRTHA6	-3.01691	0.376445
sp|O76014|KRT37_HUMAN	KRT37_HUMAN	Keratin, type I cuticular Ha7 (Hair keratin, type I Ha7) (Keratin-37) (K37)	KRT37 HHA7 HKA7 KRTHA7	-3.01691	0.376445
sp|O76015|KRT38_HUMAN	KRT38_HUMAN	Keratin, type I cuticular Ha8 (Hair keratin, type I Ha8) (Keratin-38) (K38)	KRT38 HHA8 HKA8 KRTHA8	-3.01691	0.376445
sp|Q14525|KT33B_HUMAN	KT33B_HUMAN	Keratin, type I cuticular Ha3-II (Hair keratin, type I Ha3-II) (Keratin-33B) (K33B)	KRT33B HHA3-II HKA3B KRTHA3B	-3.01691	0.376445
sp|Q14532|K1H2_HUMAN	K1H2_HUMAN	Keratin, type I cuticular Ha2 (Hair keratin, type I Ha2) (Keratin-32) (K32)	KRT32 HHA2 HKA2 KRTHA2	-3.01691	0.376445
sp|Q15323|K1H1_HUMAN	K1H1_HUMAN	Keratin, type I cuticular Ha1 (Hair keratin, type I Ha1) (Keratin-31) (K31)	KRT31 HHA1 HKA1 KRTHA1	-3.01691	0.376445
sp|P22413|ENPP1_HUMAN	ENPP1_HUMAN	Ectonucleotide pyrophosphatase/phosphodiesterase family member 1 (E-NPP 1) (Membrane component chromosome 6 surface marker 1) (Phosphodiesterase I/nucleotide pyrophosphatase 1) (Plasma-cell membrane glycoprotein PC-1) [Cleaved into: Ectonucleotide pyrophosphatase/phosphodiesterase family member 1, secreted form] [Includes: Alkaline phosphodiesterase I (EC 3.1.4.1); Nucleotide pyrophosphatase (NPP…	ENPP1 M6S1 NPPS PC1 PDNP1	-3.01831	0.0154617
sp|Q03135|CAV1_HUMAN	CAV1_HUMAN	Caveolin-1	CAV1 CAV	-3.08544	3.46953e-05
sp|P28062|PSB8_HUMAN	PSB8_HUMAN	Proteasome subunit beta type-8 (EC 3.4.25.1) (Low molecular mass protein 7) (Macropain subunit C13) (Multicatalytic endopeptidase complex subunit C13) (Proteasome component C13) (Proteasome subunit beta-5i) (Really interesting new gene 10 protein)	PSMB8 LMP7 PSMB5i RING10 Y2	-3.26039	0.237791
sp|O75947|ATP5H_HUMAN	ATP5H_HUMAN	ATP synthase subunit d, mitochondrial (ATPase subunit d) (ATP synthase peripheral stalk subunit d)	ATP5PD ATP5H My032	-3.69282	0.0148245
sp|Q96S97|MYADM_HUMAN	MYADM_HUMAN	Myeloid-associated differentiation marker (Protein SB135)	MYADM UNQ553/PRO1110	-3.96965	0.011673
sp|Q13510|ASAH1_HUMAN	ASAH1_HUMAN	Acid ceramidase (AC) (ACDase) (Acid CDase) (EC 3.5.1.23) (Acylsphingosine deacylase) (N-acylethanolamine hydrolase ASAH1) (EC 3.5.1.-) (N-acylsphingosine amidohydrolase) (Putative 32 kDa heart protein) (PHP32) [Cleaved into: Acid ceramidase subunit alpha; Acid ceramidase subunit beta]	ASAH1 ASAH HSD-33 HSD33	-4.44842	0.186447

## Sheet: MainFig4c
Source data for Main Figure 4c. Volcano plot for the probability of detection-based model comparing the tissue region mean detection probabilities for each protein (extreme values were not shown).
Protein	Uniprot	Protein_Name	Gene_Name	Gtest_OR_STBvsCore	Gtest_adjusted_pvalue_STBvsCore	Plotted_OR_Location_STBvsCore
sp|O95810|CAVN2_HUMAN	CAVN2_HUMAN	Caveolae-associated protein 2 (Cavin-2) (PS-p68) (Phosphatidylserine-binding protein) (Serum deprivation-response protein)	CAVIN2 SDPR	#NAME?	1.514e-05	-7.5
sp|P08571|CD14_HUMAN	CD14_HUMAN	Monocyte differentiation antigen CD14 (Myeloid cell-specific leucine-rich glycoprotein) (CD antigen CD14) [Cleaved into: Monocyte differentiation antigen CD14, urinary form; Monocyte differentiation antigen CD14, membrane-bound form]	CD14	#NAME?	2.42503e-05	-7.5
sp|Q02952|AKA12_HUMAN	AKA12_HUMAN	A-kinase anchor protein 12 (AKAP-12) (A-kinase anchor protein 250 kDa) (AKAP 250) (Gravin) (Myasthenia gravis autoantigen)	AKAP12 AKAP250	#NAME?	0.000612506	-7.5
sp|Q96AY3|FKB10_HUMAN	FKB10_HUMAN	Peptidyl-prolyl cis-trans isomerase FKBP10 (PPIase FKBP10) (EC 5.2.1.8) (65 kDa FK506-binding protein) (65 kDa FKBP) (FKBP-65) (FK506-binding protein 10) (FKBP-10) (Immunophilin FKBP65) (Rotamase)	FKBP10 FKBP65 PSEC0056	#NAME?	0.000612506	-7.5
sp|Q9Y6R7|FCGBP_HUMAN	FCGBP_HUMAN	IgGFc-binding protein (Fcgamma-binding protein antigen) (FcgammaBP)	FCGBP	#NAME?	0.00229918	-7.5
sp|A0A0J9YX57|MAB6B_HUMAN	MAB6B_HUMAN	Melanoma-associated antigen B6B	MAGEB6B	Inf	0.00284662	7.5
sp|A2A368|MAGBG_HUMAN	MAGBG_HUMAN	Melanoma-associated antigen B16 (MAGE-B16 antigen)	MAGEB16	Inf	0.00284662	7.5
sp|A8MXT2|MAGBH_HUMAN	MAGBH_HUMAN	Melanoma-associated antigen B17	MAGEB17	Inf	0.00284662	7.5
sp|O15480|MAGB3_HUMAN	MAGB3_HUMAN	Melanoma-associated antigen B3 (MAGE-B3 antigen)	MAGEB3	Inf	0.00284662	7.5
sp|O60732|MAGC1_HUMAN	MAGC1_HUMAN	Melanoma-associated antigen C1 (Cancer/testis antigen 7.1) (CT7.1) (MAGE-C1 antigen)	MAGEC1	Inf	0.00284662	7.5
sp|P43355|MAGA1_HUMAN	MAGA1_HUMAN	Melanoma-associated antigen 1 (Antigen MZ2-E) (Cancer/testis antigen 1.1) (CT1.1) (MAGE-1 antigen)	MAGEA1 MAGE1 MAGE1A	Inf	0.00284662	7.5
sp|P43356|MAGA2_HUMAN	MAGA2_HUMAN	Melanoma-associated antigen 2 (Cancer/testis antigen 1.2) (CT1.2) (MAGE-2 antigen)	MAGEA2 MAGE2 MAGEA2A; MAGEA2B MAGE2 MAGEA2	Inf	0.00284662	7.5
sp|P43357|MAGA3_HUMAN	MAGA3_HUMAN	Melanoma-associated antigen 3 (Antigen MZ2-D) (Cancer/testis antigen 1.3) (CT1.3) (MAGE-3 antigen)	MAGEA3 MAGE3	Inf	0.00284662	7.5
sp|P43358|MAGA4_HUMAN	MAGA4_HUMAN	Melanoma-associated antigen 4 (Cancer/testis antigen 1.4) (CT1.4) (MAGE-4 antigen) (MAGE-41 antigen) (MAGE-X2 antigen)	MAGEA4 MAGE4	Inf	0.00284662	7.5
sp|P43360|MAGA6_HUMAN	MAGA6_HUMAN	Melanoma-associated antigen 6 (Cancer/testis antigen 1.6) (CT1.6) (MAGE-6 antigen) (MAGE3B antigen)	MAGEA6 MAGE6	Inf	0.00284662	7.5
sp|P43361|MAGA8_HUMAN	MAGA8_HUMAN	Melanoma-associated antigen 8 (Cancer/testis antigen 1.8) (CT1.8) (MAGE-8 antigen)	MAGEA8 MAGE8	Inf	0.00284662	7.5
sp|P43364|MAGAB_HUMAN	MAGAB_HUMAN	Melanoma-associated antigen 11 (Cancer/testis antigen 1.11) (CT1.11) (MAGE-11 antigen)	MAGEA11 MAGE11	Inf	0.00284662	7.5
sp|P43365|MAGAC_HUMAN	MAGAC_HUMAN	Melanoma-associated antigen 12 (Cancer/testis antigen 1.12) (CT1.12) (MAGE-12 antigen) (MAGE12F antigen)	MAGEA12 MAGE12	Inf	0.00284662	7.5
sp|Q8N7X4|MAGB6_HUMAN	MAGB6_HUMAN	Melanoma-associated antigen B6 (Cancer/testis antigen 3.4) (CT3.4) (MAGE-B6 antigen)	MAGEB6	Inf	0.00284662	7.5
sp|Q96M61|MAGBI_HUMAN	MAGBI_HUMAN	Melanoma-associated antigen B18 (MAGE-B18 antigen)	MAGEB18	Inf	0.00284662	7.5
sp|Q9UBF1|MAGC2_HUMAN	MAGC2_HUMAN	Melanoma-associated antigen C2 (Cancer/testis antigen 10) (CT10) (Hepatocellular carcinoma-associated antigen 587) (MAGE-C2 antigen) (MAGE-E1 antigen)	MAGEC2 HCA587 MAGEE1	Inf	0.00284662	7.5
sp|Q9UJ55|MAGL2_HUMAN	MAGL2_HUMAN	MAGE-like protein 2 (Necdin-like protein 1) (Protein nM15)	MAGEL2 NDNL1	Inf	0.00284662	7.5
sp|O14828|SCAM3_HUMAN	SCAM3_HUMAN	Secretory carrier-associated membrane protein 3 (Secretory carrier membrane protein 3)	SCAMP3 C1orf3 PROPIN1	Inf	0.00389467	7.5
sp|P67812|SC11A_HUMAN	SC11A_HUMAN	Signal peptidase complex catalytic subunit SEC11A (EC 3.4.21.89) (Endopeptidase SP18) (Microsomal signal peptidase 18 kDa subunit) (SPase 18 kDa subunit) (SEC11 homolog A) (SEC11-like protein 1) (SPC18)	SEC11A SEC11L1 SPC18 SPCS4A	Inf	0.00182872	7.5
sp|Q13151|ROA0_HUMAN	ROA0_HUMAN	Heterogeneous nuclear ribonucleoprotein A0 (hnRNP A0)	HNRNPA0 HNRPA0	Inf	2.25664e-06	7.5
sp|Q14156|EFR3A_HUMAN	EFR3A_HUMAN	Protein EFR3 homolog A (Protein EFR3-like)	EFR3A KIAA0143	Inf	0.00284662	7.5
sp|Q96TC7|RMD3_HUMAN	RMD3_HUMAN	Regulator of microtubule dynamics protein 3 (RMD-3) (hRMD-3) (Cerebral protein 10) (Protein FAM82A2) (Protein FAM82C) (Protein tyrosine phosphatase-interacting protein 51) (TCPTP-interacting protein 51)	RMDN3 FAM82A2 FAM82C PTPIP51 hucep-10 UNQ3122/PRO10274	Inf	1.56776e-07	7.5
sp|O95486|SC24A_HUMAN	SC24A_HUMAN	Protein transport protein Sec24A (SEC24-related protein A)	SEC24A	3.82922e+232	0.0394702	7.5
sp|Q8IZV5|RDH10_HUMAN	RDH10_HUMAN	Retinol dehydrogenase 10 (EC 1.1.1.300) (Short chain dehydrogenase/reductase family 16C member 4)	RDH10 SDR16C4 UNQ9375/PRO34191	3.82922e+232	0.0394702	7.5
sp|P14649|MYL6B_HUMAN	MYL6B_HUMAN	Myosin light chain 6B (Myosin light chain 1 slow-twitch muscle A isoform) (MLC1sa) (Smooth muscle and nonmuscle myosin light chain alkali 6B)	MYL6B MLC1SA	6.42219e+45	0.064458	7.5
sp|P49792|RBP2_HUMAN	RBP2_HUMAN	E3 SUMO-protein ligase RanBP2 (EC 2.3.2.-) (358 kDa nucleoporin) (Nuclear pore complex protein Nup358) (Nucleoporin Nup358) (Ran-binding protein 2) (RanBP2) (p270)	RANBP2 NUP358	1.84507e+37	0.000253478	7.5
sp|Q8NEW0|ZNT7_HUMAN	ZNT7_HUMAN	Zinc transporter 7 (ZnT-7) (Solute carrier family 30 member 7) (Znt-like transporter 2)	SLC30A7 ZNT7 ZNTL2	2.67174e+29	0.00111707	7.5
sp|Q9ULX9|MAFF_HUMAN	MAFF_HUMAN	Transcription factor MafF (U-Maf) (V-maf musculoaponeurotic fibrosarcoma oncogene homolog F)	MAFF	2.41272e+18	0.016782	7.5
sp|O15400|STX7_HUMAN	STX7_HUMAN	Syntaxin-7	STX7	2.12623e+18	0.0541391	7.5
sp|Q00059|TFAM_HUMAN	TFAM_HUMAN	Transcription factor A, mitochondrial (mtTFA) (Mitochondrial transcription factor 1) (MtTF1) (Transcription factor 6) (TCF-6) (Transcription factor 6-like 2)	TFAM TCF6 TCF6L2	2.12618e+18	0.0541391	7.5
sp|Q02487|DSC2_HUMAN	DSC2_HUMAN	Desmocollin-2 (Cadherin family member 2) (Desmocollin-3) (Desmosomal glycoprotein II) (Desmosomal glycoprotein III)	DSC2 CDHF2 DSC3	2.12618e+18	0.0541391	7.5
sp|Q96A22|CK052_HUMAN	CK052_HUMAN	Uncharacterized protein C11orf52	C11orf52	7.8717e+17	7.66308e-07	7.5
sp|O60762|DPM1_HUMAN	DPM1_HUMAN	Dolichol-phosphate mannosyltransferase subunit 1 (EC 2.4.1.83) (Dolichol-phosphate mannose synthase subunit 1) (DPM synthase subunit 1) (Dolichyl-phosphate beta-D-mannosyltransferase subunit 1) (Mannose-P-dolichol synthase subunit 1) (MPD synthase subunit 1)	DPM1	6.32229e+17	0.00111707	7.5
sp|P15291|B4GT1_HUMAN	B4GT1_HUMAN	Beta-1,4-galactosyltransferase 1 (Beta-1,4-GalTase 1) (Beta4Gal-T1) (b4Gal-T1) (EC 2.4.1.-) (Beta-N-acetylglucosaminyl-glycolipid beta-1,4-galactosyltransferase) (Beta-N-acetylglucosaminylglycopeptide beta-1,4-galactosyltransferase) (EC 2.4.1.38) (Lactose synthase A protein) (EC 2.4.1.22) (N-acetyllactosamine synthase) (EC 2.4.1.90) (Nal synthase) (Neolactotriaosylceramide beta-1,4-galactosyltran…	B4GALT1 GGTB2	6.32229e+17	0.00111707	7.5
sp|Q5JQF8|PAP1M_HUMAN	PAP1M_HUMAN	Polyadenylate-binding protein 1-like 2 (RNA-binding motif protein 32) (RNA-binding protein 32)	PABPC1L2A PABPC1L2 RBM32A; PABPC1L2B PABPC1L2 RBM32B	4.51732e+17	0.016782	7.5
sp|P62829|RL23_HUMAN	RL23_HUMAN	Large ribosomal subunit protein uL14 (60S ribosomal protein L17) (60S ribosomal protein L23)	RPL23	3.9548e+17	0.016782	7.5
sp|Q3ZCQ8|TIM50_HUMAN	TIM50_HUMAN	Mitochondrial import inner membrane translocase subunit TIM50	TIMM50 TIM50 PRO1512	3.20043e+17	0.016782	7.5
sp|O75880|SCO1_HUMAN	SCO1_HUMAN	Protein SCO1 homolog, mitochondrial	SCO1 SCOD1	2.88582e+17	7.66308e-07	7.5
sp|Q99653|CHP1_HUMAN	CHP1_HUMAN	Calcineurin B homologous protein 1 (Calcineurin B-like protein) (Calcium-binding protein CHP) (Calcium-binding protein p22) (EF-hand calcium-binding domain-containing protein p22)	CHP1 CHP	2.49556e+17	0.000383232	7.5
sp|O43432|IF4G3_HUMAN	IF4G3_HUMAN	Eukaryotic translation initiation factor 4 gamma 3 (eIF-4-gamma 3) (eIF-4G 3) (eIF4G 3) (eIF-4-gamma II) (eIF4GII)	EIF4G3	2.3291e+17	0.00111707	7.5
sp|P19784|CSK22_HUMAN	CSK22_HUMAN	Casein kinase II subunit alpha' (CK II alpha') (EC 2.7.11.1)	CSNK2A2 CK2A2	1.88983e+17	0.00748944	7.5
sp|Q9NRG9|AAAS_HUMAN	AAAS_HUMAN	Aladin (Adracalin)	AAAS ADRACALA GL003	1.51977e+17	0.016782	7.5
sp|O95373|IPO7_HUMAN	IPO7_HUMAN	Importin-7 (Imp7) (Ran-binding protein 7) (RanBP7)	IPO7 RANBP7	1.21556e+17	0.00123918	7.5
sp|O94906|PRP6_HUMAN	PRP6_HUMAN	Pre-mRNA-processing factor 6 (Androgen receptor N-terminal domain-transactivating protein 1) (ANT-1) (PRP6 homolog) (U5 snRNP-associated 102 kDa protein) (U5-102 kDa protein)	PRPF6 C20orf14	1.04524e+17	0.016782	7.5
sp|O43402|EMC8_HUMAN	EMC8_HUMAN	ER membrane protein complex subunit 8 (Neighbor of COX4) (Protein FAM158B)	EMC8 C16orf2 C16orf4 COX4AL COX4NB FAM158B NOC4	9.50956e+16	0.00748944	7.5
sp|O75558|STX11_HUMAN	STX11_HUMAN	Syntaxin-11	STX11	8.85053e+16	0.0713945	7.5
sp|Q8WXH0|SYNE2_HUMAN	SYNE2_HUMAN	Nesprin-2 (KASH domain-containing protein 2) (KASH2) (Nuclear envelope spectrin repeat protein 2) (Nucleus and actin connecting element protein) (Protein NUANCE) (Synaptic nuclear envelope protein 2) (Syne-2)	SYNE2 KIAA1011 NUA	8.44629e+16	0.000113707	7.5
sp|O75964|ATP5L_HUMAN	ATP5L_HUMAN	ATP synthase subunit g, mitochondrial (ATPase subunit g) (ATP synthase membrane subunit g)	ATP5MG ATP5L	8.39402e+16	0.000383232	7.5
sp|P21695|GPDA_HUMAN	GPDA_HUMAN	Glycerol-3-phosphate dehydrogenase [NAD(+)], cytoplasmic (GPD-C) (GPDH-C) (EC 1.1.1.8)	GPD1	7.64069e+16	0.016782	7.5
sp|Q14957|NMDE3_HUMAN	NMDE3_HUMAN	Glutamate receptor ionotropic, NMDA 2C (GluN2C) (Glutamate [NMDA] receptor subunit epsilon-3) (N-methyl D-aspartate receptor subtype 2C) (NMDAR2C) (NR2C)	GRIN2C NMDAR2C	7.64069e+16	0.016782	7.5
sp|Q8N335|GPD1L_HUMAN	GPD1L_HUMAN	Glycerol-3-phosphate dehydrogenase 1-like protein (GPD1-L) (EC 1.1.1.8)	GPD1L KIAA0089	7.64069e+16	0.016782	7.5
sp|Q8WU90|ZC3HF_HUMAN	ZC3HF_HUMAN	Zinc finger CCCH domain-containing protein 15 (DRG family-regulatory protein 1) (Likely ortholog of mouse immediate early response erythropoietin 4)	ZC3H15 DFRP1 LEREPO4 HSPC303 HT010 MSTP012 PP730	7.53535e+16	0.016782	7.5
sp|O60645|EXOC3_HUMAN	EXOC3_HUMAN	Exocyst complex component 3 (Exocyst complex component Sec6)	EXOC3 SEC6 SEC6L1	5.88052e+16	0.00748944	7.5
sp|Q96DZ1|ERLEC_HUMAN	ERLEC_HUMAN	Endoplasmic reticulum lectin 1 (ER lectin) (Erlectin) (XTP3-transactivated gene B protein)	ERLEC1 C2orf30 XTP3TPB UNQ1878/PRO4321	5.41293e+16	0.000383232	7.5
sp|Q9Y2H6|FND3A_HUMAN	FND3A_HUMAN	Fibronectin type-III domain-containing protein 3A (Human gene expressed in odontoblasts)	FNDC3A FNDC3 HUGO KIAA0970	5.04985e+16	5.62237e-06	7.5
sp|Q9Y3B4|SF3B6_HUMAN	SF3B6_HUMAN	Splicing factor 3B subunit 6 (Pre-mRNA branch site protein p14) (SF3b 14 kDa subunit) (SF3B14a) (Spliceosome-associated protein, 14-kDa) (Splicing factor 3b, subunit 6, 14kDa)	SF3B6 SAP14 SF3B14 SF3B14A CGI-110 HSPC175 HT006	4.74319e+16	2.83675e-05	7.5
sp|Q9UHX1|PUF60_HUMAN	PUF60_HUMAN	Poly(U)-binding-splicing factor PUF60 (60 kDa poly(U)-binding-splicing factor) (FUSE-binding protein-interacting repressor) (FBP-interacting repressor) (Ro-binding protein 1) (RoBP1) (Siah-binding protein 1) (Siah-BP1)	PUF60 FIR ROBPI SIAHBP1	4.15996e+16	0.016782	7.5
sp|P61326|MGN_HUMAN	MGN_HUMAN	Protein mago nashi homolog	MAGOH MAGOHA	3.66129e+16	0.0713945	7.5
sp|Q96A72|MGN2_HUMAN	MGN2_HUMAN	Protein mago nashi homolog 2	MAGOHB MAGOH2	3.66129e+16	0.0713945	7.5
sp|Q9H3U1|UN45A_HUMAN	UN45A_HUMAN	Protein unc-45 homolog A (Unc-45A) (GCUNC-45) (Smooth muscle cell-associated protein 1) (SMAP-1)	UNC45A SMAP1	3.29317e+16	0.0713945	7.5
sp|O43684|BUB3_HUMAN	BUB3_HUMAN	Mitotic checkpoint protein BUB3	BUB3	3.10037e+16	0.00270907	7.5
sp|Q9HC38|GLOD4_HUMAN	GLOD4_HUMAN	Glyoxalase domain-containing protein 4	GLOD4 C17orf25 CGI-150 My027	3.05908e+16	0.00748944	7.5
sp|P62851|RS25_HUMAN	RS25_HUMAN	Small ribosomal subunit protein eS25 (40S ribosomal protein S25)	RPS25	2.61641e+16	0.0713945	7.5
sp|Q9NPL8|TIDC1_HUMAN	TIDC1_HUMAN	Complex I assembly factor TIMMDC1, mitochondrial (Protein M5-14) (Translocase of inner mitochondrial membrane domain-containing protein 1) (TIMM domain containing-protein 1)	TIMMDC1 C3orf1 UNQ247/PRO284	2.41372e+16	0.000383232	7.5
sp|P63173|RL38_HUMAN	RL38_HUMAN	Large ribosomal subunit protein eL38 (60S ribosomal protein L38)	RPL38	2.35656e+16	0.00748944	7.5
sp|P21912|SDHB_HUMAN	SDHB_HUMAN	Succinate dehydrogenase [ubiquinone] iron-sulfur subunit, mitochondrial (EC 1.3.5.1) (Iron-sulfur subunit of complex II) (Ip)	SDHB SDH SDH1	2.26633e+16	0.016782	7.5
sp|O00231|PSD11_HUMAN	PSD11_HUMAN	26S proteasome non-ATPase regulatory subunit 11 (26S proteasome regulatory subunit RPN6) (26S proteasome regulatory subunit S9) (26S proteasome regulatory subunit p44.5)	PSMD11	1.98948e+16	0.0713945	7.5
sp|Q9BQ04|RBM4B_HUMAN	RBM4B_HUMAN	RNA-binding protein 4B (RNA-binding motif protein 30) (RNA-binding motif protein 4B) (RNA-binding protein 30)	RBM4B RBM30	1.85498e+16	0.016782	7.5
sp|Q9BWF3|RBM4_HUMAN	RBM4_HUMAN	RNA-binding protein 4 (Lark homolog) (hLark) (RNA-binding motif protein 4) (RNA-binding motif protein 4a)	RBM4 RBM4A	1.85498e+16	0.016782	7.5
sp|Q9UKV8|AGO2_HUMAN	AGO2_HUMAN	Protein argonaute-2 (Argonaute2) (hAgo2) (EC 3.1.26.n2) (Argonaute RISC catalytic component 2) (Eukaryotic translation initiation factor 2C 2) (eIF-2C 2) (eIF2C 2) (PAZ Piwi domain protein) (PPD) (Protein slicer)	AGO2 EIF2C2	1.59373e+16	0.00558478	7.5
sp|O76024|WFS1_HUMAN	WFS1_HUMAN	Wolframin	WFS1	1.59272e+16	0.00294381	7.5
sp|P0CB38|PAB4L_HUMAN	PAB4L_HUMAN	Polyadenylate-binding protein 4-like (PABP-4-like) (Poly(A)-binding protein 4-like)	PABPC4L	1.56719e+16	0.000113707	7.5
sp|Q9NSA0|S22AB_HUMAN	S22AB_HUMAN	Solute carrier family 22 member 11 (Organic anion transporter 4) (OAT4) (Organic anion:dicarboxylate exchanger OAT4)	SLC22A11 OAT4	1.48679e+16	0.000113707	7.5
sp|P20645|MPRD_HUMAN	MPRD_HUMAN	Cation-dependent mannose-6-phosphate receptor (CD Man-6-P receptor) (CD-MPR) (46 kDa mannose 6-phosphate receptor) (MPR 46)	M6PR MPR46 MPRD	1.46479e+16	0.00294381	7.5
sp|Q13247|SRSF6_HUMAN	SRSF6_HUMAN	Serine/arginine-rich splicing factor 6 (Pre-mRNA-splicing factor SRP55) (Splicing factor, arginine/serine-rich 6)	SRSF6 SFRS6 SRP55	1.45598e+16	0.00123918	7.5
sp|P37198|NUP62_HUMAN	NUP62_HUMAN	Nuclear pore glycoprotein p62 (62 kDa nucleoporin) (Nucleoporin Nup62)	NUP62	1.41577e+16	0.00748944	7.5
sp|Q15363|TMED2_HUMAN	TMED2_HUMAN	Transmembrane emp24 domain-containing protein 2 (Membrane protein p24A) (p24) (p24 family protein beta-1) (p24beta1)	TMED2 RNP24	1.24981e+16	0.000689286	7.5
sp|Q9NTJ5|SAC1_HUMAN	SAC1_HUMAN	Phosphatidylinositol-3-phosphatase SAC1 (EC 3.1.3.64) (Phosphatidylinositol-4-phosphate phosphatase) (Suppressor of actin mutations 1-like protein)	SACM1L KIAA0851 SAC1	1.20764e+16	0.00748944	7.5
sp|Q8WXF1|PSPC1_HUMAN	PSPC1_HUMAN	Paraspeckle component 1 (Paraspeckle protein 1)	PSPC1 PSP1	1.19728e+16	1.88611e-05	7.5
sp|A8MWD9|RUXGL_HUMAN	RUXGL_HUMAN	Putative small nuclear ribonucleoprotein G-like protein 15	SNRPGP15	1.1849e+16	0.00748944	7.5
sp|P62308|RUXG_HUMAN	RUXG_HUMAN	Small nuclear ribonucleoprotein G (snRNP-G) (Sm protein G) (Sm-G) (SmG)	SNRPG PBSCG	1.1849e+16	0.00748944	7.5
sp|O95218|ZRAB2_HUMAN	ZRAB2_HUMAN	Zinc finger Ran-binding domain-containing protein 2 (Zinc finger protein 265) (Zinc finger, splicing)	ZRANB2 ZIS ZNF265	1.14766e+16	0.016782	7.5
sp|P53367|ARFP1_HUMAN	ARFP1_HUMAN	Arfaptin-1 (ADP-ribosylation factor-interacting protein 1)	ARFIP1	1.141e+16	0.00748944	7.5
sp|Q96IP4|TET5A_HUMAN	TET5A_HUMAN	Terminal nucleotidyltransferase 5A (EC 2.7.7.19) (HBV X-transactivated gene 11 protein) (HBV XAg-transactivated protein 11)	TENT5A C6orf37 FAM46A XTP11	1.14076e+16	2.83675e-05	7.5
sp|O14975|S27A2_HUMAN	S27A2_HUMAN	Long-chain fatty acid transport protein 2 (Arachidonate--CoA ligase) (EC 6.2.1.15) (Fatty acid transport protein 2) (FATP-2) (Fatty-acid-coenzyme A ligase, very long-chain 1) (Long-chain-fatty-acid--CoA ligase) (EC 6.2.1.3) (Phytanate--CoA ligase) (EC 6.2.1.24) (Solute carrier family 27 member 2) (THCA-CoA ligase) (EC 6.2.1.7) (Very long-chain acyl-CoA synthetase) (VLACS) (VLCS) (EC 6.2.1.-) (Ver…	SLC27A2 ACSVL1 FACVL1 FATP2 VLACS	1.03365e+16	0.0366599	7.5
sp|Q13185|CBX3_HUMAN	CBX3_HUMAN	Chromobox protein homolog 3 (HECH) (Heterochromatin protein 1 homolog gamma) (HP1 gamma) (Modifier 2 protein)	CBX3	1.00094e+16	0.0713945	7.5
sp|Q68EM7|RHG17_HUMAN	RHG17_HUMAN	Rho GTPase-activating protein 17 (Rho-type GTPase-activating protein 17) (RhoGAP interacting with CIP4 homologs protein 1) (RICH-1)	ARHGAP17 RICH1 MSTP066 MSTP110	9861583045710470	0.00123918	7.5
sp|P35659|DEK_HUMAN	DEK_HUMAN	Protein DEK	DEK	9206142213286980	0.0366599	7.5
sp|Q9Y5X1|SNX9_HUMAN	SNX9_HUMAN	Sorting nexin-9 (SH3 and PX domain-containing protein 1) (Protein SDP1) (SH3 and PX domain-containing protein 3A)	SNX9 SH3PX1 SH3PXD3A	8368019780481450	0.0112158	7.5
sp|Q8N370|LAT4_HUMAN	LAT4_HUMAN	Large neutral amino acids transporter small subunit 4 (L-type amino acid transporter 4) (Solute carrier family 43 member 2)	SLC43A2 LAT4 PP7664	8307984816267780	0.00294381	7.5
sp|Q8NFW8|NEUA_HUMAN	NEUA_HUMAN	N-acylneuraminate cytidylyltransferase (EC 2.7.7.43) (CMP-N-acetylneuraminic acid synthase) (CMP-NeuNAc synthase)	CMAS	7999256895294790	6.98219e-09	7.5
sp|P01871|IGHM_HUMAN	IGHM_HUMAN	Immunoglobulin heavy constant mu (Ig mu chain C region) (Ig mu chain C region BOT) (Ig mu chain C region GAL) (Ig mu chain C region OU)	IGHM	7943636063768830	0.0713945	7.5
sp|A8MWL6|SNG2L_HUMAN	SNG2L_HUMAN	Putative synaptogyrin-2 like protein		7584451542934920	0.0713945	7.5
sp|O43760|SNG2_HUMAN	SNG2_HUMAN	Synaptogyrin-2 (Cellugyrin)	SYNGR2 UNQ352/PRO615	7584451542934920	0.0713945	7.5
sp|O15131|IMA6_HUMAN	IMA6_HUMAN	Importin subunit alpha-6 (Karyopherin subunit alpha-5)	KPNA5	7231229443015280	0.016782	7.5
sp|O60684|IMA7_HUMAN	IMA7_HUMAN	Importin subunit alpha-7 (Karyopherin subunit alpha-6)	KPNA6 IPOA7	7231229443015280	0.016782	7.5
sp|P52294|IMA5_HUMAN	IMA5_HUMAN	Importin subunit alpha-5 (Karyopherin subunit alpha-1) (Nucleoprotein interactor 1) (NPI-1) (RAG cohort protein 2) (SRP1-beta) [Cleaved into: Importin subunit alpha-5, N-terminally processed]	KPNA1 RCH2	7231229443015280	0.016782	7.5
sp|P43307|SSRA_HUMAN	SSRA_HUMAN	Translocon-associated protein subunit alpha (TRAP-alpha) (Signal sequence receptor subunit alpha) (SSR-alpha)	SSR1 TRAPA PSEC0262	7127722238314520	0.000689286	7.5
sp|Q9NP72|RAB18_HUMAN	RAB18_HUMAN	Ras-related protein Rab-18	RAB18	7006462095127880	0.0713945	7.5
sp|Q15388|TOM20_HUMAN	TOM20_HUMAN	Mitochondrial import receptor subunit TOM20 homolog (Mitochondrial 20 kDa outer membrane protein) (Outer mitochondrial membrane receptor Tom20)	TOMM20 KIAA0016	6200285141212640	0.0713945	7.5
sp|O00629|IMA3_HUMAN	IMA3_HUMAN	Importin subunit alpha-3 (Importin alpha Q1) (Qip1) (Karyopherin subunit alpha-4)	KPNA4 QIP1	6128589126137430	0.00111707	7.5
sp|Q08945|SSRP1_HUMAN	SSRP1_HUMAN	FACT complex subunit SSRP1 (Chromatin-specific transcription elongation factor 80 kDa subunit) (Facilitates chromatin transcription complex 80 kDa subunit) (FACT 80 kDa subunit) (FACTp80) (Facilitates chromatin transcription complex subunit SSRP1) (Recombination signal sequence recognition protein 1) (Structure-specific recognition protein 1) (hSSRP1) (T160)	SSRP1 FACT80	5921086340265020	0.016782	7.5
sp|Q96SI9|STRBP_HUMAN	STRBP_HUMAN	Spermatid perinuclear RNA-binding protein	STRBP SPNR	5921086340265020	0.016782	7.5
sp|O75323|NIPS2_HUMAN	NIPS2_HUMAN	Protein NipSnap homolog 2 (NipSnap2) (Glioblastoma-amplified sequence)	NIPSNAP2 GBAS	5825155717190000	0.0366599	7.5
sp|O15269|SPTC1_HUMAN	SPTC1_HUMAN	Serine palmitoyltransferase 1 (EC 2.3.1.50) (Long chain base biosynthesis protein 1) (LCB 1) (Serine-palmitoyl-CoA transferase 1) (SPT 1) (SPT1)	SPTLC1 LCB1	5825154439873820	0.0366599	7.5
sp|P61289|PSME3_HUMAN	PSME3_HUMAN	Proteasome activator complex subunit 3 (11S regulator complex subunit gamma) (REG-gamma) (Activator of multicatalytic protease subunit 3) (Ki nuclear autoantigen) (Proteasome activator 28 subunit gamma) (PA28g) (PA28gamma)	PSME3	5825154119210610	0.0366599	7.5
sp|Q53S08|RAB6D_HUMAN	RAB6D_HUMAN	Ras-related protein Rab-6D (Rab6-like protein WTH3DI)	RAB6D WTH3DI	5825153194212850	0.0366599	7.5
sp|P48651|PTSS1_HUMAN	PTSS1_HUMAN	Phosphatidylserine synthase 1 (PSS-1) (PtdSer synthase 1) (EC 2.7.8.29) (Serine-exchange enzyme I)	PTDSS1 KIAA0024 PSSA	5825153106943090	0.0366599	7.5
sp|P35613|BASI_HUMAN	BASI_HUMAN	Basigin (5F7) (Collagenase stimulatory factor) (Extracellular matrix metalloproteinase inducer) (EMMPRIN) (Hepatoma-associated antigen) (HAb18G) (Leukocyte activation antigen M6) (OK blood group antigen) (Tumor cell-derived collagenase stimulatory factor) (TCSF) (CD antigen CD147)	BSG UNQ6505/PRO21383	5825152070001200	0.0366599	7.5
sp|Q13554|KCC2B_HUMAN	KCC2B_HUMAN	Calcium/calmodulin-dependent protein kinase type II subunit beta (CaM kinase II subunit beta) (CaMK-II subunit beta) (EC 2.7.11.17)	CAMK2B CAM2 CAMK2 CAMKB	5753982533822480	0.0713945	7.5
sp|Q13555|KCC2G_HUMAN	KCC2G_HUMAN	Calcium/calmodulin-dependent protein kinase type II subunit gamma (CaM kinase II subunit gamma) (CaMK-II subunit gamma) (EC 2.7.11.17)	CAMK2G CAMK CAMK-II CAMKG	5753982533822480	0.0713945	7.5
sp|Q6PIU2|NCEH1_HUMAN	NCEH1_HUMAN	Neutral cholesterol ester hydrolase 1 (NCEH) (EC 3.1.1.-) (Acetylalkylglycerol acetylhydrolase) (2-acetyl MAGE hydrolase) (EC 3.1.1.71) (Arylacetamide deacetylase-like 1)	NCEH1 AADACL1 KIAA1363	5464278485318520	0.00270907	7.5
sp|Q14789|GOGB1_HUMAN	GOGB1_HUMAN	Golgin subfamily B member 1 (372 kDa Golgi complex-associated protein) (GCP372) (Giantin) (Macrogolgin)	GOLGB1	5455360179996840	0.00111707	7.5
sp|Q15067|ACOX1_HUMAN	ACOX1_HUMAN	Peroxisomal acyl-coenzyme A oxidase 1 (AOX) (EC 1.3.3.6) (Palmitoyl-CoA oxidase) (Peroxisomal fatty acyl-CoA oxidase) (Straight-chain acyl-CoA oxidase) (SCOX) [Cleaved into: Peroxisomal acyl-CoA oxidase 1, A chain; Peroxisomal acyl-CoA oxidase 1, B chain; Peroxisomal acyl-CoA oxidase 1, C chain]	ACOX1 ACOX	5310443138862570	0.0366599	7.5
sp|Q13347|EIF3I_HUMAN	EIF3I_HUMAN	Eukaryotic translation initiation factor 3 subunit I (eIF3i) (Eukaryotic translation initiation factor 3 subunit 2) (TGF-beta receptor-interacting protein 1) (TRIP-1) (eIF-3-beta) (eIF3 p36)	EIF3I EIF3S2 TRIP1	5112081534983210	0.0713945	7.5
sp|Q15436|SC23A_HUMAN	SC23A_HUMAN	Protein transport protein Sec23A (hSec23A) (SEC23-related protein A)	SEC23A	4992140239010280	0.00748944	7.5
sp|Q9UKV3|ACINU_HUMAN	ACINU_HUMAN	Apoptotic chromatin condensation inducer in the nucleus (Acinus)	ACIN1 ACINUS KIAA0670	4778626979135160	0.016782	7.5
sp|P07948|LYN_HUMAN	LYN_HUMAN	Tyrosine-protein kinase Lyn (EC 2.7.10.2) (Lck/Yes-related novel protein tyrosine kinase) (V-yes-1 Yamaguchi sarcoma viral related oncogene homolog) (p53Lyn) (p56Lyn)	LYN JTK8	4701894998818640	0.0713945	7.5
sp|P08631|HCK_HUMAN	HCK_HUMAN	Tyrosine-protein kinase HCK (EC 2.7.10.2) (Hematopoietic cell kinase) (Hemopoietic cell kinase) (p59-HCK/p60-HCK) (p59Hck) (p61Hck)	HCK	4701894998818640	0.0713945	7.5
sp|P09769|FGR_HUMAN	FGR_HUMAN	Tyrosine-protein kinase Fgr (EC 2.7.10.2) (Gardner-Rasheed feline sarcoma viral (v-fgr) oncogene homolog) (Proto-oncogene c-Fgr) (p55-Fgr) (p58-Fgr) (p58c-Fgr)	FGR SRC2	4701894998818640	0.0713945	7.5
sp|Q9UQ74|PSG8_HUMAN	PSG8_HUMAN	Pregnancy-specific beta-1-glycoprotein 8 (PS-beta-G-8) (PSBG-8) (Pregnancy-specific glycoprotein 8)	PSG8	4572117842233610	0.000112064	7.5
sp|Q9UKR5|ERG28_HUMAN	ERG28_HUMAN	Ergosterol biosynthetic protein 28 homolog	ERG28 C14orf1 AD-011 HSPC288 x0006	4330582975264980	0.00294381	7.5
sp|Q14318|FKBP8_HUMAN	FKBP8_HUMAN	Peptidyl-prolyl cis-trans isomerase FKBP8 (PPIase FKBP8) (EC 5.2.1.8) (38 kDa FK506-binding protein) (38 kDa FKBP) (FKBP-38) (hFKBP38) (FK506-binding protein 8) (FKBP-8) (FKBPR38) (Rotamase)	FKBP8 FKBP38	4172949006350390	0.0713945	7.5
sp|Q96AQ6|PBIP1_HUMAN	PBIP1_HUMAN	Pre-B-cell leukemia transcription factor-interacting protein 1 (Hematopoietic PBX-interacting protein)	PBXIP1 HPIP	4154525136211140	0.00748944	7.5
sp|Q15637|SF01_HUMAN	SF01_HUMAN	Splicing factor 1 (Mammalian branch point-binding protein) (BBP) (mBBP) (Transcription factor ZFM1) (Zinc finger gene in MEN1 locus) (Zinc finger protein 162)	SF1 ZFM1 ZNF162	4016176253078740	0.00558478	7.5
sp|Q16795|NDUA9_HUMAN	NDUA9_HUMAN	NADH dehydrogenase [ubiquinone] 1 alpha subcomplex subunit 9, mitochondrial (Complex I-39kD) (CI-39kD) (NADH-ubiquinone oxidoreductase 39 kDa subunit)	NDUFA9 NDUFS2L	3743632314270320	4.57886e-05	7.5
sp|O75694|NU155_HUMAN	NU155_HUMAN	Nuclear pore complex protein Nup155 (155 kDa nucleoporin) (Nucleoporin Nup155)	NUP155 KIAA0791	3094174385725960	1.71092e-09	7.5
sp|O00330|ODPX_HUMAN	ODPX_HUMAN	Pyruvate dehydrogenase protein X component, mitochondrial (Dihydrolipoamide dehydrogenase-binding protein of pyruvate dehydrogenase complex) (E3-binding protein) (E3BP) (Lipoyl-containing pyruvate dehydrogenase complex component X) (proX)	PDHX PDX1	2978393806191700	0.0713945	7.5
sp|Q14956|GPNMB_HUMAN	GPNMB_HUMAN	Transmembrane glycoprotein NMB (Hematopoietic growth factor inducible neurokinin-1 type)	GPNMB HGFIN NMB UNQ1725/PRO9925	2970840008604200	0.00748944	7.5
sp|O60832|DKC1_HUMAN	DKC1_HUMAN	H/ACA ribonucleoprotein complex subunit DKC1 (EC 5.4.99.-) (CBF5 homolog) (Dyskerin) (Nopp140-associated protein of 57 kDa) (Nucleolar protein NAP57) (Nucleolar protein family A member 4) (snoRNP protein DKC1)	DKC1 NOLA4	2964916302666070	0.0713945	7.5
sp|Q06136|KDSR_HUMAN	KDSR_HUMAN	3-ketodihydrosphingosine reductase (KDS reductase) (EC 1.1.1.102) (3-dehydrosphinganine reductase) (Follicular variant translocation protein 1) (FVT-1) (Short chain dehydrogenase/reductase family 35C member 1)	KDSR FVT1 SDR35C1	2720539371993920	0.000253478	7.5
sp|Q9NYL4|FKB11_HUMAN	FKB11_HUMAN	Peptidyl-prolyl cis-trans isomerase FKBP11 (PPIase FKBP11) (EC 5.2.1.8) (19 kDa FK506-binding protein) (19 kDa FKBP) (FKBP-19) (FK506-binding protein 11) (FKBP-11) (Rotamase)	FKBP11 FKBP19 UNQ336/PRO535	2593122465472580	0.0713945	7.5
sp|Q02880|TOP2B_HUMAN	TOP2B_HUMAN	DNA topoisomerase 2-beta (EC 5.6.2.2) (DNA topoisomerase II, beta isozyme)	TOP2B	2496530827131880	0.016782	7.5
sp|Q7Z3B4|NUP54_HUMAN	NUP54_HUMAN	Nucleoporin p54 (54 kDa nucleoporin)	NUP54	2453728675304840	0.00270907	7.5
sp|P23786|CPT2_HUMAN	CPT2_HUMAN	Carnitine O-palmitoyltransferase 2, mitochondrial (EC 2.3.1.21) (Carnitine palmitoyltransferase II) (CPT II)	CPT2 CPT1	2450703176383880	0.0713945	7.5
sp|O95870|ABHGA_HUMAN	ABHGA_HUMAN	Phosphatidylserine lipase ABHD16A (EC 3.1.-.-) (Alpha/beta hydrolase domain-containing protein 16A) (Abhydrolase domain-containing protein 16A) (HLA-B-associated transcript 5) (hBAT5) (Monoacylglycerol lipase ABHD16A) (EC 3.1.1.23) (Protein G5)	ABHD16A BAT5 G5 NG26 PP199	2441096615722410	0.0366599	7.5
sp|Q7Z7H5|TMED4_HUMAN	TMED4_HUMAN	Transmembrane emp24 domain-containing protein 4 (Endoplasmic reticulum stress-response protein 25) (ERS25) (GMP25iso) (Putative NF-kappa-B-activating protein 156) (p24 family protein alpha-3) (p24alpha3)	TMED4 ERS25	2312899434090910	7.31972e-06	7.5
sp|Q969P6|TOP1M_HUMAN	TOP1M_HUMAN	DNA topoisomerase I, mitochondrial (TOP1mt) (EC 5.6.2.1)	TOP1MT	2279749839055000	0.0713945	7.5
sp|Q9Y3B3|TMED7_HUMAN	TMED7_HUMAN	Transmembrane emp24 domain-containing protein 7 (p24 family protein gamma-3) (p24gamma3) (p27)	TMED7 CGI-109	2279749839055000	0.0713945	7.5
sp|Q9NYF8|BCLF1_HUMAN	BCLF1_HUMAN	Bcl-2-associated transcription factor 1 (Btf) (BCLAF1 and THRAP3 family member 1)	BCLAF1 BTF KIAA0164	2249904344573440	0.00558478	7.5
sp|O14776|TCRG1_HUMAN	TCRG1_HUMAN	Transcription elongation regulator 1 (TATA box-binding protein-associated factor 2S) (Transcription factor CA150)	TCERG1 CA150 TAF2S	2104381985151520	0.0713945	7.5
sp|P15428|PGDH_HUMAN	PGDH_HUMAN	15-hydroxyprostaglandin dehydrogenase [NAD(+)] (15-PGDH) (EC 1.1.1.141) (Eicosanoid/docosanoid dehydrogenase [NAD(+)]) (EC 1.1.1.-, EC 1.1.1.232) (Prostaglandin dehydrogenase 1) (Short chain dehydrogenase/reductase family 36C member 1)	HPGD PGDH1 SDR36C1	2073401894828070	0.0713945	7.5
sp|Q9NQG5|RPR1B_HUMAN	RPR1B_HUMAN	Regulation of nuclear pre-mRNA domain-containing protein 1B (Cell cycle-related and expression-elevated protein in tumor)	RPRD1B C20orf77 CREPT	2059581762286240	4.57886e-05	7.5
sp|Q63ZY3|KANK2_HUMAN	KANK2_HUMAN	KN motif and ankyrin repeat domain-containing protein 2 (Ankyrin repeat domain-containing protein 25) (Matrix-remodeling-associated protein 3) (SRC-1-interacting protein) (SIP) (SRC-interacting protein) (SRC1-interacting protein)	KANK2 ANKRD25 KIAA1518 MXRA3 SIP	2054529000944410	0.0713945	7.5
sp|O95487|SC24B_HUMAN	SC24B_HUMAN	Protein transport protein Sec24B (SEC24-related protein B)	SEC24B	2044103544641850	0.0713945	7.5
sp|Q7L014|DDX46_HUMAN	DDX46_HUMAN	Probable ATP-dependent RNA helicase DDX46 (EC 3.6.4.13) (DEAD box protein 46) (PRP5 homolog)	DDX46 KIAA0801	2005850937639210	0.0366599	7.5
sp|P52789|HXK2_HUMAN	HXK2_HUMAN	Hexokinase-2 (EC 2.7.1.1) (Hexokinase type II) (HK II) (Hexokinase-B) (Muscle form hexokinase)	HK2	1970389621048040	0.0713945	7.5
sp|Q9NR30|DDX21_HUMAN	DDX21_HUMAN	Nucleolar RNA helicase 2 (EC 3.6.4.13) (DEAD box protein 21) (Gu-alpha) (Nucleolar RNA helicase Gu) (Nucleolar RNA helicase II) (RH II/Gu)	DDX21	1967133661345900	0.0713945	7.5
sp|Q8IYI6|EXOC8_HUMAN	EXOC8_HUMAN	Exocyst complex component 8 (Exocyst complex 84 kDa subunit)	EXOC8	1869643516447910	0.0713945	7.5
sp|Q12873|CHD3_HUMAN	CHD3_HUMAN	Chromodomain-helicase-DNA-binding protein 3 (CHD-3) (EC 3.6.4.12) (ATP-dependent helicase CHD3) (Mi-2 autoantigen 240 kDa protein) (Mi2-alpha) (Zinc finger helicase) (hZFH)	CHD3	1842569310507820	0.0713945	7.5
sp|Q14839|CHD4_HUMAN	CHD4_HUMAN	Chromodomain-helicase-DNA-binding protein 4 (CHD-4) (EC 3.6.4.12) (ATP-dependent helicase CHD4) (Mi-2 autoantigen 218 kDa protein) (Mi2-beta)	CHD4	1842569310507820	0.0713945	7.5
sp|Q8TDI0|CHD5_HUMAN	CHD5_HUMAN	Chromodomain-helicase-DNA-binding protein 5 (CHD-5) (EC 3.6.4.12) (ATP-dependent helicase CHD5)	CHD5 KIAA0444	1842569310507820	0.0713945	7.5
sp|Q9Y383|LC7L2_HUMAN	LC7L2_HUMAN	Putative RNA-binding protein Luc7-like 2	LUC7L2 CGI-59 CGI-74	1807489379189760	0.0366599	7.5
sp|Q5T9A4|ATD3B_HUMAN	ATD3B_HUMAN	ATPase family AAA domain-containing protein 3B (AAA-TOB3)	ATAD3B KIAA1273 TOB3	1807488398186870	0.0366599	7.5
sp|P57740|NU107_HUMAN	NU107_HUMAN	Nuclear pore complex protein Nup107 (107 kDa nucleoporin) (Nucleoporin Nup107)	NUP107	1806848300754830	0.0112158	7.5
sp|Q6UY14|ATL4_HUMAN	ATL4_HUMAN	ADAMTS-like protein 4 (ADAMTSL-4) (Thrombospondin repeat-containing protein 1)	ADAMTSL4 TSRC1 PP1396 UNQ2803/PRO34012	1778600355620020	0.0366599	7.5
sp|Q14677|EPN4_HUMAN	EPN4_HUMAN	Clathrin interactor 1 (Clathrin-interacting protein localized in the trans-Golgi region) (Clint) (Enthoprotin) (Epsin-4) (Epsin-related protein) (EpsinR)	CLINT1 ENTH EPN4 EPNR KIAA0171	1763990136316880	0.0713945	7.5
sp|A8K2U0|A2ML1_HUMAN	A2ML1_HUMAN	Alpha-2-macroglobulin-like protein 1 (C3 and PZP-like alpha-2-macroglobulin domain-containing protein 9)	A2ML1 CPAMD9	1763990017650940	0.0713945	7.5
sp|P35658|NU214_HUMAN	NU214_HUMAN	Nuclear pore complex protein Nup214 (214 kDa nucleoporin) (Nucleoporin Nup214) (Protein CAN)	NUP214 CAIN CAN KIAA0023	1749588596177190	0.0713945	7.5
sp|P10586|PTPRF_HUMAN	PTPRF_HUMAN	Receptor-type tyrosine-protein phosphatase F (EC 3.1.3.48) (Leukocyte common antigen related) (LAR)	PTPRF LAR	1712835631476450	0.0713945	7.5
sp|Q96A33|CCD47_HUMAN	CCD47_HUMAN	PAT complex subunit CCDC47 (Calumin) (Coiled-coil domain-containing protein 47)	CCDC47 GK001 MSTP041 PSEC0077	1710840974339380	0.0366599	7.5
sp|Q9H9G7|AGO3_HUMAN	AGO3_HUMAN	Protein argonaute-3 (Argonaute3) (hAgo3) (EC 3.1.26.n2) (Argonaute RISC catalytic component 3) (Eukaryotic translation initiation factor 2C 3) (eIF-2C 3) (eIF2C 3)	AGO3 EIF2C3	1710840974339380	0.0366599	7.5
sp|Q9HCK5|AGO4_HUMAN	AGO4_HUMAN	Protein argonaute-4 (Argonaute4) (hAgo4) (Argonaute RISC catalytic component 4) (Eukaryotic translation initiation factor 2C 4) (eIF-2C 4) (eIF2C 4)	AGO4 EIF2C4 KIAA1567	1710840974339380	0.0366599	7.5
sp|Q9UL18|AGO1_HUMAN	AGO1_HUMAN	Protein argonaute-1 (Argonaute1) (hAgo1) (Argonaute RISC catalytic component 1) (Eukaryotic translation initiation factor 2C 1) (eIF-2C 1) (eIF2C 1) (Putative RNA-binding protein Q99)	AGO1 EIF2C1	1710840974339380	0.0366599	7.5
sp|Q96QR8|PURB_HUMAN	PURB_HUMAN	Transcriptional regulator protein Pur-beta (Purine-rich element-binding protein B)	PURB	1704932904054020	0.0366599	7.5
sp|Q9Y371|SHLB1_HUMAN	SHLB1_HUMAN	Endophilin-B1 (Bax-interacting factor 1) (Bif-1) (SH3 domain-containing GRB2-like protein B1)	SH3GLB1 KIAA0491 CGI-61	1704683994402330	0.0366599	7.5
sp|P43304|GPDM_HUMAN	GPDM_HUMAN	Glycerol-3-phosphate dehydrogenase, mitochondrial (GPD-M) (GPDH-M) (EC 1.1.5.3) (mitohondrial glycerophosphate dehydrogenase gene) (mGDH) (mtGPD)	GPD2	1667796991441750	0.0366599	7.5
sp|P52943|CRIP2_HUMAN	CRIP2_HUMAN	Cysteine-rich protein 2 (CRP-2) (Protein ESP1)	CRIP2 CRP2	1667796991441750	0.0366599	7.5
sp|Q00887|PSG9_HUMAN	PSG9_HUMAN	Pregnancy-specific beta-1-glycoprotein 9 (PS-beta-G-9) (PSBG-9) (Pregnancy-specific glycoprotein 9) (PS34) (Pregnancy-specific beta-1 glycoprotein B) (PS-beta-B) (Pregnancy-specific beta-1-glycoprotein 11) (PS-beta-G-11) (PSBG-11) (Pregnancy-specific glycoprotein 11) (Pregnancy-specific glycoprotein 7) (PSG7)	PSG9 PSG11	1665365289639130	0.0366599	7.5
sp|O43681|GET3_HUMAN	GET3_HUMAN	ATPase GET3 (EC 3.6.-.-) (Arsenical pump-driving ATPase) (Arsenite-stimulated ATPase) (Guided entry of tail-anchored proteins factor 3, ATPase) (Transmembrane domain recognition complex 40 kDa ATPase subunit) (hARSA-I) (hASNA-I)	GET3 ARSA ASNA1 TRC40	1656511121539140	0.0366599	7.5
sp|P42166|LAP2A_HUMAN	LAP2A_HUMAN	Lamina-associated polypeptide 2, isoform alpha (Thymopoietin isoform alpha) (TP alpha) (Thymopoietin-related peptide isoform alpha) (TPRP isoform alpha) [Cleaved into: Thymopoietin (TP) (Splenin); Thymopentin (TP5)]	TMPO LAP2	1651866659941420	0.0112158	7.5
sp|P42167|LAP2B_HUMAN	LAP2B_HUMAN	Lamina-associated polypeptide 2, isoforms beta/gamma (Thymopoietin, isoforms beta/gamma) (TP beta/gamma) (Thymopoietin-related peptide isoforms beta/gamma) (TPRP isoforms beta/gamma) [Cleaved into: Thymopoietin (TP) (Splenin); Thymopentin (TP5)]	TMPO LAP2	1651866659941420	0.0112158	7.5
sp|P53007|TXTP_HUMAN	TXTP_HUMAN	Tricarboxylate transport protein, mitochondrial (Citrate transport protein) (CTP) (Mitochondrial citrate carrier) (CIC) (Solute carrier family 25 member 1) (Tricarboxylate carrier protein)	SLC25A1 SLC20A3	1642185550203590	0.0713945	7.5
sp|O60313|OPA1_HUMAN	OPA1_HUMAN	Dynamin-like 120 kDa protein, mitochondrial (EC 3.6.5.5) (Optic atrophy protein 1) [Cleaved into: Dynamin-like 120 kDa protein, form S1]	OPA1 KIAA0567	1632628694301330	0.0366599	7.5
sp|P17931|LEG3_HUMAN	LEG3_HUMAN	Galectin-3 (Gal-3) (35 kDa lectin) (Carbohydrate-binding protein 35) (CBP 35) (Galactose-specific lectin 3) (Galactoside-binding protein) (GALBP) (IgE-binding protein) (L-31) (Laminin-binding protein) (Lectin L-29) (Mac-2 antigen)	LGALS3 MAC2	1632628694301330	0.0366599	7.5
sp|Q96N66|MBOA7_HUMAN	MBOA7_HUMAN	Lysophospholipid acyltransferase 7 (LPLAT 7) (EC 2.3.1.-) (1-acylglycerophosphatidylinositol O-acyltransferase) (Bladder and breast carcinoma-overexpressed gene 1 protein) (Leukocyte receptor cluster member 4) (Lysophosphatidylinositol acyltransferase) (LPIAT) (Lyso-PI acyltransferase) (Membrane-bound O-acyltransferase domain-containing protein 7) (O-acyltransferase domain-containing protein 7) (…	MBOAT7 BB1 LENG4 OACT7	1632628694301330	0.0366599	7.5
sp|Q15459|SF3A1_HUMAN	SF3A1_HUMAN	Splicing factor 3A subunit 1 (SF3a120) (Spliceosome-associated protein 114) (SAP 114)	SF3A1 SAP114	1628402385997700	0.0366599	7.5
sp|P61421|VA0D1_HUMAN	VA0D1_HUMAN	V-type proton ATPase subunit d 1 (V-ATPase subunit d 1) (32 kDa accessory protein) (V-ATPase 40 kDa accessory protein) (V-ATPase AC39 subunit) (p39) (Vacuolar proton pump subunit d 1)	ATP6V0D1 ATP6D VPATPD	1628164257302200	0.0366599	7.5
sp|Q4KMQ2|ANO6_HUMAN	ANO6_HUMAN	Anoctamin-6 (Small-conductance calcium-activated nonselective cation channel) (SCAN channel) (Transmembrane protein 16F)	ANO6 TMEM16F	1626841859656510	0.0366599	7.5
sp|O43278|SPIT1_HUMAN	SPIT1_HUMAN	Kunitz-type protease inhibitor 1 (Hepatocyte growth factor activator inhibitor type 1) (HAI-1)	SPINT1 HAI1 UNQ223/PRO256	1494658501337830	0.0713945	7.5
sp|P08183|MDR1_HUMAN	MDR1_HUMAN	ATP-dependent translocase ABCB1 (ATP-binding cassette sub-family B member 1) (Multidrug resistance protein 1) (EC 7.6.2.2) (P-glycoprotein 1) (Phospholipid transporter ABCB1) (EC 7.6.2.1) (CD antigen CD243)	ABCB1 MDR1 PGY1	1494658501337830	0.0713945	7.5
sp|Q12959|DLG1_HUMAN	DLG1_HUMAN	Disks large homolog 1 (Synapse-associated protein 97) (SAP-97) (SAP97) (hDlg)	DLG1	1484977266248930	0.0366599	7.5
sp|Q13190|STX5_HUMAN	STX5_HUMAN	Syntaxin-5	STX5 STX5A	1469132122010690	0.0366599	7.5
sp|Q9H3P7|GCP60_HUMAN	GCP60_HUMAN	Golgi resident protein GCP60 (Acyl-CoA-binding domain-containing protein 3) (Golgi complex-associated protein 1) (GOCAP1) (Golgi phosphoprotein 1) (GOLPH1) (PBR- and PKA-associated protein 7) (Peripheral benzodiazepine receptor-associated protein PAP7) [Cleaved into: Golgi resident protein GCP60, N-terminally processed]	ACBD3 GCP60 GOCAP1 GOLPH1	1441050083409710	0.0366599	7.5
sp|Q9HCE1|MOV10_HUMAN	MOV10_HUMAN	Helicase MOV-10 (EC 3.6.4.13) (Armitage homolog) (Moloney leukemia virus 10 protein)	MOV10 KIAA1631	1440839308692400	0.0366599	7.5
sp|Q9H4G0|E41L1_HUMAN	E41L1_HUMAN	Band 4.1-like protein 1 (Erythrocyte membrane protein band 4.1-like 1) (Neuronal protein 4.1) (4.1N)	EPB41L1 KIAA0338	1435616771177280	0.0366599	7.5
sp|Q14683|SMC1A_HUMAN	SMC1A_HUMAN	Structural maintenance of chromosomes protein 1A (SMC protein 1A) (SMC-1-alpha) (SMC-1A) (Sb1.8)	SMC1A DXS423E KIAA0178 SB1.8 SMC1 SMC1L1	1406938734217590	0.0366599	7.5
sp|Q17R89|RHG44_HUMAN	RHG44_HUMAN	Rho GTPase-activating protein 44 (NPC-A-10) (Rho-type GTPase-activating protein RICH2) (RhoGAP interacting with CIP4 homologs protein 2) (RICH-2)	ARHGAP44 KIAA0672 RICH2	1406937682022200	0.0366599	7.5
sp|Q96IX5|ATPMK_HUMAN	ATPMK_HUMAN	ATP synthase membrane subunit K, mitochondrial (ATP synthase membrane subunit DAPIT, mitochondrial) (Diabetes-associated protein in insulin-sensitive tissues) (HCV F-transactivated protein 2) (Up-regulated during skeletal muscle growth protein 5)	ATP5MK ATP5MD DAPIT HCVFTP2 USMG5 PD04912	1354600122802690	0.0713945	7.5
sp|Q9BV38|WDR18_HUMAN	WDR18_HUMAN	WD repeat-containing protein 18	WDR18	1339508375405400	0.0366599	7.5
sp|Q7RTP0|NIPA1_HUMAN	NIPA1_HUMAN	Magnesium transporter NIPA1 (Non-imprinted in Prader-Willi/Angelman syndrome region protein 1) (Spastic paraplegia 6 protein)	NIPA1 SPG6	1320169180864750	0.0713945	7.5
sp|P14927|QCR7_HUMAN	QCR7_HUMAN	Cytochrome b-c1 complex subunit 7 (Complex III subunit 7) (Complex III subunit VII) (QP-C) (Ubiquinol-cytochrome c reductase complex 14 kDa protein)	UQCRB UQBP	1256604793875710	0.0366599	7.5
sp|Q8N488|RYBP_HUMAN	RYBP_HUMAN	RING1 and YY1-binding protein (Apoptin-associating protein 1) (APAP-1) (Death effector domain-associated factor) (DED-associated factor) (YY1 and E4TF1-associated factor 1)	RYBP DEDAF YEAF1	1237397312513110	0.00294381	7.5
sp|P10253|LYAG_HUMAN	LYAG_HUMAN	Lysosomal alpha-glucosidase (EC 3.2.1.20) (Acid maltase) (Aglucosidase alfa) [Cleaved into: 76 kDa lysosomal alpha-glucosidase; 70 kDa lysosomal alpha-glucosidase]	GAA	1207188189845470	0.0112158	7.5
sp|P62310|LSM3_HUMAN	LSM3_HUMAN	U6 snRNA-associated Sm-like protein LSm3	LSM3 MDS017	1184207276736010	0.0713945	7.5
sp|P22695|QCR2_HUMAN	QCR2_HUMAN	Cytochrome b-c1 complex subunit 2, mitochondrial (Complex III subunit 2) (Core protein II) (Ubiquinol-cytochrome-c reductase complex core protein 2)	UQCRC2	1175115035444680	0.00558478	7.5
sp|Q13243|SRSF5_HUMAN	SRSF5_HUMAN	Serine/arginine-rich splicing factor 5 (Delayed-early protein HRS) (Pre-mRNA-splicing factor SRP40) (Splicing factor, arginine/serine-rich 5)	SRSF5 HRS SFRS5 SRP40	1166378061864500	0.00558478	7.5
sp|Q96HH9|GRM2B_HUMAN	GRM2B_HUMAN	GRAM domain-containing protein 2B (HCV NS3-transactivated protein 2)	GRAMD2B GRAMD3 NS3TP2	1136938386103830	0.0713945	7.5
sp|Q9UQ35|SRRM2_HUMAN	SRRM2_HUMAN	Serine/arginine repetitive matrix protein 2 (300 kDa nuclear matrix antigen) (Serine/arginine-rich splicing factor-related nuclear matrix protein of 300 kDa) (SR-related nuclear matrix protein of 300 kDa) (Ser/Arg-related nuclear matrix protein of 300 kDa) (Splicing coactivator subunit SRm300) (Tax-responsive enhancer element-binding protein 803) (TaxREB803)	SRRM2 KIAA0324 SRL300 SRM300 HSPC075	1113278712952860	0.0713945	7.5
sp|P51665|PSMD7_HUMAN	PSMD7_HUMAN	26S proteasome non-ATPase regulatory subunit 7 (26S proteasome regulatory subunit RPN8) (26S proteasome regulatory subunit S12) (Mov34 protein homolog) (Proteasome subunit p40)	PSMD7 MOV34L	1064589720653420	0.0713945	7.5
sp|Q8WUF5|IASPP_HUMAN	IASPP_HUMAN	RelA-associated inhibitor (Inhibitor of ASPP protein) (Protein iASPP) (NFkB-interacting protein 1) (PPP1R13B-like protein)	PPP1R13L IASPP NKIP1 PPP1R13BL RAI	1064589720653420	0.0713945	7.5
sp|Q9Y639|NPTN_HUMAN	NPTN_HUMAN	Neuroplastin (Stromal cell-derived receptor 1) (SDR-1)	NPTN SDFR1 SDR1	1011896964813450	0.0713945	7.5
sp|Q5T2N8|ATD3C_HUMAN	ATD3C_HUMAN	ATPase family AAA domain-containing protein 3C	ATAD3C	1011531756902030	0.00558478	7.5
sp|O00203|AP3B1_HUMAN	AP3B1_HUMAN	AP-3 complex subunit beta-1 (Adaptor protein complex AP-3 subunit beta-1) (Adaptor-related protein complex 3 subunit beta-1) (Beta-3A-adaptin) (Clathrin assembly protein complex 3 beta-1 large chain)	AP3B1 ADTB3A	1006754621182830	0.0713945	7.5
sp|Q14151|SAFB2_HUMAN	SAFB2_HUMAN	Scaffold attachment factor B2 (SAF-B2)	SAFB2 KIAA0138	1006754621182830	0.0713945	7.5
sp|Q15424|SAFB1_HUMAN	SAFB1_HUMAN	Scaffold attachment factor B1 (SAF-B) (SAF-B1) (HSP27 estrogen response element-TATA box-binding protein) (HSP27 ERE-TATA-binding protein)	SAFB HAP HET SAFB1	1006754621182830	0.0713945	7.5
sp|P06756|ITAV_HUMAN	ITAV_HUMAN	Integrin alpha-V (Vitronectin receptor) (Vitronectin receptor subunit alpha) (CD antigen CD51) [Cleaved into: Integrin alpha-V heavy chain; Integrin alpha-V light chain]	ITGAV MSK8 VNRA VTNR	817041712491694	2.37703e-06	7.5
sp|Q9UH65|SWP70_HUMAN	SWP70_HUMAN	Switch-associated protein 70 (SWAP-70)	SWAP70 KIAA0640 HSPC321	794893875738689	0.0713945	7.5
sp|Q99959|PKP2_HUMAN	PKP2_HUMAN	Plakophilin-2	PKP2	610312017842322	7.87129e-07	7.5
sp|P62847|RS24_HUMAN	RS24_HUMAN	Small ribosomal subunit protein eS24 (40S ribosomal protein S24)	RPS24	342329686245688	0.280419	7.5
sp|P11387|TOP1_HUMAN	TOP1_HUMAN	DNA topoisomerase 1 (EC 5.6.2.1) (DNA topoisomerase I)	TOP1	273740418788105	0.000406169	7.5
sp|Q15075|EEA1_HUMAN	EEA1_HUMAN	Early endosome antigen 1 (Endosome-associated protein p162) (Zinc finger FYVE domain-containing protein 2)	EEA1 ZFYVE2	4.1811e+13	3.92477e-08	7.5
sp|Q86U42|PABP2_HUMAN	PABP2_HUMAN	Polyadenylate-binding protein 2 (PABP-2) (Poly(A)-binding protein 2) (Nuclear poly(A)-binding protein 1) (Poly(A)-binding protein II) (PABII) (Polyadenylate-binding nuclear protein 1)	PABPN1 PAB2 PABP2	2.77792e+13	3.41293e-07	7.5
sp|P36776|LONM_HUMAN	LONM_HUMAN	Lon protease homolog, mitochondrial (EC 3.4.21.53) (LONHs) (Lon protease-like protein) (LONP) (Mitochondrial ATP-dependent protease Lon) (Serine protease 15)	LONP1 PRSS15	1.43842e+13	0.000110873	7.5
sp|Q8NBN7|RDH13_HUMAN	RDH13_HUMAN	Retinol dehydrogenase 13 (EC 1.1.1.300) (Short chain dehydrogenase/reductase family 7C member 3)	RDH13 SDR7C3 PSEC0082 UNQ736/PRO1430	6.75292e+12	0.0713945	7.5
sp|Q9Y6M1|IF2B2_HUMAN	IF2B2_HUMAN	Insulin-like growth factor 2 mRNA-binding protein 2 (IGF2 mRNA-binding protein 2) (IMP-2) (Hepatocellular carcinoma autoantigen p62) (IGF-II mRNA-binding protein 2) (VICKZ family member 2)	IGF2BP2 IMP2 VICKZ2	5.12009e+12	0.00111707	7.5
sp|Q08379|GOGA2_HUMAN	GOGA2_HUMAN	Golgin subfamily A member 2 (130 kDa cis-Golgi matrix protein) (GM130) (GM130 autoantigen) (Golgin-95)	GOLGA2	3.86508e+12	0.00748944	7.5
sp|O00483|NDUA4_HUMAN	NDUA4_HUMAN	Cytochrome c oxidase subunit NDUFA4 (Complex I-MLRQ) (CI-MLRQ) (NADH-ubiquinone oxidoreductase MLRQ subunit)	NDUFA4	3.81367e+12	0.00748944	7.5
sp|Q9GZY8|MFF_HUMAN	MFF_HUMAN	Mitochondrial fission factor	MFF C2orf33 AD030 AD033 GL004	3.59249e+12	0.0713945	7.5
sp|Q9UL25|RAB21_HUMAN	RAB21_HUMAN	Ras-related protein Rab-21	RAB21 KIAA0118	1.90509e+12	0.0713945	7.5
sp|Q9ULD0|OGDHL_HUMAN	OGDHL_HUMAN	2-oxoglutarate dehydrogenase-like, mitochondrial (EC 1.2.4.2) (2-oxoglutarate dehydrogenase complex component E1-like) (OGDC-E1-like) (Alpha-ketoglutarate dehydrogenase-like)	OGDHL KIAA1290	1.6089e+12	5.6987e-07	7.5
sp|P54920|SNAA_HUMAN	SNAA_HUMAN	Alpha-soluble NSF attachment protein (SNAP-alpha) (N-ethylmaleimide-sensitive factor attachment protein alpha)	NAPA SNAPA	8.85046e+11	0.00270907	7.5
sp|Q15427|SF3B4_HUMAN	SF3B4_HUMAN	Splicing factor 3B subunit 4 (Pre-mRNA-splicing factor SF3b 49 kDa subunit) (Spliceosome-associated protein 49) (SAP 49)	SF3B4 SAP49	7.15143e+11	0.0713945	7.5
sp|Q9Y2H5|PKHA6_HUMAN	PKHA6_HUMAN	Pleckstrin homology domain-containing family A member 6 (PH domain-containing family A member 6) (Phosphoinositol 3-phosphate-binding protein 3) (PEPP-3)	PLEKHA6 KIAA0969 PEPP3	7.05756e+11	0.0713945	7.5
sp|O15229|KMO_HUMAN	KMO_HUMAN	Kynurenine 3-monooxygenase (EC 1.14.13.9) (Kynurenine 3-hydroxylase)	KMO	7.02583e+11	0.0713945	7.5
sp|Q8TDX7|NEK7_HUMAN	NEK7_HUMAN	Serine/threonine-protein kinase Nek7 (EC 2.7.11.34) (Never in mitosis A-related kinase 7) (NimA-related protein kinase 7)	NEK7	7.02583e+11	0.0713945	7.5
sp|O75439|MPPB_HUMAN	MPPB_HUMAN	Mitochondrial-processing peptidase subunit beta (EC 3.4.24.64) (Beta-MPP) (P-52)	PMPCB MPPB	6.60827e+11	0.000109545	7.5
sp|Q15006|EMC2_HUMAN	EMC2_HUMAN	ER membrane protein complex subunit 2 (Tetratricopeptide repeat protein 35) (TPR repeat protein 35)	EMC2 KIAA0103 TTC35	4.81411e+11	4.33478e-05	7.5
sp|P18031|PTN1_HUMAN	PTN1_HUMAN	Tyrosine-protein phosphatase non-receptor type 1 (EC 3.1.3.48) (Protein-tyrosine phosphatase 1B) (PTP-1B)	PTPN1 PTP1B	3.7907e+11	1.68523e-06	7.5
sp|P0C7P4|UCRIL_HUMAN	UCRIL_HUMAN	Putative cytochrome b-c1 complex subunit Rieske-like protein 1 (Ubiquinol-cytochrome c reductase Rieske iron-sulfur subunit pseudogene 1)	UQCRFS1P1 UQCRFSL1	2.44655e+11	8.68462e-06	7.5
sp|P47985|UCRI_HUMAN	UCRI_HUMAN	Cytochrome b-c1 complex subunit Rieske, mitochondrial (EC 7.1.1.8) (Complex III subunit 5) (Cytochrome b-c1 complex subunit 5) (Rieske iron-sulfur protein) (RISP) (Rieske protein UQCRFS1) (Ubiquinol-cytochrome c reductase iron-sulfur subunit) [Cleaved into: Cytochrome b-c1 complex subunit 9 (Su9) (Subunit 9) (8 kDa subunit 9) (Complex III subunit IX) (Cytochrome b-c1 complex subunit 11) (UQCRFS1 …	UQCRFS1	2.44655e+11	8.68462e-06	7.5
sp|Q5JTV8|TOIP1_HUMAN	TOIP1_HUMAN	Torsin-1A-interacting protein 1 (Lamin-associated protein 1B) (LAP1B)	TOR1AIP1 LAP1	2.00855e+11	9.32528e-05	7.5
sp|Q14498|RBM39_HUMAN	RBM39_HUMAN	RNA-binding protein 39 (CAPER alpha) (CAPERalpha) (Hepatocellular carcinoma protein 1) (RNA-binding motif protein 39) (RNA-binding region-containing protein 2) (Splicing factor HCC1)	RBM39 HCC1 RNPC2	1.61726e+11	0.000253478	7.5
sp|Q9UKS6|PACN3_HUMAN	PACN3_HUMAN	Protein kinase C and casein kinase substrate in neurons protein 3 (SH3 domain-containing protein 6511)	PACSIN3	9.95541e+10	0.000214474	7.5
sp|Q5KU26|COL12_HUMAN	COL12_HUMAN	Collectin-12 (Collectin placenta protein 1) (CL-P1) (hCL-P1) (Nurse cell scavenger receptor 2) (Scavenger receptor class A member 4) (Scavenger receptor with C-type lectin)	COLEC12 CLP1 NSR2 SCARA4 SRCL	4.03515e+10	6.41759e-08	7.5
sp|P41091|IF2G_HUMAN	IF2G_HUMAN	Eukaryotic translation initiation factor 2 subunit 3 (EC 3.6.5.3) (Eukaryotic translation initiation factor 2 subunit gamma X) (eIF2-gamma X) (eIF2gX)	EIF2S3 EIF2G	3.50773e+10	0.00551855	7.5
sp|Q8IZL8|PELP1_HUMAN	PELP1_HUMAN	Proline-, glutamic acid- and leucine-rich protein 1 (Modulator of non-genomic activity of estrogen receptor) (Transcription factor HMX3)	PELP1 HMX3 MNAR	2.44943e+10	0.000588328	7.5
sp|P27338|AOFB_HUMAN	AOFB_HUMAN	Amine oxidase [flavin-containing] B (EC 1.4.3.21) (EC 1.4.3.4) (Monoamine oxidase type B) (MAO-B)	MAOB	2.08433e+10	4.62463e-06	7.5
sp|Q9UNL2|SSRG_HUMAN	SSRG_HUMAN	Translocon-associated protein subunit gamma (TRAP-gamma) (Signal sequence receptor subunit gamma) (SSR-gamma)	SSR3 TRAPG	2.03756e+10	0.00219934	7.5
sp|Q86TG7|PEG10_HUMAN	PEG10_HUMAN	Retrotransposon-derived protein PEG10 (Embryonal carcinoma differentiation-regulated protein) (Mammalian retrotransposon-derived protein 2) (Myelin expression factor 3-like protein 1) (MEF3-like protein 1) (Paternally expressed gene 10 protein) (Retrotransposon gag domain-containing protein 3) (Retrotransposon-derived gag-like polyprotein) (Ty3/Gypsy-like protein)	PEG10 EDR KIAA1051e MAR2 MART2 MEF3L1 RGAG3	1.77336e+10	4.57886e-05	7.5
sp|O14787|TNPO2_HUMAN	TNPO2_HUMAN	Transportin-2 (Karyopherin beta-2b)	TNPO2	1.74624e+10	4.80435e-06	7.5
sp|Q13454|TUSC3_HUMAN	TUSC3_HUMAN	Tumor suppressor candidate 3 (Dolichyl-diphosphooligosaccharide--protein glycosyltransferase subunit TUSC3) (Oligosaccharyl transferase subunit TUSC3) (Magnesium uptake/transporter TUSC3) (Protein N33)	TUSC3 N33	1.71695e+10	0.000418761	7.5
sp|Q8N1F7|NUP93_HUMAN	NUP93_HUMAN	Nuclear pore complex protein Nup93 (93 kDa nucleoporin) (Nucleoporin Nup93)	NUP93 KIAA0095	1.6471e+10	6.82612e-15	7.5
sp|Q13046|PSG7_HUMAN	PSG7_HUMAN	Pregnancy-specific beta-1-glycoprotein 7 (PS-beta-G-7) (PSBG-7) (Pregnancy-specific glycoprotein 7)	PSG7	1.58754e+10	4.80435e-06	7.5
sp|Q9Y6E2|5MP1_HUMAN	5MP1_HUMAN	eIF5-mimic protein 1 (Basic leucine zipper and W2 domain-containing protein 2)	BZW2 5MP1 HSPC028 MSTP017	1.58753e+10	4.80435e-06	7.5
sp|P14060|3BHS1_HUMAN	3BHS1_HUMAN	3 beta-hydroxysteroid dehydrogenase/Delta 5-->4-isomerase type 1 (3 beta-hydroxysteroid dehydrogenase/Delta 5-->4-isomerase type I) (3-beta-HSD I) (3-beta-hydroxy-5-ene steroid dehydrogenase) (3-beta-hydroxy-Delta(5)-steroid dehydrogenase) (EC 1.1.1.145) (3-beta-hydroxysteroid 3-dehydrogenase) (EC 1.1.1.270) (Delta-5-3-ketosteroid isomerase) (Dihydrotestosterone oxidoreductase) (EC 1.1.1.210) (St…	HSD3B1 3BH HSDB3A	1.31803e+10	3.99271e-36	7.5
sp|Q9H8Y8|GORS2_HUMAN	GORS2_HUMAN	Golgi reassembly-stacking protein 2 (GRS2) (Golgi phosphoprotein 6) (GOLPH6) (Golgi reassembly-stacking protein of 55 kDa) (GRASP55) (p59)	GORASP2 GOLPH6	1.21323e+10	0.0102484	7.5
sp|Q14160|SCRIB_HUMAN	SCRIB_HUMAN	Protein scribble homolog (Scribble) (hScrib) (Protein LAP4)	SCRIB CRIB1 KIAA0147 LAP4 SCRB1 VARTUL	6.23511e+09	2.83675e-05	7.5
sp|P55010|IF5_HUMAN	IF5_HUMAN	Eukaryotic translation initiation factor 5 (eIF-5)	EIF5	4.43566e+09	0.000421814	7.5
sp|P26439|3BHS2_HUMAN	3BHS2_HUMAN	3 beta-hydroxysteroid dehydrogenase/Delta 5-->4-isomerase type 2 (3 beta-hydroxysteroid dehydrogenase/Delta 5-->4-isomerase type II) (3-beta-HSD II) (3-beta-HSD adrenal and gonadal type) [Includes: 3-beta-hydroxy-Delta(5)-steroid dehydrogenase (EC 1.1.1.145) (3-beta-hydroxy-5-ene steroid dehydrogenase) (Progesterone reductase); Steroid Delta-isomerase (EC 5.3.3.1) (Delta-5-3-ketosteroid isomerase…	HSD3B2 HSDB3B	4.42401e+09	1.09061e-32	7.5
sp|Q16557|PSG3_HUMAN	PSG3_HUMAN	Pregnancy-specific beta-1-glycoprotein 3 (PS-beta-G-3) (PSBG-3) (Pregnancy-specific glycoprotein 3) (Carcinoembryonic antigen SG5)	PSG3	3.01016e+09	0.00143692	7.5
sp|P61081|UBC12_HUMAN	UBC12_HUMAN	NEDD8-conjugating enzyme Ubc12 (EC 2.3.2.34) (NEDD8 carrier protein) (Ubiquitin-conjugating enzyme E2 M)	UBE2M UBC12	2.79394e+09	0.00471412	7.5
sp|P80365|DHI2_HUMAN	DHI2_HUMAN	11-beta-hydroxysteroid dehydrogenase type 2 (11-DH2) (11-beta-HSD2) (EC 1.1.1.-) (11-beta-hydroxysteroid dehydrogenase type II) (11-HSD type II) (11-beta-HSD type II) (Corticosteroid 11-beta-dehydrogenase isozyme 2) (NAD-dependent 11-beta-hydroxysteroid dehydrogenase) (Short chain dehydrogenase/reductase family 9C member 3)	HSD11B2 HSD11K SDR9C3	2.34532e+09	1.51091e-38	7.5
sp|A1L0T0|HACL2_HUMAN	HACL2_HUMAN	2-hydroxyacyl-CoA lyase 2 (EC 4.1.2.-) (Acetolactate synthase-like protein) (IlvB-like protein)	ILVBL AHAS HACL2	2.20337e+09	2.79156e-18	7.5
sp|Q96EP5|DAZP1_HUMAN	DAZP1_HUMAN	DAZ-associated protein 1 (Deleted in azoospermia-associated protein 1)	DAZAP1	2.17394e+09	0.000640334	7.5
sp|Q9P0L0|VAPA_HUMAN	VAPA_HUMAN	Vesicle-associated membrane protein-associated protein A (VAMP-A) (VAMP-associated protein A) (VAP-A) (33 kDa VAMP-associated protein) (VAP-33)	VAPA VAP33	2.16354e+09	0.0104059	7.5
sp|P60508|SYCY2_HUMAN	SYCY2_HUMAN	Syncytin-2 (Endogenous retrovirus group FRD member 1) (Envelope polyprotein) (HERV-FRD) (HERV-FRD_6p24.1 provirus ancestral Env polyprotein) [Cleaved into: Surface protein (SU); Transmembrane protein (TM)]	ERVFRD-1 ERVFRDE1 UNQ6191/PRO20218	2.13221e+09	2.72507e-08	7.5
sp|P11464|PSG1_HUMAN	PSG1_HUMAN	Pregnancy-specific beta-1-glycoprotein 1 (PS-beta-G-1) (PSBG-1) (Pregnancy-specific glycoprotein 1) (CD66 antigen-like family member F) (Fetal liver non-specific cross-reactive antigen 1/2) (FL-NCA-1/2) (PSG95) (Pregnancy-specific beta-1 glycoprotein C/D) (PS-beta-C/D) (CD antigen CD66f)	PSG1 B1G1 PSBG1 PSGGA	2.13009e+09	2.61942e-07	7.5
sp|Q8N163|CCAR2_HUMAN	CCAR2_HUMAN	Cell cycle and apoptosis regulator protein 2 (Cell division cycle and apoptosis regulator protein 2) (DBIRD complex subunit KIAA1967) (Deleted in breast cancer gene 1 protein) (DBC-1) (DBC.1) (NET35) (p30 DBC)	CCAR2 DBC1 KIAA1967	2.07057e+09	6.85481e-07	7.5
sp|P29474|NOS3_HUMAN	NOS3_HUMAN	Nitric oxide synthase 3 (EC 1.14.13.39) (Constitutive NOS) (cNOS) (EC-NOS) (NOS type III) (NOSIII) (Nitric oxide synthase, endothelial) (Endothelial NOS) (eNOS)	NOS3	2.03324e+09	6.46116e-11	7.5
sp|Q00765|REEP5_HUMAN	REEP5_HUMAN	Receptor expression-enhancing protein 5 (Polyposis locus protein 1) (Protein TB2)	REEP5 C5orf18 DP1 TB2	1.99065e+09	6.91035e-08	7.5
sp|Q96EC8|YIPF6_HUMAN	YIPF6_HUMAN	Protein YIPF6 (YIP1 family member 6)	YIPF6	1.93716e+09	0.000689286	7.5
sp|O95817|BAG3_HUMAN	BAG3_HUMAN	BAG family molecular chaperone regulator 3 (BAG-3) (Bcl-2-associated athanogene 3) (Bcl-2-binding protein Bis) (Docking protein CAIR-1)	BAG3 BIS	1.9117e+09	1.14601e-06	7.5
sp|Q9BVL2|NUP58_HUMAN	NUP58_HUMAN	Nucleoporin p58/p45 (58 kDa nucleoporin) (Nucleoporin-like protein 1)	NUP58 KIAA0410 NUPL1	1.87425e+09	0.000316749	7.5
sp|Q92520|FAM3C_HUMAN	FAM3C_HUMAN	Protein FAM3C (Interleukin-like EMT inducer)	FAM3C ILEI GS3786	1.87372e+09	0.000316749	7.5
sp|P10415|BCL2_HUMAN	BCL2_HUMAN	Apoptosis regulator Bcl-2	BCL2	1.83814e+09	0.000737111	7.5
sp|Q15005|SPCS2_HUMAN	SPCS2_HUMAN	Signal peptidase complex subunit 2 (Microsomal signal peptidase 25 kDa subunit) (SPase 25 kDa subunit)	SPCS2 KIAA0102 SPC25	1.83814e+09	0.000737111	7.5
sp|P18827|SDC1_HUMAN	SDC1_HUMAN	Syndecan-1 (SYND1) (CD antigen CD138)	SDC1 SDC	1.83814e+09	0.000737111	7.5
sp|Q99460|PSMD1_HUMAN	PSMD1_HUMAN	26S proteasome non-ATPase regulatory subunit 1 (26S proteasome regulatory subunit RPN2) (26S proteasome regulatory subunit S1) (26S proteasome subunit p112)	PSMD1	1.61851e+09	0.00466677	7.5
sp|P53680|AP2S1_HUMAN	AP2S1_HUMAN	AP-2 complex subunit sigma (Adaptor protein complex AP-2 subunit sigma) (Adaptor-related protein complex 2 subunit sigma) (Clathrin assembly protein 2 sigma small chain) (Clathrin coat assembly protein AP17) (Clathrin coat-associated protein AP17) (HA2 17 kDa subunit) (Plasma membrane adaptor AP-2 17 kDa protein) (Sigma2-adaptin)	AP2S1 AP17 CLAPS2	1.59489e+09	0.0105739	7.5
sp|Q8NCA5|FA98A_HUMAN	FA98A_HUMAN	Protein FAM98A	FAM98A	1.48217e+09	0.000103389	7.5
sp|Q9NRR5|UBQL4_HUMAN	UBQL4_HUMAN	Ubiquilin-4 (Ataxin-1 interacting ubiquitin-like protein) (A1Up) (Ataxin-1 ubiquitin-like-interacting protein A1U) (Connexin43-interacting protein of 75 kDa) (CIP75)	UBQLN4 C1orf6 CIP75 UBIN	1.48217e+09	0.000103389	7.5
sp|Q9UHD9|UBQL2_HUMAN	UBQL2_HUMAN	Ubiquilin-2 (Chap1) (DSK2 homolog) (Protein linking IAP with cytoskeleton 2) (PLIC-2) (hPLIC-2) (Ubiquitin-like product Chap1/Dsk2)	UBQLN2 N4BP4 PLIC2 HRIHFB2157	1.48217e+09	0.000103389	7.5
sp|Q9UMX0|UBQL1_HUMAN	UBQL1_HUMAN	Ubiquilin-1 (Protein linking IAP with cytoskeleton 1) (PLIC-1) (hPLIC-1)	UBQLN1 DA41 PLIC1	1.48217e+09	0.000103389	7.5
sp|Q9UBV2|SE1L1_HUMAN	SE1L1_HUMAN	Protein sel-1 homolog 1 (Suppressor of lin-12-like protein 1) (Sel-1L)	SEL1L TSA305 UNQ128/PRO1063	1.46198e+09	2.03033e-10	7.5
sp|Q9BV40|VAMP8_HUMAN	VAMP8_HUMAN	Vesicle-associated membrane protein 8 (VAMP-8) (Endobrevin) (EDB)	VAMP8	1.40248e+09	0.000103389	7.5
sp|Q6BCY4|NB5R2_HUMAN	NB5R2_HUMAN	NADH-cytochrome b5 reductase 2 (b5R.2) (EC 1.6.2.2)	CYB5R2	1.3314e+09	0.000977844	7.5
sp|Q14257|RCN2_HUMAN	RCN2_HUMAN	Reticulocalbin-2 (Calcium-binding protein ERC-55) (E6-binding protein) (E6BP)	RCN2 ERC55	1.2992e+09	5.58818e-13	7.5
sp|P43363|MAGAA_HUMAN	MAGAA_HUMAN	Melanoma-associated antigen 10 (Cancer/testis antigen 1.10) (CT1.10) (MAGE-10 antigen)	MAGEA10 MAGE10	1.2831e+09	3.34025e-07	7.5
sp|Q96HY6|DDRGK_HUMAN	DDRGK_HUMAN	DDRGK domain-containing protein 1 (Dashurin) (UFM1-binding and PCI domain-containing protein 1)	DDRGK1 C20orf116 UFBP1	1.20891e+09	6.68861e-10	7.5
sp|Q96LJ7|DHRS1_HUMAN	DHRS1_HUMAN	Dehydrogenase/reductase SDR family member 1 (EC 1.1.1.-) (Short chain dehydrogenase/reductase family 19C member 1) (Protein SDR19C1)	DHRS1 SDR19C1	1.1572e+09	0.00105197	7.5
sp|P42356|PI4KA_HUMAN	PI4KA_HUMAN	Phosphatidylinositol 4-kinase alpha (PI4-kinase alpha) (PI4K-alpha) (PtdIns-4-kinase alpha) (EC 2.7.1.67) (Phosphatidylinositol 4-Kinase III alpha)	PI4KA PIK4 PIK4CA	1.09402e+09	5.99823e-06	7.5
sp|P20020|AT2B1_HUMAN	AT2B1_HUMAN	Plasma membrane calcium-transporting ATPase 1 (EC 7.2.2.10) (Plasma membrane calcium ATPase isoform 1) (PMCA1) (Plasma membrane calcium pump isoform 1)	ATP2B1 PMCA1	1.09402e+09	5.99823e-06	7.5
sp|P23634|AT2B4_HUMAN	AT2B4_HUMAN	Plasma membrane calcium-transporting ATPase 4 (PMCA4) (EC 7.2.2.10) (Matrix-remodeling-associated protein 1) (Plasma membrane calcium ATPase isoform 4) (Plasma membrane calcium pump isoform 4)	ATP2B4 ATP2B2 MXRA1	1.09402e+09	5.99823e-06	7.5
sp|Q01814|AT2B2_HUMAN	AT2B2_HUMAN	Plasma membrane calcium-transporting ATPase 2 (PMCA2) (EC 7.2.2.10) (Plasma membrane calcium ATPase isoform 2) (Plasma membrane calcium pump isoform 2)	ATP2B2 PMCA2	1.09402e+09	5.99823e-06	7.5
sp|Q16720|AT2B3_HUMAN	AT2B3_HUMAN	Plasma membrane calcium-transporting ATPase 3 (PMCA3) (EC 7.2.2.10) (Plasma membrane calcium ATPase isoform 3) (Plasma membrane calcium pump isoform 3)	ATP2B3	1.09402e+09	5.99823e-06	7.5
sp|P02786|TFR1_HUMAN	TFR1_HUMAN	Transferrin receptor protein 1 (TR) (TfR) (TfR1) (Trfr) (T9) (p90) (CD antigen CD71) [Cleaved into: Transferrin receptor protein 1, serum form (sTfR)]	TFRC	1.08497e+09	8.4389e-47	7.5
sp|O00425|IF2B3_HUMAN	IF2B3_HUMAN	Insulin-like growth factor 2 mRNA-binding protein 3 (IGF2 mRNA-binding protein 3) (IMP-3) (IGF-II mRNA-binding protein 3) (KH domain-containing protein overexpressed in cancer) (hKOC) (VICKZ family member 3)	IGF2BP3 IMP3 KOC1 VICKZ3	1.07752e+09	3.55572e-17	7.5
sp|P10696|PPBN_HUMAN	PPBN_HUMAN	Alkaline phosphatase, germ cell type (EC 3.1.3.1) (ALP-1) (Alkaline phosphatase Nagao isozyme) (Alkaline phosphatase, placental-like) (Germ cell alkaline phosphatase) (GCAP) (Placental alkaline phosphatase-like) (PLAP-like)	ALPG ALPPL ALPPL2	1.05487e+09	1.48402e-32	7.5
sp|O15173|PGRC2_HUMAN	PGRC2_HUMAN	Membrane-associated progesterone receptor component 2 (Progesterone membrane-binding protein) (Steroid receptor protein DG6)	PGRMC2 DG6 PMBP	1.02501e+09	2.88078e-13	7.5
sp|Q9UN86|G3BP2_HUMAN	G3BP2_HUMAN	Ras GTPase-activating protein-binding protein 2 (G3BP-2) (GAP SH3 domain-binding protein 2)	G3BP2 KIAA0660	9.95351e+08	0.00501934	7.5
sp|P08648|ITA5_HUMAN	ITA5_HUMAN	Integrin alpha-5 (CD49 antigen-like family member E) (Fibronectin receptor subunit alpha) (Integrin alpha-F) (VLA-5) (CD antigen CD49e) [Cleaved into: Integrin alpha-5 heavy chain; Integrin alpha-5 light chain]	ITGA5 FNRA	8.5638e+08	3.45215e-05	7.5
sp|Q9UHB9|SRP68_HUMAN	SRP68_HUMAN	Signal recognition particle subunit SRP68 (SRP68) (Signal recognition particle 68 kDa protein)	SRP68	8.39101e+08	1.18325e-05	7.5
sp|P00533|EGFR_HUMAN	EGFR_HUMAN	Epidermal growth factor receptor (EC 2.7.10.1) (Proto-oncogene c-ErbB-1) (Receptor tyrosine-protein kinase erbB-1)	EGFR ERBB ERBB1 HER1	8.31119e+08	1.13637e-11	7.5
sp|Q92896|GSLG1_HUMAN	GSLG1_HUMAN	Golgi apparatus protein 1 (CFR-1) (Cysteine-rich fibroblast growth factor receptor) (E-selectin ligand 1) (ESL-1) (Golgi sialoglycoprotein MG-160)	GLG1 CFR1 ESL1 MG160	7.89201e+08	3.28833e-05	7.5
sp|Q52LJ0|FA98B_HUMAN	FA98B_HUMAN	Protein FAM98B	FAM98B	7.86605e+08	2.2627e-05	7.5
sp|P12830|CADH1_HUMAN	CADH1_HUMAN	Cadherin-1 (CAM 120/80) (Epithelial cadherin) (E-cadherin) (Uvomorulin) (CD antigen CD324) [Cleaved into: E-Cad/CTF1; E-Cad/CTF2; E-Cad/CTF3]	CDH1 CDHE UVO	7.47149e+08	2.2627e-05	7.5
sp|P36957|ODO2_HUMAN	ODO2_HUMAN	Dihydrolipoyllysine-residue succinyltransferase component of 2-oxoglutarate dehydrogenase complex, mitochondrial (EC 2.3.1.61) (2-oxoglutarate dehydrogenase complex component E2) (OGDC-E2) (Dihydrolipoamide succinyltransferase component of 2-oxoglutarate dehydrogenase complex) (E2K)	DLST DLTS	7.45319e+08	4.64144e-08	7.5
sp|P16144|ITB4_HUMAN	ITB4_HUMAN	Integrin beta-4 (GP150) (CD antigen CD104)	ITGB4	6.91568e+08	1.05022e-19	7.5
sp|Q92616|GCN1_HUMAN	GCN1_HUMAN	Stalled ribosome sensor GCN1 (GCN1 eIF-2-alpha kinase activator homolog) (GCN1-like protein 1) (General control of amino-acid synthesis 1-like protein 1) (Translational activator GCN1) (HsGCN1)	GCN1 GCN1L1 KIAA0219	6.75918e+08	4.52137e-07	7.5
sp|Q92621|NU205_HUMAN	NU205_HUMAN	Nuclear pore complex protein Nup205 (205 kDa nucleoporin) (Nucleoporin Nup205)	NUP205 C7orf14 KIAA0225	6.70389e+08	1.35581e-10	7.5
sp|P35573|GDE_HUMAN	GDE_HUMAN	Glycogen debranching enzyme (Glycogen debrancher) [Includes: 4-alpha-glucanotransferase (EC 2.4.1.25) (Oligo-1,4-1,4-glucantransferase); Amylo-alpha-1,6-glucosidase (Amylo-1,6-glucosidase) (EC 3.2.1.33) (Dextrin 6-alpha-D-glucosidase)]	AGL GDE	6.62211e+08	1.49913e-08	7.5
sp|Q9Y4K1|CRBG1_HUMAN	CRBG1_HUMAN	Beta/gamma crystallin domain-containing protein 1 (Absent in melanoma 1 protein)	CRYBG1 AIM1	6.55236e+08	7.56837e-05	7.5
sp|P60228|EIF3E_HUMAN	EIF3E_HUMAN	Eukaryotic translation initiation factor 3 subunit E (eIF3e) (Eukaryotic translation initiation factor 3 subunit 6) (Viral integration site protein INT-6 homolog) (eIF-3 p48)	EIF3E EIF3S6 INT6	6.55235e+08	7.56837e-05	7.5
sp|Q00013|EM55_HUMAN	EM55_HUMAN	55 kDa erythrocyte membrane protein (p55) (Membrane protein, palmitoylated 1)	MPP1 DXS552E EMP55	6.50545e+08	7.56837e-05	7.5
sp|Q4VXU2|PAP1L_HUMAN	PAP1L_HUMAN	Polyadenylate-binding protein 1-like	PABPC1L C20orf119	6.44408e+08	7.87129e-07	7.5
sp|Q16881|TRXR1_HUMAN	TRXR1_HUMAN	Thioredoxin reductase 1, cytoplasmic (TR) (EC 1.8.1.9) (Gene associated with retinoic and interferon-induced mortality 12 protein) (GRIM-12) (Gene associated with retinoic and IFN-induced mortality 12 protein) (KM-102-derived reductase-like factor) (Peroxidase TXNRD1) (EC 1.11.1.2) (Thioredoxin reductase TR1)	TXNRD1 GRIM12 KDRF	6.39428e+08	8.83491e-05	7.5
sp|Q9NR46|SHLB2_HUMAN	SHLB2_HUMAN	Endophilin-B2 (SH3 domain-containing GRB2-like protein B2)	SH3GLB2 KIAA1848 PP578	6.20232e+08	1.14026e-06	7.5
sp|Q9BTT6|LRRC1_HUMAN	LRRC1_HUMAN	Leucine-rich repeat-containing protein 1 (LANO adapter protein) (LAP and no PDZ protein)	LRRC1 LANO	6.18045e+08	1.07401e-07	7.5
sp|P08621|RU17_HUMAN	RU17_HUMAN	U1 small nuclear ribonucleoprotein 70 kDa (U1 snRNP 70 kDa) (U1-70K) (snRNP70)	SNRNP70 RNPU1Z RPU1 SNRP70 U1AP1	6.00134e+08	0.000169506	7.5
sp|P05549|AP2A_HUMAN	AP2A_HUMAN	Transcription factor AP-2-alpha (AP2-alpha) (AP-2 transcription factor) (Activating enhancer-binding protein 2-alpha) (Activator protein 2) (AP-2)	TFAP2A AP2TF TFAP2	5.98588e+08	0.00668493	7.5
sp|Q92754|AP2C_HUMAN	AP2C_HUMAN	Transcription factor AP-2 gamma (AP2-gamma) (Activating enhancer-binding protein 2 gamma) (Transcription factor ERF-1)	TFAP2C	5.98588e+08	0.00668493	7.5
sp|Q53SF7|COBL1_HUMAN	COBL1_HUMAN	Cordon-bleu protein-like 1	COBLL1 KIAA0977	5.94378e+08	1.49913e-08	7.5
sp|Q13496|MTM1_HUMAN	MTM1_HUMAN	Myotubularin (Phosphatidylinositol-3,5-bisphosphate 3-phosphatase) (EC 3.1.3.95) (Phosphatidylinositol-3-phosphate phosphatase) (EC 3.1.3.64)	MTM1 CG2	5.81736e+08	0.0713945	7.5
sp|Q9NXG2|THUM1_HUMAN	THUM1_HUMAN	THUMP domain-containing protein 1	THUMPD1	5.81736e+08	0.0713945	7.5
sp|P06454|PTMA_HUMAN	PTMA_HUMAN	Prothymosin alpha [Cleaved into: Prothymosin alpha, N-terminally processed; Thymosin alpha-1]	PTMA TMSA	5.81735e+08	0.0713945	7.5
sp|P12004|PCNA_HUMAN	PCNA_HUMAN	Proliferating cell nuclear antigen (PCNA) (Cyclin)	PCNA	5.81735e+08	0.0713945	7.5
sp|Q2VIR3|IF2GL_HUMAN	IF2GL_HUMAN	Eukaryotic translation initiation factor 2 subunit 3B (EC 3.6.5.3) (Eukaryotic translation initiation factor 2 subunit gamma A) (eIF-2-gamma A) (eIF-2gA)	EIF2S3B	5.81735e+08	0.0713945	7.5
sp|P62280|RS11_HUMAN	RS11_HUMAN	Small ribosomal subunit protein uS17 (40S ribosomal protein S11)	RPS11	5.81735e+08	0.0713945	7.5
sp|Q96BW5|PTER_HUMAN	PTER_HUMAN	Phosphotriesterase-related protein (EC 3.1.-.-) (Parathion hydrolase-related protein) (hPHRP)	PTER	5.81735e+08	0.0713945	7.5
sp|O15083|ERC2_HUMAN	ERC2_HUMAN	ERC protein 2	ERC2 KIAA0378	5.81731e+08	0.0713945	7.5
sp|Q8IUD2|RB6I2_HUMAN	RB6I2_HUMAN	ELKS/Rab6-interacting/CAST family member 1 (ERC-1) (Rab6-interacting protein 2)	ERC1 ELKS KIAA1081 RAB6IP2	5.81731e+08	0.0713945	7.5
sp|Q8N1P7|CRBG2_HUMAN	CRBG2_HUMAN	Beta/gamma crystallin domain-containing protein 2 (Absent in melanoma 1-like protein)	CRYBG2 AIM1L	5.81731e+08	0.0713945	7.5
sp|P39019|RS19_HUMAN	RS19_HUMAN	Small ribosomal subunit protein eS19 (40S ribosomal protein S19)	RPS19	5.8173e+08	0.0713945	7.5
sp|Q8N6H7|ARFG2_HUMAN	ARFG2_HUMAN	ADP-ribosylation factor GTPase-activating protein 2 (ARF GAP 2) (GTPase-activating protein ZNF289) (Zinc finger protein 289)	ARFGAP2 ZNF289 Nbla10535	5.79662e+08	5.2813e-06	7.5
sp|P22059|OSBP1_HUMAN	OSBP1_HUMAN	Oxysterol-binding protein 1	OSBP OSBP1	5.68982e+08	0.0713945	7.5
sp|O75438|NDUB1_HUMAN	NDUB1_HUMAN	NADH dehydrogenase [ubiquinone] 1 beta subcomplex subunit 1 (Complex I-MNLL) (CI-MNLL) (NADH-ubiquinone oxidoreductase MNLL subunit)	NDUFB1	5.68976e+08	0.0713945	7.5
sp|O43699|SIGL6_HUMAN	SIGL6_HUMAN	Sialic acid-binding Ig-like lectin 6 (Siglec-6) (CD33 antigen-like 1) (CDw327) (Obesity-binding protein 1) (OB-BP1) (CD antigen CD327)	SIGLEC6 CD33L CD33L1 OBBP1	5.68976e+08	0.0713945	7.5
sp|O75844|FACE1_HUMAN	FACE1_HUMAN	CAAX prenyl protease 1 homolog (EC 3.4.24.84) (Farnesylated proteins-converting enzyme 1) (FACE-1) (Prenyl protein-specific endoprotease 1) (Zinc metalloproteinase Ste24 homolog)	ZMPSTE24 FACE1 STE24	5.68976e+08	0.0713945	7.5
sp|Q12769|NU160_HUMAN	NU160_HUMAN	Nuclear pore complex protein Nup160 (160 kDa nucleoporin) (Nucleoporin Nup160)	NUP160 KIAA0197 NUP120	5.68975e+08	0.0713945	7.5
sp|P42704|LPPRC_HUMAN	LPPRC_HUMAN	Leucine-rich PPR motif-containing protein, mitochondrial (130 kDa leucine-rich protein) (LRP 130) (GP130)	LRPPRC LRP130	5.68975e+08	0.0713945	7.5
sp|Q15833|STXB2_HUMAN	STXB2_HUMAN	Syntaxin-binding protein 2 (Protein unc-18 homolog 2) (Unc18-2) (Protein unc-18 homolog B) (Unc-18B)	STXBP2 UNC18B	5.68975e+08	0.0713945	7.5
sp|Q86XP3|DDX42_HUMAN	DDX42_HUMAN	ATP-dependent RNA helicase DDX42 (EC 3.6.4.13) (DEAD box protein 42) (RNA helicase-like protein) (RHELP) (RNA helicase-related protein) (RNAHP) (SF3b DEAD box protein) (Splicing factor 3B-associated 125 kDa protein) (SF3b125)	DDX42	5.68975e+08	0.0713945	7.5
sp|P78406|RAE1L_HUMAN	RAE1L_HUMAN	mRNA export factor RAE1 (Rae1 protein homolog) (mRNA-associated protein mrnp 41)	RAE1 MRNP41	5.68975e+08	0.0713945	7.5
sp|Q9H4A6|GOLP3_HUMAN	GOLP3_HUMAN	Golgi phosphoprotein 3 (Coat protein GPP34) (Mitochondrial DNA absence factor) (MIDAS)	GOLPH3 GPP34	5.68975e+08	0.0713945	7.5
sp|Q8N3V7|SYNPO_HUMAN	SYNPO_HUMAN	Synaptopodin	SYNPO KIAA1029	5.3169e+08	0.0143989	7.5
sp|Q9Y289|SC5A6_HUMAN	SC5A6_HUMAN	Sodium-dependent multivitamin transporter (Na(+)-dependent multivitamin transporter) (hSMVT) (Solute carrier family 5 member 6)	SLC5A6 SMVT	5.3169e+08	0.0143989	7.5
sp|Q9H6S3|ES8L2_HUMAN	ES8L2_HUMAN	Epidermal growth factor receptor kinase substrate 8-like protein 2 (EPS8-like protein 2) (Epidermal growth factor receptor pathway substrate 8-related protein 2) (EPS8-related protein 2)	EPS8L2 EPS8R2 PP13181	5.3169e+08	0.0143989	7.5
sp|Q9Y4B6|DCAF1_HUMAN	DCAF1_HUMAN	DDB1- and CUL4-associated factor 1 (HIV-1 Vpr-binding protein) (VprBP) (Serine/threonine-protein kinase VPRBP) (EC 2.7.11.1) (Vpr-interacting protein)	DCAF1 KIAA0800 RIP VPRBP	5.25441e+08	0.0158882	7.5
sp|Q9UIQ6|LCAP_HUMAN	LCAP_HUMAN	Leucyl-cystinyl aminopeptidase (Cystinyl aminopeptidase) (EC 3.4.11.3) (Insulin-regulated membrane aminopeptidase) (Insulin-responsive aminopeptidase) (IRAP) (Oxytocinase) (OTase) (Placental leucine aminopeptidase) (P-LAP) [Cleaved into: Leucyl-cystinyl aminopeptidase, pregnancy serum form]	LNPEP OTASE	5.16864e+08	1.19366e-07	7.5
sp|P30622|CLIP1_HUMAN	CLIP1_HUMAN	CAP-Gly domain-containing linker protein 1 (Cytoplasmic linker protein 1) (Cytoplasmic linker protein 170 alpha-2) (CLIP-170) (Reed-Sternberg intermediate filament-associated protein) (Restin)	CLIP1 CYLN1 RSN	5.06119e+08	0.00020969	7.5
sp|P09923|PPBI_HUMAN	PPBI_HUMAN	Intestinal-type alkaline phosphatase (IAP) (Intestinal alkaline phosphatase) (EC 3.1.3.1)	ALPI	4.98643e+08	3.21193e-06	7.5
sp|Q08170|SRSF4_HUMAN	SRSF4_HUMAN	Serine/arginine-rich splicing factor 4 (Pre-mRNA-splicing factor SRP75) (SRP001LB) (Splicing factor, arginine/serine-rich 4)	SRSF4 SFRS4 SRP75	4.90157e+08	3.98208e-06	7.5
sp|Q9Y4W6|AFG32_HUMAN	AFG32_HUMAN	AFG3-like protein 2 (EC 3.4.24.-) (Paraplegin-like protein)	AFG3L2	4.46941e+08	0.016782	7.5
sp|Q86TM6|SYVN1_HUMAN	SYVN1_HUMAN	E3 ubiquitin-protein ligase synoviolin (EC 2.3.2.27) (RING-type E3 ubiquitin transferase synoviolin) (Synovial apoptosis inhibitor 1)	SYVN1 HRD1 KIAA1810	4.36005e+08	0.0355552	7.5
sp|Q9NP59|S40A1_HUMAN	S40A1_HUMAN	Solute carrier family 40 member 1 (Ferroportin-1) (Iron-regulated transporter 1)	SLC40A1 FPN FPN1 IREG1 SLC11A3 MSTP079	4.36005e+08	0.0355552	7.5
sp|Q8WWA1|TMM40_HUMAN	TMM40_HUMAN	Transmembrane protein 40	TMEM40	4.36004e+08	0.0355552	7.5
sp|Q8N2K0|ABD12_HUMAN	ABD12_HUMAN	Lysophosphatidylserine lipase ABHD12 (EC 3.1.-.-) (2-arachidonoylglycerol hydrolase ABHD12) (Abhydrolase domain-containing protein 12) (hABHD12) (Monoacylglycerol lipase ABHD12) (EC 3.1.1.23) (Oxidized phosphatidylserine lipase ABHD12) (EC 3.1.-.-)	ABHD12 C20orf22	4.36004e+08	0.0355552	7.5
sp|P18583|SON_HUMAN	SON_HUMAN	Protein SON (Bax antagonist selected in saccharomyces 1) (BASS1) (Negative regulatory element-binding protein) (NRE-binding protein) (Protein DBP-5) (SON3)	SON C21orf50 DBP5 KIAA1019 NREBP HSPC310 HSPC312	4.36004e+08	0.0355552	7.5
sp|Q96CS3|FAF2_HUMAN	FAF2_HUMAN	FAS-associated factor 2 (UBX domain-containing protein 3B) (UBX domain-containing protein 8)	FAF2 ETEA KIAA0887 UBXD8 UBXN3B	4.30562e+08	0.016782	7.5
sp|Q9Y285|SYFA_HUMAN	SYFA_HUMAN	Phenylalanine--tRNA ligase alpha subunit (EC 6.1.1.20) (CML33) (Phenylalanyl-tRNA synthetase alpha subunit) (PheRS)	FARSA FARS FARSL FARSLA	4.30562e+08	0.016782	7.5
sp|Q99956|DUS9_HUMAN	DUS9_HUMAN	Dual specificity protein phosphatase 9 (EC 3.1.3.16) (EC 3.1.3.48) (Mitogen-activated protein kinase phosphatase 4) (MAP kinase phosphatase 4) (MKP-4)	DUSP9 MKP4	4.30562e+08	0.016782	7.5
sp|P18754|RCC1_HUMAN	RCC1_HUMAN	Regulator of chromosome condensation (Cell cycle regulatory protein) (Chromosome condensation protein 1)	RCC1 CHC1	4.19779e+08	9.0204e-06	7.5
sp|Q5TDH0|DDI2_HUMAN	DDI2_HUMAN	Protein DDI1 homolog 2 (EC 3.4.23.-)	DDI2	4.19155e+08	0.00111707	7.5
sp|Q04637|IF4G1_HUMAN	IF4G1_HUMAN	Eukaryotic translation initiation factor 4 gamma 1 (eIF-4-gamma 1) (eIF-4G 1) (eIF-4G1) (p220)	EIF4G1 EIF4F EIF4G EIF4GI	4.1744e+08	8.54041e-15	7.5
sp|Q16531|DDB1_HUMAN	DDB1_HUMAN	DNA damage-binding protein 1 (DDB p127 subunit) (DNA damage-binding protein a) (DDBa) (Damage-specific DNA-binding protein 1) (HBV X-associated protein 1) (XAP-1) (UV-damaged DNA-binding factor) (UV-damaged DNA-binding protein 1) (UV-DDB 1) (XPE-binding factor) (XPE-BF) (Xeroderma pigmentosum group E-complementing protein) (XPCe)	DDB1 XAP1	4.10655e+08	3.22655e-10	7.5
sp|P23588|IF4B_HUMAN	IF4B_HUMAN	Eukaryotic translation initiation factor 4B (eIF-4B)	EIF4B	3.92878e+08	0.000562785	7.5
sp|Q9UIA9|XPO7_HUMAN	XPO7_HUMAN	Exportin-7 (Exp7) (Ran-binding protein 16)	XPO7 KIAA0745 RANBP16	3.81549e+08	0.00106301	7.5
sp|Q6P1A2|MBOA5_HUMAN	MBOA5_HUMAN	Lysophospholipid acyltransferase 5 (LPLAT 5) (EC 2.3.1.-) (1-acylglycerophosphocholine O-acyltransferase) (EC 2.3.1.23) (1-acylglycerophosphoethanolamine O-acyltransferase) (EC 2.3.1.n7) (1-acylglycerophosphoserine O-acyltransferase) (EC 2.3.1.n6) (Lysophosphatidylcholine acyltransferase) (LPCAT) (Lyso-PC acyltransferase) (Lysophosphatidylcholine acyltransferase 3) (Lyso-PC acyltransferase 3) (Ly…	LPCAT3 MBOAT5 OACT5	3.67255e+08	4.313e-05	7.5
sp|Q9Y3E0|GOT1B_HUMAN	GOT1B_HUMAN	Vesicle transport protein GOT1B (Germ cell tumor 2) (Golgi transport 1 homolog B) (Putative NF-kappa-B-activating protein 470) (hGOT1a)	GOLT1B GCT2 GOT1A CGI-141 HDCMA39P UNQ432/PRO793	3.52722e+08	0.00123918	7.5
sp|P27635|RL10_HUMAN	RL10_HUMAN	Large ribosomal subunit protein uL16 (60S ribosomal protein L10) (Laminin receptor homolog) (Protein QM) (Ribosomal protein L10) (Tumor suppressor QM)	RPL10 DXS648E QM	3.49647e+08	0.0293772	7.5
sp|P62888|RL30_HUMAN	RL30_HUMAN	Large ribosomal subunit protein eL30 (60S ribosomal protein L30)	RPL30	3.49646e+08	0.0293772	7.5
sp|O14983|AT2A1_HUMAN	AT2A1_HUMAN	Sarcoplasmic/endoplasmic reticulum calcium ATPase 1 (SERCA1) (SR Ca(2+)-ATPase 1) (EC 7.2.2.10) (Calcium pump 1) (Calcium-transporting ATPase sarcoplasmic reticulum type, fast twitch skeletal muscle isoform) (Endoplasmic reticulum class 1/2 Ca(2+) ATPase)	ATP2A1	3.37142e+08	0.0311039	7.5
sp|P05106|ITB3_HUMAN	ITB3_HUMAN	Integrin beta-3 (Platelet membrane glycoprotein IIIa) (GPIIIa) (CD antigen CD61)	ITGB3 GP3A	3.32528e+08	0.0355552	7.5
sp|Q9BPW8|NIPS1_HUMAN	NIPS1_HUMAN	Protein NipSnap homolog 1 (NipSnap1)	NIPSNAP1	3.32528e+08	0.0355552	7.5
sp|P26572|MGAT1_HUMAN	MGAT1_HUMAN	Alpha-1,3-mannosyl-glycoprotein 2-beta-N-acetylglucosaminyltransferase (EC 2.4.1.101) (N-glycosyl-oligosaccharide-glycoprotein N-acetylglucosaminyltransferase I) (GNT-I) (GlcNAc-T I)	MGAT1 GGNT1 GLCT1 GLYT1 MGAT	3.32528e+08	0.0355552	7.5
sp|Q14126|DSG2_HUMAN	DSG2_HUMAN	Desmoglein-2 (Cadherin family member 5) (HDGC)	DSG2 CDHF5	3.29139e+08	5.27698e-15	7.5
sp|O95359|TACC2_HUMAN	TACC2_HUMAN	Transforming acidic coiled-coil-containing protein 2 (Anti-Zuai-1) (AZU-1)	TACC2	3.23524e+08	0.000172997	7.5
sp|Q15020|SART3_HUMAN	SART3_HUMAN	Squamous cell carcinoma antigen recognized by T-cells 3 (SART-3) (Tat-interacting protein of 110 kDa) (Tip110) (p110 nuclear RNA-binding protein)	SART3 KIAA0156 TIP110	3.23259e+08	0.00123918	7.5
sp|Q15437|SC23B_HUMAN	SC23B_HUMAN	Protein transport protein Sec23B (hSec23B) (SEC23-related protein B)	SEC23B	3.22494e+08	6.24218e-07	7.5
sp|Q8NC51|PAIRB_HUMAN	SERB1_HUMAN	SERPINE1 mRNA-binding protein 1 (PAI1 RNA-binding protein 1) (PAI-RBP1) (Plasminogen activator inhibitor 1 RNA-binding protein)	SERBP1 PAIRBP1 CGI-55	3.20388e+08	0.0366599	7.5
sp|Q9Y282|ERGI3_HUMAN	ERGI3_HUMAN	Endoplasmic reticulum-Golgi intermediate compartment protein 3 (Serologically defined breast cancer antigen NY-BR-84)	ERGIC3 C20orf47 ERV46 SDBCAG84 CGI-54 PRO0989	3.20388e+08	0.0366599	7.5
sp|Q9Y446|PKP3_HUMAN	PKP3_HUMAN	Plakophilin-3	PKP3	3.14366e+08	1.88611e-05	7.5
sp|Q9H9B4|SFXN1_HUMAN	SFXN1_HUMAN	Sideroflexin-1	SFXN1	3.14366e+08	6.7436e-10	7.5
sp|Q8TCJ2|STT3B_HUMAN	STT3B_HUMAN	Dolichyl-diphosphooligosaccharide--protein glycosyltransferase subunit STT3B (Oligosaccharyl transferase subunit STT3B) (STT3-B) (EC 2.4.99.18) (Source of immunodominant MHC-associated peptides homolog)	STT3B SIMP	3.14366e+08	6.7436e-10	7.5
sp|Q6P2Q9|PRP8_HUMAN	PRP8_HUMAN	Pre-mRNA-processing-splicing factor 8 (220 kDa U5 snRNP-specific protein) (PRP8 homolog) (Splicing factor Prp8) (p220)	PRPF8 PRPC8	3.09116e+08	0.0366599	7.5
sp|P05187|PPB1_HUMAN	PPB1_HUMAN	Alkaline phosphatase, placental type (EC 3.1.3.1) (Alkaline phosphatase Regan isozyme) (Placental alkaline phosphatase 1) (PLAP-1)	ALPP PLAP	3.08435e+08	5.99954e-35	7.5
sp|P62841|RS15_HUMAN	RS15_HUMAN	Small ribosomal subunit protein uS19 (40S ribosomal protein S15) (RIG protein)	RPS15 RIG	2.97959e+08	0.00265554	7.5
sp|Q8TDM6|DLG5_HUMAN	DLG5_HUMAN	Disks large homolog 5 (Discs large protein P-dlg) (Placenta and prostate DLG)	DLG5 KIAA0583 PDLG	2.93472e+08	2.50581e-06	7.5
sp|P25685|DNJB1_HUMAN	DNJB1_HUMAN	DnaJ homolog subfamily B member 1 (DnaJ protein homolog 1) (Heat shock 40 kDa protein 1) (HSP40) (Heat shock protein 40) (Human DnaJ protein 1) (hDj-1)	DNAJB1 DNAJ1 HDJ1 HSPF1	2.50574e+08	0.00558478	7.5
sp|O75533|SF3B1_HUMAN	SF3B1_HUMAN	Splicing factor 3B subunit 1 (Pre-mRNA-splicing factor SF3b 155 kDa subunit) (SF3b155) (Spliceosome-associated protein 155) (SAP 155)	SF3B1 SAP155	2.35775e+08	1.81051e-06	7.5
sp|P47897|SYQ_HUMAN	SYQ_HUMAN	Glutamine--tRNA ligase (EC 6.1.1.18) (Glutaminyl-tRNA synthetase) (GlnRS)	QARS1 QARS	2.16833e+08	0.00166846	7.5
sp|P46060|RAGP1_HUMAN	RAGP1_HUMAN	Ran GTPase-activating protein 1 (RanGAP1)	RANGAP1 KIAA1835 SD	1.93456e+08	9.0204e-06	7.5
sp|Q9BXP5|SRRT_HUMAN	SRRT_HUMAN	Serrate RNA effector molecule homolog (Arsenite-resistance protein 2)	SRRT ARS2 ASR2	1.93456e+08	9.0204e-06	7.5
sp|Q9UJZ1|STML2_HUMAN	STML2_HUMAN	Stomatin-like protein 2, mitochondrial (SLP-2) (EPB72-like protein 2) (Paraprotein target 7) (Paratarg-7)	STOML2 SLP2 HSPC108	1.93456e+08	9.0204e-06	7.5
sp|Q8N766|EMC1_HUMAN	EMC1_HUMAN	ER membrane protein complex subunit 1	EMC1 KIAA0090 PSEC0263	1.74648e+08	2.01544e-05	7.5
sp|Q8TE68|ES8L1_HUMAN	ES8L1_HUMAN	Epidermal growth factor receptor kinase substrate 8-like protein 1 (EPS8-like protein 1) (Epidermal growth factor receptor pathway substrate 8-related protein 1) (EPS8-related protein 1)	EPS8L1 DRC3 EPS8R1 PP10566	1.57183e+08	4.313e-05	7.5
sp|O94874|UFL1_HUMAN	UFL1_HUMAN	E3 UFM1-protein ligase 1 (EC 2.3.2.-) (E3 UFM1-protein transferase 1) (Multiple alpha-helix protein located at ER) (Novel LZAP-binding protein) (Regulator of C53/LZAP and DDRGK1)	UFL1 KIAA0776 MAXER NLBP RCAD	1.4891e+08	3.40537e-06	7.5
sp|Q96JB5|CK5P3_HUMAN	CK5P3_HUMAN	CDK5 regulatory subunit-associated protein 3 (CDK5 activator-binding protein C53) (LXXLL/leucine-zipper-containing ARF-binding protein) (Protein HSF-27)	CDK5RAP3 IC53 LZAP MSTP016 OK/SW-cl.114 PP1553	1.37031e+08	7.05984e-06	7.5
sp|P46777|RL5_HUMAN	RL5_HUMAN	Large ribosomal subunit protein uL18 (60S ribosomal protein L5)	RPL5 MSTP030	1.25746e+08	0.00019399	7.5
sp|Q9NVI7|ATD3A_HUMAN	ATD3A_HUMAN	ATPase family AAA domain-containing protein 3A	ATAD3A	1.11549e+08	0.000406169	7.5
sp|P08842|STS_HUMAN	STS_HUMAN	Steryl-sulfatase (EC 3.1.6.2) (Arylsulfatase C) (ASC) (Estrone sulfatase) (Steroid sulfatase) (Steryl-sulfate sulfohydrolase)	STS ARSC1	556.763	2.31259e-28	7.5
sp|P21397|AOFA_HUMAN	AOFA_HUMAN	Amine oxidase [flavin-containing] A (EC 1.4.3.21) (EC 1.4.3.4) (Monoamine oxidase type A) (MAO-A)	MAOA	258.887	3.1387e-33	7.5
sp|Q8N357|S35F6_HUMAN	S35F6_HUMAN	Solute carrier family 35 member F6 (ANT2-binding protein) (ANT2BP) (Transport and Golgi organization 9 homolog)	SLC35F6 C2orf18 UNQ3047/PRO9863	258.776	8.09549e-05	7.5
sp|P05108|CP11A_HUMAN	CP11A_HUMAN	Cholesterol side-chain cleavage enzyme, mitochondrial (EC 1.14.15.6) (CYPXIA1) (Cholesterol desmolase) (Cytochrome P450 11A1) (Cytochrome P450(scc))	CYP11A1 CYP11A	256.478	2.2492e-41	7.5
sp|P08195|4F2_HUMAN	4F2_HUMAN	Amino acid transporter heavy chain SLC3A2 (4F2 cell-surface antigen heavy chain) (4F2hc) (4F2 heavy chain antigen) (Lymphocyte activation antigen 4F2 large subunit) (Solute carrier family 3 member 2) (CD antigen CD98)	SLC3A2 MDU1	237.853	4.44777e-12	7.5
sp|P11511|CP19A_HUMAN	CP19A_HUMAN	Aromatase (EC 1.14.14.14) (CYPXIX) (Cytochrome P-450AROM) (Cytochrome P450 19A1) (Estrogen synthase)	CYP19A1 ARO1 CYAR CYP19	223.118	4.28776e-37	7.5
sp|P02100|HBE_HUMAN	HBE_HUMAN	Hemoglobin subunit epsilon (Epsilon-globin) (Hemoglobin epsilon chain)	HBE1 HBE	193.123	0.00787969	7.5
sp|Q13724|MOGS_HUMAN	MOGS_HUMAN	Mannosyl-oligosaccharide glucosidase (EC 3.2.1.106) (Processing A-glucosidase I)	MOGS GCS1	144.969	6.10359e-22	7.5
sp|P12270|TPR_HUMAN	TPR_HUMAN	Nucleoprotein TPR (Megator) (NPC-associated intranuclear protein) (Translocated promoter region protein)	TPR	116.309	6.89537e-29	7.5
sp|P12532|KCRU_HUMAN	KCRU_HUMAN	Creatine kinase U-type, mitochondrial (EC 2.7.3.2) (Acidic-type mitochondrial creatine kinase) (Mia-CK) (Ubiquitous mitochondrial creatine kinase) (U-MtCK)	CKMT1A CKMT; CKMT1B CKMT	108.205	1.67123e-14	7.5
sp|Q02218|ODO1_HUMAN	ODO1_HUMAN	2-oxoglutarate dehydrogenase complex component E1 (E1o) (OGDC-E1) (OGDH-E1) (EC 1.2.4.2) (2-oxoglutarate dehydrogenase, mitochondrial) (Alpha-ketoglutarate dehydrogenase) (Alpha-KGDH-E1) (Thiamine diphosphate (ThDP)-dependent 2-oxoglutarate dehydrogenase)	OGDH	106.273	1.13557e-15	7.5
sp|Q00341|VIGLN_HUMAN	VIGLN_HUMAN	Vigilin (High density lipoprotein-binding protein) (HDL-binding protein)	HDLBP HBP VGL	102.325	2.22596e-22	7.5
sp|P20936|RASA1_HUMAN	RASA1_HUMAN	Ras GTPase-activating protein 1 (GAP) (GTPase-activating protein) (RasGAP) (Ras p21 protein activator) (p120GAP)	RASA1 GAP RASA	96.2479	1.43916e-27	7.5
sp|P18621|RL17_HUMAN	RL17_HUMAN	Large ribosomal subunit protein uL22 (60S ribosomal protein L17) (60S ribosomal protein L23) (PD-1)	RPL17	84.3333	6.44212e-08	7.5
sp|O75306|NDUS2_HUMAN	NDUS2_HUMAN	NADH dehydrogenase [ubiquinone] iron-sulfur protein 2, mitochondrial (EC 7.1.1.2) (Complex I-49kD) (CI-49kD) (NADH-ubiquinone oxidoreductase 49 kDa subunit)	NDUFS2	81.2483	2.25664e-06	7.5
sp|O75643|U520_HUMAN	U520_HUMAN	U5 small nuclear ribonucleoprotein 200 kDa helicase (EC 3.6.4.13) (Activating signal cointegrator 1 complex subunit 3-like 1) (BRR2 homolog) (U5 snRNP-specific 200 kDa protein) (U5-200KD)	SNRNP200 ASCC3L1 BRR2 HELIC2 KIAA0788	80.694	5.62927e-16	7.5
sp|Q9Y6Q1|CAN6_HUMAN	CAN6_HUMAN	Calpain-6 (Calpain-like protease X-linked) (Calpamodulin) (CalpM)	CAPN6 CALPM CANPX	80.2194	1.19765e-21	7.5
sp|P46977|STT3A_HUMAN	STT3A_HUMAN	Dolichyl-diphosphooligosaccharide--protein glycosyltransferase subunit STT3A (Oligosaccharyl transferase subunit STT3A) (STT3-A) (EC 2.4.99.18) (B5) (Integral membrane protein 1) (Transmembrane protein TMC)	STT3A ITM1 TMC	79.0802	8.04479e-15	7.5
sp|Q9Y4L1|HYOU1_HUMAN	HYOU1_HUMAN	Hypoxia up-regulated protein 1 (150 kDa oxygen-regulated protein) (ORP-150) (170 kDa glucose-regulated protein) (GRP-170)	HYOU1 GRP170 ORP150	68.2504	8.52686e-16	7.5
sp|P13073|COX41_HUMAN	COX41_HUMAN	Cytochrome c oxidase subunit 4 isoform 1, mitochondrial (Cytochrome c oxidase polypeptide IV) (Cytochrome c oxidase subunit IV isoform 1) (COX IV-1)	COX4I1 COX4	65	0.000140741	7.5
sp|P39023|RL3_HUMAN	RL3_HUMAN	Large ribosomal subunit protein uL3 (60S ribosomal protein L3) (HIV-1 TAR RNA-binding protein B) (TARBP-B)	RPL3 OK/SW-cl.32	64.0871	5.58818e-13	7.5
sp|P04844|RPN2_HUMAN	RPN2_HUMAN	Dolichyl-diphosphooligosaccharide--protein glycosyltransferase subunit 2 (Dolichyl-diphosphooligosaccharide--protein glycosyltransferase 63 kDa subunit) (RIBIIR) (Ribophorin II) (RPN-II) (Ribophorin-2)	RPN2	59.5902	1.24081e-34	7.5
sp|Q9UJS0|S2513_HUMAN	S2513_HUMAN	Electrogenic aspartate/glutamate antiporter SLC25A13, mitochondrial (Calcium-binding mitochondrial carrier protein Aralar2) (ARALAR-related gene 2) (ARALAR2) (Citrin) (Mitochondrial aspartate glutamate carrier 2) (Solute carrier family 25 member 13)	SLC25A13	57.4993	9.33711e-07	7.5
sp|Q96JY6|PDLI2_HUMAN	PDLI2_HUMAN	PDZ and LIM domain protein 2 (PDZ-LIM protein mystique)	PDLIM2 PP6345	56.6446	1.17582e-09	7.5
sp|Q7Z4H8|PLGT3_HUMAN	PLGT3_HUMAN	Protein O-glucosyltransferase 3 (EC 2.4.1.-) (KDEL motif-containing protein 2) (Protein O-xylosyltransferase POGLUT3) (EC 2.4.2.-)	POGLUT3 KDELC2 UNQ1904/PRO4350	54.7872	0.00284662	7.5
sp|P21281|VATB2_HUMAN	VATB2_HUMAN	V-type proton ATPase subunit B, brain isoform (V-ATPase subunit B 2) (Endomembrane proton pump 58 kDa subunit) (HO57) (Vacuolar proton pump subunit B 2)	ATP6V1B2 ATP6B2 VPP3	52.9543	0.00592197	7.5
sp|Q9H0U3|MAGT1_HUMAN	MAGT1_HUMAN	Magnesium transporter protein 1 (MagT1) (Dolichyl-diphosphooligosaccharide--protein glycosyltransferase subunit MAGT1) (Oligosaccharyl transferase subunit MAGT1) (Implantation-associated protein) (IAP)	MAGT1 IAG2 PSEC0084 UNQ628/PRO1244	52.4719	1.22147e-06	7.5
sp|Q16891|MIC60_HUMAN	MIC60_HUMAN	MICOS complex subunit MIC60 (Cell proliferation-inducing gene 4/52 protein) (Mitochondrial inner membrane protein) (Mitofilin) (p87/89)	IMMT HMP MIC60 MINOS2 PIG4 PIG52	50.7143	5.83598e-10	7.5
sp|Q14624|ITIH4_HUMAN	ITIH4_HUMAN	Inter-alpha-trypsin inhibitor heavy chain H4 (ITI heavy chain H4) (ITI-HC4) (Inter-alpha-inhibitor heavy chain 4) (Inter-alpha-trypsin inhibitor family heavy chain-related protein) (IHRP) (Plasma kallikrein sensitive glycoprotein 120) (Gp120) (PK-120) [Cleaved into: 70 kDa inter-alpha-trypsin inhibitor heavy chain H4; 35 kDa inter-alpha-trypsin inhibitor heavy chain H4]	ITIH4 IHRP ITIHL1 PK120 PRO1851	46.1812	0.0197028	7.5
sp|Q92504|S39A7_HUMAN	S39A7_HUMAN	Zinc transporter SLC39A7 (Histidine-rich membrane protein Ke4) (Really interesting new gene 5 protein) (Solute carrier family 39 member 7) (Zrt-, Irt-like protein 7) (ZIP7)	SLC39A7 HKE4 RING5	46.1314	0.00143525	7.5
sp|P08729|K2C7_HUMAN	K2C7_HUMAN	Keratin, type II cytoskeletal 7 (Cytokeratin-7) (CK-7) (Keratin-7) (K7) (Sarcolectin) (Type-II keratin Kb7)	KRT7 SCL	46.1029	3.41099e-91	7.5
sp|P62913|RL11_HUMAN	RL11_HUMAN	Large ribosomal subunit protein uL5 (60S ribosomal protein L11) (CLL-associated antigen KW-12)	RPL11	46.0039	3.34487e-06	7.5
sp|P11177|ODPB_HUMAN	ODPB_HUMAN	Pyruvate dehydrogenase E1 component subunit beta, mitochondrial (PDHE1-B) (EC 1.2.4.1)	PDHB PHE1B	43.3644	3.28218e-05	7.5
sp|O75923|DYSF_HUMAN	DYSF_HUMAN	Dysferlin (Dystrophy-associated fer-1-like protein) (Fer-1-like protein 1)	DYSF FER1L1	43.1454	4.42032e-16	7.5
sp|P62266|RS23_HUMAN	RS23_HUMAN	Small ribosomal subunit protein uS12 (40S ribosomal protein S23)	RPS23	41.4777	0.00320347	7.5
sp|Q14258|TRI25_HUMAN	TRI25_HUMAN	E3 ubiquitin/ISG15 ligase TRIM25 (EC 6.3.2.n3) (Estrogen-responsive finger protein) (RING finger protein 147) (RING-type E3 ubiquitin transferase) (EC 2.3.2.27) (RING-type E3 ubiquitin transferase TRIM25) (Tripartite motif-containing protein 25) (Ubiquitin/ISG15-conjugating enzyme TRIM25) (Zinc finger protein 147)	TRIM25 EFP RNF147 ZNF147	40.3333	0.000563621	7.5
sp|Q9NZ01|TECR_HUMAN	TECR_HUMAN	Very-long-chain enoyl-CoA reductase (EC 1.3.1.93) (Synaptic glycoprotein SC2) (Trans-2,3-enoyl-CoA reductase) (TER)	TECR GPSN2 SC2	40.3333	0.000563621	7.5
sp|P55884|EIF3B_HUMAN	EIF3B_HUMAN	Eukaryotic translation initiation factor 3 subunit B (eIF3b) (Eukaryotic translation initiation factor 3 subunit 9) (Prt1 homolog) (hPrt1) (eIF-3-eta) (eIF3 p110) (eIF3 p116)	EIF3B EIF3S9	40.2859	4.52137e-07	7.5
sp|Q9P035|HACD3_HUMAN	HACD3_HUMAN	Very-long-chain (3R)-3-hydroxyacyl-CoA dehydratase 3 (EC 4.2.1.134) (3-hydroxyacyl-CoA dehydratase 3) (HACD3) (Butyrate-induced protein 1) (B-ind1) (hB-ind1) (Protein-tyrosine phosphatase-like A domain-containing protein 1)	HACD3 BIND1 PTPLAD1	39.3333	7.71182e-08	7.5
sp|P49221|TGM4_HUMAN	TGM4_HUMAN	Protein-glutamine gamma-glutamyltransferase 4 (EC 2.3.2.13) (Fibrinoligase) (Prostate transglutaminase) (Prostate-specific transglutaminase) (Transglutaminase P) (TG(P)) (TGP) (TGase P) (Transglutaminase-4) (TGase-4)	TGM4	39	0.000703912	7.5
sp|Q9HDC9|APMAP_HUMAN	APMAP_HUMAN	Adipocyte plasma membrane-associated protein (Protein BSCv)	APMAP C20orf3 UNQ1869/PRO4305	36.843	6.76363e-22	7.5
sp|O76021|RL1D1_HUMAN	RL1D1_HUMAN	Ribosomal L1 domain-containing protein 1 (CATX-11) (Cellular senescence-inhibited gene protein) (Protein PBK1)	RSL1D1 CATX11 CSIG PBK1 L12	36.4277	0.00166846	7.5
sp|P16435|NCPR_HUMAN	NCPR_HUMAN	NADPH--cytochrome P450 reductase (CPR) (P450R) (EC 1.6.2.4)	POR CYPOR	36.2694	2.9878e-25	7.5
sp|P24534|EF1B_HUMAN	EF1B_HUMAN	Elongation factor 1-beta (EF-1-beta)	EEF1B2 EEF1B EF1B	35.3828	1.96797e-05	7.5
sp|Q9Y262|EIF3L_HUMAN	EIF3L_HUMAN	Eukaryotic translation initiation factor 3 subunit L (eIF3l) (Eukaryotic translation initiation factor 3 subunit 6-interacting protein) (Eukaryotic translation initiation factor 3 subunit E-interacting protein)	EIF3L EIF3EIP EIF3S6IP HSPC021 HSPC025 MSTP005	35.2653	8.79261e-07	7.5
sp|Q9Y678|COPG1_HUMAN	COPG1_HUMAN	Coatomer subunit gamma-1 (Gamma-1-coat protein) (Gamma-1-COP)	COPG1 COPG	34.9507	1.16607e-11	7.5
sp|P23229|ITA6_HUMAN	ITA6_HUMAN	Integrin alpha-6 (CD49 antigen-like family member F) (VLA-6) (CD antigen CD49f) [Cleaved into: Integrin alpha-6 heavy chain; Integrin alpha-6 light chain; Processed integrin alpha-6 (Alpha6p)]	ITGA6	34.481	1.13516e-06	7.5
sp|P48444|COPD_HUMAN	COPD_HUMAN	Coatomer subunit delta (Archain) (Delta-coat protein) (Delta-COP)	ARCN1 COPD	34.2497	4.69486e-10	7.5
sp|Q9Y224|RTRAF_HUMAN	RTRAF_HUMAN	RNA transcription, translation and transport factor protein (CLE7 homolog) (CLE) (hCLE)	RTRAF C14orf166 CGI-99	34.1138	5.68449e-06	7.5
sp|P49961|ENTP1_HUMAN	ENTP1_HUMAN	Ectonucleoside triphosphate diphosphohydrolase 1 (EC 3.6.1.5) (ATP diphosphohydrolase) (ATP-DPH) (ATPDase) (Ecto-ATP diphosphohydrolase 1) (Ecto-ATPDase 1) (Ecto-ATPase 1) (Ecto-apyrase) (Lymphoid cell activation antigen) (Nucleoside triphosphate diphosphohydrolase 1) (NTPDase1) (CD antigen CD39)	ENTPD1 CD39	32.8289	9.98987e-05	7.5
sp|Q9UHQ9|NB5R1_HUMAN	NB5R1_HUMAN	NADH-cytochrome b5 reductase 1 (b5R.1) (EC 1.6.2.2) (Humb5R2) (NAD(P)H:quinone oxidoreductase type 3 polypeptide A2)	CYB5R1 NQO3A2 UNQ3049/PRO9865	31.5464	4.38675e-21	7.5
sp|Q9NUB1|ACS2L_HUMAN	ACS2L_HUMAN	Acetyl-coenzyme A synthetase 2-like, mitochondrial (EC 6.2.1.1) (Acetate--CoA ligase 2) (Acetyl-CoA synthetase 2) (AceCS2) (Acyl-CoA synthetase short-chain family member 1) (Propionate--CoA ligase) (EC 6.2.1.17)	ACSS1 ACAS2L KIAA1846	31.4381	1.55429e-05	7.5
sp|Q9BTV4|TMM43_HUMAN	TMM43_HUMAN	Transmembrane protein 43 (Protein LUMA)	TMEM43 UNQ2564/PRO6244	30.5955	2.26956e-09	7.5
sp|Q9Y266|NUDC_HUMAN	NUDC_HUMAN	Nuclear migration protein nudC (Nuclear distribution protein C homolog)	NUDC	30.4121	0.000219591	7.5
sp|P30038|AL4A1_HUMAN	AL4A1_HUMAN	Delta-1-pyrroline-5-carboxylate dehydrogenase, mitochondrial (P5C dehydrogenase) (EC 1.2.1.88) (Aldehyde dehydrogenase family 4 member A1) (L-glutamate gamma-semialdehyde dehydrogenase)	ALDH4A1 ALDH4 P5CDH	30.4118	4.06252e-06	7.5
sp|P52948|NUP98_HUMAN	NUP98_HUMAN	Nuclear pore complex protein Nup98-Nup96 (EC 3.4.21.-) [Cleaved into: Nuclear pore complex protein Nup98 (98 kDa nucleoporin) (Nucleoporin Nup98) (Nup98); Nuclear pore complex protein Nup96 (96 kDa nucleoporin) (Nucleoporin Nup96) (Nup96)]	NUP98 ADAR2	29.4185	0.00041057	7.5
sp|P27824|CALX_HUMAN	CALX_HUMAN	Calnexin (IP90) (Major histocompatibility complex class I antigen-binding protein p88) (p90)	CANX	29.3647	2.41061e-31	7.5
sp|Q9NYU2|UGGG1_HUMAN	UGGG1_HUMAN	UDP-glucose:glycoprotein glucosyltransferase 1 (UGT1) (hUGT1) (EC 2.4.1.-) (UDP--Glc:glycoprotein glucosyltransferase) (UDP-glucose ceramide glucosyltransferase-like 1)	UGGT1 GT UGCGL1 UGGT UGT1 UGTR	28.913	6.57436e-10	7.5
sp|O15260|SURF4_HUMAN	SURF4_HUMAN	Surfeit locus protein 4	SURF4 SURF-4	26.7913	1.42207e-06	7.5
sp|B5ME19|EIFCL_HUMAN	EIFCL_HUMAN	Eukaryotic translation initiation factor 3 subunit C-like protein	EIF3CL	26.5384	0.000154847	7.5
sp|Q99613|EIF3C_HUMAN	EIF3C_HUMAN	Eukaryotic translation initiation factor 3 subunit C (eIF3c) (Eukaryotic translation initiation factor 3 subunit 8) (eIF3 p110)	EIF3C EIF3S8	26.5384	0.000154847	7.5
sp|O95834|EMAL2_HUMAN	EMAL2_HUMAN	Echinoderm microtubule-associated protein-like 2 (EMAP-2) (HuEMAP-2)	EML2 EMAP2 EMAPL2	26.25	4.0234e-05	7.5
sp|P57088|TMM33_HUMAN	TMM33_HUMAN	Transmembrane protein 33 (Protein DB83) (SHINC-3)	TMEM33 DB83	26	0.00282744	7.5
sp|Q96PK6|RBM14_HUMAN	RBM14_HUMAN	RNA-binding protein 14 (Paraspeckle protein 2) (PSP2) (RNA-binding motif protein 14) (RRM-containing coactivator activator/modulator) (Synaptotagmin-interacting protein) (SYT-interacting protein)	RBM14 SIP	25.7672	2.77755e-06	7.5
sp|O75915|PRAF3_HUMAN	PRAF3_HUMAN	PRA1 family protein 3 (ADP-ribosylation factor-like protein 6-interacting protein 5) (ARL-6-interacting protein 5) (Aip-5) (Cytoskeleton-related vitamin A-responsive protein) (Dermal papilla-derived protein 11) (GTRAP3-18) (Glutamate transporter EAAC1-interacting protein) (JM5) (Prenylated Rab acceptor protein 2) (Protein JWa) (Putative MAPK-activating protein PM27)	ARL6IP5 DERP11 JWA PRA2 PRAF3 HSPC127	24.9082	4.88268e-06	7.5
sp|P33176|KINH_HUMAN	KINH_HUMAN	Kinesin-1 heavy chain (Conventional kinesin heavy chain) (Ubiquitous kinesin heavy chain) (UKHC)	KIF5B KNS KNS1	24.6382	1.06044e-05	7.5
sp|P08727|K1C19_HUMAN	K1C19_HUMAN	Keratin, type I cytoskeletal 19 (Cytokeratin-19) (CK-19) (Keratin-19) (K19)	KRT19	24.5971	1.66004e-65	7.5
sp|P14061|DHB1_HUMAN	DHB1_HUMAN	17-beta-hydroxysteroid dehydrogenase type 1 (17-beta-HSD 1) (EC 1.1.1.51) (20 alpha-hydroxysteroid dehydrogenase) (20-alpha-HSD) (E2DH) (Estradiol 17-beta-dehydrogenase 1) (EC 1.1.1.62) (Placental 17-beta-hydroxysteroid dehydrogenase) (Short chain dehydrogenase/reductase family 28C member 1)	HSD17B1 E17KSR EDH17B1 EDH17B2 EDHB17 SDR28C1	24.0104	1.04085e-09	7.5
sp|P53621|COPA_HUMAN	COPA_HUMAN	Coatomer subunit alpha (Alpha-coat protein) (Alpha-COP) (HEP-COP) (HEPCOP) [Cleaved into: Xenin (Xenopsin-related peptide); Proxenin]	COPA	23.9796	3.27658e-12	7.5
sp|P69849|NOMO3_HUMAN	NOMO3_HUMAN	BOS complex subunit NOMO3 (Nodal modulator 3) (pM5 protein 3)	NOMO3	23.2039	0.000643743	7.5
sp|Q15155|NOMO1_HUMAN	NOMO1_HUMAN	BOS complex subunit NOMO1 (Nodal modulator 1) (pM5 protein)	NOMO1 PM5	23.2039	0.000643743	7.5
sp|Q5JPE7|NOMO2_HUMAN	NOMO2_HUMAN	BOS complex subunit NOMO2 (Nodal modulator 2) (pM5 protein 2)	NOMO2	23.2039	0.000643743	7.5
sp|O95833|CLIC3_HUMAN	CLIC3_HUMAN	Chloride intracellular channel protein 3	CLIC3	22.5917	1.25608e-08	7.5
sp|Q9UBS4|DJB11_HUMAN	DJB11_HUMAN	DnaJ homolog subfamily B member 11 (APOBEC1-binding protein 2) (ABBP-2) (DnaJ protein homolog 9) (ER-associated DNAJ) (ER-associated Hsp40 co-chaperone) (Endoplasmic reticulum DNA J domain-containing protein 3) (ER-resident protein ERdj3) (ERdj3) (ERj3p) (HEDJ) (Human DnaJ protein 9) (hDj-9) (PWP1-interacting protein 4)	DNAJB11 EDJ ERJ3 HDJ9 PSEC0121 UNQ537/PRO1080	22.5261	4.30733e-06	7.5
sp|Q9Y2J2|E41L3_HUMAN	E41L3_HUMAN	Band 4.1-like protein 3 (4.1B) (Differentially expressed in adenocarcinoma of the lung protein 1) (DAL-1) (Erythrocyte membrane protein band 4.1-like 3) [Cleaved into: Band 4.1-like protein 3, N-terminally processed]	EPB41L3 DAL1 KIAA0987	22.4286	1.57463e-08	7.5
sp|Q92973|TNPO1_HUMAN	TNPO1_HUMAN	Transportin-1 (Importin beta-2) (Karyopherin beta-2) (M9 region interaction protein) (MIP)	TNPO1 KPNB2 MIP1 TRN	22.047	8.41144e-10	7.5
sp|P08559|ODPA_HUMAN	ODPA_HUMAN	Pyruvate dehydrogenase E1 component subunit alpha, somatic form, mitochondrial (EC 1.2.4.1) (PDHE1-A type I)	PDHA1 PHE1A	21.8141	1.44106e-06	7.5
sp|P11166|GTR1_HUMAN	GTR1_HUMAN	Solute carrier family 2, facilitated glucose transporter member 1 (Glucose transporter type 1, erythrocyte/brain) (GLUT-1) (HepG2 glucose transporter)	SLC2A1 GLUT1	21.5639	1.98084e-08	7.5
sp|P49748|ACADV_HUMAN	ACADV_HUMAN	Very long-chain specific acyl-CoA dehydrogenase, mitochondrial (VLCAD) (EC 1.3.8.9)	ACADVL VLCAD	21.208	4.76015e-20	7.5
sp|P52597|HNRPF_HUMAN	HNRPF_HUMAN	Heterogeneous nuclear ribonucleoprotein F (hnRNP F) (Nucleolin-like protein mcs94-1) [Cleaved into: Heterogeneous nuclear ribonucleoprotein F, N-terminally processed]	HNRNPF HNRPF	20.6365	5.56603e-07	7.5
sp|Q9C0C2|TB182_HUMAN	TB182_HUMAN	182 kDa tankyrase-1-binding protein	TNKS1BP1 KIAA1741 TAB182	20.423	0.000101731	7.5
sp|O14745|NHRF1_HUMAN	NHRF1_HUMAN	Na(+)/H(+) exchange regulatory cofactor NHE-RF1 (NHERF-1) (Ezrin-radixin-moesin-binding phosphoprotein 50) (EBP50) (Regulatory cofactor of Na(+)/H(+) exchanger) (Sodium-hydrogen exchanger regulatory factor 1) (Solute carrier family 9 isoform A3 regulatory factor 1)	NHERF1 NHERF SLC9A3R1	20.2105	0.000398439	7.5
sp|O95831|AIFM1_HUMAN	AIFM1_HUMAN	Apoptosis-inducing factor 1, mitochondrial (EC 1.6.99.-) (Programmed cell death protein 8)	AIFM1 AIF PDCD8	20.21	0.000398439	7.5
sp|P13987|CD59_HUMAN	CD59_HUMAN	CD59 glycoprotein (1F5 antigen) (20 kDa homologous restriction factor) (HRF-20) (HRF20) (MAC-inhibitory protein) (MAC-IP) (MEM43 antigen) (Membrane attack complex inhibition factor) (MACIF) (Membrane inhibitor of reactive lysis) (MIRL) (Protectin) (CD antigen CD59)	CD59 MIC11 MIN1 MIN2 MIN3 MSK21	19.8	0.00579622	7.5
sp|P02511|CRYAB_HUMAN	CRYAB_HUMAN	Alpha-crystallin B chain (Alpha(B)-crystallin) (Heat shock protein beta-5) (HspB5) (Renal carcinoma antigen NY-REN-27) (Rosenthal fiber component)	CRYAB CRYA2 HSPB5	19.5117	1.07811e-07	7.5
sp|O60784|TOM1_HUMAN	TOM1_HUMAN	Target of Myb1 membrane trafficking protein (Target of Myb protein 1)	TOM1	19.4444	0.000386408	7.5
sp|P12235|ADT1_HUMAN	ADT1_HUMAN	ADP/ATP translocase 1 (ADP,ATP carrier protein 1) (ADP,ATP carrier protein, heart/skeletal muscle isoform T1) (Adenine nucleotide translocator 1) (ANT 1) (Solute carrier family 25 member 4)	SLC25A4 AAC1 ANT1	19.3025	3.71944e-13	7.5
sp|Q86UP2|KTN1_HUMAN	KTN1_HUMAN	Kinectin (CG-1 antigen) (Kinesin receptor)	KTN1 CG1 KIAA0004	19.2472	6.58343e-10	7.5
sp|Q14152|EIF3A_HUMAN	EIF3A_HUMAN	Eukaryotic translation initiation factor 3 subunit A (eIF3a) (Eukaryotic translation initiation factor 3 subunit 10) (eIF-3-theta) (eIF3 p167) (eIF3 p180) (eIF3 p185)	EIF3A EIF3S10 KIAA0139	19.0565	1.96402e-13	7.5
sp|Q14011|CIRBP_HUMAN	CIRBP_HUMAN	Cold-inducible RNA-binding protein (A18 hnRNP) (Glycine-rich RNA-binding protein CIRP)	CIRBP A18HNRNP CIRP	18.4901	5.46983e-07	7.5
sp|P98179|RBM3_HUMAN	RBM3_HUMAN	RNA-binding protein 3 (RNA-binding motif protein 3) (RNPL)	RBM3 RNPL	18.3964	0.000842726	7.5
sp|Q15029|U5S1_HUMAN	U5S1_HUMAN	116 kDa U5 small nuclear ribonucleoprotein component (Elongation factor Tu GTP-binding domain-containing protein 2) (SNU114 homolog) (hSNU114) (U5 snRNP-specific protein, 116 kDa) (U5-116 kDa)	EFTUD2 KIAA0031 SNRP116	18.3844	0.00167208	7.5
sp|O43852|CALU_HUMAN	CALU_HUMAN	Calumenin (Crocalbin) (IEF SSP 9302)	CALU	18.2764	4.46994e-08	7.5
sp|Q13576|IQGA2_HUMAN	IQGA2_HUMAN	Ras GTPase-activating-like protein IQGAP2	IQGAP2	18.1566	1.61833e-40	7.5
sp|P04083|ANXA1_HUMAN	ANXA1_HUMAN	Annexin A1 (Annexin I) (Annexin-1) (Calpactin II) (Calpactin-2) (Chromobindin-9) (Lipocortin I) (Phospholipase A2 inhibitory protein) (p35) [Cleaved into: Annexin Ac2-26]	ANXA1 ANX1 LPC1	17.5551	3.64942e-37	7.5
sp|O75494|SRS10_HUMAN	SRS10_HUMAN	Serine/arginine-rich splicing factor 10 (40 kDa SR-repressor protein) (SRrp40) (FUS-interacting serine-arginine-rich protein 1) (Splicing factor SRp38) (Splicing factor, arginine/serine-rich 13A) (TLS-associated protein with Ser-Arg repeats) (TASR) (TLS-associated protein with SR repeats) (TLS-associated serine-arginine protein) (TLS-associated SR protein)	SRSF10 FUSIP1 FUSIP2 SFRS13A TASR	17.5	4.57886e-05	7.5
sp|Q9UQE7|SMC3_HUMAN	SMC3_HUMAN	Structural maintenance of chromosomes protein 3 (SMC protein 3) (SMC-3) (Basement membrane-associated chondroitin proteoglycan) (Bamacan) (Chondroitin sulfate proteoglycan 6) (Chromosome-associated polypeptide) (hCAP)	SMC3 BAM BMH CSPG6 SMC3L1	17.25	0.00185166	7.5
sp|P26368|U2AF2_HUMAN	U2AF2_HUMAN	Splicing factor U2AF 65 kDa subunit (U2 auxiliary factor 65 kDa subunit) (hU2AF(65)) (hU2AF65) (U2 snRNP auxiliary factor large subunit)	U2AF2 U2AF65	17.1772	2.60293e-05	7.5
sp|Q9Y6B6|SAR1B_HUMAN	SAR1B_HUMAN	GTP-binding protein SAR1b (GTP-binding protein B) (GTBPB)	SAR1B SARA2 SARB	17.1259	0.00301648	7.5
sp|O14980|XPO1_HUMAN	XPO1_HUMAN	Exportin-1 (Exp1) (Chromosome region maintenance 1 protein homolog)	XPO1 CRM1	17.0265	0.000137639	7.5
sp|O43143|DHX15_HUMAN	DHX15_HUMAN	ATP-dependent RNA helicase DHX15 (EC 3.6.4.13) (ATP-dependent RNA helicase #46) (DEAH box protein 15) (Splicing factor Prp43) (hPrp43)	DHX15 DBP1 DDX15	16.8119	1.95611e-06	7.5
sp|P43686|PRS6B_HUMAN	PRS6B_HUMAN	26S proteasome regulatory subunit 6B (26S proteasome AAA-ATPase subunit RPT3) (MB67-interacting protein) (MIP224) (Proteasome 26S subunit ATPase 4) (Tat-binding protein 7) (TBP-7)	PSMC4 MIP224 TBP7	16.6363	0.0141633	7.5
sp|Q9P2E9|RRBP1_HUMAN	RRBP1_HUMAN	Ribosome-binding protein 1 (180 kDa ribosome receptor homolog) (RRp) (ES/130-related protein) (Ribosome receptor protein)	RRBP1 KIAA1398	16.4592	1.92733e-53	7.5
sp|O14880|MGST3_HUMAN	MGST3_HUMAN	Glutathione S-transferase 3, mitochondrial (GST-3) (EC 2.5.1.-) (Glutathione peroxidase MGST3) (EC 1.11.1.-) (LTC4 synthase MGST3) (EC 4.4.1.20)	MGST3	16.4564	0.000517199	7.5
sp|P08708|RS17_HUMAN	RS17_HUMAN	Small ribosomal subunit protein eS17 (40S ribosomal protein S17)	RPS17 RPS17L	15.8163	2.95685e-05	7.5
sp|Q07954|LRP1_HUMAN	LRP1_HUMAN	Prolow-density lipoprotein receptor-related protein 1 (LRP-1) (Alpha-2-macroglobulin receptor) (A2MR) (Apolipoprotein E receptor) (APOER) (CD antigen CD91) [Cleaved into: Low-density lipoprotein receptor-related protein 1 85 kDa subunit (LRP-85); Low-density lipoprotein receptor-related protein 1 515 kDa subunit (LRP-515); Low-density lipoprotein receptor-related protein 1 intracellular domain (L…	LRP1 A2MR APR	15.7887	5.08279e-06	7.5
sp|O60264|SMCA5_HUMAN	SMCA5_HUMAN	SWI/SNF-related matrix-associated actin-dependent regulator of chromatin subfamily A member 5 (SWI/SNF-related matrix-associated actin-dependent regulator of chromatin A5) (EC 3.6.4.-) (Sucrose nonfermenting protein 2 homolog) (hSNF2H)	SMARCA5 SNF2H WCRF135	15.6897	0.00155563	7.5
sp|P25815|S100P_HUMAN	S100P_HUMAN	Protein S100-P (Migration-inducing gene 9 protein) (MIG9) (Protein S100-E) (S100 calcium-binding protein P)	S100P S100E	15.6785	4.00604e-05	7.5
sp|P02788|TRFL_HUMAN	TRFL_HUMAN	Lactotransferrin (Lactoferrin) (EC 3.4.21.-) (Growth-inhibiting protein 12) (Talalactoferrin) [Cleaved into: Lactoferricin-H (Lfcin-H); Kaliocin-1; Lactoferroxin-A; Lactoferroxin-B; Lactoferroxin-C]	LTF GIG12 LF	15.4946	0.0143989	7.5
sp|Q9UBF2|COPG2_HUMAN	COPG2_HUMAN	Coatomer subunit gamma-2 (Gamma-2-coat protein) (Gamma-2-COP)	COPG2	15.4383	0.00116978	7.5
sp|P01241|SOMA_HUMAN	SOMA_HUMAN	Somatotropin (Growth hormone) (GH) (GH-N) (Growth hormone 1) (Pituitary growth hormone)	GH1	15.0129	1.75028e-06	7.5
sp|Q9BVK6|TMED9_HUMAN	TMED9_HUMAN	Transmembrane emp24 domain-containing protein 9 (GMP25) (Glycoprotein 25L2) (p24 family protein alpha-2) (p24alpha2) (p25)	TMED9 GP25L2	14.9503	0.0261646	7.5
sp|P35268|RL22_HUMAN	RL22_HUMAN	Large ribosomal subunit protein eL22 (60S ribosomal protein L22) (EBER-associated protein) (EAP) (Epstein-Barr virus small RNA-associated protein) (Heparin-binding protein HBp15)	RPL22	14.8824	0.00385817	7.5
sp|P05783|K1C18_HUMAN	K1C18_HUMAN	Keratin, type I cytoskeletal 18 (Cell proliferation-inducing gene 46 protein) (Cytokeratin-18) (CK-18) (Keratin-18) (K18)	KRT18 CYK18 PIG46	14.8538	1.56047e-57	7.5
sp|Q96A08|H2B1A_HUMAN	H2B1A_HUMAN	Histone H2B type 1-A (Histone H2B, testis) (TSH2B.1) (hTSH2B) (Testis-specific histone H2B)	H2BC1 HIST1H2BA TSH2B	14.8083	0.000621762	7.5
sp|Q8NC56|LEMD2_HUMAN	LEMD2_HUMAN	LEM domain-containing protein 2 (hLEM2)	LEMD2	14.7778	0.000131197	7.5
sp|P05787|K2C8_HUMAN	K2C8_HUMAN	Keratin, type II cytoskeletal 8 (Cytokeratin-8) (CK-8) (Keratin-8) (K8) (Type-II keratin Kb8)	KRT8 CYK8	14.6726	2.12021e-77	7.5
sp|Q86V81|THOC4_HUMAN	THOC4_HUMAN	THO complex subunit 4 (Tho4) (Ally of AML-1 and LEF-1) (Aly/REF export factor) (Transcriptional coactivator Aly/REF) (bZIP-enhancing factor BEF)	ALYREF ALY BEF THOC4	14.6667	0.014707	7.5
sp|P62995|TRA2B_HUMAN	TRA2B_HUMAN	Transformer-2 protein homolog beta (TRA-2 beta) (TRA2-beta) (hTRA2-beta) (Splicing factor, arginine/serine-rich 10) (Transformer-2 protein homolog B)	TRA2B SFRS10	14.6471	3.51996e-06	7.5
sp|P35637|FUS_HUMAN	FUS_HUMAN	RNA-binding protein FUS (75 kDa DNA-pairing protein) (Oncogene FUS) (Oncogene TLS) (POMp75) (Translocated in liposarcoma protein)	FUS TLS	14.3625	0.000852297	7.5
sp|Q7KZF4|SND1_HUMAN	SND1_HUMAN	Staphylococcal nuclease domain-containing protein 1 (EC 3.1.31.1) (100 kDa coactivator) (EBNA2 coactivator p100) (Tudor domain-containing protein 11) (p100 co-activator)	SND1 TDRD11	14.3152	7.0412e-26	7.5
sp|Q9C075|K1C23_HUMAN	K1C23_HUMAN	Keratin, type I cytoskeletal 23 (Cytokeratin-23) (CK-23) (Keratin-23) (K23)	KRT23	14.1198	4.38249e-16	7.5
sp|Q13595|TRA2A_HUMAN	TRA2A_HUMAN	Transformer-2 protein homolog alpha (TRA-2 alpha) (TRA2-alpha) (Transformer-2 protein homolog A)	TRA2A	14	0.00294381	7.5
sp|A0A2R8Y619|H2BK1_HUMAN	H2BK1_HUMAN	Histone H2B type 2-K1 (Histone H2B type 2-E1)	H2BK1 H2BE1	13.8073	0.000689286	7.5
sp|P52788|SPSY_HUMAN	SPSY_HUMAN	Spermine synthase (SPMSY) (EC 2.5.1.22) (Spermidine aminopropyltransferase)	SMS	13.7883	2.23202e-06	7.5
sp|P62070|RRAS2_HUMAN	RRAS2_HUMAN	Ras-related protein R-Ras2 (EC 3.6.5.-) (Ras-like protein TC21) (Teratocarcinoma oncogene)	RRAS2 TC21	13.7564	4.30733e-06	7.5
sp|Q9BYE2|TMPSD_HUMAN	TMPSD_HUMAN	Transmembrane protease serine 13 (EC 3.4.21.-) (Membrane-type mosaic serine protease) (Mosaic serine protease)	TMPRSS13 MSP TMPRSS11	13.6261	0.0116669	7.5
sp|O43790|KRT86_HUMAN	KRT86_HUMAN	Keratin, type II cuticular Hb6 (Hair keratin K2.11) (Keratin-86) (K86) (Type II hair keratin Hb6) (Type-II keratin Kb26)	KRT86 KRTHB6	13.2552	0.0099629	7.5
sp|P78385|KRT83_HUMAN	KRT83_HUMAN	Keratin, type II cuticular Hb3 (Hair keratin K2.10) (Keratin-83) (K83) (Type II hair keratin Hb3) (Type-II keratin Kb23)	KRT83 KRTHB3	13.2552	0.0099629	7.5
sp|Q14533|KRT81_HUMAN	KRT81_HUMAN	Keratin, type II cuticular Hb1 (Hair keratin K2.9) (Keratin, hair, basic, 1) (Keratin-81) (K81) (Metastatic lymph node 137 gene protein) (MLN 137) (Type II hair keratin Hb1) (Type-II keratin Kb21) (ghHKb1) (ghHb1)	KRT81 KRTHB1 MLN137	13.2552	0.0099629	7.5
sp|O76013|KRT36_HUMAN	KRT36_HUMAN	Keratin, type I cuticular Ha6 (Hair keratin, type I Ha6) (Keratin-36) (K36)	KRT36 HHA6 HKA6 KRTHA6	13.0849	0.0099629	7.5
sp|O76014|KRT37_HUMAN	KRT37_HUMAN	Keratin, type I cuticular Ha7 (Hair keratin, type I Ha7) (Keratin-37) (K37)	KRT37 HHA7 HKA7 KRTHA7	13.0849	0.0099629	7.5
sp|O76015|KRT38_HUMAN	KRT38_HUMAN	Keratin, type I cuticular Ha8 (Hair keratin, type I Ha8) (Keratin-38) (K38)	KRT38 HHA8 HKA8 KRTHA8	13.0849	0.0099629	7.5
sp|Q14525|KT33B_HUMAN	KT33B_HUMAN	Keratin, type I cuticular Ha3-II (Hair keratin, type I Ha3-II) (Keratin-33B) (K33B)	KRT33B HHA3-II HKA3B KRTHA3B	13.0849	0.0099629	7.5
sp|Q14532|K1H2_HUMAN	K1H2_HUMAN	Keratin, type I cuticular Ha2 (Hair keratin, type I Ha2) (Keratin-32) (K32)	KRT32 HHA2 HKA2 KRTHA2	13.0849	0.0099629	7.5
sp|Q15323|K1H1_HUMAN	K1H1_HUMAN	Keratin, type I cuticular Ha1 (Hair keratin, type I Ha1) (Keratin-31) (K31)	KRT31 HHA1 HKA1 KRTHA1	13.0849	0.0099629	7.5
sp|Q96AG4|LRC59_HUMAN	LRC59_HUMAN	Leucine-rich repeat-containing protein 59 (Ribosome-binding protein p34) (p34) [Cleaved into: Leucine-rich repeat-containing protein 59, N-terminally processed]	LRRC59 PRO1855	12.9419	0.000132372	7.5
sp|Q15393|SF3B3_HUMAN	SF3B3_HUMAN	Splicing factor 3B subunit 3 (Pre-mRNA-splicing factor SF3b 130 kDa subunit) (SF3b130) (STAF130) (Spliceosome-associated protein 130) (SAP 130)	SF3B3 KIAA0017 SAP130	12.8686	1.24967e-05	7.5
sp|P50895|BCAM_HUMAN	BCAM_HUMAN	Basal cell adhesion molecule (Auberger B antigen) (B-CAM cell surface glycoprotein) (F8/G253 antigen) (Lutheran antigen) (Lutheran blood group glycoprotein) (CD antigen CD239)	BCAM LU MSK19	12.8614	1.93802e-08	7.5
sp|P62244|RS15A_HUMAN	RS15A_HUMAN	Small ribosomal subunit protein uS8 (40S ribosomal protein S15a)	RPS15A OK/SW-cl.82	12.8391	0.000124505	7.5
sp|P49257|LMAN1_HUMAN	LMAN1_HUMAN	Protein ERGIC-53 (ER-Golgi intermediate compartment 53 kDa protein) (Gp58) (Intracellular mannose-specific lectin MR60) (Lectin mannose-binding 1)	LMAN1 ERGIC53 F5F8D	12.8035	3.11607e-08	7.5
sp|O15371|EIF3D_HUMAN	EIF3D_HUMAN	Eukaryotic translation initiation factor 3 subunit D (eIF3d) (Eukaryotic translation initiation factor 3 subunit 7) (eIF-3-zeta) (eIF3 p66)	EIF3D EIF3S7	12.7778	0.00788312	7.5
sp|Q9NUU7|DD19A_HUMAN	DD19A_HUMAN	ATP-dependent RNA helicase DDX19A (EC 3.6.4.13) (DDX19-like protein) (DEAD box protein 19A)	DDX19A DDX19L	12.7778	0.00788312	7.5
sp|Q9UMR2|DD19B_HUMAN	DD19B_HUMAN	ATP-dependent RNA helicase DDX19B (EC 3.6.4.13) (DEAD box RNA helicase DEAD5) (DEAD box protein 19B)	DDX19B DBP5 DDX19 TDBP	12.7778	0.00788312	7.5
sp|P40939|ECHA_HUMAN	ECHA_HUMAN	Trifunctional enzyme subunit alpha, mitochondrial (78 kDa gastrin-binding protein) (Monolysocardiolipin acyltransferase) (EC 2.3.1.-) (TP-alpha) [Includes: Long-chain enoyl-CoA hydratase (EC 4.2.1.17); Long chain 3-hydroxyacyl-CoA dehydrogenase (EC 1.1.1.211)]	HADHA HADH	12.7766	2.71647e-17	7.5
sp|P20810|ICAL_HUMAN	ICAL_HUMAN	Calpastatin (Calpain inhibitor) (Sperm BS-17 component)	CAST	12.7522	0.0318015	7.5
sp|P62277|RS13_HUMAN	RS13_HUMAN	Small ribosomal subunit protein uS15 (40S ribosomal protein S13)	RPS13	12.708	0.000198743	7.5
sp|Q9UQ80|PA2G4_HUMAN	PA2G4_HUMAN	Proliferation-associated protein 2G4 (Cell cycle protein p38-2G4 homolog) (hG4-1) (ErbB3-binding protein 1)	PA2G4 EBP1	12.6923	2.11706e-06	7.5
sp|P78527|PRKDC_HUMAN	PRKDC_HUMAN	DNA-dependent protein kinase catalytic subunit (DNA-PK catalytic subunit) (DNA-PKcs) (EC 2.7.11.1) (DNPK1) (p460)	PRKDC HYRC HYRC1	12.6405	1.83752e-14	7.5
sp|Q9UNZ2|NSF1C_HUMAN	NSF1C_HUMAN	NSFL1 cofactor p47 (UBX domain-containing protein 2C) (p97 cofactor p47)	NSFL1C UBXN2C	12.6387	0.000503234	7.5
sp|Q13011|ECH1_HUMAN	ECH1_HUMAN	Delta(3,5)-Delta(2,4)-dienoyl-CoA isomerase, mitochondrial (EC 5.3.3.-)	ECH1	12.4127	2.03495e-05	7.5
sp|Q58FF3|ENPLL_HUMAN	ENPLL_HUMAN	Putative endoplasmin-like protein (Putative heat shock protein 90 kDa beta member 2)	HSP90B2P GRP94B GRP94P1 TRAP1	12.1941	1.57468e-05	7.5
sp|Q9H2R5|KLK15_HUMAN	KLK15_HUMAN	Kallikrein-15 (EC 3.4.21.-) (ACO protease)	KLK15	12	0.0124171	7.5
sp|Q9UBX7|KLK11_HUMAN	KLK11_HUMAN	Kallikrein-11 (hK11) (EC 3.4.21.-) (Hippostasin) (Serine protease 20) (Trypsin-like protease) [Cleaved into: Kallikrein-11 inactive chain 1; Kallikrein-11 inactive chain 2]	KLK11 PRSS20 TLSP UNQ649/PRO1279	12	0.0124171	7.5
sp|P53618|COPB_HUMAN	COPB_HUMAN	Coatomer subunit beta (Beta-coat protein) (Beta-COP)	COPB1 COPB MSTP026	11.8281	2.15287e-05	7.5
sp|P09874|PARP1_HUMAN	PARP1_HUMAN	Poly [ADP-ribose] polymerase 1 (PARP-1) (EC 2.4.2.30) (ADP-ribosyltransferase diphtheria toxin-like 1) (ARTD1) (DNA ADP-ribosyltransferase PARP1) (EC 2.4.2.-) (NAD(+) ADP-ribosyltransferase 1) (ADPRT 1) (Poly[ADP-ribose] synthase 1) (Protein poly-ADP-ribosyltransferase PARP1) (EC 2.4.2.-) [Cleaved into: Poly [ADP-ribose] polymerase 1, processed C-terminus (Poly [ADP-ribose] polymerase 1, 89-kDa f…	PARP1 ADPRT PPOL	11.8108	0.000241049	7.5
sp|Q9HC35|EMAL4_HUMAN	EMAL4_HUMAN	Echinoderm microtubule-associated protein-like 4 (EMAP-4) (Restrictedly overexpressed proliferation-associated protein) (Ropp 120)	EML4 C2orf2 EMAPL4	11.6266	0.00019399	7.5
sp|P78386|KRT85_HUMAN	KRT85_HUMAN	Keratin, type II cuticular Hb5 (Hair keratin K2.12) (Keratin-85) (K85) (Type II hair keratin Hb5) (Type-II keratin Kb25)	KRT85 KRTHB5	11.4825	0.000737266	7.5
sp|P09525|ANXA4_HUMAN	ANXA4_HUMAN	Annexin A4 (35-beta calcimedin) (Annexin IV) (Annexin-4) (Carbohydrate-binding protein p33/p41) (Chromobindin-4) (Endonexin I) (Lipocortin IV) (P32.5) (PP4-X) (Placental anticoagulant protein II) (PAP-II) (Protein II)	ANXA4 ANX4	11.4173	1.73809e-20	7.5
sp|P39656|OST48_HUMAN	OST48_HUMAN	Dolichyl-diphosphooligosaccharide--protein glycosyltransferase 48 kDa subunit (DDOST 48 kDa subunit) (Oligosaccharyl transferase 48 kDa subunit)	DDOST KIAA0115 OST48 OK/SW-cl.45	11.3894	3.60437e-10	7.5
sp|P05141|ADT2_HUMAN	ADT2_HUMAN	ADP/ATP translocase 2 (ADP,ATP carrier protein 2) (ADP,ATP carrier protein, fibroblast isoform) (Adenine nucleotide translocator 2) (ANT 2) (Solute carrier family 25 member 5) [Cleaved into: ADP/ATP translocase 2, N-terminally processed]	SLC25A5 AAC2 ANT2	11.0452	9.13277e-16	7.5
sp|Q8N4C6|NIN_HUMAN	NIN_HUMAN	Ninein (hNinein) (Glycogen synthase kinase 3 beta-interacting protein) (GSK3B-interacting protein)	NIN KIAA1565	11	0.0345654	7.5
sp|P14866|HNRPL_HUMAN	HNRPL_HUMAN	Heterogeneous nuclear ribonucleoprotein L (hnRNP L)	HNRNPL HNRPL P/OKcl.14	10.9779	9.93887e-06	7.5
sp|Q92499|DDX1_HUMAN	DDX1_HUMAN	ATP-dependent RNA helicase DDX1 (EC 3.6.4.13) (DEAD box protein 1) (DEAD box protein retinoblastoma) (DBP-RB)	DDX1	10.9573	4.16559e-07	7.5
sp|Q9UHG3|PCYOX_HUMAN	PCYOX_HUMAN	Prenylcysteine oxidase 1 (EC 1.8.3.5) (Prenylcysteine lyase)	PCYOX1 KIAA0908 PCL1 UNQ597/PRO1183	10.9547	0.000507947	7.5
sp|P55060|XPO2_HUMAN	XPO2_HUMAN	Exportin-2 (Exp2) (Cellular apoptosis susceptibility protein) (Chromosome segregation 1-like protein) (Importin-alpha re-exporter)	CSE1L CAS XPO2	10.8463	2.61979e-06	7.5
sp|Q92945|FUBP2_HUMAN	FUBP2_HUMAN	Far upstream element-binding protein 2 (FUSE-binding protein 2) (KH type-splicing regulatory protein) (KSRP) (p75)	KHSRP FUBP2	10.7822	0.000253478	7.5
sp|Q15293|RCN1_HUMAN	RCN1_HUMAN	Reticulocalbin-1	RCN1 RCN	10.5445	1.24828e-05	7.5
sp|Q96AE4|FUBP1_HUMAN	FUBP1_HUMAN	Far upstream element-binding protein 1 (FBP) (FUSE-binding protein 1) (DNA helicase V) (hDH V)	FUBP1	10.4615	0.00111707	7.5
sp|P11940|PABP1_HUMAN	PABP1_HUMAN	Polyadenylate-binding protein 1 (PABP-1) (Poly(A)-binding protein 1)	PABPC1 PAB1 PABP PABP1 PABPC2	10.4306	4.97051e-13	7.5
sp|Q08211|DHX9_HUMAN	DHX9_HUMAN	ATP-dependent RNA helicase A (EC 3.6.4.13) (DEAH box protein 9) (DExH-box helicase 9) (Leukophysin) (LKP) (Nuclear DNA helicase II) (NDH II) (RNA helicase A)	DHX9 DDX9 LKP NDH2	10.2106	3.17588e-13	7.5
sp|P04843|RPN1_HUMAN	RPN1_HUMAN	Dolichyl-diphosphooligosaccharide--protein glycosyltransferase subunit 1 (Dolichyl-diphosphooligosaccharide--protein glycosyltransferase 67 kDa subunit) (Ribophorin I) (RPN-I) (Ribophorin-1)	RPN1	10.1779	3.88181e-16	7.5
sp|P32969|RL9_HUMAN	RL9_HUMAN	Large ribosomal subunit protein uL6 (60S ribosomal protein L9)	RPL9 OK/SW-cl.103; RPL9P7; RPL9P8; RPL9P9	10.1756	1.55431e-05	7.5
sp|Q92804|RBP56_HUMAN	RBP56_HUMAN	TATA-binding protein-associated factor 2N (68 kDa TATA-binding protein-associated factor) (TAF(II)68) (TAFII68) (RNA-binding protein 56)	TAF15 RBP56 TAF2N	10.1157	8.01226e-05	7.5
sp|O75531|BAF_HUMAN	BAF_HUMAN	Barrier-to-autointegration factor (Breakpoint cluster region protein 1) [Cleaved into: Barrier-to-autointegration factor, N-terminally processed]	BANF1 BAF BCRG1	10.0957	0.0237991	7.5
sp|Q9NR31|SAR1A_HUMAN	SAR1A_HUMAN	GTP-binding protein SAR1a (COPII-associated small GTPase)	SAR1A SAR1 SARA SARA1	10.0557	0.00013902	7.5
sp|P16401|H15_HUMAN	H15_HUMAN	Histone H1.5 (Histone H1a) (Histone H1b) (Histone H1s-3)	H1-5 H1F5 HIST1H1B	9.96015	0.000546411	7.5
sp|P18124|RL7_HUMAN	RL7_HUMAN	Large ribosomal subunit protein uL30 (60S ribosomal protein L7)	RPL7	9.64219	7.36083e-09	7.5
sp|P62820|RAB1A_HUMAN	RAB1A_HUMAN	Ras-related protein Rab-1A (EC 3.6.5.2) (YPT1-related protein)	RAB1A RAB1	9.55229	5.8637e-11	7.5
sp|P28370|SMCA1_HUMAN	SMCA1_HUMAN	Probable global transcription activator SNF2L1 (EC 3.6.4.-) (ATP-dependent helicase SMARCA1) (Nucleosome-remodeling factor subunit SNF2L) (SWI/SNF-related matrix-associated actin-dependent regulator of chromatin subfamily A member 1)	SMARCA1 SNF2L SNF2L1	9.53728	0.0636957	7.5
sp|P56385|ATP5I_HUMAN	ATP5I_HUMAN	ATP synthase subunit e, mitochondrial (ATPase subunit e) (ATP synthase membrane subunit e) [Cleaved into: ATP synthase subunit e, mitochondrial, N-terminally processed]	ATP5ME ATP5I ATP5K	9.53333	0.00448516	7.5
sp|P22090|RS4Y1_HUMAN	RS4Y1_HUMAN	Small ribosomal subunit protein eS4, Y isoform 1 (40S ribosomal protein S4)	RPS4Y1 RPS4Y PRO2646	9.53333	0.00448516	7.5
sp|Q8TD47|RS4Y2_HUMAN	RS4Y2_HUMAN	Small ribosomal subunit protein eS4, Y isoform 2 (40S ribosomal protein S4, Y isoform 2)	RPS4Y2 RPS4Y2P	9.53333	0.00448516	7.5
sp|O14979|HNRDL_HUMAN	HNRDL_HUMAN	Heterogeneous nuclear ribonucleoprotein D-like (hnRNP D-like) (hnRNP DL) (AU-rich element RNA-binding factor) (JKT41-binding protein) (Protein laAUF1)	HNRNPDL HNRPDL JKTBP	9.51943	0.0372759	7.5
sp|O60506|HNRPQ_HUMAN	HNRPQ_HUMAN	Heterogeneous nuclear ribonucleoprotein Q (hnRNP Q) (Glycine- and tyrosine-rich RNA-binding protein) (GRY-RBP) (NS1-associated protein 1) (Synaptotagmin-binding, cytoplasmic RNA-interacting protein)	SYNCRIP HNRPQ NSAP1	9.5156	6.12423e-07	7.5
sp|Q96TA1|NIBA2_HUMAN	NIBA2_HUMAN	Protein Niban 2 (Meg-3) (Melanoma invasion by ERK) (MINERVA) (Niban-like protein 1) (Protein FAM129B)	NIBAN2 C9orf88 FAM129B	9.45899	2.80987e-13	7.5
sp|Q9UBI6|GBG12_HUMAN	GBG12_HUMAN	Guanine nucleotide-binding protein G(I)/G(S)/G(O) subunit gamma-12	GNG12	9.28571	0.058469	7.5
sp|O15127|SCAM2_HUMAN	SCAM2_HUMAN	Secretory carrier-associated membrane protein 2 (Secretory carrier membrane protein 2)	SCAMP2	9.28571	0.058469	7.5
sp|P51571|SSRD_HUMAN	SSRD_HUMAN	Translocon-associated protein subunit delta (TRAP-delta) (Signal sequence receptor subunit delta) (SSR-delta)	SSR4 TRAPD	9.28142	0.00176568	7.5
sp|P13473|LAMP2_HUMAN	LAMP2_HUMAN	Lysosome-associated membrane glycoprotein 2 (LAMP-2) (Lysosome-associated membrane protein 2) (CD107 antigen-like family member B) (LGP-96) (CD antigen CD107b)	LAMP2	9.23205	0.0109614	7.5
sp|P21128|ENDOU_HUMAN	ENDOU_HUMAN	Uridylate-specific endoribonuclease (EC 4.6.1.-) (Placental protein 11) (PP11) (Protein endoU)	ENDOU	9.18638	2.61979e-06	7.5
sp|P21980|TGM2_HUMAN	TGM2_HUMAN	Protein-glutamine gamma-glutamyltransferase 2 (EC 2.3.2.13) (Erythrocyte transglutaminase) (Heart G alpha(h)) (hhG alpha(h)) (Isopeptidase TGM2) (EC 3.4.-.-) (Protein G alpha(h)) (G(h)) (Protein-glutamine deamidase TGM2) (EC 3.5.1.44) (Protein-glutamine dopaminyltransferase TGM2) (EC 2.3.1.-) (Protein-glutamine histaminyltransferase TGM2) (EC 2.3.1.-) (Protein-glutamine noradrenalinyltransferase …	TGM2	9.15054	2.104e-23	7.5
sp|P61619|S61A1_HUMAN	S61A1_HUMAN	Protein transport protein Sec61 subunit alpha isoform 1 (Sec61 alpha-1)	SEC61A1 SEC61A	9.08696	0.000605331	7.5
sp|P53992|SC24C_HUMAN	SC24C_HUMAN	Protein transport protein Sec24C (SEC24-related protein C)	SEC24C KIAA0079	9	0.025887	7.5
sp|P12236|ADT3_HUMAN	ADT3_HUMAN	ADP/ATP translocase 3 (ADP,ATP carrier protein 3) (ADP,ATP carrier protein, isoform T2) (ANT 2) (Adenine nucleotide translocator 3) (ANT 3) (Solute carrier family 25 member 6) [Cleaved into: ADP/ATP translocase 3, N-terminally processed]	SLC25A6 AAC3 ANT3 CDABP0051	8.82671	6.85112e-10	7.5
sp|O75436|VP26A_HUMAN	VP26A_HUMAN	Vacuolar protein sorting-associated protein 26A (Vesicle protein sorting 26A) (hVPS26)	VPS26A VPS26	8.76745	0.0468117	7.5
sp|Q13310|PABP4_HUMAN	PABP4_HUMAN	Polyadenylate-binding protein 4 (PABP-4) (Poly(A)-binding protein 4) (Activated-platelet protein 1) (APP-1) (Inducible poly(A)-binding protein) (iPABP)	PABPC4 APP1 PABP4	8.74852	4.45118e-06	7.5
sp|Q02978|M2OM_HUMAN	M2OM_HUMAN	Mitochondrial 2-oxoglutarate/malate carrier protein (OGCP) (alpha-oxoglutarate carrier) (Solute carrier family 25 member 11) (SLC25A11)	SLC25A11 SLC20A4	8.68845	1.73253e-06	7.5
sp|O75367|H2AY_HUMAN	H2AY_HUMAN	Core histone macro-H2A.1 (Histone macroH2A1) (mH2A1) (Histone H2A.y) (H2A/y) (Medulloblastoma antigen MU-MB-50.205)	MACROH2A1 H2AFY	8.60512	1.07513e-06	7.5
sp|P14314|GLU2B_HUMAN	GLU2B_HUMAN	Glucosidase 2 subunit beta (80K-H protein) (Glucosidase II subunit beta) (Protein kinase C substrate 60.1 kDa protein heavy chain) (PKCSH)	PRKCSH G19P1	8.59812	8.79261e-07	7.5
sp|P31942|HNRH3_HUMAN	HNRH3_HUMAN	Heterogeneous nuclear ribonucleoprotein H3 (hnRNP H3) (Heterogeneous nuclear ribonucleoprotein 2H9) (hnRNP 2H9)	HNRNPH3 HNRPH3	8.59407	1.63842e-05	7.5
sp|O75396|SC22B_HUMAN	SC22B_HUMAN	Vesicle-trafficking protein SEC22b (ER-Golgi SNARE of 24 kDa) (ERS-24) (ERS24) (SEC22 vesicle-trafficking protein homolog B) (SEC22 vesicle-trafficking protein-like 1)	SEC22B SEC22L1	8.56095	3.72696e-08	7.5
sp|P62195|PRS8_HUMAN	PRS8_HUMAN	26S proteasome regulatory subunit 8 (26S proteasome AAA-ATPase subunit RPT6) (Proteasome 26S subunit ATPase 5) (Proteasome subunit p45) (Thyroid hormone receptor-interacting protein 1) (TRIP1) (p45/SUG)	PSMC5 SUG1	8.55135	0.00418609	7.5
sp|P49755|TMEDA_HUMAN	TMEDA_HUMAN	Transmembrane emp24 domain-containing protein 10 (Protein TMED10) (21 kDa transmembrane-trafficking protein) (S31I125) (S31III125) (Tmp-21-I) (Transmembrane protein Tmp21) (p23) (p24 family protein delta-1) (p24delta1) (p24delta)	TMED10 TMP21	8.5	0.00405301	7.5
sp|P12956|XRCC6_HUMAN	XRCC6_HUMAN	X-ray repair cross-complementing protein 6 (EC 3.6.4.-) (EC 4.2.99.-) (5'-deoxyribose-5-phosphate lyase Ku70) (5'-dRP lyase Ku70) (70 kDa subunit of Ku antigen) (ATP-dependent DNA helicase 2 subunit 1) (ATP-dependent DNA helicase II 70 kDa subunit) (CTC box-binding factor 75 kDa subunit) (CTC75) (CTCBF) (DNA repair protein XRCC6) (Lupus Ku autoantigen protein p70) (Ku70) (Thyroid-lupus autoantige…	XRCC6 G22P1	8.42609	4.49237e-15	7.5
sp|Q1KMD3|HNRL2_HUMAN	HNRL2_HUMAN	Heterogeneous nuclear ribonucleoprotein U-like protein 2 (Scaffold-attachment factor A2) (SAF-A2)	HNRNPUL2 HNRPUL2	8.41101	6.25017e-06	7.5
sp|P54136|SYRC_HUMAN	SYRC_HUMAN	Arginine--tRNA ligase, cytoplasmic (EC 6.1.1.19) (Arginyl-tRNA synthetase) (ArgRS)	RARS1 RARS	8.39326	0.000181617	7.5
sp|Q99729|ROAA_HUMAN	ROAA_HUMAN	Heterogeneous nuclear ribonucleoprotein A/B (hnRNP A/B) (APOBEC1-binding protein 1) (ABBP-1)	HNRNPAB ABBP1 HNRPAB	8.34528	0.00082161	7.5
sp|O00571|DDX3X_HUMAN	DDX3X_HUMAN	ATP-dependent RNA helicase DDX3X (EC 3.6.4.13) (CAP-Rf) (DEAD box protein 3, X-chromosomal) (DEAD box, X isoform) (DBX) (Helicase-like protein 2) (HLP2)	DDX3X DBX DDX3	8.31375	9.82625e-11	7.5
sp|P01877|IGHA2_HUMAN	IGHA2_HUMAN	Immunoglobulin heavy constant alpha 2 (Ig alpha-2 chain C region) (Ig alpha-2 chain C region BUT) (Ig alpha-2 chain C region LAN)	IGHA2	8.25	0.0683428	7.5
sp|Q93008|USP9X_HUMAN	USP9X_HUMAN	Probable ubiquitin carboxyl-terminal hydrolase FAF-X (EC 3.4.19.12) (Deubiquitinating enzyme FAF-X) (Fat facets in mammals) (hFAM) (Fat facets protein-related, X-linked) (Ubiquitin thioesterase FAF-X) (Ubiquitin-specific protease 9, X chromosome) (Ubiquitin-specific-processing protease FAF-X)	USP9X DFFRX FAM USP9	8.25	0.0683428	7.5
sp|O95399|UTS2_HUMAN	UTS2_HUMAN	Urotensin-2 (Urotensin II) (U-II) (UII)	UTS2 UNQ525/PRO1068	8.25	0.0683428	7.5
sp|Q9H1Z4|WDR13_HUMAN	WDR13_HUMAN	WD repeat-containing protein 13	WDR13	8.25	0.0683428	7.5
sp|Q9Y2W1|TR150_HUMAN	TR150_HUMAN	Thyroid hormone receptor-associated protein 3 (BCLAF1 and THRAP3 family member 2) (Thyroid hormone receptor-associated protein complex 150 kDa component) (Trap150)	THRAP3 BCLAF2 TRAP150	8.25	0.00905243	7.5
sp|O15523|DDX3Y_HUMAN	DDX3Y_HUMAN	ATP-dependent RNA helicase DDX3Y (EC 3.6.4.13) (DEAD box protein 3, Y-chromosomal)	DDX3Y DBY	8.08442	3.66659e-07	7.5
sp|P0DML2|CSH1_HUMAN	CSH1_HUMAN	Chorionic somatomammotropin hormone 1 (Choriomammotropin) (Lactogen) (Placental lactogen) (PL)	CSH1	8.06785	3.34976e-09	7.5
sp|P0DML3|CSH2_HUMAN	CSH2_HUMAN	Chorionic somatomammotropin hormone 2 (Choriomammotropin) (Lactogen) (Placental lactogen) (PL)	CSH2	8.06785	3.34976e-09	7.5
sp|P29992|GNA11_HUMAN	GNA11_HUMAN	Guanine nucleotide-binding protein subunit alpha-11 (G alpha-11) (G-protein subunit alpha-11) (Guanine nucleotide-binding protein G(y) subunit alpha)	GNA11 GA11	8.05087	0.000131197	7.5
sp|P13010|XRCC5_HUMAN	XRCC5_HUMAN	X-ray repair cross-complementing protein 5 (EC 3.6.4.-) (86 kDa subunit of Ku antigen) (ATP-dependent DNA helicase 2 subunit 2) (ATP-dependent DNA helicase II 80 kDa subunit) (CTC box-binding factor 85 kDa subunit) (CTC85) (CTCBF) (DNA repair protein XRCC5) (Ku80) (Ku86) (Lupus Ku autoantigen protein p86) (Nuclear factor IV) (Thyroid-lupus autoantigen) (TLAA) (X-ray repair complementing defective…	XRCC5 G22P2	8.01405	3.94168e-09	7.5
sp|P48556|PSMD8_HUMAN	PSMD8_HUMAN	26S proteasome non-ATPase regulatory subunit 8 (26S proteasome regulatory subunit RPN12) (26S proteasome regulatory subunit S14) (p31)	PSMD8	7.868	0.0154704	7.5
sp|O60763|USO1_HUMAN	USO1_HUMAN	General vesicular transport factor p115 (Protein USO1 homolog) (Transcytosis-associated protein) (TAP) (Vesicle-docking protein)	USO1 VDP	7.8102	3.23914e-06	7.5
sp|Q92734|TFG_HUMAN	TFG_HUMAN	Protein TFG (TRK-fused gene protein)	TFG	7.7027	0.00104664	7.5
sp|P61009|SPCS3_HUMAN	SPCS3_HUMAN	Signal peptidase complex subunit 3 (Microsomal signal peptidase 22/23 kDa subunit) (SPC22/23) (SPase 22/23 kDa subunit)	SPCS3 SPC22 UNQ1841/PRO3567	7.66667	0.0515853	7.5
sp|Q15008|PSMD6_HUMAN	PSMD6_HUMAN	26S proteasome non-ATPase regulatory subunit 6 (26S proteasome regulatory subunit RPN7) (26S proteasome regulatory subunit S10) (Breast cancer-associated protein SGA-113M) (Phosphonoformate immuno-associated protein 4) (Proteasome regulatory particle subunit p44S10) (p42A)	PSMD6 KIAA0107 PFAAP4	7.66666	0.0515853	7.5
sp|P51692|STA5B_HUMAN	STA5B_HUMAN	Signal transducer and activator of transcription 5B	STAT5B	7.63048	0.00846022	7.5
sp|P62140|PP1B_HUMAN	PP1B_HUMAN	Serine/threonine-protein phosphatase PP1-beta catalytic subunit (PP-1B) (PPP1CD) (EC 3.1.3.16) (EC 3.1.3.53)	PPP1CB	7.62069	0.00755925	7.5
sp|P49207|RL34_HUMAN	RL34_HUMAN	Large ribosomal subunit protein eL34 (60S ribosomal protein L34)	RPL34	7.61378	0.00748944	7.5
sp|P04908|H2A1B_HUMAN	H2A1B_HUMAN	Histone H2A type 1-B/E (Histone H2A.2) (Histone H2A/a) (Histone H2A/m)	H2AC4 H2AFM HIST1H2AB; H2AC8 H2AFA HIST1H2AE	7.6093	0.00199373	7.5
sp|P20671|H2A1D_HUMAN	H2A1D_HUMAN	Histone H2A type 1-D (Histone H2A.3) (Histone H2A/g)	H2AC7 H2AFG HIST1H2AD	7.6093	0.00199373	7.5
sp|Q7L7L0|H2A3_HUMAN	H2A3_HUMAN	Histone H2A type 3 (H2A-clustered histone 25)	H2AC25 H2AW HIST3H2A	7.6093	0.00199373	7.5
sp|Q10567|AP1B1_HUMAN	AP1B1_HUMAN	AP-1 complex subunit beta-1 (Adaptor protein complex AP-1 subunit beta-1) (Adaptor-related protein complex 1 subunit beta-1) (Beta-1-adaptin) (Beta-adaptin 1) (Clathrin assembly protein complex 1 beta large chain) (Golgi adaptor HA1/AP1 adaptin beta subunit)	AP1B1 ADTB1 BAM22 CLAPB2	7.57658	9.76473e-07	7.5
sp|P05981|HEPS_HUMAN	HEPS_HUMAN	Serine protease hepsin (EC 3.4.21.106) (Transmembrane protease serine 1) [Cleaved into: Serine protease hepsin non-catalytic chain; Serine protease hepsin catalytic chain]	HPN TMPRSS1	7.56992	0.00782755	7.5
sp|Q9UBQ5|EIF3K_HUMAN	EIF3K_HUMAN	Eukaryotic translation initiation factor 3 subunit K (eIF3k) (Eukaryotic translation initiation factor 3 subunit 12) (Muscle-specific gene M9 protein) (PLAC-24) (eIF-3 p25) (eIF-3 p28)	EIF3K EIF3S12 ARG134 HSPC029 MSTP001 PTD001	7.55542	0.11038	7.5
sp|Q13263|TIF1B_HUMAN	TIF1B_HUMAN	Transcription intermediary factor 1-beta (TIF1-beta) (E3 SUMO-protein ligase TRIM28) (EC 2.3.2.27) (KRAB-associated protein 1) (KAP-1) (KRAB-interacting protein 1) (KRIP-1) (Nuclear corepressor KAP-1) (RING finger protein 96) (RING-type E3 ubiquitin transferase TIF1-beta) (Tripartite motif-containing protein 28)	TRIM28 KAP1 RNF96 TIF1B	7.53971	7.44381e-05	7.5
sp|P80723|BASP1_HUMAN	BASP1_HUMAN	Brain acid soluble protein 1 (22 kDa neuronal tissue-enriched acidic protein) (Neuronal axonal membrane protein NAP-22)	BASP1 NAP22	7.50673	0.118303	7.5
sp|P11233|RALA_HUMAN	RALA_HUMAN	Ras-related protein Ral-A (EC 3.6.5.2)	RALA RAL	7.5	0.0346449	7.5
sp|O00217|NDUS8_HUMAN	NDUS8_HUMAN	NADH dehydrogenase [ubiquinone] iron-sulfur protein 8, mitochondrial (EC 7.1.1.2) (Complex I-23kD) (CI-23kD) (NADH-ubiquinone oxidoreductase 23 kDa subunit) (TYKY subunit)	NDUFS8	7.5	0.0346449	7.5
sp|P63010|AP2B1_HUMAN	AP2B1_HUMAN	AP-2 complex subunit beta (AP105B) (Adaptor protein complex AP-2 subunit beta) (Adaptor-related protein complex 2 subunit beta) (Beta-2-adaptin) (Beta-adaptin) (Clathrin assembly protein complex 2 beta large chain) (Plasma membrane adaptor HA2/AP2 adaptin beta subunit)	AP2B1 ADTB2 CLAPB1	7.495	4.89891e-08	7.5
sp|Q16629|SRSF7_HUMAN	SRSF7_HUMAN	Serine/arginine-rich splicing factor 7 (Splicing factor 9G8) (Splicing factor, arginine/serine-rich 7)	SRSF7 SFRS7	7.48374	0.00400111	7.5
sp|P05997|CO5A2_HUMAN	CO5A2_HUMAN	Collagen alpha-2(V) chain	COL5A2	7.46235	0.0683428	7.5
sp|P09651|ROA1_HUMAN	ROA1_HUMAN	Heterogeneous nuclear ribonucleoprotein A1 (hnRNP A1) (Helix-destabilizing protein) (Single-strand RNA-binding protein) (hnRNP core protein A1) [Cleaved into: Heterogeneous nuclear ribonucleoprotein A1, N-terminally processed]	HNRNPA1 HNRPA1	7.41051	8.34854e-13	7.5
sp|O75477|ERLN1_HUMAN	ERLN1_HUMAN	Erlin-1 (Endoplasmic reticulum lipid raft-associated protein 1) (Protein KE04) (Stomatin-prohibitin-flotillin-HflC/K domain-containing protein 1) (SPFH domain-containing protein 1)	ERLIN1 C10orf69 KE04 KEO4 SPFH1	7.32727	0.00016446	7.5
sp|P30040|ERP29_HUMAN	ERP29_HUMAN	Endoplasmic reticulum resident protein 29 (ERp29) (Endoplasmic reticulum resident protein 28) (ERp28) (Endoplasmic reticulum resident protein 31) (ERp31)	ERP29 C12orf8 ERP28	7.28423	0.00359626	7.5
sp|P07738|PMGE_HUMAN	PMGE_HUMAN	Bisphosphoglycerate mutase (BPGM) (EC 5.4.2.4) (2,3-bisphosphoglycerate mutase, erythrocyte) (2,3-bisphosphoglycerate synthase) (EC 5.4.2.11) (2,3-diphosphoglycerate mutase) (DPGM) (BPG-dependent PGAM)	BPGM	7.20161	0.115488	7.5
sp|P05496|AT5G1_HUMAN	AT5G1_HUMAN	ATP synthase F(0) complex subunit C1, mitochondrial (ATP synthase lipid-binding protein) (ATP synthase membrane subunit c locus 1) (ATP synthase proteolipid P1) (ATP synthase proton-transporting mitochondrial F(0) complex subunit C1) (ATPase protein 9) (ATPase subunit c)	ATP5MC1 ATP5G1	7.20161	0.115488	7.5
sp|P48201|AT5G3_HUMAN	AT5G3_HUMAN	ATP synthase F(0) complex subunit C3, mitochondrial (ATP synthase lipid-binding protein) (ATP synthase membrane subunit c locus 3) (ATP synthase proteolipid P3) (ATP synthase proton-transporting mitochondrial F(0) complex subunit C3) (ATPase protein 9) (ATPase subunit c)	ATP5MC3 ATP5G3	7.20161	0.115488	7.5
sp|Q06055|AT5G2_HUMAN	AT5G2_HUMAN	ATP synthase F(0) complex subunit C2, mitochondrial (ATP synthase lipid-binding protein) (ATP synthase membrane subunit c locus 2) (ATP synthase proteolipid P2) (ATP synthase proton-transporting mitochondrial F(0) complex subunit C2) (ATPase protein 9) (ATPase subunit c)	ATP5MC2 ATP5G2 PSEC0033	7.20161	0.115488	7.5
sp|Q8NI22|MCFD2_HUMAN	MCFD2_HUMAN	Multiple coagulation factor deficiency protein 2 (Neural stem cell-derived neuronal survival protein)	MCFD2 SDNSF	7.20161	0.115488	7.5
sp|O75340|PDCD6_HUMAN	PDCD6_HUMAN	Programmed cell death protein 6 (Apoptosis-linked gene 2 protein homolog) (ALG-2)	PDCD6 ALG2	7.20161	0.115488	7.5
sp|Q9H0U4|RAB1B_HUMAN	RAB1B_HUMAN	Ras-related protein Rab-1B (EC 3.6.5.2)	RAB1B	7.18161	4.55281e-07	7.5
sp|P61019|RAB2A_HUMAN	RAB2A_HUMAN	Ras-related protein Rab-2A (EC 3.6.5.2)	RAB2A RAB2	7.14773	0.00278154	7.5
sp|P16104|H2AX_HUMAN	H2AX_HUMAN	Histone H2AX (H2a/x) (Histone H2A.X)	H2AX H2AFX	7.14661	2.2627e-05	7.5
sp|A6NHT5|HMX3_HUMAN	HMX3_HUMAN	Homeobox protein HMX3 (Homeobox protein H6 family member 3) (Homeobox protein Nkx-5.1)	HMX3 NKX-5.1 NKX5-1	7.04849	0.197315	7.5
sp|Q13242|SRSF9_HUMAN	SRSF9_HUMAN	Serine/arginine-rich splicing factor 9 (Pre-mRNA-splicing factor SRp30C) (Splicing factor, arginine/serine-rich 9)	SRSF9 SFRS9 SRP30C	7	0.00797206	7.5
sp|P01242|SOM2_HUMAN	SOM2_HUMAN	Growth hormone variant (GH-V) (Growth hormone 2) (Placenta-specific growth hormone)	GH2	7	0.00797206	7.5
sp|Q9P2X0|DPM3_HUMAN	DPM3_HUMAN	Dolichol-phosphate mannosyltransferase subunit 3 (Dolichol-phosphate mannose synthase subunit 3) (DPM synthase subunit 3) (Dolichyl-phosphate beta-D-mannosyltransferase subunit 3) (Mannose-P-dolichol synthase subunit 3) (MPD synthase subunit 3) (Prostin-1)	DPM3	6.84407	0.0548347	7.5
sp|P15880|RS2_HUMAN	RS2_HUMAN	Small ribosomal subunit protein uS5 (40S ribosomal protein S2) (40S ribosomal protein S4) (Protein LLRep3)	RPS2 RPS4	6.83398	9.82575e-07	7.5
sp|P50148|GNAQ_HUMAN	GNAQ_HUMAN	Guanine nucleotide-binding protein G(q) subunit alpha (Guanine nucleotide-binding protein alpha-q)	GNAQ GAQ	6.8325	0.00472471	7.5
sp|O00232|PSD12_HUMAN	PSD12_HUMAN	26S proteasome non-ATPase regulatory subunit 12 (26S proteasome regulatory subunit RPN5) (26S proteasome regulatory subunit p55)	PSMD12	6.78875	0.0133266	7.5
sp|Q12931|TRAP1_HUMAN	TRAP1_HUMAN	Heat shock protein 75 kDa, mitochondrial (HSP 75) (TNFR-associated protein 1) (Tumor necrosis factor type 1 receptor-associated protein) (TRAP-1)	TRAP1 HSP75	6.78656	0.133941	7.5
sp|Q9H361|PABP3_HUMAN	PABP3_HUMAN	Polyadenylate-binding protein 3 (PABP-3) (Poly(A)-binding protein 3) (Testis-specific poly(A)-binding protein)	PABPC3 PABP3 PABPL3	6.73499	1.48616e-06	7.5
sp|P62330|ARF6_HUMAN	ARF6_HUMAN	ADP-ribosylation factor 6 (EC 3.6.5.2)	ARF6	6.68007	0.00852041	7.5
sp|Q14697|GANAB_HUMAN	GANAB_HUMAN	Neutral alpha-glucosidase AB (EC 3.2.1.207) (Alpha-glucosidase 2) (Glucosidase II subunit alpha)	GANAB G2AN KIAA0088	6.67795	6.66848e-14	7.5
sp|Q92882|OSTF1_HUMAN	OSTF1_HUMAN	Osteoclast-stimulating factor 1	OSTF1	6.66667	0.0549319	7.5
sp|P02656|APOC3_HUMAN	APOC3_HUMAN	Apolipoprotein C-III (Apo-CIII) (ApoC-III) (Apolipoprotein C3)	APOC3	6.66667	0.0549319	7.5
sp|O43169|CYB5B_HUMAN	CYB5B_HUMAN	Cytochrome b5 type B (Cytochrome b5 outer mitochondrial membrane isoform)	CYB5B CYB5M OMB5	6.66667	0.0549319	7.5
sp|Q15691|MARE1_HUMAN	MARE1_HUMAN	Microtubule-associated protein RP/EB family member 1 (APC-binding protein EB1) (End-binding protein 1) (EB1)	MAPRE1	6.66666	0.0549319	7.5
sp|P00738|HPT_HUMAN	HPT_HUMAN	Haptoglobin (Zonulin) [Cleaved into: Haptoglobin alpha chain; Haptoglobin beta chain]	HP	6.57894	0.0294726	7.5
sp|P04792|HSPB1_HUMAN	HSPB1_HUMAN	Heat shock protein beta-1 (HspB1) (28 kDa heat shock protein) (Estrogen-regulated 24 kDa protein) (Heat shock 27 kDa protein) (HSP 27) (Stress-responsive protein 27) (SRP27)	HSPB1 HSP27 HSP28	6.55363	4.21813e-12	7.5
sp|Q99798|ACON_HUMAN	ACON_HUMAN	Aconitate hydratase, mitochondrial (Aconitase) (EC 4.2.1.3) (Citrate hydro-lyase)	ACO2	6.52446	0.00103437	7.5
sp|Q07065|CKAP4_HUMAN	CKAP4_HUMAN	Cytoskeleton-associated protein 4 (63-kDa cytoskeleton-linking membrane protein) (Climp-63) (p63)	CKAP4	6.51256	5.04259e-15	7.5
sp|P62899|RL31_HUMAN	RL31_HUMAN	Large ribosomal subunit protein eL31 (60S ribosomal protein L31)	RPL31	6.50087	0.00257611	7.5
sp|P62854|RS26_HUMAN	RS26_HUMAN	Small ribosomal subunit protein eS26 (40S ribosomal protein S26)	RPS26	6.4884	0.0138703	6.4884
sp|P17174|AATC_HUMAN	AATC_HUMAN	Aspartate aminotransferase, cytoplasmic (cAspAT) (EC 2.6.1.1) (EC 2.6.1.3) (Cysteine aminotransferase, cytoplasmic) (Cysteine transaminase, cytoplasmic) (cCAT) (Glutamate oxaloacetate transaminase 1) (Transaminase A)	GOT1	6.45061	0.0905539	6.45061
sp|P11234|RALB_HUMAN	RALB_HUMAN	Ras-related protein Ral-B (EC 3.6.5.2)	RALB	6.43534	0.00992453	6.43534
sp|Q00325|MPCP_HUMAN	S25A3_HUMAN	Solute carrier family 25 member 3 (Phosphate carrier protein, mitochondrial) (Phosphate transport protein) (PTP)	SLC25A3 PHC OK/SW-cl.48	6.41879	0.000844204	6.41879
sp|Q02543|RL18A_HUMAN	RL18A_HUMAN	Large ribosomal subunit protein eL20 (60S ribosomal protein L18a)	RPL18A	6.41576	9.39948e-05	6.41576
sp|P09497|CLCB_HUMAN	CLCB_HUMAN	Clathrin light chain B (Lcb)	CLTB	6.33501	0.0321969	6.33501
sp|P20700|LMNB1_HUMAN	LMNB1_HUMAN	Lamin-B1	LMNB1 LMN2 LMNB	6.33171	5.70452e-19	6.33171
sp|Q92688|AN32B_HUMAN	AN32B_HUMAN	Acidic leucine-rich nuclear phosphoprotein 32 family member B (Acidic protein rich in leucines) (Putative HLA-DR-associated protein I-2) (PHAPI2) (Silver-stainable protein SSP29)	ANP32B APRIL PHAPI2	6.27934	0.0726322	6.27934
sp|P54725|RD23A_HUMAN	RD23A_HUMAN	UV excision repair protein RAD23 homolog A (HR23A) (hHR23A)	RAD23A	6.27273	0.0875071	6.27273
sp|O75489|NDUS3_HUMAN	NDUS3_HUMAN	NADH dehydrogenase [ubiquinone] iron-sulfur protein 3, mitochondrial (EC 7.1.1.2) (Complex I-30kD) (CI-30kD) (NADH-ubiquinone oxidoreductase 30 kDa subunit)	NDUFS3	6.21397	0.00359486	6.21397
sp|Q9P0M6|H2AW_HUMAN	H2AW_HUMAN	Core histone macro-H2A.2 (Histone macroH2A2) (mH2A2)	MACROH2A2 H2AFY2	6.19425	0.22274	6.19425
sp|P62081|RS7_HUMAN	RS7_HUMAN	Small ribosomal subunit protein eS7 (40S ribosomal protein S7)	RPS7	6.19017	0.000350043	6.19017
sp|P38919|IF4A3_HUMAN	IF4A3_HUMAN	Eukaryotic initiation factor 4A-III (eIF-4A-III) (eIF4A-III) (EC 3.6.4.13) (ATP-dependent RNA helicase DDX48) (ATP-dependent RNA helicase eIF4A-3) (DEAD box protein 48) (Eukaryotic initiation factor 4A-like NUK-34) (Eukaryotic translation initiation factor 4A isoform 3) (Nuclear matrix protein 265) (NMP 265) (hNMP 265) [Cleaved into: Eukaryotic initiation factor 4A-III, N-terminally processed]	EIF4A3 DDX48 KIAA0111	6.18087	8.35124e-07	6.18087
sp|Q14980|NUMA1_HUMAN	NUMA1_HUMAN	Nuclear mitotic apparatus protein 1 (Nuclear matrix protein-22) (NMP-22) (Nuclear mitotic apparatus protein) (NuMA protein) (SP-H antigen)	NUMA1 NMP22 NUMA	6.1664	7.81397e-06	6.1664
sp|P62495|ERF1_HUMAN	ERF1_HUMAN	Eukaryotic peptide chain release factor subunit 1 (Eukaryotic release factor 1) (eRF1) (Protein Cl1) (TB3-1)	ETF1 ERF1 RF1 SUP45L1	6.11111	0.12999	6.11111
sp|O43242|PSMD3_HUMAN	PSMD3_HUMAN	26S proteasome non-ATPase regulatory subunit 3 (26S proteasome regulatory subunit RPN3) (26S proteasome regulatory subunit S3) (Proteasome subunit p58)	PSMD3	6.11111	0.00783805	6.11111
sp|Q9Y6I3|EPN1_HUMAN	EPN1_HUMAN	Epsin-1 (EH domain-binding mitotic phosphoprotein) (EPS-15-interacting protein 1)	EPN1	6.11111	0.12999	6.11111
sp|P05062|ALDOB_HUMAN	ALDOB_HUMAN	Fructose-bisphosphate aldolase B (EC 4.1.2.13) (Liver-type aldolase)	ALDOB ALDB	6.11111	0.12999	6.11111
sp|O96000|NDUBA_HUMAN	NDUBA_HUMAN	NADH dehydrogenase [ubiquinone] 1 beta subcomplex subunit 10 (Complex I-PDSW) (CI-PDSW) (NADH-ubiquinone oxidoreductase PDSW subunit)	NDUFB10	6.11111	0.12999	6.11111
sp|P51153|RAB13_HUMAN	RAB13_HUMAN	Ras-related protein Rab-13 (Cell growth-inhibiting gene 4 protein)	RAB13 GIG4	6.11111	0.12999	6.11111
sp|P58107|EPIPL_HUMAN	EPIPL_HUMAN	Epiplakin (450 kDa epidermal antigen)	EPPK1 EPIPL	6.1108	0.000240747	6.1108
sp|P61604|CH10_HUMAN	CH10_HUMAN	10 kDa heat shock protein, mitochondrial (Hsp10) (10 kDa chaperonin) (Chaperonin 10) (CPN10) (Early-pregnancy factor) (EPF)	HSPE1	6.08078	0.00329948	6.08078
sp|P19013|K2C4_HUMAN	K2C4_HUMAN	Keratin, type II cytoskeletal 4 (Cytokeratin-4) (CK-4) (Keratin-4) (K4) (Type-II keratin Kb4)	KRT4 CYK4	6.06664	0.00031742	6.06664
sp|P61313|RL15_HUMAN	RL15_HUMAN	Large ribosomal subunit protein eL15 (60S ribosomal protein L15)	RPL15 EC45 TCBAP0781	6.05747	0.000315156	6.05747
sp|O95782|AP2A1_HUMAN	AP2A1_HUMAN	AP-2 complex subunit alpha-1 (100 kDa coated vesicle protein A) (Adaptor protein complex AP-2 subunit alpha-1) (Adaptor-related protein complex 2 subunit alpha-1) (Alpha-adaptin A) (Alpha1-adaptin) (Clathrin assembly protein complex 2 alpha-A large chain) (Plasma membrane adaptor HA2/AP2 adaptin alpha A subunit)	AP2A1 ADTAA CLAPA1	5.95963	3.89745e-10	5.95963
sp|Q9Y2B0|CNPY2_HUMAN	CNPY2_HUMAN	Protein canopy homolog 2 (MIR-interacting saposin-like protein) (Putative secreted protein Zsig9) (Transmembrane protein 4)	CNPY2 MSAP TMEM4 ZSIG9 UNQ1943/PRO4426	5.88192	0.0237624	5.88192
sp|P42229|STA5A_HUMAN	STA5A_HUMAN	Signal transducer and activator of transcription 5A	STAT5A STAT5	5.87005	0.0366599	5.87005
sp|P48047|ATPO_HUMAN	ATPO_HUMAN	ATP synthase subunit O, mitochondrial (ATP synthase peripheral stalk subunit OSCP) (Oligomycin sensitivity conferral protein) (OSCP)	ATP5PO ATP5O ATPO	5.85221	0.00262367	5.85221
sp|O14773|TPP1_HUMAN	TPP1_HUMAN	Tripeptidyl-peptidase 1 (TPP-1) (EC 3.4.14.9) (Cell growth-inhibiting gene 1 protein) (Lysosomal pepstatin-insensitive protease) (LPIC) (Tripeptidyl aminopeptidase) (Tripeptidyl-peptidase I) (TPP-I)	TPP1 CLN2 GIG1 UNQ267/PRO304	5.73974	2.38003e-05	5.73974
sp|A0A2R8Y4L2|RA1L3_HUMAN	RA1L3_HUMAN	Heterogeneous nuclear ribonucleoprotein A1-like 3 (Heterogeneous nuclear ribonucleoprotein A1 pseudogene 48)	HNRNPA1L3 HNRNPA1P48	5.71505	1.20352e-06	5.71505
sp|P09669|COX6C_HUMAN	COX6C_HUMAN	Cytochrome c oxidase subunit 6C (Cytochrome c oxidase polypeptide VIc)	COX6C	5.69861	0.0128989	5.69861
sp|Q8WUD1|RAB2B_HUMAN	RAB2B_HUMAN	Ras-related protein Rab-2B (EC 3.6.5.2)	RAB2B	5.6923	0.0186071	5.6923
sp|P20337|RAB3B_HUMAN	RAB3B_HUMAN	Ras-related protein Rab-3B	RAB3B	5.67442	0.0094912	5.67442
sp|P14406|CX7A2_HUMAN	CX7A2_HUMAN	Cytochrome c oxidase subunit 7A2, mitochondrial (Cytochrome c oxidase subunit VIIa-liver/heart) (Cytochrome c oxidase subunit VIIa-L) (Cytochrome c oxidase subunit VIIaL)	COX7A2 COX7AL	5.63636	0.0032059	5.63636
sp|Q9H0C2|ADT4_HUMAN	ADT4_HUMAN	ADP/ATP translocase 4 (ADP,ATP carrier protein 4) (Adenine nucleotide translocator 4) (ANT 4) (Solute carrier family 25 member 31) (Sperm flagellar energy carrier protein)	SLC25A31 AAC4 ANT4 SFEC	5.62019	0.0452096	5.62019
sp|P00403|COX2_HUMAN	COX2_HUMAN	Cytochrome c oxidase subunit 2 (EC 7.1.1.9) (Cytochrome c oxidase polypeptide II)	MT-CO2 COII COX2 COXII MTCO2	5.60849	0.0546952	5.60849
sp|Q15056|IF4H_HUMAN	IF4H_HUMAN	Eukaryotic translation initiation factor 4H (eIF-4H) (Williams-Beuren syndrome chromosomal region 1 protein)	EIF4H KIAA0038 WBSCR1 WSCR1	5.57415	0.00770212	5.57415
sp|O43390|HNRPR_HUMAN	HNRPR_HUMAN	Heterogeneous nuclear ribonucleoprotein R (hnRNP R)	HNRNPR HNRPR	5.50124	2.25461e-06	5.50124
sp|Q14108|SCRB2_HUMAN	SCRB2_HUMAN	Lysosome membrane protein 2 (85 kDa lysosomal membrane sialoglycoprotein) (LGP85) (CD36 antigen-like 2) (Lysosome membrane protein II) (LIMP II) (Scavenger receptor class B member 2) (CD antigen CD36)	SCARB2 CD36L2 LIMP2 LIMPII	5.5	0.0138544	5.5
sp|Q9BVC6|TM109_HUMAN	TM109_HUMAN	Voltage-gated monoatomic cation channel TMEM109 (Mitsugumin-23) (Mg23) (Transmembrane protein 109)	TMEM109	5.47961	0.0368975	5.47961
sp|Q99623|PHB2_HUMAN	PHB2_HUMAN	Prohibitin-2 (B-cell receptor-associated protein BAP37) (D-prohibitin) (Repressor of estrogen receptor activity)	PHB2 BAP REA	5.47524	2.47254e-08	5.47524
sp|P51572|BAP31_HUMAN	BAP31_HUMAN	B-cell receptor-associated protein 31 (BCR-associated protein 31) (Bap31) (6C6-AG tumor-associated antigen) (Protein CDM) (p28)	BCAP31 BAP31 DXS1357E	5.44849	0.0073077	5.44849
sp|Q9NSD9|SYFB_HUMAN	SYFB_HUMAN	Phenylalanine--tRNA ligase beta subunit (EC 6.1.1.20) (Phenylalanyl-tRNA synthetase beta subunit) (PheRS)	FARSB FARSLB FRSB HSPC173	5.44631	0.0525238	5.44631
sp|P28331|NDUS1_HUMAN	NDUS1_HUMAN	NADH-ubiquinone oxidoreductase 75 kDa subunit, mitochondrial (EC 7.1.1.2) (Complex I-75kD) (CI-75kD)	NDUFS1	5.41831	0.054784	5.41831
sp|P36578|RL4_HUMAN	RL4_HUMAN	Large ribosomal subunit protein uL4 (60S ribosomal protein L1) (60S ribosomal protein L4)	RPL4 RPL1	5.40777	7.81397e-06	5.40777
sp|O00560|SDCB1_HUMAN	SDCB1_HUMAN	Syntenin-1 (Melanoma differentiation-associated protein 9) (MDA-9) (Pro-TGF-alpha cytoplasmic domain-interacting protein 18) (TACIP18) (Scaffold protein Pbp1) (Syndecan-binding protein 1)	SDCBP MDA9 SYCL	5.40719	0.228901	5.40719
sp|O95758|PTBP3_HUMAN	PTBP3_HUMAN	Polypyrimidine tract-binding protein 3 (Regulator of differentiation 1) (Rod1)	PTBP3 ROD1	5.4	0.0713945	5.4
sp|Q8WXF0|SRS12_HUMAN	SRS12_HUMAN	Serine/arginine-rich splicing factor 12 (35 kDa SR repressor protein) (SRrp35) (Splicing factor, arginine/serine-rich 13B) (Splicing factor, arginine/serine-rich 19)	SRSF12 SFRS13B SFRS19 SRRP35	5.4	0.0713945	5.4
sp|O43776|SYNC_HUMAN	SYNC_HUMAN	Asparagine--tRNA ligase, cytoplasmic (EC 6.1.1.22) (Asparaginyl-tRNA synthetase) (AsnRS) (Asparaginyl-tRNA synthetase 1)	NARS1 NARS NRS	5.39721	0.055257	5.39721
sp|O75821|EIF3G_HUMAN	EIF3G_HUMAN	Eukaryotic translation initiation factor 3 subunit G (eIF3g) (Eukaryotic translation initiation factor 3 RNA-binding subunit) (eIF-3 RNA-binding subunit) (Eukaryotic translation initiation factor 3 subunit 4) (eIF-3-delta) (eIF3 p42) (eIF3 p44)	EIF3G EIF3S4	5.39547	0.0016216	5.39547
sp|P19367|HXK1_HUMAN	HXK1_HUMAN	Hexokinase-1 (EC 2.7.1.1) (Brain form hexokinase) (Hexokinase type I) (HK I) (Hexokinase-A)	HK1	5.39539	0.00770212	5.39539
sp|P07384|CAN1_HUMAN	CAN1_HUMAN	Calpain-1 catalytic subunit (EC 3.4.22.52) (Calcium-activated neutral proteinase 1) (CANP 1) (Calpain mu-type) (Calpain-1 large subunit) (Cell proliferation-inducing gene 30 protein) (Micromolar-calpain) (muCANP)	CAPN1 CANPL1 PIG30	5.38431	0.00101041	5.38431
sp|Q14103|HNRPD_HUMAN	HNRPD_HUMAN	Heterogeneous nuclear ribonucleoprotein D0 (hnRNP D0) (AU-rich element RNA-binding protein 1)	HNRNPD AUF1 HNRPD	5.36717	0.00254573	5.36717
sp|P31943|HNRH1_HUMAN	HNRH1_HUMAN	Heterogeneous nuclear ribonucleoprotein H (hnRNP H) [Cleaved into: Heterogeneous nuclear ribonucleoprotein H, N-terminally processed]	HNRNPH1 HNRPH HNRPH1	5.35664	3.73645e-05	5.35664
sp|Q12906|ILF3_HUMAN	ILF3_HUMAN	Interleukin enhancer-binding factor 3 (Double-stranded RNA-binding protein 76) (DRBP76) (M-phase phosphoprotein 4) (MPP4) (Nuclear factor associated with dsRNA) (NFAR) (Nuclear factor of activated T-cells 90 kDa) (NF-AT-90) (Translational control protein 80) (TCP80)	ILF3 DRBF MPHOSPH4 NF90	5.34477	0.000290629	5.34477
sp|P57721|PCBP3_HUMAN	PCBP3_HUMAN	Poly(rC)-binding protein 3 (Alpha-CP3) (PCBP3-overlapping transcript) (PCBP3-overlapping transcript 1)	PCBP3 PCBP3-OT1 PCBP3OT	5.33409	0.0383858	5.33409
sp|P84098|RL19_HUMAN	RL19_HUMAN	Large ribosomal subunit protein eL19 (60S ribosomal protein L19)	RPL19	5.29225	0.0534171	5.29225
sp|P43243|MATR3_HUMAN	MATR3_HUMAN	Matrin-3	MATR3 KIAA0723	5.28569	1.63966e-05	5.28569
sp|Q13283|G3BP1_HUMAN	G3BP1_HUMAN	Ras GTPase-activating protein-binding protein 1 (G3BP-1) (EC 3.6.4.12) (EC 3.6.4.13) (ATP-dependent DNA helicase VIII) (hDH VIII) (GAP SH3 domain-binding protein 1)	G3BP1 G3BP	5.24632	0.0777388	5.24632
sp|Q99714|HCD2_HUMAN	HCD2_HUMAN	3-hydroxyacyl-CoA dehydrogenase type-2 (EC 1.1.1.35) (17-beta-estradiol 17-dehydrogenase) (EC 1.1.1.62) (2-methyl-3-hydroxybutyryl-CoA dehydrogenase) (MHBD) (3-alpha-(17-beta)-hydroxysteroid dehydrogenase (NAD(+))) (EC 1.1.1.239) (3-hydroxy-2-methylbutyryl-CoA dehydrogenase) (EC 1.1.1.178) (3-hydroxyacyl-CoA dehydrogenase type II) (3alpha(or 20beta)-hydroxysteroid dehydrogenase) (EC 1.1.1.53) (7-…	HSD17B10 ERAB HADH2 MRPP2 SCHAD SDR5C1 XH98G2	5.23601	0.00240493	5.23601
sp|P0C0S8|H2A1_HUMAN	H2A1_HUMAN	Histone H2A type 1 (H2A.1) (Histone H2A/ptl)	H2AC11 H2AFP HIST1H2AG; H2AC13 H2AFC HIST1H2AI; H2AC15 H2AFD HIST1H2AK; H2AC16 H2AFI HIST1H2AL; H2AC17 H2AFN HIST1H2AM	5.20769	0.00291413	5.20769
sp|Q93077|H2A1C_HUMAN	H2A1C_HUMAN	Histone H2A type 1-C (H2A-clustered histone 6) (Histone H2A/l)	H2AC6 H2AFL HIST1H2AC	5.20769	0.00291413	5.20769
sp|Q96KK5|H2A1H_HUMAN	H2A1H_HUMAN	Histone H2A type 1-H (H2A-clustered histone 12) (Histone H2A/s)	H2AC12 HIST1H2AH HIST1H2AI	5.20769	0.00291413	5.20769
sp|Q99878|H2A1J_HUMAN	H2A1J_HUMAN	Histone H2A type 1-J (Histone H2A/e)	H2AC14 H2AFE HIST1H2AJ	5.20769	0.00291413	5.20769
sp|Q9BTM1|H2AJ_HUMAN	H2AJ_HUMAN	Histone H2A.J (H2a/j)	H2AJ H2AFJ	5.20769	0.00291413	5.20769
sp|P26599|PTBP1_HUMAN	PTBP1_HUMAN	Polypyrimidine tract-binding protein 1 (PTB) (57 kDa RNA-binding protein PPTB-1) (Heterogeneous nuclear ribonucleoprotein I) (hnRNP I)	PTBP1 PTB	5.15324	0.00192712	5.15324
sp|P62249|RS16_HUMAN	RS16_HUMAN	Small ribosomal subunit protein uS9 (40S ribosomal protein S16)	RPS16	5.12698	0.0120898	5.12698
sp|O95837|GNA14_HUMAN	GNA14_HUMAN	Guanine nucleotide-binding protein subunit alpha-14 (G alpha-14) (G-protein subunit alpha-14)	GNA14	5.04326	0.011971	5.04326
sp|P61106|RAB14_HUMAN	RAB14_HUMAN	Ras-related protein Rab-14	RAB14	5.03159	3.68992e-05	5.03159
sp|P05120|PAI2_HUMAN	PAI2_HUMAN	Plasminogen activator inhibitor 2 (PAI-2) (Monocyte Arg-serpin) (Placental plasminogen activator inhibitor) (Serpin B2) (Urokinase inhibitor)	SERPINB2 PAI2 PLANH2	5.01197	2.98543e-05	5.01197
sp|Q14157|UBP2L_HUMAN	UBP2L_HUMAN	Ubiquitin-associated protein 2-like (Protein NICE-4) (RNA polymerase II degradation factor UBAP2L)	UBAP2L KIAA0144 NICE4	5	0.107094	5
sp|Q14406|CSHL_HUMAN	CSHL_HUMAN	Chorionic somatomammotropin hormone-like 1 (Chorionic somatomammotropin-like) (Lactogen-like)	CSHL1 CSHP1 CSL	5	0.107094	5
sp|P19338|NUCL_HUMAN	NUCL_HUMAN	Nucleolin (Protein C23)	NCL	4.99389	1.79321e-13	4.99389
sp|Q13492|PICAL_HUMAN	PICAL_HUMAN	Phosphatidylinositol-binding clathrin assembly protein (Clathrin assembly lymphoid myeloid leukemia protein)	PICALM CALM	4.96454	2.6924e-06	4.96454
sp|P01876|IGHA1_HUMAN	IGHA1_HUMAN	Immunoglobulin heavy constant alpha 1 (Ig alpha-1 chain C region) (Ig alpha-1 chain C region BUR) (Ig alpha-1 chain C region TRO)	IGHA1	4.94526	0.0248028	4.94526
sp|P31949|S10AB_HUMAN	S10AB_HUMAN	Protein S100-A11 (Calgizzarin) (Metastatic lymph node gene 70 protein) (MLN 70) (Protein S100-C) (S100 calcium-binding protein A11) [Cleaved into: Protein S100-A11, N-terminally processed]	S100A11 MLN70 S100C	4.93341	0.233349	4.93341
sp|P07339|CATD_HUMAN	CATD_HUMAN	Cathepsin D (EC 3.4.23.5) [Cleaved into: Cathepsin D light chain; Cathepsin D heavy chain]	CTSD CPSD	4.9315	0.00165013	4.9315
sp|P52272|HNRPM_HUMAN	HNRPM_HUMAN	Heterogeneous nuclear ribonucleoprotein M (hnRNP M)	HNRNPM HNRPM NAGR1	4.84707	3.19938e-08	4.84707
sp|P55795|HNRH2_HUMAN	HNRH2_HUMAN	Heterogeneous nuclear ribonucleoprotein H2 (hnRNP H2) (FTP-3) (Heterogeneous nuclear ribonucleoprotein H') (hnRNP H') [Cleaved into: Heterogeneous nuclear ribonucleoprotein H2, N-terminally processed]	HNRNPH2 FTP3 HNRPH2	4.80139	0.00922145	4.80139
sp|Q06210|GFPT1_HUMAN	GFPT1_HUMAN	Glutamine--fructose-6-phosphate aminotransferase [isomerizing] 1 (EC 2.6.1.16) (D-fructose-6-phosphate amidotransferase 1) (Glutamine:fructose-6-phosphate amidotransferase 1) (GFAT 1) (GFAT1) (Hexosephosphate aminotransferase 1)	GFPT1 GFAT GFPT	4.76288	6.43128e-05	4.76288
sp|Q07955|SRSF1_HUMAN	SRSF1_HUMAN	Serine/arginine-rich splicing factor 1 (Alternative-splicing factor 1) (ASF-1) (Splicing factor, arginine/serine-rich 1) (pre-mRNA-splicing factor SF2, P33 subunit)	SRSF1 ASF SF2 SF2P33 SFRS1 OK/SW-cl.3	4.7408	0.000418733	4.7408
sp|Q9Y696|CLIC4_HUMAN	CLIC4_HUMAN	Chloride intracellular channel protein 4 (Intracellular chloride ion channel protein p64H1)	CLIC4	4.73939	0.00131428	4.73939
sp|O43865|SAHH2_HUMAN	SAHH2_HUMAN	S-adenosylhomocysteine hydrolase-like protein 1 (DC-expressed AHCY-like molecule) (IP(3)Rs binding protein released with IP(3)) (IRBIT) (Putative adenosylhomocysteinase 2) (S-adenosyl-L-homocysteine hydrolase 2) (AdoHcyase 2)	AHCYL1 DCAL IRBIT XPVKONA	4.70574	0.238376	4.70574
sp|Q96HN2|SAHH3_HUMAN	SAHH3_HUMAN	Adenosylhomocysteinase 3 (AdoHcyase 3) (EC 3.13.2.1) (IP(3)Rs binding protein released with IP(3) 2) (IRBIT2) (Long-IRBIT) (S-adenosyl-L-homocysteine hydrolase 3) (S-adenosylhomocysteine hydrolase-like protein 2)	AHCYL2 KIAA0828	4.70574	0.238376	4.70574
sp|P00491|PNPH_HUMAN	PNPH_HUMAN	Purine nucleoside phosphorylase (PNP) (EC 2.4.2.1) (Inosine phosphorylase) (Inosine-guanosine phosphorylase)	PNP NP	4.69837	5.87373e-06	4.69837
sp|Q96E39|RMXL1_HUMAN	RMXL1_HUMAN	RNA binding motif protein, X-linked-like-1 (Heterogeneous nuclear ribonucleoprotein G-like 1)	RBMXL1	4.6943	0.000738349	4.6943
sp|Q00839|HNRPU_HUMAN	HNRPU_HUMAN	Heterogeneous nuclear ribonucleoprotein U (hnRNP U) (GRIP120) (Nuclear p120 ribonucleoprotein) (Scaffold-attachment factor A) (SAF-A) (p120) (pp120)	HNRNPU C1orf199 HNRPU SAFA U21.1	4.67933	8.80628e-07	4.67933
sp|Q16777|H2A2C_HUMAN	H2A2C_HUMAN	Histone H2A type 2-C (H2A-clustered histone 20) (Histone H2A-GL101) (Histone H2A/q)	H2AC20 H2AFQ HIST2H2AC	4.67394	0.00116948	4.67394
sp|Q6FI13|H2A2A_HUMAN	H2A2A_HUMAN	Histone H2A type 2-A (H2A-clustered histone 18) (H2A-clustered histone 19) (Histone H2A.2) (Histone H2A/o)	H2AC18 H2AFO HIST2H2AA HIST2H2AA3; H2AC19 HIST2H2AA4	4.67394	0.00116948	4.67394
sp|Q92764|KRT35_HUMAN	KRT35_HUMAN	Keratin, type I cuticular Ha5 (Hair keratin, type I Ha5) (Keratin-35) (K35)	KRT35 HHA5 HKA5 KRTHA5	4.63636	0.0197028	4.63636
sp|Q8IUE6|H2A2B_HUMAN	H2A2B_HUMAN	Histone H2A type 2-B (H2A-clustered histone 21)	H2AC21 HIST2H2AB	4.6361	0.000557342	4.6361
[truncated: 1,014 more rows]

## Sheet: Fig12_SuppStatsMethod
Source data for Figure 12 in Supplementary Statistical Methods. Volcano plot for the probability of detection-based model comparing the tissue region mean detection probabilities for each protein. The plot with results for all proteins.
[truncated: 1,774 more rows]
